# Supplementary material for: Exploratory analysis of epilepsy biomarkers using untargeted metabolomics across multiple cohorts
Source: Front Neurol. 2025 Dec 1;16:1684456. doi: 10.3389/fneur.2025.1684456 (PMC12703977; doi:10.3389/fneur.2025.1684456)
Supplement: Supplementary file 1 [file Data_Sheet_1.zip]

Archive with 11 entries (10 files):
- Supplements/
- Supplements/multivariable_confounder_analysis.py
- Supplements/Table S1_PED-C_epilepsy_patients.xlsx
- Supplements/Table S2_PED-C_Clinical_summary_statistics.xlsx
- Supplements/Table S3_EstBB_characteristics.xlsx
- Supplements/Table S4_PED-C_statistical analysis.xlsx
- Supplements/Table S5_PED-C_multilinear_analysis.xlsx
- Supplements/Table S6_AD-C_metabolites_statistical.xlsx
- Supplements/Table S7_AD-C_multilinear_analysis.xlsx
- Supplements/Table S8_Metabolite_correlation_analyses.xlsx
- Supplements/Table S9_ELD-C_metabolites_statistical.xlsx
