# Supplementary material for: Exploratory analysis of epilepsy biomarkers using untargeted metabolomics across multiple cohorts
Source: Front Neurol. 2025 Dec 1;16:1684456. doi: 10.3389/fneur.2025.1684456 (PMC12703977; doi:10.3389/fneur.2025.1684456)
Supplement: Supplementary file 1 [file Data_Sheet_1.zip › Supplements/multivariable_confounder_analysis.py]

#!/usr/bin/env python3
# (See docstring in previous attempt; kept script compact here.)

import argparse, sys
import pandas as pd, numpy as np
import statsmodels.formula.api as smf

def read_excel_first(path, sheet=None):
    xls = pd.ExcelFile(path)
    s = sheet if sheet is not None else xls.sheet_names[0]
    return pd.read_excel(xls, sheet_name=s)

def to_binary(s: pd.Series) -> pd.Series:
    if pd.api.types.is_numeric_dtype(s):
        return (s != 0).astype(int)
    s2 = s.astype(str).str.lower().str.strip()
    return s2.map(lambda x: 1 if x in ('1','yes','y','true','t','case','epilepsy','epileptic') else 0)

def sanitize(name: str, existing: set) -> str:
    safe = name.strip().replace(" ", "_").replace(":", "_").replace("-", "_").replace("/", "_")
    safe = "".join(ch if (ch.isalnum() or ch == "_") else "_" for ch in safe)
    base = safe; i = 1
    while safe in existing:
        safe = f"{base}_{i}"; i += 1
    existing.add(safe); return safe

def main():
    p = argparse.ArgumentParser(description="Multivariable confounder analysis for TAGs")
    p.add_argument("--met-file", required=True); p.add_argument("--met-sheet", default=None)
    p.add_argument("--chars-file", required=True); p.add_argument("--chars-sheet", default=None)
    p.add_argument("--merge-by-index", action="store_true")
    p.add_argument("--met-id", default=None); p.add_argument("--chars-id", default=None)
    p.add_argument("--epilepsy", required=True)
    p.add_argument("--covariates", nargs="*", default=[])
    p.add_argument("--cohort", default=None)
    p.add_argument("--tag-select", choices=["auto","pattern"], default="auto")
    p.add_argument("--pattern", default="TAG")
    p.add_argument("--logit", action="store_true")
    p.add_argument("--min-n-linear", type=int, default=10)
    p.add_argument("--min-n-logistic", type=int, default=20)
    p.add_argument("--out", default="adjusted_TAG_results.xlsx")
    a = p.parse_args()

    met_df = read_excel_first(a.met_file, a.met_sheet)
    chars_df = read_excel_first(a.chars_file, a.chars_sheet)

    if a.merge_by_index:
        if len(met_df) != len(chars_df): sys.exit("Row counts differ; cannot merge by index.")
        merged = pd.concat([met_df.reset_index(drop=True), chars_df.reset_index(drop=True)], axis=1)
    else:
        if a.met_id is None or a.chars_id is None: sys.exit("Provide --met-id and --chars-id or use --merge-by-index.")
        if a.met_id not in met_df.columns: sys.exit(f"Metabolites ID '{a.met_id}' not found.")
        if a.chars_id not in chars_df.columns: sys.exit(f"Characteristics ID '{a.chars_id}' not found.")
        merged = pd.merge(met_df, chars_df, left_on=a.met_id, right_on=a.chars_id, how="inner")
        if merged.empty: sys.exit("Merge by ID produced 0 rows.")

    if a.epilepsy not in merged.columns:
        cands = [c for c in merged.columns if a.epilepsy.lower() in c.lower()]
        if not cands: sys.exit(f"Epilepsy column '{a.epilepsy}' not found.")
        a.epilepsy = cands[0]

    merged["_epilepsy_bin"] = to_binary(merged[a.epilepsy])

    final_covs = []
    for cov in a.covariates:
        if cov in merged.columns: final_covs.append(cov)
        else:
            cands = [c for c in merged.columns if cov.lower() in c.lower()]
            if cands: final_covs.append(cands[0])
    cohort_col = None
    if a.cohort:
        if a.cohort in merged.columns: cohort_col = a.cohort
        else:
            cands = [c for c in merged.columns if a.cohort.lower() in c.lower()]
            if cands: cohort_col = cands[0]

    # TAG selection
    if a.tag_select == "auto":
        potential = [c for c in met_df.columns if c != a.met_id]
        tag_cols = [c for c in potential if c in merged.columns and pd.api.types.is_numeric_dtype(merged[c])]
    else:
        patt = a.pattern.lower()
        tag_cols = [c for c in merged.columns if patt in str(c).lower() and pd.api.types.is_numeric_dtype(merged[c])]
    if not tag_cols: sys.exit("No TAG columns found.")

    # sanitize
    existing = set(merged.columns.astype(str))
    safe_map = {c: sanitize(str(c), existing) for c in tag_cols}
    df = merged.rename(columns=safe_map)

    linear_rows = []
    for orig, safe in safe_map.items():
        cols = [safe, "_epilepsy_bin"] + final_covs + ([cohort_col] if cohort_col else [])
        model_df = df[cols].dropna()
        if len(model_df) < a.min_n_linear: continue
        preds = ["_epilepsy_bin"] + final_covs + ([f"C({cohort_col})"] if cohort_col else [])
        formula = f"{safe} ~ " + " + ".join(preds)
        try:
            lm = smf.ols(formula, data=model_df).fit()
            coef = lm.params.get("_epilepsy_bin", np.nan)
            se = lm.bse.get("_epilepsy_bin", np.nan)
            pval = lm.pvalues.get("_epilepsy_bin", np.nan)
            if "_epilepsy_bin" in lm.params.index:
                ci = lm.conf_int().loc["_epilepsy_bin"]; ci_low, ci_high = float(ci[0]), float(ci[1])
            else:
                ci_low = ci_high = np.nan
            linear_rows.append({"tag_orig": orig,"tag_safe": safe,"n": int(lm.nobs),
                                "beta": float(coef) if coef is not None else np.nan,
                                "se": float(se) if se is not None else np.nan,
                                "ci_lower": ci_low,"ci_upper": ci_high,"p_linear": float(pval) if pval is not None else np.nan})
        except Exception as e:
            print(f"[warn] Linear failed for {orig}: {e}")

    lin_df = pd.DataFrame(linear_rows).sort_values("p_linear")
    log_df = pd.DataFrame()
    if a.logit:
        log_rows = []
        for orig, safe in safe_map.items():
            cols = ["_epilepsy_bin", safe] + final_covs + ([cohort_col] if cohort_col else [])
            model_df = df[cols].dropna()
            if len(model_df) < a.min_n_logistic: continue
            preds = [safe] + final_covs + ([f"C({cohort_col})"] if cohort_col else [])
            form = "_epilepsy_bin ~ " + " + ".join(preds)
            try:
                logit = smf.logit(form, data=model_df).fit(disp=False)
                coef = logit.params.get(safe, np.nan)
                OR = float(np.exp(coef)) if coef is not None else np.nan
                if safe in logit.params.index:
                    ci_vals = logit.conf_int().loc[safe].apply(np.exp).tolist()
                    ci = (float(ci_vals[0]), float(ci_vals[1]))
                else: ci = (np.nan, np.nan)
                pval = logit.pvalues.get(safe, np.nan)
                log_rows.append({"tag_orig": orig,"tag_safe": safe,"n_logit": int(logit.nobs),
                                 "OR": OR,"ci_lower_OR": ci[0],"ci_upper_OR": ci[1],
                                 "p_logit": float(pval) if pval is not None else np.nan})
            except Exception as e:
                print(f"[warn] Logistic failed for {orig}: {e}")
        log_df = pd.DataFrame(log_rows).sort_values("p_logit")

    final = lin_df.merge(log_df, on=["tag_orig","tag_safe"], how="left")
    with pd.ExcelWriter(a.out, engine="xlsxwriter") as w:
        final.to_excel(w, index=False, sheet_name="results")
        meta = pd.DataFrame({
            "met_file": [a.met_file], "chars_file": [a.chars_file],
            "merge_by_index": [a.merge_by_index], "met_id": [a.met_id], "chars_id": [a.chars_id],
            "epilepsy": [a.epilepsy], "covariates": [", ".join(final_covs)],
            "cohort": [cohort_col], "tag_select": [a.tag_select], "pattern": [a.pattern],
            "logit": [a.logit], "min_n_linear": [a.min_n_linear], "min_n_logistic": [a.min_n_logistic]
        })
        meta.to_excel(w, index=False, sheet_name="run_metadata")
    print(f"Saved results to: {a.out}")

if __name__ == "__main__":
    main()
