# Supplementary material for: Exploratory analysis of epilepsy biomarkers using untargeted metabolomics across multiple cohorts
Source: Front Neurol. 2025 Dec 1;16:1684456. doi: 10.3389/fneur.2025.1684456 (PMC12703977; doi:10.3389/fneur.2025.1684456)
Supplement: Supplementary file 1 [file Data_Sheet_1.zip › Supplements/Table S1_PED-C_epilepsy_patients.xlsx]

## Sheet: TableS1
Table S1. The clinical characteristics of patients with epilepsy in PED-C. Abbreviations: F - female, M - male, OA - age of onset, ID - intellectual disability, AED - antiepileptic drug
PT	Sex	Age range (years)	OA (years)	Year of sampling	Clinical characteristics, comorbidities	Genetic findings	Epilepsy	EEG	Seizures before sampling	Seizures after sampling	Brain MRI	AEDs	Response to treatment at sampling	Response to treatment (last known)
PED_084	M	11-15	0-5	2018	ID (severe), central hypotonia, dystonic movements	Chromosome 16p12.1 deletion syndrome, 520kb	G40.2 G41.9	Frontocentral epileptiform discharges in sleep	yes	yes	Normal brain structures, minimal enlargement of ventricles	No treatment	seizure free without AED, or before disease onset	one AED, but seizures
PED_085	M	16-20	0-5	2018	ID (severe), brain structural anomaly, spasticity, weight and/or growth < -2.5 SD, microcephaly Congenital CMV infection	-	G40.2	Epileptiform discharges from occipital areas in sleep	yes	no	Cavum septi pellucidi, cavum Vergae, pachygyria, hyperintense white matter signal in T1 and T2, calcifications	Lamotrigine 25 mg + 50 mg Valproic acid 300 mg + 150 mg	seizure free with combined AEDs	seizure free with one AED
PED_086	F	11-15	0-5	2018	ID (profound), dysmorphic features, brain structural anomaly, central hypotonia, weight and/or growth<-2.5 SD	-	G40.2 G40.4	Multifocal epileptiform activity	yes	yes	Regional polymicrogyria, hypoplastic corpus callosum, cerebellar hypoplasia, large arachnoid cyst, subependymal heterotopias, calcifications	Vigabatrin 1000 mg + 1000 mg Lamotrigine 100 mg + 100 mg	refractory: combined AEDs but still seizures	refractory: combined AEDs but still seizures
PED_087	M	0-5	0-5	2018	ID (profound), dysmorphic features, brain structural anomaly, spasticity, microcephaly	-	G40.4 G40.2 G40.0	Generalized and multifocal epileptiform activity	yes	yes	Biparietal schizencephaly, frontotemporal pachygyria/agyria, dysgenesis of corpus callosum, colpocephaly	Levetiracetam 250 mg + 375 mg Vigabatrin 500 mg + 625 mg	seizure free with combined AEDs	refractory: combined AEDs but still seizures
PED_095	F	16-20	11-15	2018	ID (profound), (auto)aggression, dysmorphic features, brain structural anomaly, weight and/or height < -2.5 SD, microcephaly	XDH, NM_018684.4(ZC4H2):c.3G>A p.(Met1?)	G40.2	Epileptiform activity over the left hemisphere	yes	yes	Hypoplasia of corpus callosum, enlargement of lateral ventricules	Levetiracetam 250 mg + 250 mg	one AED, but seizures	one AED, but seizures
PED_099	M	11-15	0-5	2018	ID, autism spectrum disorder, brain structural anomaly	-	G40.4 G40.5	Hypsarythmia	yes	yes	Cobblestone lissencephaly, subcortical white matter T2 hyperintense patches in frontal, parietal and occipital regions	Lamotrigine 50 mg + 50 mg Ethosuximide 250 mg + 250 mg	refractory: combined AEDs but still seizures	refractory: combined AEDs but still seizures
PED_101	F	11-15	0-5	2018	ID (severe), (auto)aggression, muscle weakness/hypotonia, ataxia, weight > 2.5 SD, height < - 2.5 SD, macrocephaly	NM_001366145.2(TRPM3):c.3004G>A p.(Val1002Met)	G40.2 G40.0	Multifocal epileptiform activity	yes	no	Normal brain structures, previously suspected cerebellar atrophy, however latest imaging normal	No treatment	seizure free without AED, or before disease onset	seizure free without AED, or before disease onset
PED_109	F	11-15	0-5	2018	ID (severe), autism spectrum disorder, (auto)aggression, dysmorphic features, central hypotonia, weight and/or height < -2.5 SD, microcephaly	-	G40.2 G41.9	No interictal epileptiform activity	yes	no	Cavum septi pellucidi	No treatment	seizure free without AED, or before disease onset	seizure free without AED, or before disease onset
PED_110	M	6-10	0-5	2018	Speech developmental delay, brain structural anomaly. Seizure free for past 3 years.	NM_177559.3(CSNK2A1): c.224_225insA p.(Lys76GlufsTer4)	G40.3	Frequent absences during wakefulness and light sleep, bilateral epileptiform activity interictally	yes	yes	Suspected malrotation of the left hippocampus	Lamotrigin 75 mg + 75 mg Topiramate 50 mg + 50 mg	refractory: combined AEDs but still seizures	seizure free with one AED
PED_004	M	0-5	0-5	2018	ID (profound), (auto)aggression, global developmental delay ?, dysmorphic features, hypotonia, spasticity. Compound heterozygous variants in ATAD3A gene.	Candidate: ATAD3A	G40.5 G40.4 G40.2		yes	yes	Suspected cerebellar atrophy, mega cisterna magna (normal variation)	No treatment	no treatment and clinically seizures	seizure free with one AED
PED_008	F	11-15	0-5	2021	ID (undefined), speech developmental delay, dysmorphic features	-	G40.4 G40.3	Interictal epileptiform activity (asynchronized bilateral paroxysms during sleep), photosensitivity	yes	no	Probably normal brain structure, report of MRI not available	Levetiracetam 1000 mg Valproic Acid 300 mg	seizure free with combined AEDs	seizure free with one AED
PED_012	M	6-10	6-10	2022	ID (undefined), autism, speech and motor developmental delay, dysmorphic features, hypotonia	-	G40.1	Interictal epileptiform activity (sharp waves from vertex during sleep)	yes	no	Normal brain structure	Oxcarbazepine 75 mg + 75 mg	seizure free with one AED	seizure free without AED, or before disease onset
PED_023	F	0-5	0-5	2021	ID (undefined), global developmental delay, weight and/or height < -2.5 SD, microcephaly, dysmorphic features, brain structural anomaly, hypotonia, spasticity	-	G40.4 G40.5	Severly disrupted background activity. Frequent multiregional epileptiform charges.	yes	no	Periventricular leukomalacia stage 4, delayed myelination	Vigabatrin 500 mg + 750 mg Phenobarbital 20 mg + 20 mg	refractory: combined AEDs but still seizures	refractory: combined AEDs but still seizures
PED_027	M	6-10	0-5	2021	Speech developmental delay, dysmorphic features, hypotonia	-	G40.3	Bilateral epileptiform activity while awake. Photostimulation induces short seizures.	yes	no	Normal brain structure	Valproic acid 225 mg + 225 mg	seizure free with one AED	unknown
PED_030	M	6-10	0-5	2022	Autism, speech developmental delay	-	G40.0	Epileptiform discharges during sleep as spikes in the right centrotemporal-parietal region.	yes	no	Normal brain structure	Oxcarbazepine 300 mg + 300 mg	seizure free with one AED	seizure free with one AED
PED_031	M	6-10	0-5	2021	ID (moderate), (auto)aggression, autism	Oligogenic?	G40.4 G40.5 G40.2	Lennox-Gastaut syndrome	yes	possible	Normal brain structure	Sultiame 200 mg + 200 mg Cannabidiol 200 mg + 200 mg	refractory: combined AEDs but still seizures	refractory: combined AEDs but still seizures
PED_040	M	0-5	0-5	2022	Global developmental delay, dysmorphic features, hypotonia, spasticity, brain structural anomaly	-	G40.2 G40.4 G40.5	No age-appropriate background activity, Epileptiform discharges bilaterally as synchronized parieto-ocipital complexes	yes	yes	Hypo- or dysmyelination, cerebral and cerebellar atrophy	carbamazepine 225 mg + 225 mg phenytoin 100 mg + 100 mg levetiracetam 125 mg + 125 mg	refractory: combined AEDs but still seizures	refractory: combined AEDs but still seizures
PED_045	F	0-5	0-5	2021	Global developmental delay, microcephaly, dysmorphic features, spasticity, brain structural anomaly	-	G40.4	Severly disrupted background activity. Epileptiform discharges bilaterally in frontal and occipital regions.	yes	yes	Cystic encephalomalacia, basal ganglia volume decrease, (sobib raskele HIE-le kroonilises faasis)	valproic acid 66 mg + 66 mg	one AED, but seizures	one AED, but seizures
PED_050	M	0-5	0-5	2022	Speech developmental delay	-	G40.4 G40.2	Disrupted background activity. Interictal epileptiform activity dominantly in the right parietoterporooccipital regions. Sleep>awake.	yes	yes	Slight asymmetry of cerebral hemispheres and hippocampi	phenytoin 75 mg + 75 mg clobazam 10 mg	refractory: combined AEDs but still seizures	refractory: combined AEDs but still seizures
PED_052	M	6-10	6-10	2022	ID (profound), global developmental delay, weight and/or height < -2.5 SD, dysmorphic features, hypotonia, spasticity	Candidate: NM_017883.5(WDR13):c.1429G>A p.(Val477Ile)	G40.9	Severely disrupted background activity. Interictal epileptiform activity.	yes	yes	Brain atrophy	no treatment	no treatment and clinically seizures	one AED, but seizures
PED_054	M	6-10	0-5	2022	ID (severe), autism, delayed speech development,	-	G40.3	Interictal epileptiform activity during sleep as paroxysms from left hemisphere, spreading to right frontal regions	yes	unknown (presumably no seizures)	Normal brain structure	Valproic acid 450 mg + 450 mg	seizure free with one AED	seizure free with one AED
PED_058	F	0-5	0-5	2022	-	-	G40.5 G40.0	Electrical status during sleep: SWI right 99%, SWI left 89,5%	yes	yes	Suspected brain atrophy, potential epileptogenic lesion	levetiracetam 250 mg + 250 mg + 250 mg clobazam 15 mg valproic acid 300 mg + 300 mg	refractory: combined AEDs but still seizures	seizure free with combined AEDs
PED_061	F	11-15	0-5	2022	ID (mild), speech developmental delay, weight and/or height > -2.5 SD, dysmorphic features,	-	G40.2 G40.0	Multifocal epileptic discharges. Sleep > awake	yes	not confirmed, but likely during the night	Normal brain structure	levetiracetam 500 mg + 500 mg topiramate 50 mg	seizure free with combined AEDs	seizure free with one AED
PED_063	M	11-15	0-5	2022	(auto)aggression, macrocephaly,	Candidate: c.548G>A (p.Arg183Gln) variant in DNMT3A gene (hg19 chr 2:25497901 C>T, transcript ENST00000264709)	G40.0	Normal EEG	yes	no	Internal hydrocephaly	topiramate 25 mg + 25 mg	seizure free with one AED	seizure free without AED, or before disease onset
PED_064	F	11-15	0-5	2022	(auto)aggression	Candidate: c.548G>A (p.Arg183Gln) variant in DNMT3A gene (hg19 chr 2:25497901 C>T, transkript ENST00000264709)	G40.0	Focal interictal epileptiform activity as spikewaves from left hemisphere with accent in centrotemporal regions, more frequent during sleep, spreads to right CT	possible	no	Internal hydrocephaly	lamotrigine 50 mg + 50 mg	seizure free with one AED	seizure free with one AED
PED_067	F	6-10	0-5	2022	ID (mild), global developmental delay, hypotonia	-	G40.2	Slightly disrupted, slowed background activity. Interictal epiletpiform activity as spikes in PTO region, dex>sin, sleep>awake	yes	yes	Thin corpus callosum, wide perivascular spaces	levetiracetam 750 mg + 750 mg	seizure free with one AED	seizure free with combined AEDs
PED_071	F	11-15	0-5	2022	ID (severe), autism, global developmental delay, weight and/or height > -2.5 SD, macrocephaly, hypotonia	-	G40.4	Slightly disrupted background activity. Interictal epileptiform activity as bilateral paroxysms during sleep	yes	no	Normal brain structure	Valproic acid 500 mg + 500 mg	seizure free with one AED	seizure free with combined AEDs
PED_079	M	6-10	0-5	2022	ID (profound), global developmental delay, dysmorphic features, spasticity	-	G40.5	Disrupted background activity. Frequent interictal epileptiform activity both multiregionally and as bilateral paroxysms during wakefulness, ESES during sleep.	yes	possible, not confirmed	Pachygyria	sultiame 50 mg + 50 mg clobazam 10 mg + 10 mg levetiracetam 250 mg + 250 mg valproic acid 240 mg + 240 mg + 240 mg	refractory: combined AEDs but still seizures	refractory: combined AEDs but still seizures
PED_080	M	11-15	11-15	2023	ID (mild), dysmorphic features	-	G40.3	Interictal epileptiform activity as infrequent bilateral paroxysms during sleep.	yes	possible, not confirmed	Normal brain structure	Valproic acid 500 mg + 500 mg	seizure free with one AED	seizure free with one AED
PED_046	F	0-5	0-5	2022	Global developmental delay, weight and/or height < -2.5 SD, dysmorphic features, hypotonia, spasticity	-	G40.4 G41.8	Moderately disrupted background activity. Very frequent interictal multiregional epileptiform activity, sleep > awake.	possible	yes	Enlarged lateral ventricles, decreased white matter volume	No treatment	seizure free without AED, or before disease onset	refractory: combined AEDs but still seizures
PED_001	F	11-15	11-15	2021	ID (undefined), global developmental delay, dysmorphic features, extrapyramidal symptoms, spasticity,	-	G40.9	Epileptiform discharges as bilateral paroxysms.	no	yes	Mild non-progressive white matter damage in midbrain, brainstem and medulla oblongata region	No treatment	seizure free without AED, or before disease onset	seizure free with one AED
PED_051	F	0-5	6-10	2022	ID (severe), (auto)aggression, autism, global developmental delay, hypotonia	-	G41.0 G41.8 G40.0 G40.1	Focal non-convulsive epileptic status with origin in left hemisphere	no	yes	Normal brain structure	No treatment	seizure free without AED, or before disease onset	seizure free with one AED
PED_066	F	0-5	0-5	2022	Dysmorphic features	TSC2 (paternally inherited)	G40.5 G40.4 G40.2	Severly disrupted background activity with frequent multiform interictal epiletpiform discharges. Bilateral spikewave paroxysms and multiregional spikes while awake and paroxysmal quick activity and isolated epileptiform discharges in the left hemisphere during sleep	yes	yes	Transmantle sign, focal cortical dysplasia	levetiracetam 125 mg + 250 mg carbamazepine 150 mg + 150 mg vigabatrin 875 mg + 875 mg	refractory: combined AEDs but still seizures	refractory: combined AEDs but still seizures
PED_072	M	6-10	6-10	2022	(auto)aggression, autism, global developmental delay,	-	G40.0	Fotostimulation induced one focal epileptic seizure - focal non-motor seizure with disturbed consciousness and origin in left temporal region. Possible short absances. Frequent interictal epileptiform discharges - bilateral synchronized while awake, multifocal during sleep	no	yes	Possible transmantle sign or wide perivascular space	No treatment	seizure free without AED, or before disease onset	seizure free with one AED
PED_103	F	0-5	0-5	2019	ID, (auto)aggression, autism spectrum disorder, dysmorphic features, brain structural anomaly, central hypotonia	RNU2-2P (GRCh38 chr11:62841775T>C) and compound heterozygous variants in ACSL5 gene (GRCh38 chr10:112425429A>G and GrCh38 chr10:112428118A>G)	G40.9 G41.9 G40.1	Multiregional epileptiform activity dex>sin, epileptic encephalopathy	yes	yes	Temporomesial hippocampal sclerosis, slight hypomyelination, abnormal cerebral white matter	phenytoin 50 mg + 50 mg sultiame 100 mg + 100 mg	refractory: combined AEDs but still seizures	seizure free with combined AEDs
