# Supplementary material for: Exploratory analysis of epilepsy biomarkers using untargeted metabolomics across multiple cohorts
Source: Front Neurol. 2025 Dec 1;16:1684456. doi: 10.3389/fneur.2025.1684456 (PMC12703977; doi:10.3389/fneur.2025.1684456)
Supplement: Supplementary file 1 [file Data_Sheet_1.zip › Supplements/Table S2_PED-C_Clinical_summary_statistics.xlsx]

## Sheet: Sheet 1
Table S2. Clinical characteristics of PED-C. Abbreviations: ID - intellectual disability, EPS - extrapyramidal symptoms, set - indicates sample collection in the first or second wave,
PatientID	Mild_ID	Moderate_ID	Severe_ID	Profound_ID	Undefined_ID	ID	(auto)aggression	Autism	Delayed_motor	Delayed_speech	Global_delay	Weight_or_height_big	Weight_or_height_small	Microcephaly	Macrocephaly	Dysmoprhism	Epilepsy	EEG_anomaly	Seizures	Cerebral_fluid_dilated_ventricles	Cortical_malformation	Gyration_anomaly	Cerebellar_atrophy	Corpus_callosum_agenesis/hypoplasia	Damaged_basal_ganglia	Delayed_myelination	Whiter_matter_hyperintensity	Nervus_opticus_atrophy	Intracranial_cystic_lesion	Craniosynosthosis	Leukodystrophy	Narrow_cerebral_fluid_space	Brain_structural_anomalies	EPS	Muscle_weakness/hypotonia	Spasticity	Myopathy	Cerebellar_symptoms	Set	Age.range.(years).at.sample.date	Sex	Birth	Sample_date	Fasting_prior_to_sample_collection	Fasted_Status	Treatment_(yes/no)	AEDs_(yes/no)	Medication_by_active_ingredent
PED_001	0	0	0	0	1	1	0	0	1	1	1	0	0	0	0	1	2	1	1	0	0	0	0	0	0	0	0	0	0	0	0	0	1	1	0	1	0	1	2	11…15	F	at term	2021-05-11	U	U	no	no
PED_002	0	0	0	0	0	0	0	0	0	1	0	0	0	1	0	1	0	0	0	0	0	0	0	0	0	0	0	0	0	0	0	0	0	1	0	0	0	0	2	6…10	M	at term	2021-07-16	>8	F	no	no
PED_003	0	0	0	0	0	0	0	1	0	0	0	0	0	0	0	1	0	0	0	0	0	0	0	0	0	0	1	0	1	0	0	0	1	0	0	0	0	0	2	11..15	M	NA	2021-07-16	>8	F	yes	no	melatonine
PED_004	0	0	0	1	0	1	1	NA	1	1	1	0	0	0	0	1	1	1	1	0	0	0	0	0	0	0	0	0	0	0	0	0	1	0	1	1	0	0	2	0…5	M	at term	2018-11-29	U	U	yes	no	risperidone, melatonine
PED_005	0	0	0	0	0	0	0	0	0	1	0	0	0	0	1	1	0	0	0	1	0	0	0	0	0	0	1	0	0	0	0	0	1	0	1	0	0	0	2	6…10	M	at term	2021-08-30	U	U	no	no
PED_006	0	0	0	0	0	0	0	0	0	0	0	0	0	0	0	1	0	0	0	0	0	0	0	0	0	0	0	0	0	1	0	0	1	0	0	0	0	0	2	0…5	M	at term	2019-04-01	U	U	no	no
PED_007	1	0	0	0	0	1	0	0	1	1	1	0	0	0	0	1	0	0	0	0	0	0	0	0	0	0	0	0	0	0	0	0	0	0	0	0	0	1	2	0…5	F	at term	2019-04-08	4	N	no	no
PED_008	0	0	0	0	1	1	0	0	NA	1	NA	0	0	0	0	1	1	1	1	0	0	0	0	0	0	0	0	0	0	0	0	0	0	0	0	0	0	0	2	11…15	F	at term	2021-05-10	>8	F	yes	no	levetiracetam, valproic acid, vitamin D
PED_009	0	0	0	0	1	1	0	1	1	1	1	0	0	0	0	0	0	0	0	0	0	0	0	0	0	0	0	0	0	0	0	0	0	0	0	0	0	0	2	6…10	M	at term	2021-12-15	U	U	no	no
PED_010	0	0	0	0	0	0	0	0	1	0	1	0	0	0	0	1	0	0	0	0	0	0	0	0	0	0	0	0	0	0	0	0	0	0	1	0	0	1	2	0…5	F	postterm	2021-06-21	U	U	no	no
PED_011	0	1	0	0	0	1	0	0	1	1	1	0	1	1	0	1	0	0	0	0	0	0	1	0	0	1	0	0	0	1	0	0	1	0	0	1	0	1	2	16…18	M	at term	2021-07-09	U	U	yes	no	vitamin D
PED_012	0	0	0	0	1	1	0	1	1	1	0	0	0	0	0	1	1	1	1	0	0	0	0	0	0	0	0	0	0	0	0	0	0	0	1	0	0	0	2	6…10	M	at term	2022-04-25	U	U	yes	yes	Oxcarbazepine, cetirizine
PED_013	0	0	0	0	0	0	0	1	1	1	1	0	0	0	0	1	0	0	0	0	0	0	0	0	0	0	0	0	0	0	0	0	0	0	1	0	0	0	2	0…5	M	preterm	2021-07-20	U	U	no	no
PED_014	0	0	0	0	1	1	0	1	1	1	1	1	0	0	0	1	0	0	0	0	0	0	0	0	0	0	0	0	0	0	0	0	0	0	0	0	0	0	2	6…10	F	at term	2022-03-28	U	U	no	no
PED_015	0	0	0	0	0	0	0	0	1	1	1	0	0	0	0	1	0	0	0	0	0	0	0	0	0	0	0	0	0	0	0	0	0	0	1	0	0	0	2	0…5	F	at term	2020-10-08	U	U	no	no
PED_016	0	0	0	0	1	1	1	1	1	1	1	0	0	0	0	1	0	0	0	0	0	0	0	0	0	0	0	0	0	0	0	0	0	0	1	0	0	0	2	0…5	F	preterm	2021-03-30	U	U	no	no
PED_017	0	0	0	0	1	1	1	1	1	1	1	0	0	0	0	1	0	0	0	0	0	0	0	0	0	0	0	0	0	0	0	0	0	0	0	0	0	0	2	0…5	M	preterm	2021-03-30	U	U	no	no
PED_018	0	0	0	0	1	1	0	1	0	1	0	0	0	0	0	0	0	0	0	0	0	0	0	0	0	0	0	0	0	0	0	0	0	0	0	0	0	0	2	0…5	M	at term	2021-07-20	U	U	no	no
PED_019	0	0	0	0	0	0	0	0	1	1	1	0	1	0	0	1	0	1	0	0	0	0	0	0	0	0	0	0	0	0	0	0	0	0	0	0	0	0	2	0…5	M	at term	2021-12-09	U	U	yes	no	Fluticasone, Salbutamol
PED_020	0	0	0	0	1	1	0	1	0	1	0	0	0	0	0	0	0	0	0	0	0	0	0	0	0	0	0	0	0	0	0	0	0	0	1	0	0	0	2	6…10	M	preterm	2021-11-08	U	U	no	no	antibiotics and/or iron supplement a short time before sample date
PED_021	0	0	0	0	1	1	1	1	0	1	0	0	0	0	0	0	0	0	0	0	0	0	0	0	0	0	0	0	0	0	0	0	0	0	1	0	0	0	2	0…5	M	at term	2021-11-08	U	U	no	no	antibiotics and/or iron supplement a short time before sample date
PED_022	0	0	0	0	1	1	0	1	0	1	1	0	0	0	0	1	0	0	0	0	1	0	0	0	0	0	0	0	0	0	0	0	1	0	1	0	0	0	2	11…15	M	at term	2022-06-01	U	U	yes	no	cetirizine, insulin
PED_023	0	0	0	0	1	1	0	0	1	1	1	0	1	1	0	1	1	1	1	1	0	0	0	0	0	1	1	0	1	0	0	0	1	0	1	1	0	0	2	0…5	F	preterm	2021-03-15	U	U	yes	yes	baclofen, vigabatrin, phenobarbital
PED_024	0	0	0	0	1	1	1	1	0	0	0	0	0	0	0	1	0	0	0	1	1	1	0	0	0	0	0	0	0	0	0	0	1	0	0	0	0	0	2	16…18	M	NA	2020-12-08	U	U	yes	no	Zolpidem, olanzapine, lorazepam
PED_025	0	0	0	0	0	0	0	0	0	0	0	0	0	0	0	0	0	0	0	0	0	0	0	0	0	0	0	0	0	0	0	0	0	0	0	0	0	0	2	11…15	M	postterm	2021-12-15	>8	F	no	no
PED_026	0	0	0	0	0	0	0	1	0	1	0	0	0	0	0	1	0	0	0	0	0	0	0	0	0	0	0	0	0	0	0	0	0	0	0	0	0	0	2	0…5	M	at term	2021-04-14	>4	N	yes	no	vitamin D
PED_027	0	0	0	0	0	0	0	0	0	1	0	0	0	0	0	1	1	1	1	0	0	0	0	0	0	0	0	0	0	0	0	0	0	0	1	0	0	0	2	6…10	M	at term	2021-08-05	U	U	yes	yes	valproic acid
PED_028	0	0	0	0	0	0	1	0	1	1	1	0	0	0	0	0	0	0	0	0	0	0	0	0	1	0	0	0	0	0	0	0	1	0	1	1	0	0	2	0…5	M	at term	2020-09-17	U	U	no	no
PED_029	0	0	0	0	1	1	0	1	1	1	1	0	1	0	0	1	0	0	0	1	0	0	0	0	0	0	0	0	0	0	0	0	1	0	1	0	0	0	2	11…15	F	preterm	2021-04-20	U	U	yes	no	acyclovir, cyclosporin, posacozole, levomepromazine
PED_030	0	0	0	0	0	0	0	1	0	1	0	0	0	0	0	0	1	1	1	0	0	0	0	0	0	0	0	0	0	0	0	0	0	0	0	0	0	0	2	6…10	M	at term	2022-02-21	>8	F	yes	yes	oxcarbazepine
PED_031	0	1	0	0	0	1	1	1	0	0	0	0	0	0	0	0	1	1	1	0	0	0	0	0	0	0	0	0	0	0	0	0	0	0	0	0	0	0	2	6…10	M	at term	2021-09-02	U	U	yes	yes	sultiame, cannabidiol
PED_032	0	0	0	0	1	1	1	1	0	1	0	0	0	0	0	1	0	0	0	0	0	0	0	0	0	0	0	0	0	0	0	0	0	0	0	0	0	0	2	6…10	M	at term	2021-06-03	U	U	no	no
PED_033	0	1	0	0	0	1	0	1	1	1	1	0	0	0	0	1	0	0	0	0	0	0	0	0	0	0	0	0	0	0	0	0	0	0	1	0	0	0	2	11…15	F	at term	2022-11-29	U	U	no	no
PED_034	0	0	0	0	1	1	0	1	0	1	0	0	0	0	0	0	0	0	0	0	0	0	0	0	0	0	0	0	0	0	0	0	0	0	0	0	0	0	2	0…5	M	at term	2021-06-09	>8	F	no	no
PED_035	0	0	0	0	1	1	0	1	1	1	1	0	0	0	0	0	0	0	0	0	0	0	0	0	0	0	0	0	0	0	0	0	0	0	0	0	0	0	2	0…5	F	at term	2021-05-14	U	U	no	no
PED_036	0	0	0	0	1	1	0	1	0	1	0	0	0	0	0	0	0	0	0	0	0	0	0	0	0	0	0	0	0	0	0	0	0	0	1	0	0	0	2	0…5	M	at term	2022-02-09	U	U	no	no
PED_037	1	0	0	0	0	1	0	0	0	1	0	0	0	0	0	0	0	0	0	0	0	0	0	0	0	0	0	0	0	0	0	0	0	0	0	0	0	0	2	6…10	M	preterm	2021-03-04	U	U	yes	no	cyclosporin
PED_038	0	0	0	0	0	0	0	0	0	0	0	0	0	0	0	0	0	0	0	0	0	0	0	0	0	0	0	1	0	0	0	0	0	0	0	0	0	0	2	11…15	F	NA	2023-03-01	U	U	yes	no	metoprolol, tacrolimus
PED_039	0	1	0	0	0	1	0	0	1	1	1	0	0	1	0	1	0	0	0	0	0	0	0	0	0	0	0	0	0	0	0	0	0	0	1	0	0	0	2	6…10	M	at term	2023-01-30	U	U	yes	no	atomoxetine
PED_040	0	0	0	0	0	0	0	0	1	1	1	0	0	0	0	1	1	1	1	0	0	0	1	0	0	0	0	0	0	0	1	0	1	0	1	1	0	0	2	0…5	M	at term	2022-05-19	U	U	yes	yes	carbamazepine, phenytoin, levetiracetam
PED_041	0	0	0	0	0	0	1	0	0	1	0	0	0	0	0	0	0	0	0	0	0	0	0	0	0	0	0	0	0	0	0	0	0	0	0	0	0	0	2	6…10	M	at term	2021-07-09	U	U	no	no
PED_042	0	0	0	0	0	0	0	0	1	1	1	1	0	0	0	0	0	0	0	0	0	0	0	0	0	0	0	0	0	0	0	0	0	0	0	0	0	0	2	0…5	M	preterm	2022-01-06	U	U	yes	no	salbutamol, budesonide, cetirizine
PED_043	0	0	0	0	0	0	0	0	1	1	1	0	0	0	0	1	0	0	0	0	0	0	0	0	0	0	0	0	0	0	0	0	0	0	1	1	0	0	2	0…5	M	at term	2021-06-09	3	N	no	no
PED_044	0	0	0	0	0	0	0	0	1	0	0	0	0	0	0	1	0	0	0	0	0	0	0	0	0	0	0	0	0	0	0	0	0	0	1	0	0	0	2	0…5	F	at term	2022-01-26	U	U	no	no
PED_045	0	0	0	0	0	0	0	0	1	1	1	0	0	1	0	1	1	1	1	1	0	0	1	1	1	0	1	0	1	0	0	0	1	0	0	1	0	0	2	0…5	F	at term	2021-12-14	U	U	yes	no	baclofen
PED_046	0	0	0	0	0	0	0	0	1	1	1	0	1	0	0	1	2	1	1	0	0	0	0	0	0	0	0	0	0	0	0	0	1	0	1	1	0	0	2	0…5	F	at term	2022-01-11	U	U	no	no
PED_047	1	0	0	0	0	1	1	0	0	1	0	0	0	0	0	0	0	0	0	0	0	0	0	0	0	0	0	0	0	0	0	0	0	0	0	0	0	0	2	6…10	M	at term	2021-11-11	U	U	no	no
PED_048	0	0	0	0	0	0	0	0	1	0	0	0	0	0	0	0	0	0	0	1	0	0	0	0	0	0	0	0	0	0	0	0	1	1	1	1	0	0	2	0…5	M	at term	2021-11-23	U	U	no	no	antibiotics and/or iron supplement a short time before sample date
PED_049	0	0	0	0	0	0	0	0	0	1	0	0	0	0	0	0	0	0	0	0	0	0	0	0	0	1	0	0	0	0	0	0	1	0	0	0	0	0	2	0…5	F	at term	2021-10-13	U	U	no	no
PED_050	0	0	0	0	0	0	0	0	0	1	0	0	0	0	0	0	1	1	1	0	0	0	0	0	0	0	0	0	0	0	0	0	1	0	0	0	0	0	2	0…5	M	at term	2022-06-28	U	U	yes	yes	ferrum(III)hydroxide-polymatosecomplex, phenytoin, clobazam, diazepam
PED_051	0	0	1	0	0	1	1	1	1	1	1	0	0	0	0	0	2	1	1	0	0	0	0	0	0	0	0	0	0	0	0	0	0	0	1	0	0	0	2	0…5	F	at term	2021-04-13	1	N	no	no
PED_052	0	0	0	1	0	1	0	0	1	1	1	0	1	0	0	1	1	1	1	0	0	0	0	0	0	0	0	0	0	0	0	0	1	0	1	1	0	0	2	6…10	M	at term	2022-02-04	2	N	yes	no	diazepam
PED_053	1	0	0	0	0	1	0	1	1	1	0	1	0	0	0	0	0	0	0	0	0	0	0	0	0	0	0	0	0	0	0	0	0	0	0	0	0	0	2	6…10	M	at term	2022-06-13	U	U	no	no
PED_054	0	0	1	0	0	1	0	1	0	1	0	0	0	0	0	0	1	1	1	0	0	0	0	0	0	0	0	0	0	0	0	0	0	0	0	0	0	0	2	6…10	M	at term	2022-05-05	U	U	yes	yes	valproic acid
PED_055	0	0	0	0	0	0	0	0	0	0	0	0	0	0	0	0	0	0	0	0	0	0	0	0	0	0	0	0	0	0	0	0	0	1	0	0	0	1	2	16…18	M	at term	2021-12-03	U	U	no	no
PED_056	0	1	0	0	0	1	1	0	0	1	0	0	0	0	0	0	0	0	0	0	0	0	0	0	0	0	0	0	0	0	0	0	0	0	0	0	0	0	2	6…10	M	at term	2022-10-04	U	U	no	no
PED_057	0	0	0	0	0	0	0	1	1	1	0	0	0	0	0	0	0	1	0	0	0	0	0	0	0	0	0	0	0	0	0	0	0	0	0	0	0	0	2	0…5	F	at term	2022-04-28	U	U	no	no
PED_058	0	0	0	0	0	0	0	0	0	0	0	0	0	0	0	0	1	1	1	0	0	0	0	0	0	0	0	0	0	0	0	0	1	0	0	0	0	0	2	0…5	F	at term	2022-03-01	U	U	yes	yes	levetiracetam, clobazam, valproic acid
PED_059	0	1	0	0	0	1	0	1	0	1	0	0	0	0	0	0	0	0	0	0	0	0	0	0	0	0	0	0	0	0	0	0	0	0	0	0	0	0	2	6…10	M	at term	2022-07-05	U	U	no	no
PED_060	0	0	0	0	0	0	0	0	0	0	0	0	0	0	0	0	0	0	0	0	0	0	0	0	0	0	0	0	0	0	0	0	0	0	0	0	0	0	2	11…15	F	at term	2022-04-25	1.5	N	no	no
PED_061	1	0	0	0	0	1	0	0	0	1	0	1	0	0	0	1	1	1	1	0	0	0	0	0	0	0	0	0	0	0	0	0	0	0	0	0	0	0	2	6…10	F	at term	2022-03-23	>8	F	yes	yes	levetiracetam, topiramate
PED_062	0	0	0	0	0	0	1	1	0	0	0	0	0	0	0	0	0	0	0	0	0	0	0	0	0	0	0	0	0	0	0	0	0	0	0	0	0	0	2	6…10	F	at term	2022-12-13	U	U	yes	no	methylphenidate
PED_063	0	0	0	0	0	0	1	0	0	0	0	0	0	0	1	0	1	1	1	1	0	0	0	0	0	0	0	0	0	0	0	0	1	0	0	0	0	0	2	11…15	M	at term	2022-11-22	U	U	yes	yes	topiramate
PED_064	0	0	0	0	0	0	1	0	0	0	0	0	0	0	0	0	1	1	0	1	0	0	0	0	0	0	0	0	0	0	0	0	1	0	0	0	0	0	2	11…15	F	at term	2022-11-22	U	U	yes	yes	lamotrigine
PED_065	0	0	0	0	0	0	1	0	0	1	0	0	0	0	0	1	0	0	0	0	0	0	0	0	0	0	0	0	0	0	0	0	0	0	0	0	0	0	2	6…10	M	at term	2022-11-25	U	U	yes	no	risperidone
PED_066	0	0	0	0	0	0	0	0	0	0	0	0	0	0	0	1	1	1	1	0	1	0	0	0	0	0	0	0	0	0	0	0	1	0	0	0	0	0	2	0…5	F	at term	2022-10-04	U	U	yes	yes	levetiracetam, carbamazepine, risperidone
PED_067	1	0	0	0	0	1	0	0	1	1	1	0	0	0	0	0	1	1	1	0	0	0	0	1	0	0	0	0	0	0	0	0	1	0	1	0	0	0	2	6…10	F	at term	2022-11-24	U	U	yes	yes	methylphenidate, levetiracetam
PED_068	0	1	0	0	0	1	0	1	0	1	0	0	0	0	0	1	0	0	0	0	0	0	0	0	0	0	0	0	0	0	0	0	0	0	0	0	0	0	2	11…15	M	NA	2022-12-09	U	U	no	no
PED_069	1	0	0	0	0	1	0	1	0	1	0	0	0	0	0	0	0	0	0	0	0	0	0	0	0	0	0	0	0	0	0	0	0	0	0	0	0	0	2	11…15	M	at term	2022-12-09	U	U	no	no
PED_070	0	0	0	0	1	1	0	1	0	1	0	0	0	0	0	0	0	0	0	0	0	0	0	0	0	0	0	0	0	0	0	0	0	0	0	0	0	0	2	0…5	M	NA	2023-01-23	U	U	no	no
PED_071	0	0	1	0	0	1	0	1	1	1	1	1	0	0	1	0	1	1	1	0	0	0	0	0	0	0	0	0	0	0	0	0	0	0	1	0	0	0	2	11…15	F	at term	2022-11-22	U	U	yes	yes	valproic acid
PED_072	0	0	0	0	0	0	1	1	1	1	1	0	0	0	0	0	2	1	1	0	0	0	0	0	0	0	0	0	0	0	0	0	1	0	0	0	0	0	2	6…10	M	preterm	2022-11-15	3	N	yes	no	melatonin
PED_073	0	0	0	0	0	0	0	0	1	1	1	0	0	0	0	1	0	0	0	0	0	0	0	0	0	0	0	0	0	0	0	0	0	0	0	0	0	0	2	0…5	M	at term	2022-11-14	4	N	no	no
PED_074	0	0	0	0	0	0	1	1	0	1	0	1	0	0	1	1	0	0	0	0	0	0	0	0	0	0	0	0	0	0	0	0	0	0	0	0	0	0	2	6…10	F	at term	2022-11-11	>8	F	yes	no	formoterol, budesonide, fluticasone furoate
PED_075	1	0	0	0	0	1	1	1	0	0	0	0	0	0	0	1	0	0	0	0	0	0	0	0	0	0	0	0	0	0	0	0	0	0	1	0	0	0	2	6…10	F	at term	2022-12-14	U	U	yes	no	methylphenidate, risperidone
PED_076	1	0	0	0	0	0	0	0	0	1	0	0	0	0	0	1	0	0	0	0	0	0	0	0	0	0	0	0	0	0	0	0	0	0	0	0	0	0	2	6…10	F	at term	2022-11-24	U	U	no	no
PED_077	0	0	0	0	0	0	1	0	0	1	0	0	0	0	0	1	0	0	0	0	1	0	0	0	0	0	0	0	0	0	0	0	1	0	1	0	0	0	2	0…5	F	at term	2022-12-05	2	N	no	no
PED_078	0	0	0	0	0	0	0	0	0	1	0	0	0	0	0	0	0	0	0	0	0	0	0	0	0	0	0	0	0	0	0	0	0	0	0	0	0	0	2	0…5	M	at term	2022-12-29	U	U	yes	no	oseltamivir
PED_079	0	0	0	1	0	1	0	0	1	1	1	0	0	0	0	1	1	1	1	0	0	1	0	0	0	1	0	0	0	0	0	0	1	0	0	1	0	0	2	6…10	M	at term	2022-04-06	2	N	yes	yes	baclofen, sultiame, clobazam, levetiracetam, valproic acid
PED_080	1	0	0	0	0	1	0	0	0	0	0	0	0	0	0	1	1	1	1	0	0	0	0	0	0	0	0	0	0	0	0	0	0	0	0	0	0	0	2	11…15	M	at term	2023-07-11	U	U	yes	yes	valproic acid
PED_081	0	0	1	0	0	1	0	1	1	1	1	0	0	0	0	1	0	0	0	1	1	0	1	0	0	0	0	0	0	0	0	0	1	0	1	1	0	NA	1	6…10	M	at term	2018-12-18	>8	F	no	no
PED_082	0	1	0	0	0	1	1	1	1	1	1	0	0	1	0	1	0	1	0	1	0	0	0	0	0	0	0	0	0	0	0	0	1	0	0	0	0	NA	1	6…10	F	at term	2018-10-02	>3	N	no	no
PED_083	0	0	0	1	0	1	1	1	1	1	1	0	0	1	0	1	0	1	0	0	0	0	0	1	0	1	0	0	0	0	0	0	1	0	0	1	0	NA	1	11…15	M	at term	2018-10-15	>8	F	no	no	Quetiapine
PED_084	0	0	1	0	0	1	0	0	1	1	1	0	0	0	0	0	1	1	1	0	0	0	0	0	0	0	0	0	0	0	0	0	1	1	1	1	0	NA	1	11…15	M	at term	2018-11-23	>8	F	no	no
PED_085	0	0	1	0	0	1	0	0	1	1	1	0	1	1	0	0	1	1	1	1	1	1	1	0	0	1	1	0	0	0	0	0	1	0	0	1	0	NA	1	16…18	M	postterm	2018-11-23	>3	N	yes	yes	baclofen, tisanidiin, valproic acid, lamotrigine
PED_086	0	0	0	1	0	1	0	0	1	1	1	0	1	0	0	1	1	1	1	1	1	1	1	1	0	0	1	0	1	0	0	0	1	0	1	1	0	NA	1	11…15	F	at term	2018-11-30	>3	N	yes	yes	vigabatrine, lamotrigine
PED_087	0	0	0	0	1	1	0	0	1	1	1	0	0	1	0	1	1	1	1	1	1	1	0	1	0	0	0	1	0	0	0	0	1	0	0	1	0	NA	1	0…5	M	probably at term	2018-12-04	>3	N	yes	yes	vigabatrine, levetiracetam
PED_088	0	0	0	0	0	0	0	0	0	0	0	0	0	0	1	1	0	0	0	0	0	0	0	0	0	0	0	0	0	1	0	1	1	0	0	0	0	NA	1	6…10	M	at term	2018-11-23	>8	F	no	no
PED_089	0	0	0	0	1	1	0	0	1	1	1	0	1	1	0	0	0	1	0	1	0	0	1	0	0	0	1	1	0	0	1	0	1	1	1	0	0	NA	1	6…10	M	preterm	2019-01-07	>3	N	yes	no	ferrum(III)hydroxide-polymatosecomplex
PED_090	0	0	0	0	0	0	0	0	0	0	0	1	0	0	0	0	0	0	0	0	0	0	0	0	0	0	0	0	0	0	0	0	0	1	0	1	0	NA	1	11…15	M	at term	2018-09-28	>3	N	no	no
PED_091	0	0	0	0	1	1	0	1	1	1	1	0	0	0	0	1	0	0	0	0	0	0	0	0	0	0	0	0	0	0	0	0	0	0	1	0	0	NA	1	6…10	F	preterm	2018-11-06	>3	N	no	no
PED_092	0	0	0	0	1	1	0	0	1	1	1	0	1	1	0	1	0	0	0	1	1	0	0	1	1	0	0	0	0	0	0	0	1	0	0	0	0	NA	1	0…5	F	preterm	2018-11-06	>3	N	yes	no	esomeprasol, salbutamol
PED_093	0	0	0	0	1	1	0	1	0	1	0	1	0	0	0	1	0	0	0	0	0	0	0	0	0	0	0	0	0	0	0	0	0	0	0	0	0	NA	1	11…15	F	at term	2018-11-29	>8	F	no	no
PED_094	0	0	0	0	1	1	0	1	0	1	0	0	0	0	0	0	0	0	0	0	0	0	0	0	0	0	0	0	0	0	0	0	0	0	0	0	0	NA	1	11…15	M	NA	2018-12-03	>8	F	no	no
PED_095	0	0	0	1	0	1	1	1	1	1	1	0	1	1	0	1	1	1	1	1	0	0	0	1	0	0	0	0	0	0	0	0	1	0	0	0	0	NA	1	16…18	F	at term	2018-12-14	>3	N	yes	yes	levetiracetam, oestrogen
PED_096	0	0	0	0	0	0	0	0	0	0	0	0	1	0	0	1	0	0	0	0	0	0	0	0	0	0	0	0	0	0	0	0	0	0	0	0	0	NA	1	6…10	M	preterm	2018-09-28	>3	N	yes	no	somatropin
PED_097	0	0	0	0	0	0	0	0	0	0	0	1	0	0	0	1	0	0	0	0	0	0	0	0	0	0	0	0	0	0	0	0	0	0	0	0	0	NA	1	11…15	M	at term	2018-11-30	>3	N	yes	no	prednisolone, azathioprine, cetirizine
PED_098	0	0	0	0	1	1	0	0	1	1	1	0	1	1	0	1	0	1	0	1	0	0	0	1	0	0	0	1	0	0	0	0	1	0	1	0	0	NA	1	0…5	M	preterm	2018-12-12	>3	N	yes	no	salbutamol
PED_099	1	0	0	0	0	1	0	1	0	0	0	0	0	0	0	0	1	1	1	0	1	1	0	0	0	0	1	0	0	0	0	0	1	0	0	0	0	NA	1	11…15	M	at term	2018-09-28	>3	N	yes	yes	amantadine, risperidone, lamotrigine, ethosuximide
PED_100	0	0	0	0	0	0	0	1	1	1	1	0	1	0	0	0	0	0	0	0	0	0	0	1	0	0	0	0	0	0	0	0	1	0	1	0	0	NA	1	6…10	M	at term	2018-10-19	>8	F	no	no
PED_101	0	0	1	0	0	1	1	0	1	1	1	1	1	0	1	0	1	1	1	0	0	0	0	0	0	0	0	0	0	0	0	0	0	0	1	0	0	NA	1	11…15	F	NA	2018-10-15	>3	N	yes	no	somatropin
PED_102	0	1	0	0	0	1	0	1	0	1	0	0	0	0	0	1	0	0	0	0	0	0	0	0	0	0	0	0	0	0	0	0	0	0	0	0	0	NA	1	6…10	M	at term	2018-12-21	>3	N	no	no
PED_103	0	0	0	0	1	1	1	1	1	1	1	0	0	0	0	1	1	1	1	0	0	0	0	0	1	0	1	0	0	0	0	0	1	0	1	0	0	NA	1	0…5	F	postterm	2019-04-01	5	N	yes	yes	sultiame, phenytoin, diazepam as needed
PED_104	0	0	0	0	0	0	0	0	0	0	0	0	0	0	0	0	0	0	0	0	0	0	0	0	0	0	0	0	0	0	0	0	0	0	0	0	1	NA	1	6…10	F	at term	2018-12-03	>3	N	no	no
PED_105	0	0	0	0	0	0	0	0	1	1	1	0	0	0	0	0	0	0	0	0	0	0	0	1	1	1	0	0	0	0	1	0	1	1	1	0	0	NA	1	0…5	M	at term	2018-10-23	>8	F	no	no
PED_106	0	0	0	0	0	0	0	0	1	0	0	0	1	0	0	1	0	0	0	0	0	0	0	0	0	0	0	0	0	0	0	0	0	0	0	0	0	NA	1	0…5	M	preterm	2018-09-27	>3	N	no	no
PED_107	0	0	0	0	1	1	0	1	0	1	0	0	0	1	0	1	0	0	0	0	0	0	0	0	0	1	0	0	0	0	0	0	1	0	0	0	0	NA	1	11…15	F	at term	2018-10-18	>8	F	no	no
PED_108	0	0	0	0	0	0	0	0	0	0	0	0	0	0	0	1	0	0	0	0	0	0	0	0	0	0	0	0	0	0	0	0	0	0	0	0	0	NA	1	0…5	M	at term	2018-11-08	>3	N	no	no
PED_109	0	0	1	0	0	1	1	1	1	1	1	0	1	1	0	1	1	1	1	0	0	0	0	0	0	0	0	0	0	0	0	0	1	0	1	0	0	NA	1	11…15	F	preterm	2018-09-27	>3	N	no	no	risperidone
PED_110	0	0	0	0	0	0	0	0	0	1	0	0	0	0	0	0	1	1	1	0	1	0	0	0	1	0	0	0	0	0	0	0	1	0	0	0	0	NA	1	6…10	M	at term	2018-11-08	>8	F	yes	yes	lamotrigine, topiramate, diazepam as needed
