# Supplementary material for: Exploratory analysis of epilepsy biomarkers using untargeted metabolomics across multiple cohorts
Source: Front Neurol. 2025 Dec 1;16:1684456. doi: 10.3389/fneur.2025.1684456 (PMC12703977; doi:10.3389/fneur.2025.1684456)
Supplement: Supplementary file 1 [file Data_Sheet_1.zip › Supplements/Table S3_EstBB_characteristics.xlsx]

## Sheet: Sheet 1
Table S3. General characteristics of AD-C and ELD-C. Legend and abbreviations: Gender 1=male and 2=female; weight in kg, height in cm
Cohort	ID	gender	birth_year	sample_date	age_at_sample_date	has_e78	has_g40	age_at_first_g40	lipidemia	epilepsy	prevalence	bmi_date	bmi	weight	height	treatment	AED	LastMeal_vcode1_code	LastMeal_vcode1_name
ELD-C	ELD_001	2	1930	2008-01-30	77	E78 E78.2_5	G40	86	1	1	incident	2008-01-30	27.18	74	165			6	3-4h
ELD-C	ELD_002	1	1927	2003-10-16	76		G40.5 G40.9	87	0	1	incident	2003-10-16	27.66	79	169			-	-
ELD-C	ELD_003	1	1936	2008-12-10	72		G40	69	0	1	prevalent	2008-12-09	30.06	104	186			6	3-4h
ELD-C	ELD_004	2	1934	2008-11-12	74		G40.2	81	0	1	incident	2008-11-12	31.24	77	157			2	1-2h
ELD-C	ELD_005	2	1930	2003-09-16	73		G40.1 G40.8 G40.9	89	0	1	incident	2003-09-16	30.86	83	164			-	-
ELD-C	ELD_006	2	1933	2008-10-14	75		G40.9	75	0	1	incident	2008-10-14	27.05	71	162			2	1-2h
ELD-C	ELD_007	2	1933	2003-02-03	70		G40 G40.0 G40.2 G40.9	78	0	1	incident	2003-02-03	31.87	67	145			-	-
AD-C	AD_001	2	1956	2008-09-11	52	E78.0	G40.8 G40.9	57	1	1	incident	2008-09-11	26.4	71	164
ELD-C	ELD_008	2	1937	2008-03-13	70	E78 E78.0 E78.2	G40 G40.4	66	1	1	prevalent	2008-03-14	31.22	85	165	1	clonazepam	0	< 1h
ELD-C	ELD_009	1	1932	2003-10-09	71	E78	G40	79	1	1	incident	2003-10-09	25.1	70	167			-	-
ELD-C	ELD_010	1	1936	2008-11-11	72		G40.9	83	0	1	incident	2008-11-11	21.8	73	183			-1	-
AD-C	AD_002	1	1979	2008-07-02	29	E78.0 E78.2	G40.8 G40.9	26	1	1	prevalent	2008-07-02	28.09	91	180
AD-C	AD_003	1	1951	2008-04-15	56		G40.5	64	0	1	incident	2008-04-15	29.07	87	173
ELD-C	ELD_011	1	1937	2008-11-19	71	E78.0 E78.5	G40.0 G40.2	73	1	1	incident	2008-11-19	29.03	80	166			4	2-3h
AD-C	AD_004	1	1973	2008-04-24	35		G40 G40.1 G40.3 G40.9	15	0	1	prevalent	2008-04-24	19.15	60	177	1	primidone
ELD-C	ELD_012	1	1935	2008-01-11	72		G40 G40.2 G40.8	76	0	1	incident	2008-01-11	29.07	86	172			4	2-3h
ELD-C	ELD_013	2	1932	2008-11-19	76		G40.5	86	0	1	incident	2008-11-19	30.86	83	164			2	1-2h
ELD-C	ELD_014	2	1937	2008-11-03	71		G40.2 G40.9	67	0	1	prevalent	2008-11-03	20.55	50	156			2	1-2h
ELD-C	ELD_015	2	1933	2008-09-08	75		G40.2	82	0	1	incident	2008-09-08	27.77	60	147			-	-
ELD-C	ELD_016	2	1936	2008-12-11	72		G40.5	80	0	1	incident	2008-12-11	23.12	57	157			4	2-3h
ELD-C	ELD_017	1	1932	2008-01-29	75	E78.2 E78.4	G40 G40.9	85	1	1	incident	2008-01-29	20.96	62	172			3	6-10h
ELD-C	ELD_018	2	1933	2003-11-04	70		G40.9	83	0	1	incident	2003-11-04	32.03	82	160			-	-
AD-C	AD_005	2	1989	2009-10-08	20		G40 G40.2 G40.3 G40.8 G40.9	13	0	1	prevalent	2009-10-08	17.65	51	170	1	topiramate
ELD-C	ELD_019	1	1930	2008-11-03	78		G40.2	89	0	1	incident	2008-11-03	22.66	58	160			2	1-2h
ELD-C	ELD_020	2	1924	2003-08-21	78		G40.9	90	0	1	incident	2003-08-21	28.58	75	162			-	-
ELD-C	ELD_021	2	1937	2008-07-01	70	E78 E78.2	G40.1	83	1	1	incident	2008-07-01	22.21	59	163			-1	-
AD-C	AD_006	1	1981	2008-08-25	27	E78	G40.2	5	1	1	prevalent	2008-08-25	24.93	90	190
AD-C	AD_007	1	1970	2010-06-30	39		G40.5 G40.8 G40.9	33	0	1	prevalent	2010-06-29	19.66	68	186
ELD-C	ELD_022	1	1936	2008-12-16	72	E78.2	G40.9	79	1	1	incident	2008-12-16	31.17	101	180			5	10-14h
ELD-C	ELD_023	1	1935	2008-08-19	72	E78 E78.0	G40 G40.1 G40.2 G40.3 G40.8 G40.9	68	1	1	prevalent	2008-08-19	22.04	73	182	0	carbamazepine - after sampling?	2	1-2h
AD-C	AD_008	1	1959	2008-10-28	49		G40.5_3	43	0	1	prevalent	2008-10-28	18.59	55	172
AD-C	AD_009	1	1970	2008-11-27	38	E78.0	G40 G40.0 G40.2 G40.3 G40.9	5	1	1	prevalent	2008-11-27	20.83	66	178	1	carbamazepine
AD-C	AD_010	2	1982	2007-10-25	25		G40	27	0	1	incident	2007-10-25	39.91	91	151
ELD-C	ELD_024	2	1931	2003-11-17	72		G40.2	84	0	1	incident	2003-11-17	29.67	75	159			-	-
AD-C	AD_011	1	1988	2009-09-04	21		G40 G40.5	29	0	1	incident	2009-09-04	24.33	86	188
ELD-C	ELD_025	1	1936	2008-11-05	72	E78.0 E78.2	G40.8	70	1	1	prevalent	2008-11-05	23.24	72	176			-1	-
ELD-C	ELD_026	1	1933	2008-02-13	74		G40.2	76	0	1	incident	2008-02-13	26.23	85	180			7	> 14h
ELD-C	ELD_027	1	1930	2008-05-27	77				0	0		2008-05-27	29.07	84	170			2	1-2h
ELD-C	ELD_028	2	1936	2008-07-31	72	E78 E78.0 E78.2			1	0		2008-07-31	23.42	63	164			0	< 1h
AD-C	AD_012	2	1976	2008-03-26	31	E78.0			1	0		2008-03-26	17.22	43	158
ELD-C	ELD_029	2	1930	2004-03-23	74				0	0		2004-03-23	39.3	92	153			-	-
ELD-C	ELD_030	2	1931	2008-03-18	76				0	0		2008-03-18	26.81	73	165			2	1-2h
ELD-C	ELD_031	1	1937	2008-10-29	71				0	0		2008-10-29	30.09	88	171			-	-
ELD-C	ELD_032	2	1930	2008-04-02	77	E78.2			1	0		2008-04-02	30.09	78	161			1	4-6h
ELD-C	ELD_033	2	1933	2008-10-07	75	E78.0			1	0		2008-10-07	24.62	72	171			3	6-10h
AD-C	AD_013	2	1971	2008-07-29	37				0	0		2008-07-29	29.41	85	170
ELD-C	ELD_034	2	1931	2008-01-23	76	E78			1	0		2008-01-23	25.32	64	159			6	3-4h
AD-C	AD_014	1	1952	2008-07-30	55				0	0		2008-07-30	23.25	77	182
AD-C	AD_015	1	1989	2009-09-22	20				0	0		2009-09-22	26.26	87	182
ELD-C	ELD_035	1	1938	2008-05-22	70				0	0		2008-05-22	27.43	72	162			1	4-6h
ELD-C	ELD_036	2	1934	2008-11-24	74				0	0		2008-11-24	17.8	45	159			1	4-6h
ELD-C	ELD_037	2	1926	2003-11-24	76	E78.0			1	0		2003-11-24	24.62	72	171			-	-
ELD-C	ELD_038	2	1936	2008-05-06	72				0	0		2008-05-06	27.69	70	159			6	3-4h
ELD-C	ELD_039	1	1930	2008-08-12	78				0	0		2008-08-14	21.63	67	176			1	4-6h
AD-C	AD_016	2	1985	2010-01-22	24	E78.0			1	0		2010-01-21	17.24	51	172
AD-C	AD_017	1	1957	2010-04-14	52				0	0		2010-04-14	19.49	59	174
ELD-C	ELD_040	2	1934	2008-11-16	74	E78.0 E78.2			1	0		2008-11-16	26.14	62	154			2	1-2h
ELD-C	ELD_041	2	1934	2008-10-16	74				0	0		2008-10-16	25.63	60	153			3	6-10h
AD-C	AD_018	1	1982	2009-04-01	26				0	0		2009-04-01	24.77	75	174
ELD-C	ELD_042	1	1937	2008-05-13	70				0	0		2008-05-13	26.67	78	171			6	3-4h
ELD-C	ELD_043	2	1932	2008-01-31	76				0	0		2008-01-31	20.8	58	167			4	2-3h
ELD-C	ELD_044	2	1926	2004-12-15	78				0	0		2004-12-15	32.27	90	167			6	3-4h
ELD-C	ELD_045	1	1926	2003-10-21	77				0	0		2003-10-21	21.13	70	182			-	-
ELD-C	ELD_046	2	1933	2004-03-22	70	E78 E78.0			1	0		2004-03-15	28.91	74	160			-	-
AD-C	AD_019	1	1955	2008-02-06	52				0	0		2008-02-06	38.97	118	174
ELD-C	ELD_047	2	1933	2008-11-11	75	E78			1	0		2008-11-10	26.67	70	162			0	< 1h
AD-C	AD_020	2	1959	2007-05-15	47				0	0		2007-05-15	25.77	71	166
ELD-C	ELD_048	2	1931	2008-12-15	77	E78.2			1	0		2008-12-15	33.06	90	165			2	1-2h
ELD-C	ELD_049	2	1935	2008-10-02	73				0	0		2008-10-02	26.22	63	155			1	4-6h
ELD-C	ELD_050	2	1930	2003-11-06	73				0	0		2003-11-06	21.26	60	168			-	-
ELD-C	ELD_051	2	1937	2008-05-16	71	E78 E78.5 E78.9			1	0		2008-05-16	33.53	88	162			6	3-4h
AD-C	AD_021	1	1968	2008-09-26	39	E78.2			1	0		2008-09-24	26.58	89	183
ELD-C	ELD_052	2	1930	2003-11-07	73				0	0		2003-11-07	29.59	72	156			-	-
AD-C	AD_022	2	1963	2007-09-12	44				0	0		2007-09-12	15.61	38	156
ELD-C	ELD_053	2	1928	2003-11-06	75	E78			1	0		2003-11-06	22.94	53	152			-	-
ELD-C	ELD_054	2	1932	2003-10-16	71	E78 E78.0			1	0		2003-10-16	23.15	60	161			-	-
ELD-C	ELD_055	2	1935	2008-09-29	72	E78			1	0		2008-09-29	29.21	72	157			3	6-10h
ELD-C	ELD_056	1	1936	2008-04-23	72				0	0		2008-04-23	31.44	93	172			2	1-2h
ELD-C	ELD_057	2	1931	2003-06-18	72	E78 E78.0 E78.2			1	0		2003-06-18	26.53	74	167			-	-
AD-C	AD_023	1	1951	2008-09-16	56	E78.2			1	0		2008-09-15	28.08	92	181
AD-C	AD_024	1	1970	2008-03-14	37				0	0		2008-03-14	19.66	68	186
ELD-C	ELD_058	1	1930	2008-05-06	77				0	0		2008-05-06	28.37	82	170			6	3-4h
ELD-C	ELD_059	2	1924	2003-07-07	78				0	0		2003-07-07	24.44	55	150			-	-
AD-C	AD_025	1	1988	2010-05-03	21				0	0		2010-05-03	19.44	63	180
ELD-C	ELD_060	2	1931	2003-11-25	72				0	0		2003-11-25	25.1	58	152			-	-
ELD-C	ELD_061	2	1931	2003-10-29	72				0	0		2003-10-29	27.92	76	165			-	-
AD-C	AD_026	2	1979	2008-08-25	29				0	0		2008-08-25	36.33	93	160
AD-C	AD_027	1	1973	2008-04-09	34				0	0		2008-04-09	31.51	109	186
ELD-C	ELD_062	2	1938	2008-05-06	70	E78.2			1	0		2008-05-06	22.86	63	166			1	4-6h
ELD-C	ELD_063	1	1933	2004-12-14	71				0	0		2004-12-13	21.74	72	182			1	4-6h
ELD-C	ELD_064	2	1932	2004-11-10	71	E78 E78.0			1	0		2004-11-10	26.37	65	157			1	4-6h
AD-C	AD_028	2	1974	2004-11-18	30				0	0		2004-11-18	39.18	120	175
ELD-C	ELD_065	1	1936	2008-08-11	72				0	0		2008-08-16	39.45	125	178			2	1-2h
AD-C	AD_029	1	1946	2008-11-10	62	E78 E78.2			1	0		2008-11-10	26.33	77	171
ELD-C	ELD_066	2	1937	2008-12-02	71	E78.0			1	0		2008-12-02	26.03	70	164			4	2-3h
ELD-C	ELD_067	2	1930	2003-09-11	73	E78 E78.4			1	0		2003-09-11	24.77	65	162			-	-
AD-C	AD_030	1	1985	2008-08-05	22				0	0		2008-08-05	37.45	120	179
ELD-C	ELD_068	2	1936	2008-03-17	72				0	0		2008-03-17	21.99	57	161			0	< 1h
ELD-C	ELD_069	2	1932	2008-11-05	76	E78.0			1	0		2008-11-05	21.67	59	165			5	10-14h
ELD-C	ELD_070	1	1934	2008-03-11	73				0	0		2008-03-10	23.41	75	179			-	-
ELD-C	ELD_071	1	1933	2008-07-15	75				0	0		2008-07-15	27.77	92	182			2	1-2h
AD-C	AD_031	2	1967	2007-10-10	40				0	0		2007-10-10	30.69	94	175
AD-C	AD_032	1	1985	2010-05-07	25				0	0		2010-05-07	36.51	136	193
AD-C	AD_033	1	1981	2007-12-27	26				0	0		2007-12-27	19.11	64	183
ELD-C	ELD_072	1	1938	2008-12-29	70	E78 E78.0			1	0		2008-12-29	28.65	97	184			2	1-2h
ELD-C	ELD_073	1	1935	2008-05-12	72				0	0		2008-05-12	17.18	52	174			6	3-4h
ELD-C	ELD_074	2	1935	2008-04-17	72	E78 E78.0			1	0		2008-04-17	27.05	71	162			4	2-3h
ELD-C	ELD_075	2	1935	2008-06-10	72	E78 E78.2 E78.2_5 E78.9			1	0		2008-06-10	25.82	72	167			1	4-6h
ELD-C	ELD_076	2	1929	2008-12-10	79	E78			1	0		2008-12-17	18.43	46	158			3	6-10h
ELD-C	ELD_077	2	1933	2003-09-02	70				0	0		2003-09-02	32.87	80	156			-	-
AD-C	AD_034	2	1969	2008-12-08	39	E78			1	0		2008-12-08	37.02	102	166
ELD-C	ELD_078	2	1931	2003-10-28	72	E78.2			1	0		2003-10-28	24.34	60	157			-	-
ELD-C	ELD_079	2	1932	2003-08-04	71				0	0		2003-08-04	23.23	64	166			-	-
AD-C	AD_035	2	1975	2008-05-07	33				0	0		2008-05-02	37.18	110	172
AD-C	AD_036	2	1947	2009-10-13	62	E78			1	0		2009-10-12	50.95	124	156
ELD-C	ELD_080	2	1932	2003-04-08	71	E78 E78.0 E78.2			1	0		2003-04-08	32.74	87	163			-	-
AD-C	AD_037	2	1959	2008-11-04	49	E78 E78.0 E78.2			1	0		2008-11-04	25.89	63	156
ELD-C	ELD_081	1	1930	2008-03-10	77				0	0		2008-03-10	27.77	88	178			1	4-6h
AD-C	AD_038	2	1970	2009-05-14	38				0	0		2009-05-14	38.97	110	168
ELD-C	ELD_082	2	1931	2003-10-14	72	E78 E78.0 E78.4			1	0		2003-10-14	30.08	77	160			-	-
ELD-C	ELD_083	2	1938	2008-10-28	70	E78 E78.0			1	0		2008-10-28	30.86	82	163			2	1-2h
ELD-C	ELD_084	1	1933	2008-03-05	74				0	0		2008-03-05	23.18	67	170			5	10-14h
ELD-C	ELD_085	1	1928	2003-08-18	75				0	0		2003-08-18	25.18	78	176			-	-
AD-C	AD_039	1	1946	2010-10-27	63				0	0		2010-10-27	19.03	55	170
ELD-C	ELD_086	2	1930	2008-02-26	77	E78 E78.0			1	0		2008-02-26	29.37	79	164			0	< 1h
AD-C	AD_040	1	1956	2007-10-10	51				0	0		2007-10-10	17.51	53	174
ELD-C	ELD_087	2	1932	2008-10-01	75	E78.0			1	0		2008-10-01	25.2	59	153			-1	-
ELD-C	ELD_088	1	1938	2008-12-01	70	E78.2			1	0		2008-12-01	28.06	95	184			4	2-3h
ELD-C	ELD_089	2	1931	2008-11-19	77				0	0		2008-11-19	28.76	63	148			4	2-3h
ELD-C	ELD_090	1	1928	2003-01-24	74				0	0		2003-01-24	28.98	96	182			-	-
ELD-C	ELD_091	1	1930	2008-04-01	78	E78 E78.0			1	0		2008-04-01	25.35	75	172			6	3-4h
ELD-C	ELD_092	2	1931	2008-03-25	76				0	0		2008-03-25	25.64	64	158			5	10-14h
ELD-C	ELD_093	2	1929	2003-09-28	73	E78.0 E78.2			1	0		2003-09-28	26.67	60	150			-	-
ELD-C	ELD_094	1	1933	2008-12-09	75				0	0		2008-12-09	29	95	181			4	2-3h
AD-C	AD_041	1	1954	2009-01-28	54				0	0		2009-01-28	30.82	87	168
ELD-C	ELD_095	1	1936	2008-11-11	72				0	0		2008-11-11	29.32	95	180			3	6-10h
ELD-C	ELD_096	2	1936	2008-10-24	72				0	0		2008-10-24	21.09	54	160			4	2-3h
ELD-C	ELD_097	2	1936	2008-11-27	72				0	0		2008-11-27	23.12	57	157			0	< 1h
AD-C	AD_042	2	1944	2009-03-22	64				0	0		2009-03-22	45.88	106	152
AD-C	AD_043	2	1960	2008-02-07	47				0	0		2008-02-07	45.54	127	167
AD-C	AD_044	2	1962	2010-04-14	47				0	0		2010-04-14	17.36	66	195
ELD-C	ELD_098	2	1932	2008-06-26	75				0	0		2008-06-26	26.03	70	164			1	4-6h
AD-C	AD_045	1	1957	2008-10-09	50				0	0		2008-10-09	42.45	130	175
ELD-C	ELD_099	2	1925	2003-10-13	78				0	0		2003-10-13	22.1	58	162			-	-
ELD-C	ELD_100	2	1935	2008-12-11	73				0	0		2008-12-11	23.92	62	161			7	> 14h
ELD-C	ELD_101	2	1935	2008-09-12	73				0	0		2008-09-12	27.34	79	170			6	3-4h
ELD-C	ELD_102	1	1936	2008-05-07	71	E78 E78.2			1	0		2008-05-07	23.84	73	175			6	3-4h
ELD-C	ELD_103	1	1932	2008-02-13	75				0	0		2008-02-13	31.02	95	175			6	3-4h
AD-C	AD_046	2	1974	2008-12-16	34				0	0		2008-12-16	17.16	49	169
AD-C	AD_047	2	1963	2008-08-04	44				0	0		2008-08-04	27.34	79	170
AD-C	AD_048	2	1975	2008-09-18	33				0	0		2008-09-18	41.14	112	165
ELD-C	ELD_104	1	1932	2003-09-15	71				0	0		2003-09-15	36.68	106	170			-	-
ELD-C	ELD_105	1	1930	2003-08-29	73				0	0		2003-08-29	23.32	69	172			-	-
AD-C	AD_049	2	1980	2008-11-04	28				0	0		2008-11-04	20.8	58	167
AD-C	AD_050	2	1954	2009-02-12	54	E78.0 E78.2			1	0		2009-02-12	33.39	92	166
ELD-C	ELD_106	1	1932	2008-01-14	75				0	0		2008-01-14	32.93	102	176			1	4-6h
ELD-C	ELD_107	2	1938	2008-06-16	70	E78.0			1	0		2008-06-16	26.14	62	154			4	2-3h
ELD-C	ELD_108	2	1938	2008-11-20	70	E78 E78.0 E78.1 E78.2			1	0		2008-11-20	27.04	80	172			6	3-4h
ELD-C	ELD_109	1	1936	2008-07-22	71				0	0		2008-07-22	30.23	108	189			-	-
ELD-C	ELD_110	2	1936	2008-11-10	72	E78.0			1	0		2008-11-10	30.78	90	171			4	2-3h
ELD-C	ELD_111	2	1933	2003-11-18	70	E78.0 E78.1			1	0		2003-11-20	26.11	66	159			-	-
ELD-C	ELD_112	2	1937	2008-11-19	71				0	0		2008-11-19	24.24	59	156			2	1-2h
ELD-C	ELD_113	2	1937	2008-01-30	70				0	0		2008-01-30	35.16	90	160			7	> 14h
AD-C	AD_051	2	1977	2007-10-09	30				0	0		2007-10-09	23.46	67	169
ELD-C	ELD_114	1	1932	2003-11-20	70	E78.0			1	0		2003-11-20	22.6	70	176			-	-
AD-C	AD_052	1	1976	2007-10-08	31				0	0		2007-10-08	19.33	75	197
ELD-C	ELD_115	1	1935	2008-09-17	72				0	0		2008-09-17	25.04	69	166			1	4-6h
AD-C	AD_053	2	1978	2008-08-13	30				0	0		2008-08-13	41.4	110	163
AD-C	AD_054	1	1987	2008-10-01	21				0	0		2008-10-01	18.79	70	193
ELD-C	ELD_116	2	1926	2003-07-11	76				0	0		2003-07-11	21	46	148			-	-
ELD-C	ELD_117	2	1936	2008-03-17	72				0	0		2008-03-17	21.23	53	158			1	4-6h
ELD-C	ELD_118	1	1937	2008-11-19	71				0	0		2008-11-19	21.97	65	172			2	1-2h
ELD-C	ELD_119	2	1935	2008-09-23	73	E78.0			1	0		2008-09-23	36.72	94	160			-	-
AD-C	AD_055	2	1972	2008-08-13	36	E78.8			1	0		2008-08-08	21.51	60	167
ELD-C	ELD_120	2	1928	2003-11-27	74	E78			1	0		2003-11-27	23.88	69	170			-	-
ELD-C	ELD_121	2	1933	2008-11-27	75	E78 E78.2			1	0		2008-11-27	20.7	53	160			4	2-3h
AD-C	AD_056	2	1974	2008-10-08	34				0	0		2008-10-08	17.97	46	160
ELD-C	ELD_122	1	1933	2008-04-03	74	E78.0			1	0		2008-04-03	29.35	93	178			6	3-4h
ELD-C	ELD_123	2	1930	2003-10-23	72				0	0		2003-10-23	29.73	79	163			-	-
ELD-C	ELD_124	2	1937	2008-09-29	71				0	0		2008-09-29	22.86	60	162			-	-
ELD-C	ELD_125	2	1936	2008-07-31	72				0	0		2008-07-31	31.11	70	150			1	4-6h
ELD-C	ELD_126	1	1928	2003-09-28	75				0	0		2003-09-28	30.11	80	163			-	-
AD-C	AD_057	2	1981	2008-12-02	27				0	0		2008-12-02	19.72	55	167
AD-C	AD_058	2	1965	2008-01-29	42				0	0		2008-01-28	26.57	75	168
ELD-C	ELD_127	2	1931	2008-01-22	76				0	0		2008-01-22	34.81	88	159			0	< 1h
AD-C	AD_059	2	1964	2008-08-14	44	E78.0			1	0		2008-08-14	36.44	98	164
AD-C	AD_060	1	1973	2010-05-07	37				0	0		2010-05-07	37.58	130	186
ELD-C	ELD_128	2	1936	2008-03-31	72				0	0		2008-03-30	33.78	76	150			0	< 1h
ELD-C	ELD_129	2	1932	2008-10-15	76				0	0		2008-10-15	27.12	66	156			0	< 1h
AD-C	AD_061	1	1980	2008-12-22	28				0	0		2008-12-22	21	75	189
AD-C	AD_062	1	1965	2008-11-12	43				0	0		2008-11-12	24.57	85	186
ELD-C	ELD_130	2	1930	2008-07-11	77				0	0		2008-07-11	26.94	59	148			2	1-2h
ELD-C	ELD_131	1	1925	2003-10-23	77				0	0		2003-10-23	29.41	85	170			-	-
ELD-C	ELD_132	2	1929	2008-07-15	79				0	0		2008-07-15	25	49	140			6	3-4h
ELD-C	ELD_133	2	1928	2003-10-08	74				0	0		2003-10-08	25	64	160			-	-
ELD-C	ELD_134	1	1931	2008-11-24	77				0	0		2008-11-24	19.05	57	173			1	4-6h
ELD-C	ELD_135	2	1938	2008-10-30	70	E78.2			1	0		2008-10-30	25.63	60	153			6	3-4h
AD-C	AD_063	1	1955	2007-12-10	52	E78			1	0		2007-12-10	24.49	75	175
ELD-C	ELD_136	1	1934	2008-05-07	73				0	0		2008-05-06	21.97	62	168			2	1-2h
AD-C	AD_064	2	1951	2008-01-08	56	E78.0			1	0		2008-01-08	27.89	75	164
AD-C	AD_065	2	1954	2008-02-20	53	E78.2			1	0		2008-02-20	29.27	74	159
ELD-C	ELD_137	2	1936	2008-12-17	72				0	0		2008-12-17	36.05	90	158			6	3-4h
AD-C	AD_066	1	1962	2008-10-22	46				0	0		2008-10-22	19.27	57	172
ELD-C	ELD_138	1	1928	2003-08-11	75				0	0		2003-08-11	25.25	80	178			-	-
AD-C	AD_067	1	1980	2008-05-27	27				0	0		2008-05-27	37.98	140	192
ELD-C	ELD_139	2	1928	2004-12-02	76				0	0		2004-12-02	19.84	56	168			2	1-2h
ELD-C	ELD_140	1	1933	2003-07-30	70				0	0		2003-07-30	25.61	74	170			-	-
ELD-C	ELD_141	2	1933	2003-11-19	70				0	0		2003-11-19	39.06	100	160			-	-
ELD-C	ELD_142	2	1934	2008-10-30	74	E78			1	0		2008-10-30	32.88	79	155			1	4-6h
ELD-C	ELD_143	2	1937	2008-11-14	71				0	0		2008-11-14	27.68	80	170			2	1-2h
ELD-C	ELD_144	2	1932	2008-05-12	76				0	0		2008-05-12	30.12	81	164			1	4-6h
ELD-C	ELD_145	1	1931	2008-12-03	77				0	0		2008-12-03	21.31	66	176			0	< 1h
ELD-C	ELD_146	1	1930	2003-04-15	72	E78			1	0		2003-04-15	29.86	100	183			-	-
AD-C	AD_068	1	1972	2010-08-23	38				0	0		2010-08-23	18.34	53	170
ELD-C	ELD_147	2	1933	2008-05-05	75	E78.0			1	0		2008-05-05	21.19	57	164			5	10-14h
ELD-C	ELD_148	2	1931	2008-06-30	76	E78 E78.0 E78.2			1	0		2008-06-30	21.72	57	162			1	4-6h
ELD-C	ELD_149	1	1932	2003-09-09	71	E78 E78.0 E78.8			1	0		2003-09-09	25.73	77	173			-	-
ELD-C	ELD_150	2	1930	2003-11-13	72	E78			1	0		2003-11-13	22.35	53	154			-	-
ELD-C	ELD_151	2	1923	2003-06-26	79				0	0		2003-06-25	27.78	72	161			-	-
ELD-C	ELD_152	2	1932	2008-12-17	75				0	0		2008-12-18	31.08	69	149			0	< 1h
ELD-C	ELD_153	2	1931	2008-05-26	77				0	0		2008-05-26	28.84	72	158			2	1-2h
ELD-C	ELD_154	2	1937	2008-11-27	71	E78 E78.0			1	0		2008-11-27	20.96	55	162			2	1-2h
AD-C	AD_069	1	1963	2008-12-12	45				0	0		2008-12-12	38.89	126	180
ELD-C	ELD_155	2	1929	2008-12-08	79				0	0		2008-12-10	25.1	70	167			6	3-4h
AD-C	AD_070	1	1971	2009-02-05	37				0	0		2009-02-05	26.03	77	172
ELD-C	ELD_156	2	1930	2008-10-07	78				0	0		2008-10-07	24.69	64	161			2	1-2h
AD-C	AD_071	2	1976	2008-08-18	32				0	0		2008-08-15	40.53	109	164
ELD-C	ELD_157	2	1930	2003-07-31	72				0	0		2003-07-31	28.08	71	159			-	-
AD-C	AD_072	1	1944	2009-01-19	64				0	0		2009-01-16	34.6	100	170
AD-C	AD_073	2	1955	2008-05-13	52	E78			1	0		2008-05-14	44.96	118	162
AD-C	AD_074	2	1964	2008-11-27	44				0	0		2008-11-27	31.98	86	164
ELD-C	ELD_158	2	1930	2008-11-13	78				0	0		2008-11-13	30.12	84	167			6	3-4h
ELD-C	ELD_159	2	1934	2008-10-27	74				0	0		2008-10-27	27.78	72	161			6	3-4h
ELD-C	ELD_160	2	1929	2008-01-16	78				0	0		2008-01-16	21.94	59	164			4	2-3h
AD-C	AD_075	2	1978	2009-01-19	30				0	0		2009-01-19	46.65	127	165
ELD-C	ELD_161	2	1936	2008-04-01	71	E78 E78.2			1	0		2008-04-01	27.89	75	164			5	10-14h
ELD-C	ELD_162	2	1936	2008-12-18	72	E78.4 E78.5			1	0		2008-12-18	20.17	46	151			4	2-3h
ELD-C	ELD_163	2	1935	2008-09-23	73				0	0		2008-09-23	30.48	80	162			4	2-3h
ELD-C	ELD_164	2	1928	2004-03-30	75				0	0		2004-03-01	26.5	67	159			-	-
ELD-C	ELD_165	2	1927	2004-11-15	77				0	0		2004-11-15	28.91	74	160			-	-
ELD-C	ELD_166	2	1928	2008-06-18	79				0	0		2008-06-18	32.05	80	158			2	1-2h
ELD-C	ELD_167	1	1937	2008-11-05	71				0	0		2008-11-07	26.22	74	168			2	1-2h
ELD-C	ELD_168	2	1932	2008-04-09	75	E78.2			1	0		2008-04-03	29.14	70	155			6	3-4h
ELD-C	ELD_169	1	1936	2008-11-25	72				0	0		2008-11-25	24.34	72	172			2	1-2h
ELD-C	ELD_170	2	1932	2003-06-11	71	E78 E78.0 E78.2			1	0		2003-06-11	33.87	90	163			-	-
ELD-C	ELD_171	2	1933	2008-08-18	74				0	0		2008-08-18	25.53	67	162			4	2-3h
AD-C	AD_076	1	1970	2008-05-27	37				0	0		2008-05-27	24.25	83	185
AD-C	AD_077	1	1981	2008-03-19	26				0	0		2008-03-19	37.58	130	186
ELD-C	ELD_172	2	1931	2003-10-02	72				0	0		2003-10-02	28.71	82	169			-	-
ELD-C	ELD_173	1	1933	2008-11-29	75	E78.0			1	0		2008-11-29	32.6	92	168			7	> 14h
ELD-C	ELD_174	2	1937	2008-06-25	71	E78 E78.0 E78.2_5			1	0		2008-06-25	33.79	92	165			5	10-14h
ELD-C	ELD_175	2	1935	2008-07-04	72				0	0		2008-07-04	26.35	70	163			0	< 1h
ELD-C	ELD_176	1	1932	2008-10-23	76				0	0		2008-10-23	29.41	86	171			2	1-2h
AD-C	AD_078	1	1988	2010-07-15	22				0	0		2010-07-15	36.52	117	179
AD-C	AD_079	1	1975	2007-11-27	32	E78.9			1	0		2007-11-27	35.29	102	170
AD-C	AD_080	2	1974	2008-12-02	34				0	0		2008-12-02	38.2	113	172
ELD-C	ELD_177	1	1932	2004-11-15	72				0	0		2004-11-15	29.05	91	177			6	3-4h
AD-C	AD_081	1	1953	2010-11-08	57				0	0		2010-11-08	40.48	117	170
AD-C	AD_082	1	1974	2009-02-05	34				0	0		2009-02-05	19.32	64	182
AD-C	AD_083	2	1982	2008-04-11	25				0	0		2008-04-11	17.72	50	168
ELD-C	ELD_178	1	1934	2008-12-05	74	E78.0			1	0		2008-12-05	32.99	92	167			7	> 14h
ELD-C	ELD_179	2	1931	2008-05-07	77	E78.0			1	0		2008-05-05	27.64	78	168			5	10-14h
ELD-C	ELD_180	2	1938	2008-11-25	70	E78.0 E78.2			1	0		2008-11-25	28.52	73	160			4	2-3h
ELD-C	ELD_181	2	1936	2008-06-11	72				0	0		2008-06-11	30.48	79	161			3	6-10h
ELD-C	ELD_182	2	1930	2008-07-11	77	E78			1	0		2008-07-11	25.28	68	164			6	3-4h
AD-C	AD_084	1	1948	2009-10-02	60	E78			1	0		2009-10-01	23.77	77	180
AD-C	AD_085	1	1977	2007-10-03	30				0	0		2007-10-03	39.55	131	182
ELD-C	ELD_183	1	1933	2008-05-05	75				0	0		2008-05-05	32.11	95	172			5	10-14h
ELD-C	ELD_184	2	1926	2003-01-22	76				0	0		2003-01-22	22.06	53	155			-	-
ELD-C	ELD_185	2	1931	2008-01-09	76	E78 E78.0			1	0		2008-01-09	26.03	70	164			5	10-14h
AD-C	AD_086	1	1956	2007-11-20	51	E78 E78.5			1	0		2007-11-20	19.61	58	172
ELD-C	ELD_186	2	1936	2008-03-27	71	E78 E78.0 E78.2			1	0		2008-03-27	23.83	61	160			1	4-6h
AD-C	AD_087	2	1968	2008-03-25	39				0	0		2008-03-25	42.45	133	177
ELD-C	ELD_187	2	1932	2008-11-04	76	E78.2			1	0		2008-11-04	31.99	85	163			6	3-4h
ELD-C	ELD_188	2	1928	2003-09-24	74				0	0		2003-09-24	28.07	64	151			-	-
ELD-C	ELD_189	2	1938	2008-11-27	70	E78 E78.0			1	0		2008-11-27	33.66	95	168			4	2-3h
AD-C	AD_088	2	1948	2008-05-07	59	E78 E78.0 E78.2 E78.5			1	0		2008-05-09	28.33	79	167
AD-C	AD_089	1	1972	2009-12-01	37				0	0		2009-12-01	31.49	91	170
ELD-C	ELD_190	2	1932	2008-07-09	76				0	0		2008-07-09	26.77	72	164			5	10-14h
ELD-C	ELD_191	1	1931	2003-12-10	72				0	0		2003-12-10	27.28	77	168			-	-
ELD-C	ELD_192	2	1935	2008-05-09	72	E78			1	0		2008-05-09	26.12	58	149			2	1-2h
AD-C	AD_090	2	1968	2008-10-06	40				0	0		2008-10-06	21.08	56	163
ELD-C	ELD_193	1	1938	2008-11-05	70	E78 E78.2			1	0		2008-11-05	27.64	78	168			2	1-2h
ELD-C	ELD_194	2	1925	2003-09-15	77				0	0		2003-09-15	30.08	77	160			-	-
ELD-C	ELD_195	2	1937	2008-05-29	70	E78 E78.0 E78.2			1	0		2008-05-29	37.95	90	154			1	4-6h
ELD-C	ELD_196	1	1937	2008-02-12	70	E78.0			1	0		2008-02-10	28.08	93	182			2	1-2h
ELD-C	ELD_197	2	1936	2008-08-11	72				0	0		2008-08-11	27.51	74	164			4	2-3h
ELD-C	ELD_198	2	1936	2008-05-22	71	E78 E78.2			1	0		2008-05-22	26.4	71	164			7	> 14h
AD-C	AD_091	2	1967	2009-03-10	42	E78 E78.2			1	0		2009-03-10	25.99	76	171
ELD-C	ELD_199	1	1928	2003-10-22	75				0	0		2003-10-22	28.03	81	170			-	-
AD-C	AD_092	2	1983	2007-05-23	23				0	0		2007-05-23	37.62	110	171
ELD-C	ELD_200	2	1936	2008-05-06	72	E78 E78.0 E78.2			1	0		2008-05-06	23.73	60	159			4	2-3h
ELD-C	ELD_201	2	1932	2003-09-18	71				0	0		2003-09-18	23.62	62	162			-	-
AD-C	AD_093	1	1976	2010-08-05	33				0	0		2010-08-04	18.38	55	173
ELD-C	ELD_202	2	1934	2008-12-19	74				0	0		2008-12-19	25.24	63	158			0	< 1h
AD-C	AD_094	2	1981	2008-05-22	26				0	0		2008-05-22	17.04	54	178
ELD-C	ELD_203	2	1930	2003-08-27	73	E78 E78.0			1	0		2003-08-27	28.51	65	151			-	-
ELD-C	ELD_204	1	1933	2008-11-19	75				0	0		2008-11-19	25.64	84	181			2	1-2h
ELD-C	ELD_205	2	1932	2004-03-22	72				0	0		2004-03-22	34.45	86	158			-	-
AD-C	AD_095	2	1965	2008-08-14	42				0	0		2008-08-14	21.72	65	173
ELD-C	ELD_206	2	1937	2008-09-16	70				0	0		2008-09-16	25.39	65	160			-	-
ELD-C	ELD_207	2	1924	2003-10-24	79				0	0		2003-10-23	30.33	71	153			-	-
AD-C	AD_096	1	1972	2008-11-18	36				0	0		2008-11-18	17.59	57	180
ELD-C	ELD_208	2	1926	2003-10-06	77				0	0		2003-10-06	33.25	83	158			-	-
AD-C	AD_097	2	1976	2008-11-11	32				0	0		2008-11-11	22.96	61	163
ELD-C	ELD_209	2	1935	2008-01-31	72	E78.0			1	0		2008-01-31	32.87	95	170			4	2-3h
ELD-C	ELD_210	2	1927	2003-07-09	75	E78 E78.0			1	0		2003-07-09	31.25	80	160			-	-
AD-C	AD_098	1	1981	2008-10-01	27				0	0		2008-10-01	38.2	117	175
ELD-C	ELD_211	2	1937	2008-03-25	70				0	0		2008-03-25	30.86	80	161			-1	-
ELD-C	ELD_212	2	1937	2008-09-09	71				0	0		2008-09-09	21.97	62	168			0	< 1h
ELD-C	ELD_213	1	1932	2003-04-29	70				0	0		2003-04-29	33.5	89	163			-	-
AD-C	AD_099	1	1956	2008-11-04	52	E78.0 E78.2 E78.8			1	0		2008-11-04	37.13	115	176
ELD-C	ELD_214	2	1936	2008-10-23	72	E78 E78.0 E78.2			1	0		2008-10-23	21.3	58	165			1	4-6h
ELD-C	ELD_215	2	1934	2008-03-19	73	E78			1	0		2008-03-19	28.96	76	162			5	10-14h
ELD-C	ELD_216	2	1930	2008-07-28	78				0	0		2008-07-28	33.91	89	162			0	< 1h
ELD-C	ELD_217	2	1929	2008-09-23	79				0	0		2008-09-23	21.23	51	155			1	4-6h
ELD-C	ELD_218	2	1938	2008-12-02	70				0	0		2008-12-02	30.86	82	163			4	2-3h
ELD-C	ELD_219	2	1936	2008-10-09	71	E78			1	0		2008-10-09	30.36	72	154			-1	-
ELD-C	ELD_220	1	1938	2008-10-28	70	E78 E78.2 E78.9			1	0		2008-10-28	27.04	80	172			1	4-6h
ELD-C	ELD_221	2	1935	2008-12-22	73	E78.0 E78.2			1	0		2008-12-22	23.12	70	174			2	1-2h
ELD-C	ELD_222	2	1935	2008-02-27	72				0	0		2008-02-27	25.24	63	158			0	< 1h
ELD-C	ELD_223	2	1932	2004-12-15	72	E78 E78.0			1	0		2004-12-15	34.96	84	155			6	3-4h
ELD-C	ELD_224	2	1938	2008-10-23	70				0	0		2008-10-23	34.85	87	158			2	1-2h
ELD-C	ELD_225	2	1930	2008-01-21	77	E78			1	0		2008-01-17	27.82	73	162			2	1-2h
ELD-C	ELD_226	2	1938	2008-09-11	70	E78.2			1	0		2008-09-11	24.61	63	160			6	3-4h
ELD-C	ELD_227	1	1928	2003-08-21	74				0	0		2003-08-21	34.26	111	180			-	-
ELD-C	ELD_228	2	1932	2003-11-04	71				0	0		2003-11-04	20.62	61	172			-	-
ELD-C	ELD_229	2	1929	2008-07-09	78	E78 E78.0			1	0		2008-07-12	25.39	65	160			6	3-4h
ELD-C	ELD_230	2	1936	2008-12-16	72	E78			1	0		2008-12-16	24.69	64	161			4	2-3h
ELD-C	ELD_231	2	1938	2008-06-17	70	E78			1	0		2008-06-17	27.64	69	158			4	2-3h
AD-C	AD_100	2	1960	2008-06-10	47				0	0		2008-06-10	15.97	44	166
ELD-C	ELD_232	2	1927	2003-08-07	75				0	0		2003-08-07	21.23	53	158			-	-
AD-C	AD_101	2	1965	2007-11-29	42				0	0		2007-11-29	25.1	58	152
ELD-C	ELD_233	1	1937	2008-03-05	70	E78			1	0		2008-03-05	23.15	75	180			1	4-6h
AD-C	AD_102	1	1981	2010-06-28	28				0	0		2010-06-28	18.83	61	180
ELD-C	ELD_234	2	1935	2008-01-16	72	E78 E78.2			1	0		2008-01-16	30.45	88	170			2	1-2h
ELD-C	ELD_235	2	1930	2008-10-22	78				0	0		2008-10-24	20.43	51	158			4	2-3h
AD-C	AD_103	1	1986	2008-07-16	21	E78 E78.1			1	0		2008-07-16	37.98	115	174
ELD-C	ELD_236	2	1931	2008-09-30	77	E78 E78.2			1	0		2008-09-30	30.02	74	157			2	1-2h
ELD-C	ELD_237	2	1931	2008-11-10	77	E78 E78.0 E78.2			1	0		2008-11-10	19.26	55	169			2	1-2h
ELD-C	ELD_238	2	1931	2008-04-15	77				0	0		2008-04-15	22.86	60	162			4	2-3h
ELD-C	ELD_239	2	1930	2004-10-20	74				0	0		2004-11-12	25.24	63	158			0	< 1h
AD-C	AD_104	1	1959	2009-02-05	49				0	0		2009-02-05	40.4	110	165
AD-C	AD_105	1	1963	2008-01-03	44				0	0		2008-01-03	19.82	60	174
AD-C	AD_106	2	1974	2008-03-04	33	E78.9			1	0		2008-03-04	40.4	110	165
AD-C	AD_107	1	1970	2009-02-10	38				0	0		2009-02-10	24.62	78	178
ELD-C	ELD_240	1	1925	2004-12-28	79				0	0		2004-12-28	29.76	86	170			2	1-2h
AD-C	AD_108	1	1948	2008-10-06	60				0	0		2008-10-06	26.99	78	170
ELD-C	ELD_241	2	1935	2008-03-27	73	E78.9			1	0		2008-03-27	31.59	86	165			0	< 1h
ELD-C	ELD_242	1	1926	2003-10-09	77				0	0		2003-10-09	32.6	92	168			-	-
ELD-C	ELD_243	1	1936	2008-09-29	72				0	0		2008-09-29	25.61	74	170			2	1-2h
AD-C	AD_109	2	1964	2007-09-20	43				0	0		2007-09-20	26.99	78	170
AD-C	AD_110	1	1978	2007-11-27	29				0	0		2007-11-27	24.18	91	194
ELD-C	ELD_244	1	1929	2008-11-02	79				0	0		2008-11-02	29.74	80	164			6	3-4h
ELD-C	ELD_245	2	1936	2008-01-14	71				0	0		2008-01-14	27.89	75	164			4	2-3h
AD-C	AD_111	2	1974	2008-09-02	34				0	0		2008-09-02	17.65	51	170
AD-C	AD_112	1	1976	2008-09-10	31				0	0		2008-09-10	29.98	95	178
ELD-C	ELD_246	2	1935	2008-08-18	73	E78.0			1	0		2008-08-18	29.38	80	165			4	2-3h
ELD-C	ELD_247	1	1925	2004-10-21	79				0	0		2004-11-12	23.46	67	169			2	1-2h
ELD-C	ELD_248	2	1938	2008-12-09	70	E78			1	0		2008-12-09	35.49	92	161			6	3-4h
ELD-C	ELD_249	1	1926	2003-08-21	77				0	0		2003-08-21	25.71	70	165			-	-
ELD-C	ELD_250	2	1937	2008-06-26	71				0	0		2008-06-26	29.64	74	158			0	< 1h
ELD-C	ELD_251	2	1935	2008-10-28	72				0	0		2008-10-28	24.61	63	160			3	6-10h
ELD-C	ELD_252	2	1931	2003-01-24	71				0	0		2003-01-24	32.46	75	152			-	-
ELD-C	ELD_253	1	1931	2008-10-29	77				0	0		2008-10-29	28.4	92	180			1	4-6h
AD-C	AD_113	2	1950	2008-05-12	57				0	0		2008-05-12	31.23	84	164
AD-C	AD_114	2	1975	2008-06-18	32				0	0		2008-06-18	22.84	66	170
ELD-C	ELD_254	2	1938	2008-09-30	70	E78			1	0		2008-09-30	23.34	59	159			4	2-3h
ELD-C	ELD_255	2	1926	2003-08-22	76	E78.0			1	0		2003-08-22	25.39	65	160			-	-
AD-C	AD_115	2	1949	2009-03-11	59	E78			1	0		2009-03-11	31.25	80	160
ELD-C	ELD_256	2	1926	2003-05-12	77				0	0		2003-05-12	26.44	66	158			-	-
ELD-C	ELD_257	1	1931	2003-10-08	71				0	0		2003-10-08	31.1	92	172			-	-
ELD-C	ELD_258	2	1937	2008-05-07	70	E78 E78.0			1	0		2008-05-07	21.23	53	158			4	2-3h
ELD-C	ELD_259	2	1938	2008-06-11	70	E78			1	0		2008-06-11	29.74	80	164			1	4-6h
AD-C	AD_116	2	1957	2009-10-21	52				0	0		2009-10-21	35	93	163
ELD-C	ELD_260	2	1933	2008-07-01	74				0	0		2008-07-01	20.13	49	156			4	2-3h
ELD-C	ELD_261	2	1929	2008-07-01	79				0	0		2008-06-30	18.66	46	157			-1	-
ELD-C	ELD_262	2	1930	2003-10-29	73	E78.0 E78.2 E78.4			1	0		2003-10-29	32.05	76	154			-	-
ELD-C	ELD_263	2	1932	2003-07-16	70				0	0		2003-07-16	30.36	72	154			-	-
ELD-C	ELD_264	2	1933	2008-05-28	74				0	0		2008-05-28	26.67	70	162			2	1-2h
ELD-C	ELD_265	1	1932	2008-09-10	76				0	0		2008-09-10	22.86	63	166			-1	-
ELD-C	ELD_266	2	1931	2003-04-02	71				0	0		2003-04-02	28.55	74	161			-	-
ELD-C	ELD_267	2	1936	2008-09-22	72	E78.2			1	0		2008-09-22	29.64	74	158			4	2-3h
ELD-C	ELD_268	1	1930	2008-10-09	78				0	0		2008-10-09	31.22	85	165			-1	-
ELD-C	ELD_269	2	1928	2003-06-04	74				0	0		2003-06-04	28.57	66	152			-	-
ELD-C	ELD_270	1	1934	2008-02-07	73				0	0		2008-02-07	25.16	71	168			3	6-10h
ELD-C	ELD_271	1	1931	2003-03-31	71				0	0		2003-03-31	34.34	115	183			-	-
AD-C	AD_117	1	1977	2008-02-12	31				0	0		2008-02-12	26.32	95	190
ELD-C	ELD_272	2	1932	2008-10-21	76	E78 E78.0			1	0		2008-10-15	27.64	78	168			0	< 1h
ELD-C	ELD_273	2	1930	2004-11-05	74				0	0		2004-11-05	28.34	80	168			0	< 1h
ELD-C	ELD_274	1	1934	2008-10-20	74				0	0		2008-10-20	26.64	77	170			6	3-4h
ELD-C	ELD_275	2	1937	2008-12-07	71				0	0		2008-12-05	24.22	62	160			0	< 1h
ELD-C	ELD_276	2	1936	2008-05-02	72				0	0		2008-05-02	26.22	74	168			4	2-3h
ELD-C	ELD_277	2	1932	2008-04-08	75				0	0		2008-04-08	23.23	58	158			6	3-4h
ELD-C	ELD_278	2	1923	2003-09-11	79				0	0		2003-09-11	30.11	80	163			-	-
AD-C	AD_118	1	1947	2009-09-22	61	E78.2			1	0		2009-09-21	22.99	68	172
AD-C	AD_119	1	1973	2009-09-15	36	E78 E78.0 E78.2			1	0		2009-09-14	26.47	82	176
ELD-C	ELD_279	2	1934	2008-09-24	74	E78			1	0		2008-09-24	24.61	63	160			0	< 1h
ELD-C	ELD_280	2	1932	2008-04-09	75				0	0		2008-04-09	29.34	77	162			5	10-14h
ELD-C	ELD_281	2	1934	2008-05-20	74	E78 E78.0 E78.2			1	0		2008-05-20	25.26	73	170			6	3-4h
ELD-C	ELD_282	1	1933	2004-12-01	71				0	0		2004-12-01	22.57	66	171			1	4-6h
ELD-C	ELD_283	2	1938	2008-04-03	70	E78 E78.2 E78.2_5			1	0		2008-04-03	23.67	66	167			1	4-6h
ELD-C	ELD_284	2	1936	2008-10-28	72				0	0		2008-10-28	19.38	49	159			-1	-
ELD-C	ELD_285	2	1933	2008-11-05	75				0	0		2008-11-05	25.46	66	161			4	2-3h
ELD-C	ELD_286	2	1934	2008-04-21	73				0	0		2008-04-21	26.5	67	159			6	3-4h
ELD-C	ELD_287	2	1935	2008-04-16	73	E78			1	0		2008-04-16	28.26	76	164			5	10-14h
ELD-C	ELD_288	2	1931	2008-10-20	77	E78			1	0		2008-10-20	29.06	83	169			6	3-4h
ELD-C	ELD_289	2	1935	2008-05-15	73				0	0		2008-05-15	27.83	66	154			2	1-2h
ELD-C	ELD_290	1	1932	2003-11-06	71				0	0		2003-11-06	29.73	90	174			-	-
ELD-C	ELD_291	1	1929	2008-10-21	79				0	0		2008-10-21	23.2	76	181			6	3-4h
ELD-C	ELD_292	2	1936	2008-05-07	71				0	0		2008-05-07	24.69	64	161			0	< 1h
ELD-C	ELD_293	1	1929	2008-07-09	78				0	0		2008-07-09	27.97	78	167			1	4-6h
AD-C	AD_120	1	1985	2008-01-16	22				0	0		2008-01-16	18.51	58	177
AD-C	AD_121	2	1970	2008-10-06	38	E78.0			1	0		2008-10-06	40.96	117	169
ELD-C	ELD_294	1	1938	2008-11-12	70				0	0		2008-11-12	27.68	80	170			1	4-6h
AD-C	AD_122	2	1979	2007-12-05	28				0	0		2007-12-05	46.85	126	164
ELD-C	ELD_295	2	1930	2003-04-02	72				0	0		2003-04-02	28.72	83	170			-	-
ELD-C	ELD_296	1	1936	2008-10-22	71				0	0		2008-10-22	24.81	84	184			1	4-6h
ELD-C	ELD_297	1	1932	2003-11-25	71				0	0		2003-11-25	29.07	88	174			-	-
ELD-C	ELD_298	2	1935	2008-09-24	73	E78			1	0		2008-09-24	20.2	55	165			4	2-3h
ELD-C	ELD_299	2	1938	2008-12-04	70	E78 E78.2 E78.2_5			1	0		2008-12-05	26.91	63	153			-	-
ELD-C	ELD_300	2	1936	2008-01-09	72				0	0		2008-01-09	30.86	80	161			4	2-3h
ELD-C	ELD_301	2	1938	2008-08-27	70	E78.0			1	0		2008-08-27	23.34	62	163			4	2-3h
ELD-C	ELD_302	2	1931	2003-10-01	72				0	0		2003-10-01	29.52	70	154			-	-
ELD-C	ELD_303	1	1932	2008-03-17	76				0	0		2008-03-16	20.96	62	172			2	1-2h
ELD-C	ELD_304	2	1929	2008-12-08	79				0	0		2008-12-08	26.3	64	156			6	3-4h
ELD-C	ELD_305	2	1937	2008-02-03	70	E78			1	0		2008-02-03	38.02	89	153			0	< 1h
ELD-C	ELD_306	2	1936	2008-04-16	71	E78			1	0		2008-04-16	34.15	81	154			1	4-6h
AD-C	AD_123	1	1977	2008-07-30	31	E78.2 E78.5			1	0		2008-07-30	40.88	114	167
AD-C	AD_124	1	1986	2008-10-01	22				0	0		2008-10-01	21.8	73	183
ELD-C	ELD_307	2	1934	2008-01-21	73				0	0		2008-01-21	29.69	76	160			4	2-3h
AD-C	AD_125	2	1981	2008-09-18	27				0	0		2008-09-18	20.81	63	174
AD-C	AD_126	1	1949	2009-03-12	60	E78 E78.0 E78.2 E78.4			1	0		2009-03-12	29.05	90	176
ELD-C	ELD_308	1	1923	2003-02-03	79				0	0		2003-02-03	24.3	77	178			-	-
ELD-C	ELD_309	2	1934	2008-06-04	74	E78			1	0		2008-06-06	26.37	65	157			3	6-10h
AD-C	AD_127	1	1978	2010-04-13	31	E78.9			1	0		2010-04-13	34.75	104	173
ELD-C	ELD_310	2	1931	2003-10-29	71	E78 E78.2			1	0		2003-10-29	28.35	69	156			-	-
AD-C	AD_128	1	1973	2009-05-28	35				0	0		2009-05-28	19.58	67	185
ELD-C	ELD_311	2	1937	2008-04-22	71				0	0		2008-04-22	25.24	63	158			4	2-3h
ELD-C	ELD_312	2	1935	2008-04-28	72	E78.5			1	0		2008-04-28	26.71	65	156			4	2-3h
ELD-C	ELD_313	2	1935	2008-03-19	72				0	0		2008-03-19	30.48	80	162			4	2-3h
ELD-C	ELD_314	1	1932	2003-10-14	71				0	0		2003-10-14	31.64	98	176			-	-
ELD-C	ELD_315	2	1938	2008-11-17	70				0	0		2008-11-17	26.53	74	167			4	2-3h
ELD-C	ELD_316	2	1933	2003-05-20	70	E78 E78.0			1	0		2003-05-20	28.57	66	152			-	-
AD-C	AD_129	1	1968	2009-03-30	41				0	0		2009-03-30	64.17	222	186
AD-C	AD_130	2	1977	2007-11-08	30				0	0		2007-11-08	17.58	52	172
ELD-C	ELD_317	1	1937	2008-01-31	70	E78 E78.1 E78.2			1	0		2008-01-30	24.8	70	168			5	10-14h
AD-C	AD_131	2	1970	2004-12-02	34				0	0		2004-12-02	39.04	105	164
ELD-C	ELD_318	2	1937	2008-03-11	71				0	0		2008-03-11	22.57	66	171			6	3-4h
ELD-C	ELD_319	2	1933	2003-11-11	70	E78.0 E78.2			1	0		2003-11-11	31.6	85	164			-	-
AD-C	AD_132	2	1958	2009-01-19	50	E78.0 E78.5 E78.9			1	0		2009-01-19	15.79	43	165
AD-C	AD_133	2	1962	2008-10-28	45	E78			1	0		2008-10-28	44.64	129	170
AD-C	AD_134	2	1958	2009-10-12	51				0	0		2009-10-10	17.01	48	168
ELD-C	ELD_320	2	1933	2003-11-18	70	E78.0			1	0		2003-11-18	25.15	62	157			-	-
ELD-C	ELD_321	1	1934	2008-03-04	74	E78			1	0		2008-03-04	24.52	62	159			4	2-3h
AD-C	AD_135	2	1983	2007-11-23	24				0	0		2007-11-23	25.65	75	171
ELD-C	ELD_322	1	1930	2004-11-30	74				0	0		2004-11-29	27.38	81	172			-1	-
ELD-C	ELD_323	1	1932	2003-01-22	70				0	0		2003-01-21	23.51	64	165			-	-
ELD-C	ELD_324	1	1936	2008-10-16	72				0	0		2008-10-16	30.93	98	178			4	2-3h
ELD-C	ELD_325	2	1937	2008-01-02	70				0	0		2008-01-04	25.61	74	170			6	3-4h
AD-C	AD_136	1	1952	2009-01-28	56	E78.2			1	0		2009-01-28	26.73	80	173
AD-C	AD_137	2	1953	2009-03-31	56				0	0		2009-03-31	24.44	61	158
ELD-C	ELD_326	2	1932	2008-03-02	75				0	0		2008-03-02	28.34	80	168			4	2-3h
ELD-C	ELD_327	2	1930	2008-02-11	77	E78.2			1	0		2008-02-11	28.51	65	151			2	1-2h
ELD-C	ELD_328	2	1928	2004-11-23	75				0	0		2004-11-23	22.27	57	160			6	3-4h
ELD-C	ELD_329	2	1934	2008-11-17	74	E78 E78.1			1	0		2008-11-17	29.17	71	156			4	2-3h
ELD-C	ELD_330	2	1932	2003-08-18	70				0	0		2003-08-18	26.72	71	163			-	-
ELD-C	ELD_331	2	1930	2008-02-28	77				0	0		2008-02-28	22.31	60	164			0	< 1h
ELD-C	ELD_332	2	1932	2008-08-28	76	E78			1	0		2008-08-28	28.96	76	162			4	2-3h
AD-C	AD_138	1	1945	2008-04-29	63				0	0		2008-04-29	18.52	60	180
ELD-C	ELD_333	2	1937	2008-05-11	70	E78 E78.0			1	0		2008-05-10	30.12	84	167			5	10-14h
ELD-C	ELD_334	1	1933	2008-11-17	75				0	0		2008-11-17	28.72	83	170			6	3-4h
ELD-C	ELD_335	1	1926	2003-11-10	77				0	0		2003-11-10	22.09	70	178			-	-
ELD-C	ELD_336	2	1936	2008-07-09	71				0	0		2008-07-09	27.58	76	166			0	< 1h
AD-C	AD_139	2	1980	2010-04-21	30				0	0		2010-04-21	16	49	175
AD-C	AD_140	2	1984	2010-07-20	25	E78			1	0		2010-07-20	53.98	156	170
AD-C	AD_141	1	1977	2009-01-21	31				0	0		2009-01-21	35.51	110	176
ELD-C	ELD_337	1	1937	2008-10-13	71	E78.0 E78.5			1	0		2008-10-13	24.91	72	170			4	2-3h
ELD-C	ELD_338	1	1933	2008-02-06	74				0	0		2008-02-06	22.15	64	170			1	4-6h
ELD-C	ELD_339	1	1929	2008-11-06	79				0	0		2008-11-06	25.28	68	164			2	1-2h
ELD-C	ELD_340	2	1932	2003-07-10	71				0	0		2003-07-10	24.34	60	157			-	-
ELD-C	ELD_341	1	1937	2008-05-08	70				0	0		2008-05-08	28.73	85	172			-1	-
ELD-C	ELD_342	2	1937	2008-07-16	71				0	0		2008-07-16	24.24	66	165			4	2-3h
ELD-C	ELD_343	2	1929	2008-07-24	79	E78			1	0		2008-07-24	26.84	62	152			5	10-14h
AD-C	AD_142	2	1983	2009-11-23	26				0	0		2009-11-23	32.42	83	160
ELD-C	ELD_344	2	1934	2008-12-01	74				0	0		2008-12-01	29.72	78	162			4	2-3h
AD-C	AD_143	2	1958	2009-03-09	51				0	0		2009-03-06	45.31	116	160
AD-C	AD_144	2	1946	2010-01-15	63	E78 E78.2			1	0		2010-01-15	17.85	44	157
ELD-C	ELD_345	2	1930	2008-10-28	78				0	0		2008-10-15	25.72	61	154			5	10-14h
AD-C	AD_145	2	1984	2009-10-30	25				0	0		2009-10-30	17.3	50	170
ELD-C	ELD_346	2	1938	2008-11-18	70	E78.0 E78.2 E78.9			1	0		2008-11-18	29.64	74	158			2	1-2h
ELD-C	ELD_347	2	1938	2008-11-11	70				0	0		2008-11-10	25.65	69	164			6	3-4h
AD-C	AD_146	1	1972	2008-09-11	36				0	0		2008-09-11	45.37	147	180
AD-C	AD_147	1	1956	2008-10-20	52	E78.2			1	0		2008-10-19	37.24	118	178
ELD-C	ELD_348	2	1932	2008-10-15	76				0	0		2008-10-15	40.06	100	158			6	3-4h
AD-C	AD_148	1	1957	2007-09-25	49				0	0		2007-09-25	27.17	90	182
ELD-C	ELD_349	1	1931	2003-09-16	72	E78.2			1	0		2003-09-16	30.84	86	167			-	-
AD-C	AD_149	1	1978	2007-11-26	29				0	0		2007-11-26	37.35	121	180
AD-C	AD_150	1	1948	2008-08-21	60				0	0		2008-08-19	18.92	62	181
ELD-C	ELD_350	2	1931	2008-11-08	76	E78.2			1	0		2008-11-08	32.89	77	153			-1	-
ELD-C	ELD_351	2	1938	2008-07-01	70	E78 E78.0 E78.2			1	0		2008-07-01	29.76	82	166			4	2-3h
ELD-C	ELD_352	2	1938	2008-11-20	70	E78 E78.0			1	0		2008-11-20	28.96	76	162			2	1-2h
AD-C	AD_151	2	1970	2010-02-10	39	E78			1	0		2010-02-10	17.99	57	178
ELD-C	ELD_353	2	1929	2008-07-22	78				0	0		2008-07-22	30.48	80	162			0	< 1h
ELD-C	ELD_354	2	1935	2008-05-12	72	E78 E78.0			1	0		2008-05-12	25.4	70	166			2	1-2h
AD-C	AD_152	1	1984	2008-08-12	24				0	0		2008-08-12	22.2	68	175
AD-C	AD_153	2	1965	2008-07-22	43	E78.0			1	0		2008-07-22	27.02	79	171
ELD-C	ELD_355	2	1933	2008-11-11	75				0	0		2008-11-11	25.4	70	166			4	2-3h
ELD-C	ELD_356	1	1935	2008-09-23	72	E78			1	0		2008-09-23	21.91	71	180			-1	-
ELD-C	ELD_357	2	1933	2008-05-13	75				0	0		2008-05-13	30.1	79	162			4	2-3h
ELD-C	ELD_358	2	1938	2008-11-10	70				0	0		2008-11-10	33.22	96	170			4	2-3h
ELD-C	ELD_359	2	1933	2003-10-13	70	E78			1	0		2003-10-13	23.01	56	156			-	-
ELD-C	ELD_360	2	1929	2008-04-02	78	E78			1	0		2008-03-31	33.46	90	164			6	3-4h
ELD-C	ELD_361	2	1929	2008-05-08	78				0	0		2008-05-08	24.46	65	163			-	-
ELD-C	ELD_362	1	1935	2008-05-28	73				0	0		2008-05-28	34.35	104	174			4	2-3h
ELD-C	ELD_363	1	1928	2008-02-13	79				0	0		2008-02-13	17.36	64	192			3	6-10h
ELD-C	ELD_364	1	1927	2003-10-02	76				0	0		2003-10-01	23.53	68	170			-	-
AD-C	AD_154	1	1954	2010-08-04	55	E78.0 E78.2			1	0		2010-08-03	34.57	112	180
ELD-C	ELD_365	2	1933	2008-05-19	74	E78 E78.0 E78.2 E78.9			1	0		2008-05-19	24.78	58	153			4	2-3h
AD-C	AD_155	2	1981	2007-09-13	26				0	0		2007-09-13	36.44	98	164
ELD-C	ELD_366	2	1932	2003-11-17	71	E78 E78.0			1	0		2003-11-17	29.9	70	153			-	-
ELD-C	ELD_367	1	1931	2008-04-01	76	E78.0 E78.2			1	0		2008-04-01	30.47	78	160			4	2-3h
AD-C	AD_156	2	1983	2010-07-12	26				0	0		2010-07-12	15.96	50	177
ELD-C	ELD_368	2	1930	2008-12-17	78				0	0		2008-12-17	31.64	80	159			4	2-3h
ELD-C	ELD_369	2	1930	2008-05-29	77				0	0		2008-05-29	24.98	68	165			4	2-3h
ELD-C	ELD_370	2	1932	2003-11-06	71	E78 E78.5 E78.9			1	0		2003-11-05	21.56	58	164			-	-
ELD-C	ELD_371	2	1938	2008-11-19	70	E78 E78.0 E78.2			1	0		2008-11-19	28.65	78	165			1	4-6h
ELD-C	ELD_372	1	1924	2003-11-25	79				0	0		2003-11-25	23.66	70	172			-	-
AD-C	AD_157	2	1986	2008-10-07	22				0	0		2008-10-07	17.96	55	175
ELD-C	ELD_373	2	1930	2003-12-08	73				0	0		2003-12-08	33.67	83	157			-	-
ELD-C	ELD_374	2	1931	2008-04-02	76	E78			1	0		2008-03-31	28.67	79	166			4	2-3h
AD-C	AD_158	1	1975	2009-05-04	33				0	0		2009-05-04	24.11	73	174
AD-C	AD_159	1	1951	2009-02-23	57				0	0		2009-02-23	34.01	96	168
AD-C	AD_160	1	1973	2007-09-18	34				0	0		2007-09-18	17.56	55	177
ELD-C	ELD_375	2	1932	2008-07-22	76	E78 E78.2			1	0		2008-07-22	27.55	75	165			1	4-6h
ELD-C	ELD_376	1	1931	2008-11-04	77				0	0		2008-11-04	18.17	55	174			-	-
AD-C	AD_161	2	1957	2009-02-19	52				0	0		2009-02-19	26.13	72	166
ELD-C	ELD_377	2	1933	2008-10-09	75	E78 E78.0 E78.5			1	0		2008-10-09	35.6	90	159			4	2-3h
AD-C	AD_162	1	1955	2008-01-22	52	E78			1	0		2008-01-22	43.9	136	176
ELD-C	ELD_378	2	1932	2003-11-03	71	E78.2			1	0		2003-11-03	22.35	53	154			-	-
ELD-C	ELD_379	2	1929	2008-04-13	78	E78.0			1	0		2008-04-13	28.04	70	158			2	1-2h
ELD-C	ELD_380	2	1935	2008-11-13	73				0	0		2008-11-13	19.88	49	157			0	< 1h
ELD-C	ELD_381	1	1931	2003-04-17	71	E78 E78.2			1	0		2003-04-16	45.63	135	172			-	-
AD-C	AD_163	1	1952	2008-04-09	56	E78 E78.2 E78.5			1	0		2008-04-09	25.47	78	175
ELD-C	ELD_382	2	1937	2008-05-06	71				0	0		2008-05-06	31.18	88	168			6	3-4h
ELD-C	ELD_383	1	1937	2008-01-29	71				0	0		2008-01-29	24.34	72	172			4	2-3h
AD-C	AD_164	2	1975	2010-01-25	34				0	0		2010-01-25	37.11	95	160
ELD-C	ELD_384	1	1932	2003-09-02	71				0	0		2003-09-02	24.3	77	178			-	-
ELD-C	ELD_385	1	1931	2008-07-29	77				0	0		2008-07-29	25.1	76	174			2	1-2h
ELD-C	ELD_386	2	1934	2008-11-25	74	E78			1	0		2008-11-25	27.89	75	164			6	3-4h
AD-C	AD_165	1	1980	2008-09-08	28				0	0		2008-09-08	18.31	60	181
ELD-C	ELD_387	2	1932	2003-07-23	71	E78			1	0		2003-07-23	29	78	164			-	-
ELD-C	ELD_388	2	1936	2008-06-17	71	E78 E78.2			1	0		2008-06-16	29.41	85	170			5	10-14h
AD-C	AD_166	2	1964	2009-01-22	44				0	0		2009-01-22	35.56	98	166
ELD-C	ELD_389	2	1934	2008-05-20	73				0	0		2008-05-20	26.3	64	156			2	1-2h
ELD-C	ELD_390	2	1931	2003-07-22	72				0	0		2003-07-22	37.91	107	168			-	-
ELD-C	ELD_391	1	1926	2003-07-03	76				0	0		2003-07-03	21.97	65	172			-	-
AD-C	AD_167	1	1953	2009-02-26	55				0	0		2009-02-26	30.86	100	180
ELD-C	ELD_392	1	1925	2003-11-24	78				0	0		2003-11-24	30.85	84	165			-	-
ELD-C	ELD_393	2	1934	2008-08-18	74	E78 E78.0			1	0		2008-08-18	26.62	69	161			4	2-3h
ELD-C	ELD_394	2	1925	2003-12-02	78	E78.8			1	0		2003-12-02	30.06	76	159			-	-
ELD-C	ELD_395	1	1933	2003-12-11	70	E78			1	0		2003-12-11	24.07	78	180			-	-
AD-C	AD_168	2	1970	2008-11-07	37				0	0		2008-11-07	17.75	46	161
ELD-C	ELD_396	2	1929	2003-10-13	74	E78 E78.2			1	0		2003-10-13	29.36	78	163			-	-
ELD-C	ELD_397	2	1938	2008-09-08	70	E78 E78.0 E78.5			1	0		2008-09-08	29	78	164			4	2-3h
AD-C	AD_169	2	1971	2007-04-10	35				0	0		2007-04-10	17.97	46	160
ELD-C	ELD_398	1	1935	2008-03-19	73				0	0		2008-03-17	29.4	89	174			4	2-3h
ELD-C	ELD_399	2	1937	2008-01-09	70				0	0		2008-01-09	23.53	58	157			1	4-6h
ELD-C	ELD_400	2	1931	2004-12-07	73				0	0		2004-12-07	28.89	65	150			6	3-4h
ELD-C	ELD_401	2	1938	2008-09-16	70	E78			1	0		2008-09-15	30.49	82	164			6	3-4h
ELD-C	ELD_402	1	1930	2004-02-09	73				0	0		2004-02-09	22.86	70	175			-	-
AD-C	AD_170	2	1966	2008-11-03	42				0	0		2008-11-03	21.94	59	164
ELD-C	ELD_403	1	1933	2004-11-17	71				0	0		2004-11-17	23.94	75	177			6	3-4h
ELD-C	ELD_404	2	1930	2008-11-20	78				0	0		2008-11-20	28.52	73	160			5	10-14h
ELD-C	ELD_405	2	1929	2008-08-17	79				0	0		2008-08-17	24.24	59	156			2	1-2h
AD-C	AD_171	2	1977	2009-04-06	31				0	0		2009-04-06	21.88	56	160
ELD-C	ELD_406	2	1933	2003-11-27	70				0	0		2003-11-27	27.43	72	162			-	-
AD-C	AD_172	1	1985	2008-10-24	23				0	0		2008-10-24	21.98	72	181
ELD-C	ELD_407	2	1933	2003-06-18	70	E78 E78.0 E78.9			1	0		2003-06-18	28.08	71	159			-	-
AD-C	AD_173	1	1948	2007-06-27	58	E78.0			1	0		2007-06-27	19.37	60	176
ELD-C	ELD_408	2	1938	2008-09-03	70				0	0		2008-09-05	40.65	108	163			2	1-2h
AD-C	AD_174	2	1963	2008-05-07	45				0	0		2008-05-07	17.8	45	159
AD-C	AD_175	2	1960	2007-10-02	47				0	0		2007-10-02	30.11	80	163
AD-C	AD_176	1	1950	2007-12-16	57				0	0		2007-12-16	18.52	60	180
ELD-C	ELD_409	2	1936	2008-06-04	72	E78 E78.0			1	0		2008-06-04	27.41	65	154			2	1-2h
ELD-C	ELD_410	2	1937	2008-10-27	71				0	0		2008-10-27	29.75	88	172			1	4-6h
ELD-C	ELD_411	1	1933	2008-01-21	74				0	0		2008-01-21	22.78	73	179			5	10-14h
ELD-C	ELD_412	2	1928	2003-10-20	74	E78 E78.2			1	0		2003-10-20	33.69	82	156			-	-
ELD-C	ELD_413	2	1928	2003-09-16	75				0	0		2003-09-16	22.81	52	151			-	-
ELD-C	ELD_414	2	1937	2008-11-20	71	E78			1	0		2008-11-20	24.52	62	159			1	4-6h
ELD-C	ELD_415	2	1933	2008-05-05	75				0	0		2008-05-05	29.05	68	153			-1	-
ELD-C	ELD_416	1	1923	2003-04-22	79	E78 E78.2			1	0		2003-04-22	27.76	86	176			-	-
ELD-C	ELD_417	1	1931	2003-04-21	71				0	0		2003-04-21	24.86	86	186			-	-
AD-C	AD_177	1	1978	2010-07-06	31				0	0		2010-07-06	34.71	124	189
AD-C	AD_178	2	1987	2008-04-08	20				0	0		2008-04-08	17.09	40	153
ELD-C	ELD_418	2	1933	2003-09-19	70				0	0		2003-09-19	34.85	87	158			-	-
ELD-C	ELD_419	2	1938	2008-10-19	70				0	0		2008-10-19	28.34	80	168			2	1-2h
ELD-C	ELD_420	2	1929	2003-07-29	74				0	0		2003-07-29	29.38	67	151			-	-
ELD-C	ELD_421	2	1924	2003-09-04	79				0	0		2003-09-04	29.24	73	158			-	-
ELD-C	ELD_422	2	1925	2004-12-14	79				0	0		2004-12-14	28.91	74	160			3	6-10h
ELD-C	ELD_423	1	1936	2008-08-21	72				0	0		2008-08-21	25.11	85	184			2	1-2h
AD-C	AD_179	2	1952	2008-08-21	56	E78.0			1	0		2008-08-21	27.94	68	156
AD-C	AD_180	2	1986	2007-04-24	20				0	0		2007-04-24	17.18	52	174
ELD-C	ELD_424	2	1929	2003-10-27	74	E78.0			1	0		2003-10-27	29.41	85	170			-	-
ELD-C	ELD_425	2	1934	2008-10-07	74	E78 E78.0 E78.2			1	0		2008-10-14	32.35	87	164			1	4-6h
ELD-C	ELD_426	2	1933	2003-09-23	70				0	0		2003-09-09	36.13	96	163			-	-
ELD-C	ELD_427	2	1932	2003-11-27	71				0	0		2003-11-27	26.5	67	159			-	-
ELD-C	ELD_428	1	1932	2008-05-02	76				0	0		2008-05-02	29.76	85	169			6	3-4h
ELD-C	ELD_429	2	1932	2008-12-19	76	E78 E78.0			1	0		2008-12-19	26.77	72	164			6	3-4h
ELD-C	ELD_430	2	1934	2004-12-16	70				0	0		2004-12-16	28.2	74	162			4	2-3h
AD-C	AD_181	1	1963	2008-09-01	44				0	0		2008-09-01	29.74	89	173
ELD-C	ELD_431	2	1928	2003-08-29	75	E78 E78.0			1	0		2003-08-29	32.03	82	160			-	-
AD-C	AD_182	1	1974	2008-10-15	34				0	0		2008-10-15	25.97	107	203
ELD-C	ELD_432	1	1930	2003-10-02	73				0	0		2003-10-01	26.59	92	186			-	-
ELD-C	ELD_433	1	1936	2008-03-26	71				0	0		2008-03-17	25.96	86	182			6	3-4h
AD-C	AD_183	1	1979	2007-11-16	28				0	0		2007-11-16	36.9	113	175
ELD-C	ELD_434	1	1936	2008-02-07	71				0	0		2008-02-07	21.27	72	184			2	1-2h
AD-C	AD_184	2	1976	2009-01-22	32				0	0		2009-01-22	17.58	45	160
ELD-C	ELD_435	2	1937	2008-05-15	70	E78			1	0		2008-05-15	21.72	65	173			1	4-6h
ELD-C	ELD_436	1	1933	2008-06-11	75				0	0		2008-06-11	34.6	100	170			1	4-6h
AD-C	AD_185	2	1947	2008-09-10	61	E78.0 E78.2			1	0		2008-09-10	31.53	89	168
AD-C	AD_186	1	1943	2008-01-10	64				0	0		2008-01-10	37.65	114	174
ELD-C	ELD_437	2	1934	2008-10-09	74				0	0		2008-10-09	28.04	70	158			5	10-14h
AD-C	AD_187	2	1960	2010-08-06	50	E78 E78.2			1	0		2010-08-05	17.65	51	170
AD-C	AD_188	2	1959	2008-02-25	48	E78 E78.0 E78.2			1	0		2008-02-25	35.38	94	163
ELD-C	ELD_438	2	1934	2008-04-10	73				0	0		2008-04-10	30.1	79	162			6	3-4h
ELD-C	ELD_439	1	1931	2003-10-23	71	E78.2			1	0		2003-10-23	28.71	92	179			-	-
ELD-C	ELD_440	2	1935	2008-04-28	72	E78			1	0		2008-04-28	31.14	90	170			4	2-3h
ELD-C	ELD_441	2	1932	2008-12-16	76	E78 E78.0			1	0		2008-12-16	24.51	70	169			6	3-4h
ELD-C	ELD_442	2	1938	2008-09-21	70	E78.2			1	0		2008-09-21	21.77	60	166			0	< 1h
ELD-C	ELD_443	1	1932	2008-09-30	76	E78 E78.0			1	0		2008-09-30	24.54	66	164			4	2-3h
AD-C	AD_189	1	1980	2007-09-06	27				0	0		2007-09-06	19.57	62	178
ELD-C	ELD_444	2	1936	2008-12-28	72	E78 E78.0			1	0		2008-12-28	32.39	85	162			4	2-3h
ELD-C	ELD_445	2	1934	2008-10-16	73				0	0		2008-10-16	25.71	70	165			1	4-6h
ELD-C	ELD_446	2	1930	2003-08-28	72				0	0		2003-08-28	21.64	52	155			-	-
ELD-C	ELD_447	1	1937	2008-10-13	71				0	0		2008-10-13	25.31	74	171			1	4-6h
ELD-C	ELD_448	2	1925	2003-09-09	77				0	0		2003-09-09	24.22	62	160			-	-
AD-C	AD_190	1	1979	2007-08-22	28	E78.0			1	0		2007-08-22	18.81	63	183
AD-C	AD_191	1	1970	2008-03-17	37				0	0		2008-03-17	39.75	139	187
ELD-C	ELD_449	1	1936	2008-05-15	72				0	0		2008-05-15	24.8	70	168			1	4-6h
ELD-C	ELD_450	2	1933	2003-10-30	70	E78.0 E78.2			1	0		2003-10-30	30.47	86	168			-	-
ELD-C	ELD_451	2	1933	2008-02-25	75				0	0		2008-02-25	21.22	55	161			0	< 1h
AD-C	AD_192	1	1978	2008-10-22	30				0	0		2008-10-22	27.12	84	176
ELD-C	ELD_452	2	1936	2008-10-13	71				0	0		2008-10-13	27.59	68	157			6	3-4h
ELD-C	ELD_453	2	1930	2008-03-18	77	E78			1	0		2008-03-18	25.51	72	168			4	2-3h
ELD-C	ELD_454	1	1934	2008-09-10	74	E78.0			1	0		2008-09-10	29.32	95	180			2	1-2h
ELD-C	ELD_455	2	1928	2003-08-21	74				0	0		2003-08-21	25.28	68	164			-	-
ELD-C	ELD_456	1	1931	2003-10-07	72				0	0		2003-10-07	28.68	95	182			-	-
AD-C	AD_193	2	1976	2008-03-31	31				0	0		2008-03-07	17.47	47	164
AD-C	AD_194	1	1971	2010-01-25	38				0	0		2010-01-25	38.09	118	176
ELD-C	ELD_457	1	1932	2004-11-30	72				0	0		2004-11-30	20.32	54	163			6	3-4h
ELD-C	ELD_458	2	1935	2008-11-18	73				0	0		2008-11-18	34.05	85	158			6	3-4h
AD-C	AD_195	2	1979	2008-06-10	29	E78			1	0		2008-06-10	17.31	46	163
ELD-C	ELD_459	2	1929	2004-10-21	75				0	0		2004-11-12	29.75	81	165			1	4-6h
ELD-C	ELD_460	1	1930	2008-11-28	78				0	0		2008-11-28	24.22	70	170			4	2-3h
ELD-C	ELD_461	2	1930	2003-07-10	72	E78 E78.0 E78.2			1	0		2003-07-10	30.11	80	163			-	-
ELD-C	ELD_462	2	1929	2008-08-08	79				0	0		2008-08-07	23.05	62	164			2	1-2h
AD-C	AD_196	2	1980	2008-01-09	27	E78 E78.5			1	0		2008-01-09	17.26	47	165
ELD-C	ELD_463	2	1937	2008-11-05	71	E78			1	0		2008-11-05	30.08	89	172			-	-
ELD-C	ELD_464	2	1936	2008-06-11	71				0	0		2008-06-11	18.61	43	152			4	2-3h
ELD-C	ELD_465	1	1930	2003-11-25	73				0	0		2003-11-25	23.05	62	164			-	-
ELD-C	ELD_466	2	1931	2008-09-15	77	E78 E78.0			1	0		2008-09-15	23.62	62	162			5	10-14h
AD-C	AD_197	2	1957	2008-09-09	50				0	0		2008-09-09	22.49	65	170
ELD-C	ELD_467	2	1930	2008-06-20	77				0	0		2008-06-20	23.94	59	157			4	2-3h
ELD-C	ELD_468	1	1936	2008-02-14	71				0	0		2008-02-14	23.88	65	165			6	3-4h
AD-C	AD_198	2	1976	2008-10-22	32	E78			1	0		2008-10-22	40.48	117	170
ELD-C	ELD_469	1	1934	2008-10-28	74				0	0		2008-10-28	21.72	65	173			1	4-6h
ELD-C	ELD_470	2	1935	2008-04-16	72				0	0		2008-04-16	24.16	69	169			3	6-10h
ELD-C	ELD_471	2	1933	2008-04-07	74	E78.2			1	0		2008-04-04	26.03	70	164			0	< 1h
ELD-C	ELD_472	1	1936	2008-08-27	72				0	0		2008-08-27	25.56	73	169			4	2-3h
ELD-C	ELD_473	2	1929	2008-01-22	78	E78.0			1	0		2008-01-22	26.81	73	165			4	2-3h
ELD-C	ELD_474	1	1933	2003-11-11	70	E78			1	0		2003-11-11	27.04	80	172			-	-
AD-C	AD_199	2	1982	2008-08-06	26				0	0		2008-08-06	39.08	109	167
ELD-C	ELD_475	2	1930	2003-03-31	72				0	0		2003-03-31	23.03	65	168			-	-
AD-C	AD_200	2	1985	2008-09-18	23				0	0		2008-09-18	17.65	51	170
ELD-C	ELD_476	2	1929	2008-10-14	78	E78.0 E78.2			1	0		2008-10-14	24.56	59	155			4	2-3h
AD-C	AD_201	1	1974	2007-06-26	32				0	0		2007-06-26	17.43	59	184
ELD-C	ELD_477	2	1933	2008-10-21	74				0	0		2008-10-21	27.06	65	155			6	3-4h
AD-C	AD_202	1	1960	2008-10-01	47	E78 E78.0 E78.2			1	0		2008-10-01	46.31	137	172
ELD-C	ELD_478	1	1935	2008-05-06	72				0	0		2008-05-06	30.35	94	176			-1	-
ELD-C	ELD_479	2	1937	2008-02-01	70	E78			1	0		2008-02-01	35.56	80	150			1	4-6h
ELD-C	ELD_480	2	1933	2008-11-25	75				0	0		2008-11-25	17.91	47	162			2	1-2h
ELD-C	ELD_481	1	1933	2008-06-02	74				0	0		2008-06-02	31.35	105	183			3	6-10h
AD-C	AD_203	1	1948	2008-08-06	60	E78.0 E78.4			1	0		2008-08-06	29.7	92	176
ELD-C	ELD_482	1	1935	2008-10-15	73				0	0		2008-10-15	29.34	94	179			6	3-4h
AD-C	AD_204	2	1954	2004-12-22	50	E78			1	0		2004-12-22	16.77	44	162
ELD-C	ELD_483	2	1932	2008-07-06	76	E78 E78.0			1	0		2008-07-06	23.88	65	165			3	6-10h
ELD-C	ELD_484	2	1933	2003-09-22	70				0	0		2003-09-22	26.71	65	156			-	-
ELD-C	ELD_485	2	1934	2008-11-13	74				0	0		2008-11-12	30.86	82	163			2	1-2h
AD-C	AD_205	1	1972	2007-06-28	35				0	0		2007-06-28	27.17	95	187
AD-C	AD_206	2	1977	2008-08-12	31				0	0		2008-08-13	36.68	106	170
ELD-C	ELD_486	2	1924	2003-10-30	79				0	0		2003-10-30	21.23	51	155			-	-
ELD-C	ELD_487	2	1932	2004-09-21	71				0	0		2004-09-21	23.38	66	168			0	< 1h
AD-C	AD_207	1	1959	2009-02-03	49				0	0		2009-02-03	26.85	87	180
ELD-C	ELD_488	1	1937	2008-12-08	71				0	0		2008-12-08	25.83	80	176			4	2-3h
AD-C	AD_208	2	1955	2008-10-10	52	E78			1	0		2008-10-10	19.57	52	163
ELD-C	ELD_489	2	1937	2008-01-28	70	E78 E78.0 E78.2			1	0		2008-01-24	28.69	80	167			4	2-3h
ELD-C	ELD_490	2	1933	2008-09-04	75				0	0		2008-09-03	22.43	56	158			-1	-
AD-C	AD_209	1	1973	2008-01-28	34				0	0		2008-01-28	17.31	46	163
ELD-C	ELD_491	2	1930	2008-05-15	77	E78 E78.0			1	0		2008-05-09	25.53	67	162			2	1-2h
AD-C	AD_210	2	1972	2009-01-29	36				0	0		2009-01-29	44.82	125	167
AD-C	AD_211	1	1966	2008-12-08	42				0	0		2008-12-08	24.1	87	190
ELD-C	ELD_492	1	1936	2008-04-08	71				0	0		2008-04-08	23.46	76	180			2	1-2h
ELD-C	ELD_493	1	1930	2008-03-24	78				0	0		2008-03-24	21.11	61	170			-1	-
AD-C	AD_212	2	1978	2008-11-11	30				0	0		2008-11-11	16.61	48	170
AD-C	AD_213	2	1975	2010-11-16	35				0	0		2010-11-16	17.71	42	154
ELD-C	ELD_494	2	1931	2008-12-04	76				0	0		2008-12-04	35.75	87	156			-1	-
AD-C	AD_214	2	1967	2008-09-15	40				0	0		2008-09-15	24.51	70	169
ELD-C	ELD_495	2	1935	2008-10-21	73				0	0		2008-10-16	36.39	92	159			0	< 1h
ELD-C	ELD_496	2	1930	2004-12-09	74				0	0		2004-12-09	24.44	61	158			6	3-4h
ELD-C	ELD_497	2	1935	2008-12-11	72	E78 E78.2			1	0		2008-12-11	22.22	50	150			3	6-10h
AD-C	AD_215	2	1973	2010-06-28	36	E78.2			1	0		2010-06-25	23.8	64	164
ELD-C	ELD_498	2	1931	2008-06-04	77				0	0		2008-06-03	31.22	85	165			1	4-6h
ELD-C	ELD_499	1	1927	2004-03-22	76	E78.0			1	0		2004-03-08	25.61	74	170			-	-
AD-C	AD_216	1	1957	2009-01-14	51				0	0		2009-01-14	18.83	57	174
AD-C	AD_217	2	1986	2007-10-23	21				0	0		2007-10-23	17.51	50	169
ELD-C	ELD_500	2	1938	2008-08-25	70				0	0		2008-08-24	24.8	70	168			6	3-4h
ELD-C	ELD_501	1	1937	2008-10-28	71	E78			1	0		2008-10-27	36.23	120	182			5	10-14h
AD-C	AD_218	1	1947	2007-12-11	60				0	0		2007-12-11	37.65	122	180
ELD-C	ELD_502	2	1937	2008-04-02	71				0	0		2008-04-08	32.72	88	164			2	1-2h
ELD-C	ELD_503	2	1937	2008-09-30	71				0	0		2008-09-30	39.56	100	159			6	3-4h
ELD-C	ELD_504	2	1934	2008-11-11	74	E78.2			1	0		2008-11-11	29.76	82	166			3	6-10h
ELD-C	ELD_505	2	1936	2008-07-02	71				0	0		2008-07-02	26.57	75	168			6	3-4h
ELD-C	ELD_506	2	1936	2008-08-06	71	E78 E78.0 E78.2 E78.8			1	0		2008-08-06	19.68	51	161			1	4-6h
ELD-C	ELD_507	2	1930	2003-01-29	72	E78 E78.4			1	0		2003-01-29	32.46	80	157			-	-
ELD-C	ELD_508	2	1937	2008-12-03	71	E78			1	0		2008-12-03	37.47	102	165			2	1-2h
AD-C	AD_219	2	1974	2008-05-13	34				0	0		2008-05-13	39.04	95	156
AD-C	AD_220	1	1952	2009-05-04	56				0	0		2009-05-04	27.43	84	175
AD-C	AD_221	1	1963	2009-02-17	45				0	0		2009-02-17	19.61	58	172
ELD-C	ELD_509	2	1934	2008-03-12	73				0	0		2008-03-12	29.64	74	158			4	2-3h
ELD-C	ELD_510	1	1931	2008-01-09	77				0	0		2008-01-09	28.4	85	173			6	3-4h
AD-C	AD_222	1	1954	2009-11-17	55	E78 E78.0 E78.2			1	0		2009-11-17	24.21	75	176
ELD-C	ELD_511	2	1929	2008-04-28	79				0	0		2008-04-28	25.1	70	167			3	6-10h
ELD-C	ELD_512	2	1934	2008-07-30	73	E78			1	0		2008-07-30	23.92	62	161			6	3-4h
ELD-C	ELD_513	1	1935	2008-10-29	72	E78.0			1	0		2008-10-29	27.04	80	172			-1	-
ELD-C	ELD_514	1	1928	2004-03-22	75				0	0		2004-03-16	30.41	91	173			-	-
AD-C	AD_223	2	1983	2008-10-02	24				0	0		2008-10-02	38.3	103	164
ELD-C	ELD_515	2	1932	2003-12-11	71				0	0		2003-12-09	27.24	68	158			-	-
ELD-C	ELD_516	2	1938	2008-11-18	70	E78.0 E78.2			1	0		2008-11-18	29.36	78	163			6	3-4h
AD-C	AD_224	1	1978	2009-05-05	31				0	0		2009-05-05	17.3	50	170
ELD-C	ELD_517	2	1927	2003-10-14	76				0	0		2003-10-14	27.29	69	159			-	-
ELD-C	ELD_518	2	1930	2003-09-17	73				0	0		2003-09-17	26.56	63	154			-	-
AD-C	AD_225	1	1955	2008-11-21	53				0	0		2008-11-20	18.08	56	176
ELD-C	ELD_519	1	1935	2008-04-14	73				0	0		2008-04-14	27.25	76	167			3	6-10h
AD-C	AD_226	2	1987	2008-12-15	20				0	0		2008-12-15	26.35	70	163
ELD-C	ELD_520	1	1938	2008-12-08	70	E78 E78.0 E78.2 E78.3			1	0		2008-12-07	24.58	77	177			3	6-10h
ELD-C	ELD_521	1	1938	2008-04-22	70				0	0		2008-04-22	27.36	80	171			-	-
ELD-C	ELD_522	2	1930	2003-08-14	72				0	0		2003-08-14	23.94	59	157			-	-
ELD-C	ELD_523	2	1928	2003-07-01	75				0	0		2003-07-01	27.01	70	161			-	-
ELD-C	ELD_524	1	1931	2008-05-13	77				0	0		2008-05-13	29.96	63	145			2	1-2h
ELD-C	ELD_525	1	1937	2008-11-05	71				0	0		2008-11-05	31.12	91	171			4	2-3h
AD-C	AD_227	2	1983	2007-11-20	24				0	0		2007-11-20	43.34	118	165
AD-C	AD_228	1	1965	2008-12-05	43				0	0		2008-12-05	39.61	140	188
ELD-C	ELD_526	2	1936	2008-07-29	72				0	0		2008-07-29	24.97	60	155			4	2-3h
AD-C	AD_229	2	1946	2008-11-18	62				0	0		2008-11-18	21.48	55	160
ELD-C	ELD_527	1	1936	2008-03-19	72				0	0		2008-03-19	30.42	90	172			4	2-3h
ELD-C	ELD_528	1	1935	2008-02-04	72	E78			1	0		2008-02-04	29.7	92	176			4	2-3h
ELD-C	ELD_529	2	1935	2008-05-27	72				0	0		2008-05-27	26.72	71	163			6	3-4h
AD-C	AD_230	1	1967	2009-05-25	42				0	0		2009-05-25	27.78	90	180
ELD-C	ELD_530	1	1924	2003-08-21	78				0	0		2003-08-21	32.11	95	172			-	-
AD-C	AD_231	2	1969	2008-08-25	39				0	0		2008-08-25	50.69	138	165
ELD-C	ELD_531	2	1929	2004-03-22	74	E78			1	0		2004-03-22	20.96	55	162			-	-
AD-C	AD_232	2	1986	2008-04-18	21				0	0		2008-04-18	28.09	87	176
ELD-C	ELD_532	1	1930	2003-06-27	73				0	0		2003-07-09	24.22	70	170			-	-
ELD-C	ELD_533	2	1929	2003-09-26	74				0	0		2003-09-26	22.77	54	154			-	-
ELD-C	ELD_534	1	1937	2008-10-20	71	E78			1	0		2008-10-20	27.12	84	176			6	3-4h
ELD-C	ELD_535	2	1931	2008-01-03	76				0	0		2008-01-03	26.22	59	150			2	1-2h
AD-C	AD_233	1	1957	2004-11-29	47				0	0		2004-11-29	17.79	57	179
AD-C	AD_234	2	1982	2008-12-04	26				0	0		2008-12-04	23.46	76	180
ELD-C	ELD_536	2	1937	2008-05-14	70				0	0		2008-05-14	28.91	74	160			4	2-3h
AD-C	AD_235	1	1971	2008-11-19	36				0	0		2008-11-19	37.98	140	192
AD-C	AD_236	1	1979	2008-01-03	28				0	0		2008-01-03	19.05	59	176
ELD-C	ELD_537	2	1937	2008-07-21	70	E78.0			1	0		2008-07-21	28.2	74	162			0	< 1h
ELD-C	ELD_538	2	1936	2008-07-22	71	E78 E78.2			1	0		2008-07-22	36.72	94	160			4	2-3h
ELD-C	ELD_539	2	1933	2008-05-29	74				0	0		2008-05-29	29.64	74	158			3	6-10h
ELD-C	ELD_540	1	1936	2008-11-25	72				0	0		2008-11-25	25.31	74	171			-1	-
AD-C	AD_237	1	1974	2008-10-28	34	E78 E78.0			1	0		2008-10-28	27.46	88	179
AD-C	AD_238	2	1986	2008-11-03	22				0	0		2008-11-03	18.29	56	175
ELD-C	ELD_541	2	1931	2008-10-01	76	E78 E78.2			1	0		2008-10-01	31.62	75	154			-1	-
ELD-C	ELD_542	2	1933	2004-03-31	70				0	0		2004-03-31	24.31	67	166			-	-
AD-C	AD_239	1	1963	2008-05-15	44				0	0		2008-05-15	23.04	73	178
ELD-C	ELD_543	2	1937	2008-06-25	71				0	0		2008-06-25	29.69	76	160			6	3-4h
ELD-C	ELD_544	2	1938	2008-12-10	70				0	0		2008-12-10	29.41	85	170			4	2-3h
ELD-C	ELD_545	2	1937	2008-11-02	71				0	0		2008-11-02	24.84	62	158			0	< 1h
ELD-C	ELD_546	2	1929	2003-08-18	74	E78 E78.1			1	0		2003-08-18	28.67	68	154			-	-
ELD-C	ELD_547	2	1934	2008-01-30	73				0	0		2008-01-30	27.55	75	165			-	-
ELD-C	ELD_548	2	1931	2003-10-22	72	E78.0			1	0		2003-10-22	23.95	66	166			-	-
ELD-C	ELD_549	2	1937	2008-02-11	71				0	0		2008-02-11	41.5	101	156			1	4-6h
ELD-C	ELD_550	2	1932	2004-03-31	72				0	0		2004-03-31	24.84	62	158			-	-
ELD-C	ELD_551	1	1933	2004-03-22	71				0	0		2004-03-08	27.72	82	172			-	-
ELD-C	ELD_552	1	1935	2008-08-18	73				0	0		2008-08-18	27.01	70	161			4	2-3h
ELD-C	ELD_553	2	1934	2004-11-11	70				0	0		2004-11-07	25.97	60	152			2	1-2h
ELD-C	ELD_554	2	1933	2003-08-14	69	E78.0			1	0		2004-06-04	36.58	96	162			-	-
AD-C	AD_240	1	1963	2009-02-05	46	E78 E78.0 E78.2 E78.2_5			1	0		2009-01-31	39.77	126	178
AD-C	AD_241	2	1953	2009-02-18	55				0	0		2009-02-18	29.24	73	158
ELD-C	ELD_555	2	1936	2008-11-19	72				0	0		2008-11-19	38.45	90	153			6	3-4h
ELD-C	ELD_556	2	1924	2003-09-17	79				0	0		2003-09-17	26.12	58	149			-	-
ELD-C	ELD_557	2	1930	2003-07-14	72				0	0		2004-03-25	24.35	57	153			-	-
ELD-C	ELD_558	1	1934	2008-11-11	74				0	0		2008-11-11	28.63	98	185			4	2-3h
ELD-C	ELD_559	2	1936	2008-04-16	71				0	0		2008-04-16	31.11	70	150			6	3-4h
AD-C	AD_242	1	1974	2008-04-21	34				0	0		2008-04-21	34.72	115	182
AD-C	AD_243	1	1984	2008-06-06	23				0	0		2008-06-06	40.7	119	171
ELD-C	ELD_560	2	1934	2008-04-17	73	E78 E78.0 E78.2			1	0		2008-04-17	17.72	50	168			-1	-
ELD-C	ELD_561	2	1936	2008-05-17	72				0	0		2008-03-30	22.94	53	152			2	1-2h
ELD-C	ELD_562	2	1932	2003-08-26	71	E78.0 E78.2 E78.8			1	0		2004-06-02	34.45	86	158			-	-
ELD-C	ELD_563	1	1933	2008-10-15	75				0	0		2008-10-15	21.22	65	175			2	1-2h
ELD-C	ELD_564	1	1930	2003-10-23	73	E78.2			1	0		2003-10-23	20.96	62	172			-	-
ELD-C	ELD_565	2	1935	2008-12-22	73				0	0		2008-12-22	25.1	70	167			0	< 1h
AD-C	AD_244	2	1983	2007-12-14	24				0	0		2007-12-14	39.52	105	163
ELD-C	ELD_566	1	1930	2003-09-03	73				0	0		2003-09-03	28.41	87	175			-	-
ELD-C	ELD_567	2	1933	2003-07-25	70				0	0		2003-07-25	34.22	77	150			-	-
AD-C	AD_245	1	1960	2008-10-13	48	E78			1	0		2008-10-13	39.76	119	173
AD-C	AD_246	1	1982	2008-09-09	26				0	0		2008-09-09	22.45	76	184
ELD-C	ELD_568	2	1936	2008-12-02	72	E78 E78.2			1	0		2008-12-01	23.23	64	166			2	1-2h
ELD-C	ELD_569	1	1936	2008-07-22	72				0	0		2008-07-22	26.84	86	179			6	3-4h
AD-C	AD_247	1	1983	2007-06-20	23	E78.2			1	0		2007-06-20	19.58	67	185
ELD-C	ELD_570	2	1936	2008-10-14	72	E78 E78.2			1	0		2008-10-27	35.29	102	170			1	4-6h
ELD-C	ELD_571	2	1926	2003-11-04	76				0	0		2003-11-04	17.29	41	154			-	-
AD-C	AD_248	2	1977	2008-11-03	31				0	0		2008-11-03	28.37	82	170
ELD-C	ELD_572	2	1937	2008-10-14	71				0	0		2008-10-13	25.91	68	162			4	2-3h
ELD-C	ELD_573	1	1933	2008-12-04	75	E78 E78.0			1	0		2008-12-04	23.1	74	179			1	4-6h
ELD-C	ELD_574	2	1937	2008-06-04	70	E78			1	0		2008-06-04	31.49	91	170			6	3-4h
ELD-C	ELD_575	1	1937	2010-06-02	73				0	0		2008-11-06	29.39	90	175			7	> 14h
ELD-C	ELD_576	2	1936	2008-04-22	71	E78			1	0		2008-04-22	28.58	75	162			-	-
ELD-C	ELD_577	2	1935	2008-11-25	73	E78.0			1	0		2008-11-25	32.04	75	153			0	< 1h
ELD-C	ELD_578	2	1937	2008-10-31	71	E78 E78.2			1	0		2008-10-31	33.35	93	167			2	1-2h
AD-C	AD_249	2	1959	2007-08-28	48	E78			1	0		2007-08-28	38.97	110	168
ELD-C	ELD_579	2	1933	2008-12-08	75				0	0		2008-12-08	33.29	70	145			1	4-6h
ELD-C	ELD_580	1	1937	2008-11-10	71	E78.0			1	0		2008-11-10	23.51	72	175			6	3-4h
ELD-C	ELD_581	2	1937	2008-10-29	71	E78.0 E78.2			1	0		2008-10-29	25.91	74	169			3	6-10h
ELD-C	ELD_582	1	1929	2003-10-08	74				0	0		2003-10-08	26.73	80	173			-	-
ELD-C	ELD_583	2	1929	2003-12-10	74	E78.0			1	0		2003-12-10	28.76	70	156			-	-
AD-C	AD_250	1	1975	2008-02-27	32				0	0		2008-02-27	21.8	73	183
