# Supplementary material for: Exploratory analysis of epilepsy biomarkers using untargeted metabolomics across multiple cohorts
Source: Front Neurol. 2025 Dec 1;16:1684456. doi: 10.3389/fneur.2025.1684456 (PMC12703977; doi:10.3389/fneur.2025.1684456)
Supplement: Supplementary file 1 [file Data_Sheet_1.zip › Supplements/Table S4_PED-C_statistical analysis.xlsx]

## Sheet: Tables
Table S3. Results of statistical analysis of PED-C and its subgroups are on separate sheets. Each have the raw table and the summarized table. The analyzed groups are described below.
PED-C	Epilepsy	Non-epilepsy
All patients (n=110)	35	75
Brain anomalies (n=45)	24	21
No brain anomalies (n=63)	11	52
Treated (n=101)	26	75
No treatment (n=84)	9	75
BA- vs BA+_all (n=109)	35	74
BA+ vs BA- in EP+ (n=35)	35	0	BA+ (n=24)	BA- (n=11)
Prevalent cases (n=107)	31	76

## Sheet: All patients_updated
SUPER_PATHWAY	SUB_PATHWAY	HMDB	COMPOUND	PED_081	PED_082	PED_083	PED_088	PED_089	PED_090	PED_091	PED_093	PED_094	PED_096	PED_098	PED_100	PED_102	PED_104	PED_105	PED_106	PED_107	PED_108	PED_092	PED_097	PED_002	PED_003	PED_005	PED_006	PED_007	PED_009	PED_010	PED_011	PED_013	PED_014	PED_015	PED_016	PED_017	PED_018	PED_019	PED_020	PED_021	PED_022	PED_024	PED_025	PED_026	PED_028	PED_029	PED_032	PED_033	PED_034
Lipid	Phosphatidylcholine (PC)	HMDB0007958	1-pentadecanoyl-2-docosahexaenoyl-GPC (15:0/22:6)*	1.3750523109999899	0.87715951700000006	1.4678138890000001	-0.101515518	1.4427304969999899	0.150926491	0.96633406200000005	0.36060890200000001	0.18702528800000001	-0.341987386	-0.55412844100000003	-0.23964053599999899	-1.05272024	9.0862311000000001E-2	1.191948649	0.90228974399999895	-1.817928123	0.80278293999999895	0.61977700199999897	0.28330856399999899	1.1653610720000001	0.31167107500000002	1.313026528	0.25193289699999899	2.134777868	1.7529473959999899	1.2413575800000001	-1.440221067	0.82387547500000002	0.26743790099999898	0.34003004399999898	-0.26885389199999898	-0.92017476300000001	0.223338594	0.98429156900000003	-1.8431132690000001	-1.991469835	-1.0880480640000001	1.114359986	5.8969173E-2	-0.56654909200000003	0.80599633599999898	0.87756274400000001	-1.03587978299999	0.65314855400000005	1.7947619000000001E-2
Lipid	Fatty Acid, Dicarboxylate		eicosanedioate (C20-DC)	-0.93868755100000001	-0.89889024399999895	-0.66947411400000001	0.58382463200000001	-0.59993498199999895	-1.2614204579999899	-0.31236005300000003	-0.66454762999999895	0.102085843	-6.9558813999999899E-2	5.3364833E-2	0.219788815	-0.915015676	-0.32564581500000001	-0.54217829200000001	-0.18984617400000001	0.91319597100000005	-0.49959788500000002	-0.86977050700000003	0.16229753399999899	-1.0581958920000001	-0.45085104399999898	-0.745417361	-0.27331454300000002	-0.59768992799999898	-0.59771980899999899	-0.61783522800000001	0.31032569100000001	0.55653757100000001	0.55002060200000003	-0.41779488399999898	-0.346565122	0.42247998799999897	-0.17773445099999899	-0.61873731200000004	0.82421075399999899	0.455169728	-1.3607574629999899	-0.74174877299999897	-0.68584657000000004	-0.72547760900000002	-2.1867515559999902	-1.80491456399999	0.13680700300000001	-1.0398846980000001	-0.80740342300000001
Lipid	Plasmalogen	HMDB0011151	1-palmityl-2-linoleoyl-GPC (O-16:0/18:2)*	0.24901911400000001	1.6920043950000001	0.52231392300000001	0.30552686000000001	0.188289809	-0.30902837599999899	0.37859746599999899	2.992692436	1.7131898729999899	0.48223759100000002	-2.1256129229999901	0.68971087799999897	1.676314437	0.99492339799999896	0.58947450099999898	1.59085728	1.8870169590000001	-0.36729268599999898	-4.7761313E-2	1.2869873350000001	0.22881678899999899	-0.71663092399999895	0.73286570299999898	0.51421740900000001	1.744432526	0.57113889299999898	0.102036141	0.89536915100000003	-0.580429686	0.21619708700000001	-0.36615298099999899	0.26010449899999899	2.2637440899999901	-6.4613490999999898E-2	0.84149107199999895	0.352661857999999	0.724153292	0.73148332400000005	-0.44906522999999898	0.124976691	0.81353613700000005	0.80314601799999896	0.28736350100000002	2.5509266730000002	8.3377059000000003E-2	1.111219792
Xenobiotics	Chemical	HMDB0155722	O-sulfo-tyrosine	1.8187655570000001	0.99193714499999897	1.3270169080000001	0.75904948299999897	0.67474800999999895	0.89658765299999899	1.3130502879999899	0.70898646899999895	1.5667629569999899	1.1968049679999899	1.2047598369999899	1.5473780559999899	1.521256699	1.7610202420000001	1.386806521	0.80696789700000005	1.8079828929999899	0.50387743100000004	2.1005301780000001	0.80424050999999896	1.219457099	1.599434008	0.83233403399999895	0.50133577200000001	1.432911227	0.61438680300000004	1.11938941299999	2.4963188060000001	0.52032484199999895	1.1890895459999899	0.85672477700000005	2.6397572440000001	0.95023952099999898	1.2015847900000001	1.372755132	1.3370539749999899	1.972159132	0.59765079200000004	1.6723098240000001	1.1768272040000001	1.6946953600000001	1.1671037420000001	2.7985872789999902	1.9652791780000001	1.624332868	1.259944087
Lipid	Dihydrosphingomyelins	HMDB0012091	behenoyl dihydrosphingomyelin (d18:0/22:0)*	-9.1362130000000007E-3	-2.492601922	-1.11820612	-1.247529804	1.60301644	0.218641581	-0.50931071100000003	-1.2432554149999899	-0.461013116	0.178050443	3.114061E-3	-0.35527184699999897	-0.95617036	-0.69165357400000005	0.239554147	-2.4970769E-2	-0.55048434499999899	0.53934338199999898	0.60486501100000001	-0.781537237	-0.44062046199999899	0.42362834999999899	-0.27713214000000003	2.9277234999999902E-2	-0.61303239499999895	0.94295386199999898	4.1654444999999901E-2	-1.511590886	-0.2045524	-0.54686140500000002	0.65017884599999898	-1.2422242560000001	-1.0890289929999899	-0.878982971	0.52839000199999897	-1.2278248E-2	-0.37822201999999899	-1.205340198	-0.70452440000000005	-1.147803597	-0.24176266499999899	0.35856713299999898	-0.74362802400000005	0.25141865000000002	-0.23885437400000001	0.76822643000000002
Lipid	Phosphatidylcholine (PC)	HMDB0007984	1-palmitoyl-2-eicosapentaenoyl-GPC (16:0/20:5)*	0.56522325200000001	1.5606626189999899	1.933046279	0.99709871000000005	0.74326704600000004	1.866573418	1.7118103360000001	0.869321389	7.24465789999999E-2	1.8692288779999899	1.172639574	0.98213949300000003	1.275762649	0.58902323599999895	1.2506852639999899	1.1350739329999899	-0.119152021	1.3297829999999899	1.3795129580000001	1.4460037729999899	1.5289782249999899	2.01403597699999	1.675698581	0.93279906000000001	1.127936563	2.8703285850000002	1.417291453	6.4694078000000002E-2	1.4050166310000001	1.8689278439999899	0.818072303	0.70910265699999897	1.366302949	0.76887030300000003	0.69047601199999897	-6.6979580000000004E-3	0.89654967500000005	-0.48686687299999898	1.7808392719999899	1.00392481	0.52023909700000004	2.4704249630000001	1.1816083660000001	0.844465683999999	0.41065844299999898	0.92317143700000004
Xenobiotics	Benzoate Metabolism	HMDB0062775	4-vinylphenol sulfate	1.15114458499999	0.62170563300000004	-1.0592524329999899	-0.66160789600000003	-2.181979949	-0.86023390399999899	-1.7726528589999899	-0.287056054	-0.40034940499999899	-0.32872276	-6.2618948999999896E-2	1.1932967320000001	5.3108849E-2	-1.4662464319999899	1.499026752	1.145903908	-0.28526373599999899	4.9472558999999902E-2	3.5615701E-2	-0.72052968900000003	-1.241504747	1.013232814	0.19154754800000001	1.8738928909999899	-0.94069389199999898	-0.75932584800000003	-7.3320455000000007E-2	-0.24614127599999899	-1.982545885	-0.25292416400000001	-0.67594807099999898	0.45453381900000001	1.4266064549999899	-0.92769770299999899	-5.0341199999999898E-4	0.37622524400000001	-0.14633980699999899	-3.8151016000000003E-2	-1.496554231	-1.4935238040000001	1.267227305	0.68289233900000001	-4.6537642999999899E-2	-1.1732725070000001	-1.737550817	-0.70089200799999896
Amino Acid	Tryptophan Metabolism	HMDB0000715	kynurenate	-0.39608670600000001	0.76442718099999896	-0.37914586	1.0986888319999899	-2.0465292079999902	-2.7727530000000002E-3	-1.70239155	1.1453550960000001	-0.73266852500000001	0.50749230199999895	0.21691724900000001	3.6315301000000001E-2	-2.24746249599999	-0.70883247599999899	5.8132461000000003E-2	-9.2393771999999902E-2	-1.0133382870000001	4.9531343999999901E-2	-1.347517984	0.62253672900000001	0.47420506000000001	0.36130645500000003	-1.145363087	-0.321703409	0.384089713	0.655953534	-0.12554093199999899	1.15928549999999E-2	0.44072518700000002	2.7422035000000001E-2	-0.499418794	1.3907689679999899	1.084732185	-0.805773242	-0.70760368100000004	-1.8166508349999899	1.4096488000000001E-2	-0.141022436	-0.17265438799999899	1.244174729	0.68166175699999898	0.46863399500000003	2.7774618129999902	0.34935601900000002	-3.7900153999999901E-2	4.4564099999999901E-4
Lipid	Plasmalogen	HMDB13418	1-stearyl-2-linoleoyl-GPC (O-18:0/18:2)*	0.63762698799999895	1.428783744	0.37518276499999897	1.06949103999999	0.84777082699999895	2.0304849999999899E-3	1.890650492	2.5437239630000001	1.8877692580000001	0.98870639400000004		1.732772333	2.0333894479999901	1.8119254760000001	0.80369304500000005	1.2116495439999899	1.5903127079999899	0.35384369399999899		1.2109926099999899	1.129594362	-0.436892049	1.7690128350000001	1.2874027379999899	1.0394628770000001	0.75980922299999898	0.89159579600000005	1.0881801170000001	-0.470143441	0.85928690100000005	0.46459003799999898	0.753166365	1.5917665240000001	-7.5244109000000003E-2	0.84685822700000002	0.82444835800000005	1.4814764869999899	0.30993613399999898	0.26495751000000001	-1.1293358E-2	1.256302257	-0.35652035999999898	0.70207456899999898	2.0521190580000002	1.2633387810000001	1.153288052
Xenobiotics	Food Component/Plant	HMDB0002994	erythritol	0.43454301899999898	-0.35625626799999899	-0.60801361099999895	-0.57484568599999897	-2.0205902299999901	-0.67141697899999897	1.1809454479999899	-0.26002015499999898	0.99436361200000001	0.37939385399999898	0.64033860300000001	-0.351087174	-1.5542402E-2	0.117612049	-4.0328133000000002E-2	-5.4295033999999902E-2	0.15778467700000001	1.0046581000000001E-2	1.173918931	-0.60621592999999896	-1.5073798679999899	6.9241272000000006E-2	-0.65267615899999898	-0.66335097499999895	0.502648066	-6.1640183000000001E-2	-0.25061813300000002	-0.56502695599999897	-0.49980827700000002	-0.84070048399999897	-6.2217870000000002E-2	1.5485254230000001	0.77378799700000001	-0.37382720200000003	-0.40764962199999899	0.98022053899999895	-8.2950799000000006E-2	-0.92297393800000005	-0.53919302499999899	-1.684987118	0.41946240400000001	-1.0802921350000001	1.9538661150000001	-0.99423384199999898	-0.67934186600000002	-0.89006801000000002
Lipid	Phosphatidylcholine (PC)	HMDB0007869	1-myristoyl-2-palmitoyl-GPC (14:0/16:0)	0.127321244	0.33112399199999898	-8.8847468999999901E-2	-0.67496838100000001	0.171228625999999	0.14192782400000001	0.210900483	-0.17708368599999899	-0.758794038	0.91369338600000005	-2.208809011	0.22742162199999899	0.57948227900000004	-1.296831152	0.89078795700000002	-0.89023558800000002	-0.772593372	0.82229254399999896	-0.77094316500000004	-5.8005252E-2	-5.7953543000000003E-2	0.56267034900000001	1.024345767	0.47448459199999898	0.448567459	-0.46590903099999897	1.0467413050000001	-1.3423565690000001	-0.20787049399999899	1.4034301870000001	6.4688845999999897E-2	-0.78260564499999896	0.467061702999999	-0.43452197199999898	0.373021665	-0.69952340999999896	-0.76151891000000005	-1.3458516359999899	0.59007454999999898	0.389620772	-1.147185243	-0.45377172399999899	0.47262527999999898	-0.98532941900000004	-7.5306312E-2	-0.27682200899999898
Lipid	Plasmalogen	HMDB0011343	1-(1-enyl-palmitoyl)-2-linoleoyl-GPE (P-16:0/18:2)*	-1.382577779	0.49501468100000001	-1.734151395	-0.77569220400000005	-0.55642525600000003	-1.2777961069999899	-0.57365459299999899	1.807271436	-0.69450296199999895	-0.42680329500000003	-2.4899416429999901	-0.49989076199999899	0.42401436199999898	-1.059451846	-0.64004805200000003	-0.19963750699999899	0.53331525199999896	-0.79482273599999897	-0.29455159400000003	-1.334071469	-1.0107764509999899	-2.5409996829999901	0.22449386700000001	-0.80846797599999898	-0.10994522499999899	-1.0325582040000001	-0.91937454100000005	-0.52389060200000004	8.1897399999999898E-2	0.27543498799999899	-2.16364697499999	-1.6282629790000001	1.6538910410000001	-2.6530988500000001	0.28834694599999899	-0.128701709	-1.1178383110000001	-0.17517313800000001	-0.92400600399999899	-1.805565826	-0.222923977	0.25257068100000002	-0.27737063200000001	1.4844938640000001	-2.6084973439999901	-0.85734577199999895
Lipid	Plasmalogen	HMDB0011342	1-(1-enyl-palmitoyl)-2-oleoyl-GPE (P-16:0/18:1)*	-1.126740845	-0.25861574199999898	-1.314555747	-1.325703292	-0.76820299599999897	-1.662179359	7.92717329999999E-2	0.95115437199999897	9.7499999999999903E-5	0.211042228	-1.6339338750000001	0.237610459	0.63866086099999897	-2.0521985109999901	-0.57708879999999896	-0.42514236	0.27177120100000002	-0.64499352300000001	0.34383648300000003	-0.93420101099999897	-0.41737286899999898	-1.937795889	2.4357934000000001E-2	0.25465650699999898	0.65461482400000004	-0.33897374600000002	0.58341665099999895	7.7314639000000004E-2	1.100722293	0.22395120399999899	-1.2143051600000001	-0.66771684399999898	1.901498895	-1.1609004949999899	0.31817911100000001	1.3155612619999899	0.22473121900000001	0.13418096600000001	-0.63600000599999895	-4.3448100000000002E-4	0.23438956999999899	0.126890154	-0.68290866400000005	1.2763845460000001	3.43853499999999E-3	-0.44885092399999899
Lipid	Fatty Acid Metabolism (Acyl Carnitine, Polyunsaturated)	HMDB0006469	linoleoylcarnitine (C18:2)*	-1.7327799639999899	-2.4697280930000001	-2.0878079220000001	-1.687117556	-0.84003889200000004	-2.3049286840000001	-1.829524945	-2.5991783709999901	-1.71891626099999	-2.3295019219999902	-0.25380181800000001	-2.2246372390000002	-1.9091536170000001	-1.184415751	-1.4457985090000001	-1.90413587799999	-1.6745096349999899	-2.7720824980000001	-1.0078481930000001	-2.3393029740000002	-1.830053242	-2.2408966370000001	-1.723732587	-2.87041528799999	-1.53663694799999	-2.274152221	-2.814539388	-1.1486374070000001	-1.2094247629999899	-2.17440785099999	-2.63481283	-0.818453019	-1.7345239509999899	-1.4841897310000001	-2.5842203939999902	-1.606267262	-1.7862923770000001	-1.365858909	-2.2132065590000001	-1.6616031870000001	-1.34139941	-2.33717936899999	-1.554174932	-2.328231229	-2.072641274	-1.4026398339999899
Amino Acid	Tryptophan Metabolism	HMDB0000671	indolelactate	-9.1544779000000007E-2	0.63918315199999898	0.23161670500000001	0.75863199999999897	-1.1554074830000001	0.984561397	-0.45916337600000001	0.53462862600000005	-0.34314836500000001	0.33637510599999898	-8.9807049999999902E-2	0.60779644700000002	-1.0471968300000001	-0.99102990800000001	0.27856430900000001	0.82753127299999896	-1.6856212230000001	-2.6740211E-2	-7.7755797000000001E-2	0.67932429299999897	-2.1046169E-2	0.87437301999999895	-0.15634081699999899	0.14901187399999899	0.32710462000000001	6.13823339999999E-2	0.207973356	0.93866311800000002	8.4302441000000006E-2	0.205859661	-0.85192761299999897	1.3237574729999899	0.96535595500000004	-0.46680048699999899	0.14206176400000001	-0.15246800399999899	3.3567759000000003E-2	-0.47822281	0.984314778	1.0190830719999899	0.50486349200000002	1.0037169100000001	3.097653626	-0.52617711099999898	-0.21031201099999899	0.200610541
Lipid	Phosphatidylcholine (PC)	HMDB0007870	1-myristoyl-2-palmitoleoyl-GPC (14:0/16:1)*	0.53411615599999895	0.529046299	0.243849081	-0.27370408400000001	-0.29615783400000001	0.53200821499999895	0.266684749	0.58668454800000003	-0.19807576900000001	1.320852503	-0.90328281799999899	0.43919830999999898	0.85510049499999896	-0.71971079900000001	0.93760292999999895	-6.49084409999999E-2	0.35663352300000001	0.88696158800000002	-0.168125477	0.74744710400000003	-9.00067759999999E-2	0.99225450299999896	0.91785455199999899	0.73940569300000003	0.56019860499999896	-0.22836361899999899	1.0825295930000001	-0.76351107699999898	0.37962605900000002	1.744352795	0.42831396799999899	0.25074011800000001	0.96580972600000004	0.45620369199999899	0.60731081399999898	0.30257922700000001	0.64341314500000002	-6.7764929999999902E-3	1.192730077	0.32846435600000001	-9.2585298999999899E-2	0.51985124900000002	1.2083497430000001	-0.549140772	0.58777413999999895	0.47456188100000002
Lipid	Sphingomyelins	HMDB0012097	sphingomyelin (d18:1/14:0, d16:1/16:0)*	-0.82301656000000001	-1.1019519	-0.56551250099999895	-0.69955794800000004	0.49657362900000002	0.107417708	6.9438103000000001E-2	0.12651416500000001	-0.84458216799999897	6.6650468000000004E-2	-0.22980073400000001	4.2731006000000002E-2	-1.5648178399999899	-4.6604477999999901E-2	0.63243633899999896	-0.76283954799999898	-0.970763504	0.54697605999999899	-0.90990800000000005	0.24468642900000001	0.65400336800000003	-0.15893395699999899	1.078723345	0.18796181200000001	0.41565428799999898	-0.44164976700000003	0.166251172	-0.757345135	1.036181918	3.1615015000000003E-2	0.76154766299999899	-0.94540587099999895	-0.46047877399999898	-1.052848832	0.19177323099999899	-2.3505216849999901	-1.333372596	-1.229462735	0.191424449	-0.66754169200000002	-1.3836705979999899	-2.5724579219999901	0.94673250799999897	-0.39968353600000001	-0.12149923	4.9168374000000001E-2
Lipid	Androgenic Steroids	HMDB0062544	16alpha-hydroxy DHEA 3-sulfate	0.811766184	0.25246642000000002	-1.0115090410000001	0.26228020499999899	-1.356465987	0.32118583899999897	4.7660514000000001E-2	0.54362735900000003	0.49856782399999899	0.44764262100000002	-0.22104717900000001	-1.368293046	0.77642488200000004	1.0454835790000001	-1.158797592	-1.4136635019999899	1.1628651059999899	-0.517077801	1.0009063520000001	-0.107465124999999	-0.39814048200000002	0.72603846400000005	-0.51636449100000004	-1.986397623	1.196989901	0.852574634	-1.551824514	0.90308060099999898	-0.265562153999999	0.707678487999999	-0.81022456099999896	-2.1198010809999901	-1.7092272100000001	-1.8100339940000001	-0.93755788299999898	-0.13708826499999899	-0.38182944299999899	1.1350614E-2	0.25859058400000001	0.91397819199999897		0.119804964	0.99510583200000002	-0.685946375	0.37417189499999898	-0.65233298500000003
Lipid	Phosphatidylcholine (PC)	HMDB0008123	1-oleoyl-2-docosahexaenoyl-GPC (18:1/22:6)*	0.161113546	-0.331916568999999	1.4217295320000001	-0.55212506800000005	0.32237345000000001	-0.89542305499999897	0.98237821999999897	-0.63912265400000001	0.20482378800000001	-0.77628296500000005	0.93327425900000005	-6.4603865999999899E-2	-1.413087974	-0.42042441899999899	0.45803213500000001	0.19365833199999899	-1.575283386	-0.187785542	2.3281116819999901	-1.3311095610000001	0.217213516	-0.24188955600000001	0.40878034699999899	0.62133923599999896	0.46711329200000001	0.761611755	0.43607331799999899	-1.082923893	0.63628263399999896	-1.024082881	-0.49998517999999897	-0.13267108899999899	-0.57402104099999895	0.45395279199999899	-0.41937150099999898	-0.51661840000000003	-1.1602384859999899	-0.62988901500000005	-0.153947008	-1.5958671360000001	0.15896342699999899	3.2692528999999901E-2	0.99684297200000005	-1.379349604	0.253005541	-0.20587512699999899
Amino Acid	Tryptophan Metabolism	HMDB0000684	kynurenine	0.23815858500000001	-0.323283871	-1.3316223780000001	-0.82567418999999898	-1.7430794970000001	0.79580050400000002	-1.7187228640000001	0.81919027899999897	-1.400016683	-0.56103710100000004	-0.22390295900000001	-6.0936936999999899E-2	-0.31505699500000001	-0.53675742699999895	1.2734838390000001	-0.92295904399999895	-1.7660655489999899	-0.24501914599999899	-0.58328833999999896	-0.97246999899999897	-0.32942191199999898	6.3469333000000003E-2	-1.426811802	-0.27488927400000002	0.14850486399999899	-0.78963258599999897	0.53276100100000001	0.33557588799999899	-1.3583275180000001	-0.86709460800000004	-2.5598254000000001E-2	0.25655415799999898	-0.57567146000000002	-0.84232396799999898	0.93159854200000003	-1.7767823549999899	-1.0137193900000001	-0.23632481499999899	-0.91403438000000004	0.58870426499999895	-0.612275122	0.119757525	1.7211908869999899	-0.179213751	-0.64991664500000002	-1.026516607
Carbohydrate	Glycolysis, Gluconeogenesis, and Pyruvate Metabolism	HMDB0002712	1,5-anhydroglucitol (1,5-AG)	0.322307648	-0.30539930799999898	0.73368000099999897	-0.899082398	-0.66825392800000005	0.14504486699999899	-0.23286357699999899	0.81411878599999898	0.66020012500000003	0.67525327899999898	0.19291361700000001	0.25016946099999898	-6.4161335E-2	0.67005486800000003	0.65255025499999897	1.2023284750000001	-0.58628513199999899	3.8434239999999898E-3	1.664801304	0.64229906800000003	0.72175100400000003	0.28555018599999898	0.408525849	0.72564430999999896	0.11505027900000001	0.92329343900000005	-1.2673375689999899	1.1912833350000001	-1.681933313	0.40552564800000002	4.8427354999999901E-2	-0.119479919	0.374663686	0.64459994799999898	0.468748634	0.50131296800000003	1.664037335	-1.3018252770000001	-3.5526387E-2	0.98113516199999895	0.55146695800000001	0.66380183800000003	-0.45608377999999899	1.116970563	0.53985159999999899	1.4089047029999899
Lipid	Secondary Bile Acid Metabolism		glycocholenate sulfate*	-0.77604834700000003	9.9065282000000005E-2	7.8175650000000003E-3	1.3200649449999899	-0.35911499699999899	1.139209173	0.169055702	-0.62002972300000003	1.241225746	-0.90348669699999895	2.6451568860000001	-0.95289717799999896	-1.2572922040000001	1.1379104440000001	0.540287607	-1.499570171	1.5026372859999899	-0.53574429000000001	-0.165862019	0.34849264000000002	0.68446170100000003	2.0089481999999901	0.23778307000000001	-1.421460661	-0.60867833100000002	-0.58932479800000004	-1.051510521	0.96028031800000002	-0.42521734100000003	-0.19963924799999899	0.62031490199999895	-0.80766544600000001	-0.62789803	-0.54762223600000004	0.70922512100000001	-0.56778627199999898	0.54342357100000005	-0.70674450099999897	-0.48373761799999898	-0.28764983700000002	7.1905543000000002E-2	0.322984512	-0.59801835699999895	1.3881528169999899	0.19323369100000001	0.14951552100000001
Cofactors and Vitamins	Vitamin A Metabolism		carotene diol (3)	0.50619209300000001	0.32507261999999898	0.25861536099999899	-0.26798287900000001	1.4324721E-2	0.82188110000000003	0.423949678	-7.2463818999999902E-2	0.53660111600000004	0.76579131300000003		1.6372478260000001	0.62158110099999897	9.0279342999999901E-2	-0.18614534399999899	-0.38726659800000002	1.7674108580000001	0.47508900199999898	-0.45488395300000001	0.338567689	-0.196229723999999	0.51083405400000004	1.73336592999999	0.97294869500000003	0.34384554499999898	-0.22590133800000001	0.64616535900000005	0.11457535000000001	-2.3975821399999901	-0.74509993299999899	3.3939442E-2	0.56333501200000002	0.841574135	-5.6726370000000003E-3	-0.73751882000000002	0.60158309099999896	1.301935152	-1.037662474	-0.34086613399999899	0.96168010199999898	1.004044473	9.7696571999999898E-2		-0.44320763499999899	-0.21248294400000001	-0.112942783
Lipid	Plasmalogen	HMDB0011376	1-(1-enyl-stearoyl)-2-linoleoyl-GPE (P-18:0/18:2)*	-0.25460755899999898	0.376668057	-0.90309080600000002	0.19520733800000001	-0.44956865099999899	-1.8730031410000001	3.6276355000000003E-2	1.75424914	0.13801545100000001	0.23007704000000001	-2.1484887879999901	0.48245870499999899	0.47882266099999898	4.8821239000000002E-2	4.3645398000000002E-2	0.89064437399999896	0.37677223500000001	-0.181242341	-0.73944813399999898	-0.22393379899999899	-0.135855647	-1.7576248830000001	0.48716328599999897	0.658738928	7.6440437E-2	-1.135804203	-0.35934574600000002	0.61686576500000001	-0.67682773299999899	1.2980541E-2	-1.5248272	-0.350817237	1.8239237370000001	-1.543542502	0.70470472900000003	0.36944851099999898	-0.45225769199999899	0.53302976499999899	-0.442241683	-1.404982247	0.67235258200000003	-0.95420529099999896	0.21363246899999899	2.3629884880000001	-1.441431967	0.24087287299999899
Amino Acid	Tyrosine Metabolism	HMDB0000291	vanillylmandelate (VMA)	0.76026065399999898	0.52769067400000003	0.51299649400000003	-0.47777825200000001	1.582509181	2.2983387000000001E-2	0.42176985099999897	0.75718955799999899	0.98391779999999895	1.46749171199999	1.025881152	0.75961563099999896	-0.153103814	2.2833696950000002	0.43741857499999898	-0.105198499	0.75942448600000001	-0.74513071799999897	2.437896952	0.59147996000000003	0.33120610099999898	-0.100249401	-0.25745185599999898	1.2194869719999899	0.71365296600000006	0.65498293600000002	0.66586806300000001	0.97247916999999895	1.318041035	5.6857064999999901E-2	0.11790816799999899	3.5153542949999901	0.92499807999999895	0.358282027	1.4963324360000001	0.83417337999999897	0.52463741200000003	0.97625191600000005	0.16547440599999899	5.2447431000000003E-2	0.105750835	-0.69790229299999895	2.00446109899999	1.18558049	1.3217655800000001	1.274969604
Amino Acid	Lysine Metabolism		hydroxy-N6,N6,N6-trimethyllysine*	-0.800889238	0.66948781599999896	-0.500066393	-1.6332030259999899	-1.5249886530000001	0.141387296	-0.57635535999999898	0.197622724	0.438659566	-1.7334175030000001	0.32439036700000001	0.62739530200000004	-0.23133512000000001	-0.65797906500000003	0.37939688100000002	5.1260172E-2	-0.29633030599999899		0.91243129499999898	-0.24746507700000001	-0.70355101900000006	0.11081429	-0.80473679099999895	-1.555443283	1.288246175	0.101794578	0.42900390300000002	-0.461536691	-1.6975282350000001	-0.38131999	0.68809474100000001	2.1774674360000001	0.78099434499999898	-0.85842994800000005	0.48229910199999898	-1.2641098550000001	-0.260463061	0.54563462699999898	-5.7677572000000003E-2	-9.5137552E-2	0.79831957399999898	0.31026727799999898	2.2868625730000001	-0.35518259000000002	-0.33491107399999898	-0.96104166300000005
Cofactors and Vitamins	Nicotinate and Nicotinamide Metabolism	HMDB0000232	quinolinate	-2.34169595199999	-2.5317090919999901	-2.2035793080000001	-2.6978596189999902		-1.3003496130000001	-2.87190480499999	-2.0053478280000001	-3.1490880099999901	-1.114625779	-0.73971712999999895	-2.1834950800000001		-2.1845586259999901	-1.4019149980000001	-3.3837014700000001	-3.032280901	-1.963044681	-1.700961567	-3.1681954370000001	-2.5661749679999901	-0.70629326199999898	-2.0450549609999902	-1.3904594880000001	-1.5064635820000001	-2.98562328	-2.7092939180000002	-1.0097594350000001	-2.1068667919999902	-2.34903950899999	-1.6487826779999899	-1.045451436	-2.5546410609999901	-2.1090242020000001	-1.3462140890000001	-2.1043446810000002	-2.30610385	-2.2707364330000002	-2.16945757199999	-2.4545624479999901	-1.56968307	-2.02719210099999	-0.97366395299999897	-2.5162080470000001	-2.4653326390000001	-2.038614318
Lipid	Phosphatidylcholine (PC)	HMDB0008138	1,2-dilinoleoyl-GPC (18:2/18:2)	-0.23915874100000001	1.271838762	0.397752262999999	0.62411987400000002	0.23006407200000001	-0.51203192900000005	-2.5476414999999902E-2	1.027265452	0.33007286400000002	0.247310997	-0.97861226599999895	0.65413182999999897	-0.54683056900000004	0.33531982199999899	0.190961354	0.60121036800000005	0.64307834200000003	0.42058890999999898	1.3197453720000001	1.0544137710000001	9.1586851999999899E-2	0.137209637999999	1.2795323999999899	0.497366741	0.35826684399999897	3.3705039999999899E-3	-4.8456025999999902E-2	1.3921277759999899	-0.31895374599999898	1.45519661	-1.7633526470000001	0.84314043800000005	1.5238602320000001	-0.59718103	0.66695409800000005	1.2626688669999899	1.20860322099999	0.95526540000000004	7.9139238000000001E-2	0.21239976099999899	0.40216942	-1.530000907	-0.24114359499999899	0.72024137600000004	-0.41931933900000001	0.62458317399999896
Amino Acid	Urea cycle; Arginine and Proline Metabolism	HMDB0000904	citrulline	1.026729287	1.4516009379999899	1.8151854089999899	0.69233993199999899	0.34482685099999899	0.125052568	1.041765907	0.91244759900000005	1.0602660310000001	1.6731028349999899	0.24768748500000001	0.80856910800000004	0.71793507099999898	0.85481473500000005	1.394497077	0.48182648300000003	0.34722589799999898	1.354691563	1.8250028970000001	0.66120164699999895	0.823400256	0.75699465099999896	1.212935251	0.98209475599999896	0.91385352200000003	1.9855891990000001	0.93606443299999897	1.2521421049999899	1.2310369130000001	0.89104764800000003	0.99580231399999897	1.7144176520000001	1.9375393999999899	1.585321081	1.1534264809999899	1.144694887	1.249498029	1.8708609359999899	1.1766734000000001	0.25397103900000001	1.1521399999999899	0.44418992499999899	1.9086683760000001	1.2119288450000001	0.65248898600000005	1.0997363579999899
Lipid	Sphingomyelins		sphingomyelin (d18:1/20:2, d18:2/20:1, d16:1/22:2)*	-0.61952264000000001	-1.4688986900000001	-0.90082317899999897	-1.8686081830000001	-0.82235759200000003	6.8532456000000005E-2	-0.52812288799999896	-0.71665685400000001	-1.7366957869999899	-2.134680742	0.34663428400000001	-1.4995623380000001	-1.9956810469999899	-0.20398338599999899	0.83912935899999896	-0.71377526400000002	-0.93820609099999897	-1.3967923760000001	-0.14075464100000001	-1.055417654	-0.30401145499999899	-1.0574676759999899	0.289484098999999	-2.3477777660000001	-4.4513583000000002E-2	-0.46645402699999899	-0.70981013400000004	-1.097802307	-0.942386328	-1.1767329959999899	-0.70841805199999897	-0.35207113499999898	-0.79959951600000001	-1.0162047430000001	-1.1382221530000001	-3.0577991020000002	-3.4942069180000002	-0.84326078299999896	-0.72455281999999899	-1.122224031	-1.440929715	-3.0413563269999901	1.018817259	-1.0175880509999899	-0.247456237	-0.113495895
Lipid	Phosphatidylcholine (PC)		1-palmitoyl-2-(hydroxylinoleoyl)-GPC (16:0/18:2(OH))*	1.26457391	1.1231511110000001	0.63019181000000002	1.2492655720000001	0.39825954000000002	1.0980241660000001	0.88805577300000005	1.247521667	1.218555941	0.86173586700000004	0.64951641599999899	1.7195570769999899	0.53468159800000004	1.0521582169999899	0.96071824100000003	0.903182649	0.82346206600000005	1.168746998	0.77849858000000005	1.3650354419999899	1.507049774	1.4235207050000001	0.99635654100000004	0.82246080700000002	1.24597801	1.102112199	1.149181708	1.4046006040000001	1.5111490569999899	1.452481804	0.848841128	1.6740692939999899	0.86827853099999897	0.99439409999999895	1.1874745259999899	1.3515557970000001	1.3014306449999899	1.0457140220000001	1.1534972370000001	1.0095558849999899	0.98348163	0.39129340800000001	1.4591601569999899	1.087015724	0.937632558	2.154970311
Nucleotide	Purine Metabolism, Guanine containing	HMDB0000897	7-methylguanine	-0.88531062999999899	-1.3351554910000001	-1.908245491	-1.2526984139999899	-1.8274231919999899	-1.091450582	-1.464448985	-2.816462279	-1.229659879	-1.5361128719999899	-0.82423225700000002	-1.616982549	-1.8878023159999899	-1.4594051509999899	-0.85842284199999896	-2.2616837869999902	-1.5262397409999899	-1.664970912	-0.48071515399999898	-2.3981006759999901	-1.510396885	-1.2480194069999899	-1.7306884520000001	-1.674668925	-1.776179148	-1.7824657820000001	-1.543809929	-0.59039079900000002	-1.5663747539999899	-1.2244218179999899	8.05106089999999E-2	0.115775568999999	-1.0340088439999899	-1.24457000799999	-1.129538119	-0.80800954700000005	-1.708622289	-1.2400269909999899	-1.5791519620000001	-1.221610002	-0.88246294999999897	-2.07408583799999	-1.2882796990000001	-1.5987265740000001	-1.251015948	-1.5896347070000001
Amino Acid	Glutamate Metabolism		beta-citrylglutamate	-1.102436086	-2.1818392979999901	-1.19474489799999	-1.127767282	-1.460718199	-1.380996704	-0.120825713	-0.84223687899999899	-1.14272891	0.42949197	0.14384665399999899	-1.5423574419999899	-1.4071940220000001	-0.73199889600000001	0.442567826	-1.3014594850000001	-0.79539407600000001	-0.28049238399999898	-1.203597502	-0.45292507900000001	-1.2753420799999899	-1.49728788	-1.847813519	-0.82103605400000002	0.29003162300000002	0.27076455900000002	0.56597959399999898	-1.5267448480000001	-0.51565092999999895	-1.4931338270000001	-0.42236020099999899	-0.43843974800000002	-0.181176793	-0.18875482900000001	-1.071764427	0.44161431299999898	0.67346005499999895	-0.99385462400000002	-1.1541842490000001	0.19000049099999899	-0.49939949700000003	-0.64714051900000003	-0.72360458900000002	-0.31756946800000002	1.0559009779999899	0.380489682
Lipid	Plasmalogen	HMDB0011352	1-(1-enyl-palmitoyl)-2-arachidonoyl-GPE (P-16:0/20:4)*	-1.8551687400000001	-0.93825422400000003	-1.7991302419999899	-1.810571208	-1.109439397	-1.487570506	5.0777639999999902E-2	0.31907063800000002	-0.33426605700000001	-9.9205354999999898E-2	-2.9787833300000002	-1.78970444799999	-1.0259613830000001	-2.068202882	-0.73166286199999897	-0.60771234299999899	-0.33937408800000002	-1.3709626749999899	-1.2129871800000001	-1.497941671	-1.4671858229999899	-2.4017358039999901	-0.81700620000000002	-0.84092798999999896	7.9756640000000004E-2	-0.27344426500000002	-0.29398317800000001	-1.4643426930000001	0.19172146100000001	-1.455145428	-1.517933888	-1.5742197819999899	0.48595856700000001	-2.3478549150000001	-1.896547092	0.190648138999999	-0.55266517599999898	-0.42184861299999898	-1.158707656	-0.448438224	-0.40754656	1.6694776039999899	-1.5645276480000001	-0.24895378300000001	0.60626182200000001	-0.79173149499999895
Lipid	Plasmalogen	HMDB0011211	1-(1-enyl-palmitoyl)-2-linoleoyl-GPC (P-16:0/18:2)*	3.6923617999999901E-2	1.1940321759999899	1.0260536000000001E-2	0.602854683	0.52542336700000003	-1.230797396	-9.6480099999999902E-2	1.0526852099999899	1.184827922	0.38112629599999898	-2.648630324	0.64225908799999898	0.63541386200000005	-0.85897209100000005	0.34000587799999898	-0.32040094200000002	0.92707960199999895	-0.79953211700000004	-0.26344223700000002	0.68058884900000005	0.86687651799999899	-0.93907282700000005	0.68314556900000001	0.59909853300000004	0.35043785	0.57247153299999898	-0.46271378400000002	0.82371900899999895	0.39517791699999899	0.102138958	-0.40526025799999899	0.89421039499999899	1.704343511	-0.99390703599999897	0.83970617400000003	-0.39105306000000001	2.5999622E-2	0.53463419499999898	-0.82339488699999897	0.136033827	1.0236978480000001	0.70023253900000004	-0.53469224699999895	1.9317771319999899	-0.13609813200000001	0.47412032100000001
Amino Acid	Urea cycle; Arginine and Proline Metabolism	HMDB0003148	argininate*	-1.1838230590000001	-8.2256797000000006E-2	0.78147398199999896	-1.1130825310000001	-2.7720495430000001	1.901250409	0.19471704100000001	0.66736036899999895	-0.98574239600000002	0.43441507899999898	-0.120403551	-1.0526807140000001	-1.1630787140000001	-1.6458097380000001	-0.462559626	2.4077277000000001E-2	-2.3562214030000002	-1.7052544999999899	-1.076472409	-0.37372186400000001	-0.70347244200000003	0.40249392000000001	0.55881702700000002	0.58924410000000005	6.8610844000000004E-2	1.329689181	0.61635310600000004	-9.77675199999999E-2	0.75215703899999897	1.0055393260000001	-0.95799390399999895	1.266732285	0.32601248199999899	-0.39581276700000001	0.74528249999999896	-0.164655986	-0.41401516799999899	1.1869111859999899	1.1572799060000001	1.009129382	0.18818427600000001	1.144173621	0.39455595399999899	2.1979254E-2	1.6777652000000001E-2	-0.716802948
Lipid	Fatty Acid Metabolism (Acyl Carnitine, Polyunsaturated)		dihomo-linoleoylcarnitine (C20:2)*	-2.03125321	-2.5462484480000001	-2.1801357399999901	-2.1094943399999901	-1.671232933	-2.23425750799999	-2.1445868360000002	-2.5804688250000001	-1.5808716899999899	-2.3981942759999901	-1.735900679	-2.4171152729999901	-1.1440639029999899	-1.3491742920000001	-1.854180454	-2.23434102	-1.574543193	-3.7042481309999902	-1.958033065	-2.3212468959999901	-1.8310318210000001	-2.312521131	-2.1127811410000001	-3.2579694219999902	-1.7428398009999899	-2.3683661800000002	-2.8463676740000001	-1.852267968	-2.108088075	-2.786809989	-2.7014750909999901	-1.446855623	-2.3324537940000001	-1.1849759710000001	-3.0045982929999902	-2.2665594900000001	-2.35745382899999	-1.9975611959999899	-2.2669766340000002	-1.592705727	-1.5606604040000001	-3.137511012	-1.370989478	-2.37211651699999	-1.9216779530000001	-1.5333173360000001
Lipid	Sphingomyelins		sphingomyelin (d18:1/19:0, d19:1/18:0)*	0.39656500900000002	-0.44037473199999899	-0.72493992200000001	-0.66150515300000001	0.547895786	7.8409577999999897E-2	0.57708750799999897	0.29726720099999898	-1.70074171	0.21120977099999899	-0.85716182699999899	0.272331357	-1.1903445560000001	0.38677966899999899	1.4858770320000001	6.2510699999999899E-4	-1.0085804460000001	0.75983731200000004	-0.58671226799999898	0.22127234300000001	1.312659861	-0.38779244600000001	1.5643452410000001	-6.1755661000000003E-2	1.1722268979999899	9.2762889000000001E-2	1.1092587620000001	0.13071070900000001	0.40503987600000002	0.17954822000000001	1.0123626029999899	1.2662331000000001E-2	4.7396976E-2	-0.28635324499999898	0.52068250299999896	-2.33500740499999	-1.8463860219999899	-0.63758126100000001	0.87534541499999896	-0.77143408300000005	-1.1415634560000001	-1.1978073629999899	1.517198271	-0.56142166900000001	0.22194514300000001	0.185727225
Amino Acid	Tyrosine Metabolism	HMDB0000248	thyroxine	0.32450170099999898	-0.86494719799999897	-0.82462618499999896	3.7612964999999901E-2	-1.4421809000000001	0.210452163	0.95049304700000004	-1.914411646	-1.2157935070000001	0.25398082100000002	1.3481979019999899	-1.23061053899999	-0.23833686300000001	0.38935158399999897	1.51479120599999	-0.73055079899999897	-0.76258115500000001	-6.5958723999999899E-2	0.98945011900000002	0.56354900200000002	0.20372353900000001	0.48519005500000001	1.5774677079999899	1.51037799999999E-3	0.28325525000000001	0.44245858399999899	0.54208812799999895	0.15668573899999899	0.44119333900000002	5.71527989999999E-2	0.31321286500000001	1.366246861	9.2535925000000005E-2	-0.36882715599999899	0.40638265499999898	1.0012099270000001	0.72607037100000005	-2.7470291150000001	-1.14936807	-0.66927302399999899	-1.1478893100000001	0.60104506599999896	-0.67158320699999896	-7.6495596999999901E-2	-2.7427320000000002E-2	-4.9097175999999902E-2
Amino Acid	Methionine, Cysteine, SAM and Taurine Metabolism	HMDB0062174	methionine sulfone	0.56261485499999897	-0.58313455000000003	-0.320361538	-0.30487652399999898	-1.8843084720000001	-1.035407926	-0.76957377199999899	-1.289352595	-0.54776579199999897	9.631779E-2	-0.40284352499999898	-0.224635258	-1.4155436239999899	-0.240442247	0.177787485	-0.74358574	-0.662565407	-0.108055768	2.036054451	-1.0282718179999899	9.3354405000000001E-2	-0.5829105	4.8462990000000001E-3	-0.234009843	0.75481932200000001	0.20738166999999899	-1.1780152E-2	0.58222589599999897	-0.673620581	-1.9051464	0.24344004499999899	1.4524891929999899	-0.79098812699999899	-1.2639495350000001	-1.2264602499999899	0.304156812	-0.49917345299999899	0.17744612900000001	-0.36406427600000002	-1.454369899	-1.001376928	-1.1481665809999899	2.768788695	-0.32483637700000001	-1.1195918300000001	-1.2093224979999899
Lipid	Phospholipid Metabolism	HMDB0000114	glycerophosphoethanolamine	-1.7023951420000001	-1.411258347	-1.635046462	-2.2348560100000001	-1.39961641299999	-1.474386454	-0.64777826500000002	-1.5728604420000001	-1.3013918579999899	-0.48496441099999898	-2.460749173	-2.113424416	-1.038010345	-2.0129432309999902	-1.0799591529999899	-1.909105252	-1.6402285910000001	-1.107924964	-0.98129113800000001	-1.1659732410000001	-2.11086354	-2.1502406469999902	-1.058215186	-1.2927713869999899	-1.38219999999999E-2	-0.785798314	-0.73398849399999899	-1.4074600020000001	-1.1162266409999899	-0.63951047000000005	-1.401533114	-1.6747998070000001	-0.822660434	-1.1418220969999899	-1.40941508	-0.18369523600000001	9.7924000999999899E-2	-1.236641957	-1.7551008180000001	-1.24210635	-1.2007040250000001	-0.74698406100000003	-0.14253916799999899	0.268493123	0.152641209	-1.0652382810000001
Lipid	Lysophospholipid	HMDB0010381	1-pentadecanoyl-GPC (15:0)*	0.53998779799999896	-7.96176E-4	0.38658973499999899	-0.72424819900000004	-0.27061378200000002	-0.165066779	0.53243771900000003	-0.252087283	-1.048586332	-0.34168045200000002	-2.5787815549999902	-0.35918317399999899	-0.57593090000000002	-0.97700720900000004	0.53874750900000001	-0.37579162500000002	-1.7156728000000001	0.53918554299999899	-0.42311711800000001	0.117676739	-0.27479906199999898	-0.10739734200000001	0.47328195099999898	-0.71600424100000004	0.82457661800000004	0.34654380800000001	0.56565549400000004	-0.205946307999999	-0.61692678400000001	0.86906373100000001	-0.30142716400000003	-8.83249539999999E-2	-0.76053254599999898	0.20306850000000001	0.424606659	-1.0343757520000001	-0.821900344	-1.097791178	0.89251786200000005	0.274863568	-1.656294417	-0.80486143700000001	1.3745122329999899	-1.8266991480000001	0.100151464	-0.16190304999999899
Lipid	Sterol	HMDB0012453	3beta-hydroxy-5-cholestenoate	-0.95286251499999897	1.511058998	1.317613473	0.92200391699999895	0.67370836499999898	-0.27347236000000003	-0.45422473000000002	1.1521925909999899	1.4456105909999899	1.057671743	1.9637753309999899	-0.19477069799999899	0.25970441	0.441291139	1.928557106	-0.31498567300000002	2.0065372479999901	0.74867625699999896	0.65370501299999895	1.3186113660000001	1.1420548740000001	1.89257765199999	1.5678471030000001	-0.42194950199999898	0.42410223000000002	0.83376014300000001	0.68676399600000004	2.447023422	0.61805039299999898	0.82002387600000004	-3.3733049000000001E-2	0.105280602	0.417657155	0.42836746399999898	0.60411130700000004	-0.40052553000000002	0.59552844500000002	0.29910045899999899	0.63517503600000003	1.3150428519999899	0.51343171700000001	-0.17398101299999899	-2.2825329999999898E-3	0.76204703900000004	1.0633944769999899	1.450243553
Amino Acid	Tryptophan Metabolism	HMDB0000881	xanthurenate		0.50609131299999899	0.27226272800000001	0.62846478500000003		0.75165437899999898		1.5719789770000001		1.0211187390000001		0.82950847800000005				0.80367743700000005		1.1917117260000001		1.272965731		0.800895103		0.58078282699999895	0.483746499	1.1795029939999899	0.17087295	-0.22274396699999899	0.24839386599999899	0.18393857599999899		0.76026012799999898	0.83532101800000003					0.850626773	0.23730113	0.67477378600000004	1.0520870920000001	1.3325524440000001	1.804747034	0.84997498999999899	-0.267374483	0.43036074600000002
Lipid	Sphingomyelins	HMDB0240610,HMDB0240632	sphingomyelin (d18:1/20:1, d18:2/20:0)*	-0.33819324000000001	0.45150835	-0.182595864	0.32180487400000002	-1.30059621299999	-0.396450317	-6.2283326999999902E-2	0.69391553299999897	-1.458064655	-0.264931158	-1.0522455770000001	-0.79288720800000001	-0.443943162	0.95028108200000005	1.20633E-4	-0.90189399599999898	0.23089274200000001	-1.17555597999999	-1.879544704	0.86068196699999899	-0.15846503100000001	-0.50635341700000003	0.53097185400000002	-0.44719749600000003	0.533365698	-0.18486158699999899	-0.44647373899999898	0.87901322400000004	-0.31342547999999898	-0.41594949599999897	-0.123360039	0.21137639599999899	-1.10029308299999	-1.197894494	-1.70174590299999	-2.165095284	-1.312010363	-1.03576567	-0.67527055700000005	-0.15155713200000001	-0.111584531	-0.998164787	0.75624186299999896	-0.114923808	7.3404240999999898E-2	-0.140248807
Lipid	Lysoplasmalogen		1-palmityl-GPC (O-16:0)	-0.50240757000000003	-1.016256907	-0.66928517499999896	-1.5505072280000001	-1.442645014	-1.8071480069999899	-0.85119640200000002	-1.018918859	-0.82017255099999897	-0.70849471100000005	-3.9561424010000001	-1.02126403	-0.494677486	-1.15051881599999	-1.089772754	-1.2253061279999899	-1.4683605550000001	-1.435676425	-0.57997079699999898	-0.88288338200000005	-1.2272498839999899	-1.563436885	-0.492884665	-1.6845146799999899	-0.15314069599999899	-0.13429714200000001	-0.89029759200000003	-1.6482093999999899E-2	-1.363230854	-0.63288085900000002	-1.4874360769999899	-0.14591989799999899	-0.39896806899999898	-0.51921898600000005	-1.719438722	-0.85979741200000004	0.243869481	-1.537577408	-1.2486751380000001	-1.358985726	-1.252103153	-0.40174378999999899	0.75159334499999897	-1.4274237679999899	-0.55536840200000004	0.31218574500000001
Lipid	Diacylglycerol	HMDB0007248	linoleoyl-linoleoyl-glycerol (18:2/18:2) [1]*	-0.11262174	0.29547304800000002	-6.180008E-2	-1.4471881929999899	-1.9382201990000001	-1.4832288659999899	8.6302702999999897E-2	-1.093016803	2.2081857999999899E-2	-1.3549239449999899	0.57357121899999897	-1.1131200400000001	-0.66643910100000003	-0.199926731	0.36837106400000003	-1.4199015399999899	-0.55162471000000002	-1.8363665659999899	0.993695149	-2.1124417590000002	-0.12975220300000001	-0.1393916	-1.329701832	-1.752699867	0.16208225300000001	-1.228972467	-2.525781168	-0.99609330299999899	-1.18783653199999	-0.73342407200000004	-1.970402958	1.30597879999999E-2	-0.179317794	-0.65764106700000002	-1.1873464739999899	0.70037048499999899	-6.4233384000000004E-2	-4.2559948E-2	-0.78613719599999898	-1.289348672	-1.1318382600000001	-0.90033808699999895	-0.58158210600000004	-1.6643344449999899	-0.91590313000000001	-1.4351207909999899
Lipid	Plasmalogen	HMDB0011393	1-(1-enyl-stearoyl)-2-docosapentaenoyl-GPE (P-18:0/22:5n3)*	-0.164794358	0.22826759199999899	0.35931070700000001	-0.33501747100000001	0.86163561099999897	-1.332300029	1.297259889	0.23961020899999899	-0.22829924800000001	1.4975797070000001	-2.1977873859999901	0.67996977700000005	-1.008115E-3	-6.8688162999999899E-2	1.4192903139999899	2.200823E-2	0.13048647699999899	1.08198205299999	-0.84690140000000003	0.64728104600000003	0.85475044200000005	-0.84005724599999898	1.0211351150000001	0.41012784200000002	1.0598407219999899	0.56594837600000003	1.1729854770000001	0.79741267800000004	-0.43741687899999898	-0.10969707099999899	0.48762652499999898	-0.121936399	1.459400963	-0.71303541400000003	0.38983291199999898	0.53843424699999898	0.62436668200000001	0.42486487299999898	0.328880267	0.92911629200000001	0.49397084099999899	0.26356098	0.39134716800000002	1.791257995	2.6418562369999901	0.929388985
Lipid	Phosphatidylcholine (PC)	HMDB0007949	1-pentadecanoyl-2-arachidonoyl-GPC (15:0/20:4)*	0.348552574	-7.47304089999999E-2	0.61505105100000002	-4.2336140000000001E-2	0.55908313099999896	-0.45632162199999898	0.45290973299999898	0.551112150999999	-1.3788214999999899	5.91958579999999E-2	-1.186831559	0.55425880299999897	-0.40857043900000001	-1.4475712780000001	0.97090817399999896	-0.12945632600000001	-1.042268266	0.76147064600000003	-0.83178738200000002	-0.192288722	0.78874824099999896	0.55418331099999896	0.71646968499999897	-0.59094068499999897	1.1216166999999899	-1.8047514000000001E-2	1.1162061569999899	-0.401223422	-0.30480629300000001	0.74244563200000002	0.38711335200000002	0.122348441	-9.71203709999999E-2	0.71648525600000001	0.61232043400000002	-0.94337382400000003	-1.7865493640000001	2.1806807000000001E-2	1.1267956219999899	0.37046197800000003	-1.0975168609999899	-6.2161991999999902E-2	1.3542110679999899	-0.77426250600000002	0.71048939600000005	0.31801395599999899
Amino Acid	Urea cycle; Arginine and Proline Metabolism	HMDB0004225	2-oxoarginine*	-0.54072458499999898	0.29993466299999899	0.21985717799999899	-1.137180206	-2.3064145140000001	2.4099806579999901	-0.10814627	1.156523113	-0.742665252	0.23956371100000001	8.5331586000000001E-2	-0.82557313300000001	-1.441556812	-1.5253476640000001	-0.75614492499999897	-0.34410944399999899	-1.670431295	0.92938448799999895	-0.25132574099999899	0.51636394600000002	-1.22643503	0.38971938900000003	0.25207616700000002	0.77140578800000004	-0.57571492800000001	1.774356469	6.6066722999999897E-2	-0.474308754	2.0263749000000001E-2	0.85978156900000002	-1.0217384650000001	1.046510558	0.44700165200000003	-0.54850394000000002	0.27237791900000002	-3.2775080000000002E-3	-9.7317035999999899E-2	2.360435732	0.60806501800000001	1.592691E-3	0.74482224200000002	1.4963058490000001	0.28043811800000001	0.87660842100000003	-0.25086982499999899	-1.3372786290000001
Energy	TCA Cycle	HMDB0000094	citrate	-0.22654131399999899	0.52998290400000003	-0.71721928599999896	-0.140532042	-0.57404871700000004	-0.66556001399999898	0.28317342299999898	-0.79225040199999897	0.43843197099999898	-0.42420020200000003	-0.20590520200000001	-0.17468908699999899	-1.2932144029999899	0.42166389799999898	0.62938894300000003	0.10012507599999899	-0.62877805499999895	-0.33979635200000002	-0.32241990500000001	-0.93304677899999899	0.116514039	-0.79303210000000002	-0.72914528899999898	-0.864693025	0.541900889	-1.1137262029999899	0.50656359500000003	1.007513477	0.35234341200000002	-0.78386117399999899	0.42141019600000001	0.69091864199999897	0.15997689600000001	0.23167110099999899	0.93777116199999899	-0.331614723	-0.53422460599999899	0.75457501599999899	-1.0569238160000001	0.72238075000000002	0.35996423500000002	-0.41305664199999897	-2.24950896	-0.47767545900000002	-0.60344862399999899	3.6145430999999902E-2
Lipid	Phosphatidylcholine (PC)	HMDB0007991	1-palmitoyl-2-docosahexaenoyl-GPC (16:0/22:6)	0.169806769	-0.243361464	0.14819527299999899	-0.15192825600000001	0.367256992	-0.46496228699999897	-8.460173E-2	-0.58568152600000001	0.107327743	-0.58133920699999897	-0.156025887	-0.80591142000000004	-1.023026808	0.30083885300000002	-0.12823759900000001	0.16404532099999899	-1.642646684	-0.380856054	4.2934024000000001E-2	-0.34835171500000001	0.39908305399999899	-0.207554458	9.9540540999999899E-2	0.233560138	0.63079866600000001	0.64445416600000005	-0.106131279999999	-0.92571409400000004	0.77701264800000003	-0.82739324199999897	-0.307467082	-0.27213747799999899	-0.84887042400000001	0.11780513099999899	-0.67286316199999896	-1.3670474370000001	-1.4553845759999899	-0.83868464099999895	-0.53958825399999899	-1.29838038	0.43970176	0.92659761799999896	-0.53360205400000005	-0.60142989499999899	-0.236706267	-0.458060105
Lipid	Sphingomyelins	HMDB0240668	sphingomyelin (d18:2/23:1)*	0.37286799199999898	0.58239562099999898	0.92029007200000001	8.1286176000000002E-2	0.60708029399999897	0.66682021899999899	1.819648157	0.64557072299999896	-0.61677729199999898	0.632047319	-0.40815929299999898	1.17391649999999E-2	-1.101398984	0.77602785299999899	1.822262233	0.31181208500000002	-0.56577303800000001	1.0033082120000001	0.15725670999999899	0.73523379	1.4702305609999899	0.19041464499999899	2.3603691750000002	-0.26873472100000001	1.8014196790000001	0.73011447600000001	1.01608041	0.63042723499999898	0.707189713	1.204627458	1.5064997920000001	0.75349427199999897	8.4626596999999901E-2	-0.23745880799999899	0.94913115400000003	-2.0765945559999901	-2.4767443099999902	0.23195057799999899	1.136057511	-0.29046714800000001	-0.84182345199999897	-9.9122814000000004E-2	2.1620468929999901	-0.26133702399999897	0.98219833000000001	0.704693978
Lipid	Sphingomyelins	HMDB0240617,HMDB0240608	sphingomyelin (d17:1/16:0, d18:1/15:0, d16:1/17:0)*	0.41438033400000002	0.14671430099999899	0.140101542	-0.158678821	1.7081832320000001	0.662819779	1.6135496469999899	0.90731018500000005	-0.48591305099999899	0.67442030399999897	-7.1173135999999901E-2	0.80756929099999897	-1.1922093920000001	0.76506819100000001	1.4501984729999899	0.27921048500000001	-1.203551249	1.5042447400000001	-0.35438978500000001	1.051889692	1.7789031870000001	0.48862245700000001	2.3289609119999901	0.69669989200000004	1.6193303320000001	0.79706420300000003	1.206868678	1.191710112	1.3528985769999899	0.96143782300000002	1.7343429530000001	0.27794949899999899	0.40926176600000003	-0.169930414	1.536988064	-1.456887839	-1.677123897	0.20729468100000001	1.1542721170000001	-0.15970594299999899	-1.2952288949999899	-1.448985652	2.1982499359999901	0.42867471299999899	1.124493843	0.70712260199999899
Cofactors and Vitamins	Vitamin A Metabolism		carotene diol (2)	0.65522224299999898	0.94864915699999897	0.19248127300000001	1.6708371E-2	0.29650416000000002	-0.28902792500000002	5.8241226E-2	-0.31574053800000002	4.4787697000000001E-2	0.776521923	-0.23711792100000001	0.957489174	7.4557929999999897E-2	-0.28641417600000002	0.47853833000000001	0.59291823300000002	1.031754807	0.23183474400000001	0.86651733200000003	0.39579309000000001	-5.1788871E-2	0.48168559799999899	2.005408756	0.70550681599999898	0.42710849400000001	-0.57563751500000004	1.271624673	0.27107864999999898	-2.8338068079999901	0.36690802700000003	0.59522840799999899	1.6378002119999899	2.7830253709999901	0.991766131	-0.46975882699999899	-0.50261398499999899	0.86448525300000001	0.34971627	-0.354848632	6.8189784000000003E-2	0.38044262899999898	1.9159312799999899	0.43347601200000002	1.333876826	0.477671391	0.67006702500000004
Lipid	Plasmalogen	HMDB0005779	1-(1-enyl-stearoyl)-2-arachidonoyl-GPE (P-18:0/20:4)*	-0.80113678200000005	-0.61103469099999896	-0.43028945899999899	-0.46201272599999899	-0.54612063499999897	-2.67798457	0.75320747200000004	1.1313490399999899	5.1745960000000001E-3	0.96410613199999895	-3.82556555999999	-0.791337823	-0.77485067799999896	-1.3042793610000001	0.86032926499999895	0.26424262300000001	-0.247648481	-0.54311892900000003	-1.540492287	-0.77820303199999896	-0.36252791699999898	-2.17846818999999	0.16401674599999899	-0.105617682	0.64301304100000001	-0.19614372899999899	0.187652754	-0.441699328	-0.671861029	-1.4746941039999899	-1.18077236	-0.85652762800000004	1.21842332099999	-1.3687578469999899	-1.505272282	-0.114555407	-0.32752133100000003	0.77189307900000004	-0.85063892699999899	-0.384747006	0.826889443	1.1574288690000001	-0.60710476099999899	1.422873968	1.4091746709999899	1.4136684E-2
Peptide	Dipeptide	HMDB0034276	cyclo(leu-pro)		0.428992716		0.34162179399999898		1.4692543549999899		0.774678811999999			0.81922894700000004			0.20369393399999899		0.22196654800000001		-0.115931427		1.0333471860000001		0.44679511999999899				0.561197587		0.150779412				-0.343319394		0.113332036		1.212733778		0.77565463700000004	0.58673730700000004				-0.75860177500000003		-0.91350285099999895
Lipid	Phosphatidylcholine (PC)	HMDB0007866	phosphatidylcholine (14:0/14:0, 16:0/12:0)	-6.685435E-3	0.208897264	-0.19854959799999899	-0.14149790800000001	-0.633070146	6.8897100000000003E-2	-0.51745243900000004	0.340843059	-1.3607058700000001	1.121812982	-2.7428800500000001	0.184436344	0.39145559400000002	-1.608367495	1.007664541	-0.191019051999999	-0.57380258500000003	1.0457298129999899	-0.429861349	0.307260321	-0.29552071200000002	0.245660395	0.838386191	1.4801400950000001	0.49884577499999899	-0.57314627900000004	0.55539123800000001	-1.2372136739999899	0.29208028000000003	1.664510736	-0.37702878499999898	-0.91285980300000003	0.381391641	-0.46834857600000002	0.406133776	-0.66872469000000001	0.563608098	-1.891855149	0.51090076299999898	-3.78495339999999E-2	-0.96201242300000001	-1.013444885	0.31238833500000002	-0.35979735299999899	-0.61223747500000003	0.106814485
Amino Acid	Glutathione Metabolism	HMDB0000452	2-aminobutyrate	-1.225967695	-0.34235266800000003	-0.68860553999999896	-6.4059629000000007E-2	0.866513533	-0.110841312	0.119589485999999	-0.228837596	-0.70239644000000001	-0.74709135999999898	0.43785626900000002	-7.9710711000000004E-2	-1.412472634	-9.9415876E-2	-0.50228859000000003	0.17547004999999899	-0.67299336700000001	0.92740929400000005	0.114011291	-0.74832409499999897	2.30051423699999	-0.25998743299999899	0.22028366099999899	-0.87644844	1.792370917	0.97519593999999898	0.38461072800000001	0.17011436799999899	-0.54095867600000003	-1.6411652670000001	-1.0620120289999899	-1.6822069580000001	-1.1743796980000001	0.76688442599999895	0.58235732200000001	-3.4465108419999901	-3.1221894369999901	1.8056218999999901E-2	-0.78418322600000001	0.11935546499999899	-0.285223422	-0.38713286699999899	-0.87806705399999896	0.94046036	-0.93476208500000002	0.31287996499999898
Amino Acid	Lysine Metabolism	HMDB0000510	2-aminoadipate		-1.0234643569999899		-1.2158572030000001		-0.52040716200000003		0.13878712400000001		-1.0059565399999899	-0.60329633299999896							0.201691605			-1.234984514			-0.86647011200000001	-0.45860074099999898	-0.77990235900000004	7.7112120000000003E-3			-0.97441172200000004	-0.41588213699999899	-1.2552330730000001	-0.93929648099999896		-0.379727657		-1.7349768569999899	0.69603498399999897	-7.9890122999999896E-2	-0.118443988	0.58500681200000004	-2.7671993999999901E-2	0.159098773	1.8360704750000001		-0.36832920800000002
Lipid	Sphingomyelins	HMDB0240676	sphingomyelin (d18:2/21:0, d16:2/23:0)*	0.12709870000000001	0.35380580900000003	-9.0411243000000002E-2	-0.24208272	0.41187519	0.28662890200000002	1.298522564	0.80582717299999895	-1.195760476	0.59543309200000005	-0.55858503400000004	0.49297271399999898	-0.75368366799999897	0.83817502600000005	1.1935533709999899	6.7089547999999902E-2	-0.59537340900000002	1.1623071190000001	-0.42362070499999899	0.93364756500000001	1.2403509939999899	3.8018779000000003E-2	2.0132215740000001	-2.5435358000000002E-2	1.9456804249999899	0.49236917499999899	0.99167747500000003	0.195121935	1.0191788079999899	1.257513168	1.282237082	0.260826697	0.273878395	-0.60999270500000002	0.84417343600000005	-1.8895663540000001	-1.6090034820000001	-1.0807673600000001	0.87650033299999897	-0.33203527799999899	-0.76190116200000002	-0.94326166499999897	1.6836083719999899	-0.16732707299999899	0.39125379500000002	0.40662084999999898
Lipid	Phosphatidylcholine (PC)	HMDB0007940	1-pentadecanoyl-2-linoleoyl-GPC (15:0/18:2)*	0.48220639300000001	0.61137118700000004	0.162914118	-0.201338978	0.96724980100000002	0.16377882899999899	0.57046894599999898	0.65648223800000005	-0.41347078300000001	-0.39460938699999898	-0.84502329700000001	0.60018211200000005	-0.24499639100000001	-0.22334496600000001	0.86300766100000004	3.7378581000000001E-2	-0.59114926999999895	0.84957264899999896	0.22427291199999899	0.48243791699999899	0.81315644799999898	0.44115421799999899	1.3087591789999899	-3.7853879E-2	1.2581098470000001	6.1563139000000003E-2	0.72826236499999897	0.103213448	-0.32426721200000003	1.2513771170000001	0.46063953099999899	0.156912045	0.260222907	0.240199986	1.659964722	0.114765537	-0.43902885400000002	0.167707404	1.120918836	0.68299545399999895	-1.0378987420000001	-1.243421243	1.08889298	-0.391943396	0.42311943299999899	0.325502022
Carbohydrate	Aminosugar Metabolism	HMDB0000127	glucuronate	-0.22699827	0.50669324999999898	0.46178693199999898	0.21278322399999899	-1.452405001	0.76686663200000005	8.6947299999999908E-3	-0.13449737	-0.37942006499999897	1.056365743	0.59989277600000002	-0.34221078999999899	-0.84881579299999899	-0.72249772800000001	-0.70679761799999896	-0.31458857200000001	-0.92428278100000005	-0.76267704199999897	1.558537303	-6.3546039999999901E-2	0.49910837899999899	0.94863278900000003	0.248346495	0.446843135	0.52915642600000001	0.611768745	0.25690802000000001	0.12684646199999899	0.32109488600000002	0.91622950800000003	-0.210256049	0.64489931499999897	0.11828765500000001	-0.32168385900000002	-0.19707798800000001	0.79854226500000003	0.31989398099999899	0.28784093500000002	-0.16930589500000001	0.404541922	0.38344411900000003	-9.14951759999999E-2	3.2480595280000002	0.17627979599999899	-0.44801376399999898	-0.53020564999999897
Lipid	Lysophospholipid	HMDB0010379	2-myristoyl-GPC (14:0)*	6.8156919999999904E-3	0.19563936400000001	-0.338477523	-0.87657078700000002	-0.77868545899999897	3.0568932E-2	-0.10940607199999899	-0.40169716	-1.2222073250000001	0.40943955399999898	-2.6207039750000001	-1.074513566	-0.618053257999999	-1.750967862	0.45950027199999899	-0.81902661799999898	-0.83572391700000004	0.192462146	6.5797553999999897E-2	6.5360902999999901E-2	-1.0363729180000001	0.275808846	0.193729345	-0.42299501099999898	0.148035531	0.38930878400000002	0.35334413100000001	-1.1074193779999899	-0.133529278	1.3850689979999899	-1.0329156399999899	-0.39903527700000002	-0.325072323	-0.31871946800000001	-0.186853924	-0.59216085600000001	-0.29663506899999897	-1.088343601	0.65763735700000003	-0.33825760599999899	-1.394370321	-0.57540475000000002	0.999153297	-1.172364492	-0.13258177099999899	-0.308407195999999
Amino Acid	Glycine, Serine and Threonine Metabolism	HMDB0000532	N-acetylglycine	0.52418582599999897	-0.79327700400000001	0.28512693300000003	-0.37349331800000002	1.6354478910000001	-1.07842250399999	-1.970088396	0.96113649800000001	3.205951072	5.0340314999999899E-2	-1.4338734479999899	0.65175488000000004	0.50601544499999895	0.47312671699999898	-0.53916499399999895	0.35355581899999899	0.99976896999999898	-1.2716258659999899	-0.27500991699999899	1.168230882	0.18094089399999899	-0.224709942	0.58235855199999897	0.339767721999999	2.2598378480000001	0.78782049300000001	0.60909859300000002	1.3230014569999899	0.24969554099999899	-0.70179719299999899	1.7356418950000001	2.2808135090000001	0.196597088	3.320106225	0.18542692199999899	-0.36188154	-0.10730281	-8.7155317999999898E-2	-0.93479635100000003	2.447786528	0.13289548700000001	1.356891538	2.60647684	-0.111125635	0.35569920100000002	1.976956806
Lipid	Sphingomyelins	HMDB0240637,HMDB0240612	sphingomyelin (d18:2/14:0, d18:1/14:1)*	0.66691498800000004	0.94402812800000002	0.80528574799999897	0.59757985400000002	-0.21195609700000001	1.4125101	0.95363615199999896	1.0143540660000001	0.67830426600000004	1.4338311210000001	-0.14149216100000001	0.38672239600000002	-5.1551473E-2	0.31766164000000002	1.2579645989999899	-0.19423706299999899	1.106458967	1.202330425	0.38519296600000003	2.0459575619999901	0.97125278199999898	1.1665396050000001	2.251447931	0.86699928199999898	1.8500981569999899	1.2616494460000001	0.91739231099999896	0.18230000699999899	1.0836457289999899	2.5915072060000002	0.587428862	0.70229909999999895	0.67458284400000001	-6.3482487000000004E-2	0.266249609	-0.65330734099999899	-0.21117371400000001	-0.103613225	1.0656952749999899	0.685634827	-1.9026379999999899E-3	-0.72401719200000003	1.55275265	1.1212785279999899	1.447946913	1.0279260020000001
Lipid	Phospholipid Metabolism	HMDB0000086	glycerophosphorylcholine (GPC)	-2.888087386	-2.4130119570000002	-2.5405240739999901	-3.3657925820000001	-3.239586101	-3.60459440999999	-1.8634721940000001	-3.3746461390000002	-2.6271458380000001	-1.8729683210000001	-4.5449499329999901	-3.8309701519999901	-2.1284927229999901	-3.71515496	-2.2069795800000001	-3.6452051079999901	-2.9335760629999901	-2.7400667859999901	-1.7052130809999899	-2.1369999430000002	-3.8357363179999902	-3.160183559	-2.10854616899999	-2.7218295559999901	-1.564093639	-1.832812361	-2.071679912	-2.0713202079999902	-2.63621005999999	-1.448667581	-3.0150688959999901	-2.3744063450000001	-1.9040714459999899	-1.960664325	-3.0700619640000002	-1.1235572009999899	-0.84112547900000001	-2.188935388	-2.9179833159999902	-2.1127985090000001	-2.755038103	-2.3841532910000001	-1.7157641269999899	-2.300069229	-0.97219535499999898	-2.9178411180000001
Lipid	Sterol	HMDB0012458	7alpha-hydroxy-3-oxo-4-cholestenoate (7-Hoca)	0.668586773999999	0.830683952	-0.18730680599999899	-5.6933688000000003E-2	0.45189951699999897	1.1417545739999899	1.389162137	-0.89577291199999898	1.9642626030000001	0.96614537199999895	3.3089678249999901	-0.88526927099999897	3.48925345699999	1.068666603	1.000411162	-0.16222177500000001	-0.54050540000000002	-0.25756006799999898	-0.44357497299999898	0.47796740199999899	1.4877720000000001E-2	1.835210499	0.59827556400000004	0.25431166700000002	1.2305755330000001	2.115493061	0.144253825	1.3515555939999899	1.190140494	2.3812583489999901	-0.14815356499999899	0.75510714000000001	2.1831699410000001	0.98572853800000004	-0.224625238	0.52063053400000003	-0.53506149199999897	0.39408753299999899	1.4197191659999899	1.245960822	1.5530113780000001	-1.171967107	-1.3008379539999899	-1.022142828	1.3182011010000001	1.1117471830000001
Lipid	Sphingomyelins	HMDB0012102	sphingomyelin (d18:1/20:0, d16:1/22:0)*	-0.80634529700000002	-1.1650123560000001	-1.6184142939999899	-0.75683469599999897	0.181650435	-1.1900847320000001	-0.25176709400000002	-0.27165736200000001	-1.3182976719999899	-9.5188358000000001E-2	-0.65606247399999895	0.40227344700000001	-0.94773058600000004	-3.14689859999999E-2	0.70018141099999898	-0.61156158599999899	-0.349228441	-0.43397841399999898	-0.25297688200000001	-8.9285213000000002E-2	0.28333390800000002	-0.16265411900000001	0.88560959100000003	-1.6487609E-2	0.52116317700000003	-2.67601999999999E-4	4.6548630000000001E-2	-0.32745767799999898	1.2912541	-0.120359067	0.50941399399999898	-0.729003556	-0.148278149	-0.93535876299999898	0.15184731100000001	-1.364095574	-0.92631060300000001	-2.09140148	-3.0196937E-2	-1.211545367	-1.485363312	-2.0114004219999901	0.27084683199999898	-0.896598279	-6.4056721999999899E-2	-0.331689016
Lipid	Sphingomyelins	HMDB0240670,HMDB0240672,HMDB0240669	sphingomyelin (d18:1/22:2, d18:2/22:1, d16:1/24:2)*	-1.178082925	-1.518085465	-0.43054416299999898	-1.483473118	-0.59869663399999895	-0.28837015799999899	-0.72089588800000004	-1.004788035	-2.2696472239999901	-1.4779027810000001	-0.64549988300000005	-2.102875488	-2.9350879590000001	-0.119445615	0.69246497399999896	-1.4688696750000001	-1.013814679	-0.825993266	-0.45999967200000003	-0.98227106099999895	-0.60918727800000005	-0.49584498999999899	0.40060700500000002	-2.1649398660000001	-0.33419684599999899	9.1814280000000002E-3	-0.933966136	-0.70774097400000002	-0.73101344099999899	-0.93314160700000004	8.7712394999999901E-2	-0.94697982400000003	-1.24750973	-1.4655437	-1.0551111710000001	-2.440197881	-2.9002543329999901	-0.17878777800000001	-0.65558044299999896	-1.662533375	-1.9318491149999899	-1.6112262020000001	1.1848744419999899	-1.334823085	-0.21942777399999899	-0.51070414099999895
Lipid	Phosphatidylcholine (PC)	HMDB0007973	1-palmitoyl-2-linoleoyl-GPC (16:0/18:2)	-0.109996473	0.19879856400000001	-1.3124338040000001	-0.46154953500000001	0.55611915000000001	-0.11674952600000001	7.5753198999999896E-2	0.112882487	0.64314124500000003	-0.59510235099999897	-0.48301386299999899	0.26782007099999899	-0.46819272200000001	0.31482370799999898	-0.213673744	-6.73418989999999E-2	-0.194936413	0.25196993200000001	-0.28167922699999898	0.43848186700000003	0.25898152299999899	-0.479055587	0.32515089800000002	-0.47649348600000002	0.22167819799999899	-1.4696934340000001	-1.0561731139999899	-0.487423204	-0.83628546000000004	0.99355190699999896	-0.92721821999999898	-0.60447178899999898	-6.1394656999999901E-2	-1.118900282	0.47389093100000002	8.6423284000000003E-2	0.58124604899999899	-0.65188473199999897	-0.77843454400000001	-0.42319963999999899	-0.201381803	-2.1640864469999901	-1.44156774	-0.54496136100000003	-0.35773697999999898	-0.326530137
Lipid	Dihydrosphingomyelins	HMDB0012090	sphingomyelin (d18:0/20:0, d16:0/22:0)*	-9.7401887000000006E-2	-2.3213663590000002	-1.1644794549999899	-1.4117497530000001	1.2176979480000001	0.28610334500000001	-0.86729961200000005	-1.1417424030000001	-0.79098353899999896	9.0488530000000008E-3	-0.73655190599999898	-0.48798211000000002	-1.43223359399999	-0.68601697699999897	0.58385300699999898	-0.28223377500000002	-0.54971014399999896	0.46757536	0.29216631700000001	-0.54362013600000003	1.028887E-2	0.148013427	0.27174578399999899	0.16067435599999899	-0.20019351699999899	0.99727524099999898	0.52725838899999899	-1.1906844299999899	0.13660193200000001	-0.32342448800000001	0.744536054	-0.889436903	-0.79572775100000004	-0.72253072799999896	0.27660526800000002	-1.192421583	-0.62542874500000001	-1.313271326	-8.2930704999999896E-2	-1.4266517059999899	-0.31793000900000001	0.25733094000000001	-0.19334770600000001	-0.113613336	-0.232458523	0.66535874699999897
Lipid	Phosphatidylcholine (PC)	HMDB0007883	1-myristoyl-2-arachidonoyl-GPC (14:0/20:4)*	0.29441317099999897	0.61524465900000003	0.28811595699999898	-0.69612705699999899	-0.28956143400000001	-0.54555828200000001	0.246177426	0.217929555	-0.97820047899999896	1.3012640099999899	-1.50476581899999	-0.27570998699999899	0.20227034399999899	-2.2414364999999901	1.0788403449999899	-0.202264737	8.6935875999999898E-2	1.10597E-3	0.19053732100000001	0.62231738999999897	-0.16954150900000001	1.065389793	0.88447294399999898	-4.0043119000000002E-2	0.76866676700000003	0.60979737700000003	1.0087851859999899	-2.041244603	0.69431322799999895	1.497621654	-0.99062741099999896	-0.29355923	0.83472808099999896	0.32266698900000002	-0.21933087500000001	0.20848128399999899	5.3866242000000002E-2	-0.35222336700000001	1.442084806	-0.37938129300000001	-0.77578608800000004	0.44848406899999899	0.71842063499999897	-0.63541920799999896	0.365528248	-0.13679593200000001
Carbohydrate	Aminosugar Metabolism	HMDB0000613	erythronate*	-8.0163258000000001E-2	-1.2130864809999899	-1.146162095	-0.79193511000000005	-1.6767110089999899	-0.85830798200000002	-0.62470392399999897	-1.074702048	-1.025506121	-0.12731703799999899	0.145663459999999	-1.035900311	-0.67362294499999897	-0.91262690899999899	-0.77034245099999898	-0.58668100499999898	-1.48721492	-0.964425011	0.32469145999999899	-1.2369871939999899	-0.91421056899999897	0.32341256000000002	-0.77646435199999897	-0.34582347400000002	-0.60898390199999897	-0.890900417	-0.349913803999999	-1.0754025389999899	-0.54036769399999895	-1.4916729179999899	0.22913826000000001	0.57827755400000003	-0.78424142299999899	-0.72129452100000002	-0.196214519	0.115049308	-0.29927583000000002	-0.71718088400000002	-1.1367948480000001	-1.310936122	5.2268044E-2	-0.72164940300000002	1.44536127	-1.4454551339999899	-1.0247116759999899	-1.3724718149999899
Lipid	Ceramides	HMDB0240679,HMDB0240680	ceramide (d18:2/24:1, d18:1/24:2)*	0.75074459000000004	1.866696946	0.82248138000000004	7.3333521999999901E-2	-0.89833056700000002	0.213619478	2.1115055759999901	0.90190621100000001	1.0932807259999899	0.608615291	-0.62571919499999895	-0.90816044200000001	1.3107463189999899	1.50799531899999	1.920855725	0.25904781500000001	0.77255226300000002	-0.98264353599999898	-7.5035722999999901E-2	1.953379081	1.563121306	1.0338790579999899	1.528199525	-0.84770232400000001	1.283191835	7.4373110000000006E-2	0.72140370300000001	1.4308248180000001	0.64545619399999898	0.88259260100000003	3.6240368000000002E-2	1.0515774389999899	0.45628468300000002	0.67738538199999898	-0.58394313200000003	7.94297159999999E-2	0.67298583700000003	0.17511874599999899	1.6433303779999899	0.98046143699999899	0.146475414	0.85817727899999896	1.6495308799999899	0.27104372599999899	1.518670347	0.39714622399999899
Lipid	Lysophospholipid	HMDB0010379	1-myristoyl-GPC (14:0)	0.18845937300000001	0.225741998	3.0947638999999898E-2	-0.94118771899999898	-1.3755534220000001	-0.16567031099999899	-0.120321161	-0.557862211	-1.3239235060000001	0.61992910199999895	-2.8485646120000001	-0.70684160299999899	-0.52443563900000001	-2.3209491330000001	0.567964884	-0.84989192700000005	-1.003031298	0.32535828	-8.4981616999999898E-2	0.346729817	-1.404026778	0.15049834600000001	0.35094498400000002	-0.58110947899999899	5.663472E-2	0.30704990100000001	0.32801351899999898	-1.1434004849999899	-7.9550853000000005E-2	1.500021646	-1.144185483	-0.54799600299999895	-0.36942483199999898	-0.31333013999999898	-0.220152453	-0.63123288899999896	-0.32062679399999899	-1.307845245	0.66323025700000005	-0.48724084499999898	-1.639273056	-0.58306060500000001	1.0153058749999899	-1.4659935070000001	-0.114987508	-0.33541227400000001
Lipid	Dihydrosphingomyelins	HMDB0012087	sphingomyelin (d18:0/18:0, d19:0/17:0)*	0.237099479	-1.8808484480000001	-0.93629336200000002	-1.202446809	0.87175450399999899	0.76147796199999895	-0.54762548899999897	-0.97889857499999899	-0.52032908099999897	-0.348351095	-0.84883939900000005	-0.40390482700000002	-0.65032773799999899	-7.4733243000000005E-2	0.65291786900000004	-0.24102407000000001	-0.37134133699999899	0.17139087	-0.32873432499999899	-0.55129676800000005	0.70110687699999896	3.64250569999999E-2	7.5829011000000002E-2	-0.356601644	5.6638611999999901E-2	0.33347953699999899	0.51188436900000001	-0.89453107099999896	-0.99611411599999899	-0.58571304700000004	0.57751776300000002	-0.60858826099999896	-0.90236471399999896	-0.480712576	-0.25029553999999898	-1.455434208	-1.165197375	-0.68650335600000001	-0.46875246300000001	-1.557138326	0.20032551600000001	0.85657526299999898	-0.14826463200000001	0.24439692599999899	-0.218305849	0.54456645800000003
Lipid	Medium Chain Fatty Acid	HMDB0000482	caprylate (8:0)	-0.77935908600000003	-0.26189239199999897	-1.155096165	0.567569408	-0.78790608299999898	0.81893649000000002	-0.404186714	0.21752139100000001	-0.77009287000000004	-0.57391804199999896	-0.16088539800000001	0.71067160600000001	-1.084476362	-0.463447	-0.49414919099999899	0.58852707100000001	-0.71926937300000005	0.23302526900000001	2.2445583259999902	-0.69363189000000003	-0.59593195899999896	-0.96217267500000003	0.82783334399999897	0.65986114200000001	0.63387457899999899	7.0865876999999897E-2	-6.5757960000000004E-2	-0.80123465199999899	-0.45443176400000002	0.464318181	0.227844929	-0.71166488500000002	-0.66459118500000003	0.162776534	2.0377763240000002	-1.102136105	-0.55017739499999896	-0.80931591400000003	-1.0211483400000001	-0.87972675199999895	-0.46302807200000001	-1.3900932589999899	-0.61381293599999898	-0.72615049700000001	-0.813498532	-0.74830874400000003
Amino Acid	Urea cycle; Arginine and Proline Metabolism	HMDB0006695	pro-hydroxy-pro	0.432884826	0.36520883999999898	4.3532961000000002E-2	-0.33940728399999898	-0.402808946	-0.60261236799999895	-0.71971349799999895	-2.8118889330000001	1.1367975509999899	-0.18645661399999899	0.500572978	-1.120390148	-0.43279564300000001	1.2034837629999899	0.28816040399999898	-0.91736731199999899	9.3039460000000004E-2	-0.80728046200000003	-0.75434261999999896	-1.2508672249999899	0.498420368	-0.27389369899999899	0.55304954100000003	0.113687804	0.854313137	-0.41592816199999899	0.36727881000000001	0.58989491900000002	0.166398084	-1.021891688	1.2379198170000001	1.011291656	0.37747770600000002	0.31932677399999898	-3.95413469999999E-2	-0.90836039000000002	0.52743826500000002	0.79679232200000005	-1.037047689	1.3920536699999899	1.1719834440000001	-0.744171735	-0.15482485100000001	1.250878959	-1.711734885	-6.6428789000000002E-2
Lipid	Lysophospholipid	HMDB0010384	1-stearoyl-GPC (18:0)	-0.467457071	-0.91731423599999895	-0.58931767800000001	-1.910330866	-2.0861980010000001	-2.5194981630000002	-0.318581222	-2.5675042000000001	-0.88474476099999899	-0.82244882200000002	-3.755129165	-1.867132732	-0.92882629900000002	-0.588582881	-0.67556334299999898	-1.5835870540000001	-1.8291106770000001	-1.0511543059999899	0.12075567600000001	-0.55225720199999895	-0.94277631900000003	-0.96962916600000004	4.3399260000000002E-2	-1.6168561130000001	-0.57210522600000002	0.139820053	-1.2312570940000001	-0.12777824700000001	-0.62311106699999896	0.24066552999999899	-1.8413120169999899	-0.15860210399999899	-0.25858450300000002	-0.83004419399999896	-1.486039262	-0.232592674	0.64341111600000001	-1.5744933430000001	-0.74313478099999897	-1.7108050050000001	-1.177695953	-1.6779200350000001	0.50935835200000001	-2.1686284009999901	-0.39340271999999898	-0.46888671900000001
Nucleotide	Purine Metabolism, Adenine containing	HMDB0003331	N1-methyladenosine	0.59821965399999899	0.37556597400000002	-0.154177705	-0.28423720499999899	1.219104813	0.45595622000000002	1.1745580010000001	-7.5964588E-2	1.03863626099999	0.44639516899999898	0.86585415499999896	0.72598772700000003	3.7302198000000002E-2	0.68343193400000002	1.2741839100000001	-0.50316489600000003	0.27765215999999898	-0.17138025400000001	-0.24327336399999899	5.7865560000000003E-2	0.98211088099999899	1.286093618	0.79556820699999897	0.749297828	0.81050814500000001	-0.159353668	0.99062789699999898	1.3666235609999899	0.55228016999999896	1.0293308800000001	1.9577607420000001	1.7175478399999899	1.173527671	0.97281094099999899	0.97723254199999898	0.53428034199999896	0.61269711299999896	0.36309919499999899	-6.1359669999999901E-2	0.18532246499999899	1.34394612	-2.5783618000000001E-2	2.5089039390000001	0.48199983000000002	0.681269817	0.50122307600000005
Amino Acid	Glutamate Metabolism	HMDB0001344	4-hydroxyglutamate	0.20175057099999899	0.3582535	2.6796298999999899E-2	-0.82595570299999899	-0.45572011800000001	0.77019765200000001		-0.87228516499999897	-0.23106634300000001	-0.48324372100000001	1.274075257	-1.5570022720000001	-1.5816146950000001	8.7841461999999898E-2	-0.27166059599999898	-0.56969531699999898	-8.6200364000000002E-2	-0.51207602600000002	-0.69332843399999899	-0.39620222399999899	-0.74773018300000005	0.93505163800000002	-0.38721872000000002	-0.23291846399999899	0.77738236800000005	-0.121670375	0.27788449999999898	-0.54162734199999896	-0.45898967600000001	0.30897825299999898	-0.53042255400000005	-0.33165187699999898	-0.46943965399999898	-0.86879330399999899	-0.122583661	9.6016409999999906E-3	-0.85379661600000001	0.79879502400000002	-0.56448843100000001	-9.698756E-2	0.47757160999999898	-1.7912064990000001	0.14251629499999899	2.1055447300000001	-0.325465432	-0.64310032299999897
Lipid	Phosphatidylethanolamine (PE)	HMDB0009003	1-stearoyl-2-arachidonoyl-GPE (18:0/20:4)	-1.484000915	-1.09534873	-0.96087255599999899	-1.2632744220000001	-2.19460943999999	-1.6830626799999899	0.46691816899999899	0.15613989	-0.70306482100000001	0.32745038399999898	-0.79676931799999895	-1.4837200770000001	0.79384888499999895	-0.58492245700000001	0.42341205599999898	-1.5278798039999899	-1.0994952570000001	-0.215291291	-1.3560567349999899	-0.61037886299999899	1.428257162	-0.51952120800000001	-1.438269563	-0.22864922100000001	1.4754924389999899	-0.151310418	-8.6111578999999897E-2	-1.4226350619999899	-0.74406081199999896	-0.75415517099999896	-0.97051993700000005	0.54274975199999898	-0.69152601700000005	-0.59721194099999897	-0.47012810700000002	1.8609493509999899	1.39237049	0.51631126900000002	5.8444476000000002E-2	0.55956864500000003	-0.74219995900000002	-0.10384092	0.98735515200000001	-0.62138137999999898	2.565150483	-0.154630449
Lipid	Fatty Acid Metabolism (also BCAA Metabolism)	HMDB0000783	propionylglycine	1.712657503	1.3712376559999899	1.403545541	1.166090965	2.0015231990000002	0.96506080599999899	0.65778621400000004	1.3601833670000001	0.72056394499999898	0.84625479599999898		0.13041823899999899	1.3479863409999899	0.67609931899999898	1.6776879010000001		0.87220538700000005	1.398560289	1.927031283	2.5301428960000001	0.67605258499999898	1.054881213	0.83970909800000004	0.99226288900000004	1.6427750240000001	1.174961046	0.56172401299999897	0.96751786299999898	0.52729866400000003	1.6833903400000001	0.17448161200000001				0.60138105399999897	1.1732967240000001	1.53100313	2.406762557	1.1028756580000001	0.43258321500000002	0.55027386099999898	1.434538568	1.314588273	1.5812104810000001	-0.46096912600000001	0.57858939300000001
Cofactors and Vitamins	Vitamin A Metabolism	HMDB0000305	retinol (vitamin A)	0.71086851600000001	3.4526001000000001E-2	-0.672354286999999	-0.57011340200000005	-1.5380303070000001	0.58130941199999897	7.63544639999999E-2	-5.0607109999999903E-3	-6.4199914999999899E-2	0.23723460299999899	-0.67517062000000005	-0.98993866100000005	-0.99714488599999895	-0.68353414800000001	-0.49920626200000001	-2.1835937999999899E-2	-0.75755935299999899	-1.019908641	0.61477576899999897	1.301736878	-0.90419665599999899	1.3024391870000001	0.120020616	-0.31945742300000002	1.1950449860000001	0.379361858	0.35724507500000002	0.488613609	0.44833694200000002	-0.13980811300000001	-1.2193755420000001	-0.115072279	-0.460786902	-0.53303740700000002	0.155928605	-0.104522402	-0.14051999800000001	-1.3463143559999899	0.60799542799999895	2.2036009999999899E-3	-1.0580094250000001	-0.183117536	1.5268649969999899	-1.179558002	-0.97255109299999898	-0.826302655
Lipid	Long Chain Polyunsaturated Fatty Acid (n3 and n6)	HMDB0001043	arachidonate (20:4n6)	-1.384952475	-0.95739100200000005	-1.0454094270000001	0.22599825900000001	0.43380785300000002	-1.929851604	-0.371334408	-1.5535188680000001	3.5767498000000002E-2	0.51379536000000003	-0.34294524199999898	-1.453969777	-0.80508763299999897	-0.179134827	0.61470423900000004	-1.120487443	-0.14215386799999899	-1.2806429479999899	-0.63884209999999897	-0.94057194399999899	0.79989212799999898	1.037021183	0.17461131699999899	-1.1924895879999899	-0.46416540699999898	-0.97576399800000002	-0.642197291	0.41347572900000001	1.275386653	-0.63926359300000002	4.4141527E-2	0.74371531000000002	1.2368655799999899	0.26688820400000002	-1.5142339119999899	-1.096476786	-0.66284164300000004	-0.87468674300000004	-0.41993856400000001	0.72377681500000002	0.7352976	-0.52525253400000005	-0.88508147699999895	-1.3023746700000001	0.56910390700000002	0.28475765400000003
Amino Acid	Tryptophan Metabolism	HMDB0000929	tryptophan	-4.4774731999999901E-2	-0.142994279	-0.17713527000000001	-0.910410268999999	-1.315991828	1.1598185029999899	-1.3139981409999899	-7.9107569000000003E-2	-1.4095978549999899	-0.67736694099999895	-1.5430909610000001	0.44082581399999898	-0.1938713	-0.78061225400000001	-0.126121926	-0.45506237599999899	-2.14048340399999	0.37137658400000001	-1.2789988880000001	-7.5774358999999902E-2	-1.071285627	0.49872471600000001	-0.78437045699999897	0.28724052900000002	0.60634489000000003	1.1357423959999899	0.89955253899999899	0.10215084200000001	-0.21406399200000001	-0.16046122600000001	-0.65823382799999897	7.6777830000000005E-2	-0.15456609599999899	0.66347902299999895	1.0553044279999899	-1.558556472	-0.783080793	0.797350275	0.12156132	8.8040099999999897E-4	0.17957722400000001	0.76409677300000001	0.81446843000000002	1.326901383	4.34333729999999E-2	-0.29449304700000001
Lipid	Fatty Acid, Dihydroxy	HMDB0004704	9,10-DiHOME	2.7248082E-2	-0.99899132899999898	-1.80737275099999	0.71688983500000003	0.390990952	-1.504002029	-2.0065767870000002	-0.405071654	-1.52702103199999	0.37163577800000003	-0.67623274	-0.58205125400000002		-1.3995916740000001	-0.13079760700000001	-0.86280786700000001	-1.0479759870000001	-0.51303667799999897	0.89602399600000004	-1.2227005120000001	-0.93315951799999897	-2.7821674189999901	-0.581202934	-1.1882237309999899	-1.0614439689999899	-1.1247395849999899	-1.7897470929999899	-1.368811923		1.3016619709999899	-0.65354397600000003	-0.131085006	-0.24043214500000001	-1.8406400919999899	-1.4566399000000001E-2	0.40096339600000003	-1.3695411340000001	1.5785995020000001		-1.675372273	-0.326607604	2.700886841	-1.4514103469999899	-1.1897046469999899	-1.9478558989999899	-0.80746426699999896
Lipid	Lysophospholipid	HMDB0010401	1-adrenoyl-GPC (22:4)*	-0.49018404999999898	-1.0270260609999899	-0.95872253200000002	-1.2103959	-1.3167611829999899	-2.2783685380000001	-1.083005937	-1.443336851	-0.96081462500000003	-2.0389254999999901E-2	-3.949271424	-0.67081458800000004	0.28176442299999899	-1.5608703079999899	-0.21375997099999899	-1.4684440249999899	-1.918545564	-0.966265029	-1.2150717449999899	-0.258136227	-0.56752887699999899	-1.2956241129999899	-0.65504156599999896	-1.6504375600000001	-0.16619557900000001	-1.208416986	-0.91205202699999899	0.467642893	-1.789327739	0.118978424	-0.73078946899999897	0.57975668499999899	0.95080658500000004	0.89076809999999895	-2.013039939	-0.29845827899999899	-0.33537336600000001	-0.422366409	-0.72925831299999899	-0.194374509	-0.97826835199999895	-1.523870804	-0.11452514900000001	-1.708555592	-0.20494053400000001	-1.7573465999999899E-2
Lipid	Sphingomyelins	HMDB0240620,HMDB0240609,HMDB0240622	sphingomyelin (d18:1/17:0, d17:1/18:0, d19:1/16:0)	0.82032429399999895	-0.20514163599999899	6.24683669999999E-2	-0.28509747899999899	1.0885293739999899	0.32988355699999899	1.0527421210000001	0.15387203199999899	-0.54264000599999895	4.9787656E-2	-0.74634858100000001	-1.8296605000000001E-2	-0.61973698799999899	0.78313289500000005	1.1133028840000001	-0.16606681200000001	-1.0898124929999899	1.197651695	-4.4448728999999902E-2	0.273529103	1.821610747	-0.26553302899999898	1.6845907840000001	0.15647903799999899	1.138010344	-1.2191298E-2	1.0622156009999899	0.65012825399999896	-0.44570985299999899	9.7984938999999896E-2	1.4533904689999899	0.23998656800000001	-0.127302369	-7.2738927999999897E-2	0.47657085399999899	-2.0895354500000001	-2.741594149	8.70153379999999E-2	0.79559840299999895	-0.72094474900000005	-0.703069747999999	-0.82111058000000003	1.557844961	0.108763369	0.75300178299999898	0.487370464
Amino Acid	Lysine Metabolism	HMDB0001325	N6,N6,N6-trimethyllysine	-0.451278807	0.19774613299999899	0.39610288700000001	-6.7988811999999899E-2	-0.94815039000000001	0.90351350799999897	-0.37216196499999898	0.546535679	0.92459672400000004	0.63324522299999897	0.23254055300000001	-0.58223371599999896	-0.53545782200000003	-1.0956766250000001	-0.23545292500000001	-0.327509474999999	-0.57120489399999896	2.0753112329999901	0.691614332	0.42712852200000001	-0.57827647299999896	0.13317907600000001	-0.67837281100000002	-1.091437631	0.70241770800000003	1.747405313	-0.359887136	1.2495239119999899	-1.019973534	7.7138557999999899E-2	-0.40722951899999899	1.04642978	0.56325039899999896	-0.31531048	0.26476606899999899	-0.94665092399999895	-0.67164655100000004	0.89024767699999896	0.17532494700000001	7.9996609999999899E-2	1.09655868999999	1.952258066	0.82565961099999896	1.3238745300000001	-0.92864967300000001	-0.71770419799999896
Lipid	Sphingomyelins	HMDB0001348	stearoyl sphingomyelin (d18:1/18:0)	-0.232477238	-1.4472631300000001	-1.6370471289999899	-1.1379296050000001	-0.13502213199999899	-0.81947330200000001	-0.64471129299999896	-0.88317511400000004	-1.10491400799999	-1.0523533380000001	-1.83983159	-0.97042298599999899	-0.34907172800000003	-9.4789560999999897E-2	0.32713602800000002	-1.516599477	-0.42311950999999898	-1.110800139	-1.932504547	-1.082364823	0.27523610300000001	-1.499404878	-0.32520749999999898	-1.574803704	-0.101339850999999	-1.442564776	-0.42869661399999898	-0.61210039599999899	-1.088814868	-1.50947528	0.64267554000000005	-1.065039275	-1.6244987500000001	-1.0398787089999899	-1.1626225590000001	-3.412382751	-2.9830539690000002	-1.6640976890000001	-0.97428286799999897	-1.0854778469999899	-1.1837087019999899	-0.93402966799999898	-4.8861883000000002E-2	-0.98715959399999897	8.3321738000000006E-2	-0.81729993000000001
Lipid	Phosphatidylinositol (PI)	HMDB0009783	1-palmitoyl-2-oleoyl-GPI (16:0/18:1)*	-2.532288898	1.1380450360000001	0.64433522099999896	-0.94358890200000001	0.16383163100000001	1.142853058	-0.85057401700000002	-0.61479837199999898	-0.907464673	1.149993743	-1.950360015	-0.35655400999999898	0.74556478299999895	8.9144690999999901E-2	-1.7512982859999899	0.32007812899999899	-0.86475083500000005	0.94195561299999897	-1.689659424	1.604099071	0.259841086	1.1593160389999899	2.69328163	1.3620026059999899	1.707597504	-9.6404578000000005E-2	0.55330149200000001	0.14055890500000001	0.80044339499999895	3.3960160070000001	-0.216496262999999	-0.53129751199999897	-1.87391543	-0.82658703499999897	-0.18997038799999899	0.68652426	0.67168920899999895	-1.3982776539999899	0.18468346599999899	0.70960287899999896	-0.31040927600000001	-0.99636222799999896	0.398331991	1.35153356	0.993368688	0.83448328100000002
Amino Acid	Leucine, Isoleucine and Valine Metabolism	HMDB0000754	beta-hydroxyisovalerate	-0.77035417699999897	-0.561414108999999	-0.74821214000000003	-0.68003829900000001	-0.85512979	-0.17970566199999899	-0.49928693499999899	-5.2179951000000002E-2	-0.93695284499999898	-0.55815361200000002	-0.58716668999999899	3.6810567000000002E-2	-1.685570748	-0.689679496	0.26172831600000002	-0.36624885800000001	-0.98592501600000004	8.1234379999999898E-2	-1.119960643	-1.734266222	0.20104406599999899	-1.0781813840000001	-0.99823735499999899	-0.96150259599999899	-0.115955713	-0.53220168800000001	0.20296186899999899	-0.66400846199999897	-0.86866494900000002	-1.0208385769999899	-1.210894232	-0.87738034099999895	-0.66649436799999895	-0.99253013499999898	0.17595101799999899	-3.400724785	-2.4247580599999901	-1.0474782030000001	-0.69260028100000004	-0.277457128	-0.82631803299999895	1.5784787039999899	-1.38951578499999	-3.91215909999999E-2	-1.4180216059999899	-1.8039643839999899
Lipid	Fatty Acid Metabolism (Acyl Carnitine, Long Chain Saturated)	HMDB0000848	stearoylcarnitine (C18)	-0.16857739999999899	-0.93513475000000001	-1.099036393	9.2481628999999899E-2	0.83724094100000002	-0.98727880199999896	0.173832928	-1.0200147070000001	0.568100614	-3.2037191E-2	-2.2973317230000001	0.4012386	0.31062701599999898	1.170267452	0.60464328700000003	-0.442762981	-1.299264752	-0.14944492400000001	-1.7550729869999899	0.85917808500000004	1.816229536	-0.27166404399999899	0.63316694500000004	-1.9436023E-2	1.5456794789999899	-0.508551321	0.122807162	0.30310878400000002	-0.61633229599999895	8.4131989999999893E-3	0.56997386999999899	-0.43239651800000001	-0.52101582599999896	0.339165416	-7.7554716999999898E-2	-0.75954766100000004	0.29999673700000001	-0.34739743499999898	-0.89125915099999897	0.96174167700000002	0.80155129300000005	-1.6717311749999899	0.81595670300000001	0.31989846900000002	0.41455476499999899	0.58684673099999896
Amino Acid	Glutamate Metabolism	HMDB0002039	2-pyrrolidinone	-1.2345964540000001	-0.46056574700000003	-1.8233577489999899	-2.1912366030000001	9.1539327000000004E-2	-4.1204412359999898	-5.5436230000000003E-2	-0.89924064199999898	-0.32244569899999898	-0.85529047000000002	-0.59178662000000004	0.225444013	-1.219350143	-0.51882473399999895	-0.29758073899999898	-0.63234775300000001	-1.600543743	-7.5562843000000005E-2	1.16374163099999	-1.6100096559999899	0.42849229500000002	-1.647703473	-1.3765090689999899	-1.2066083000000001	-0.185306259	-1.2872929980000001	-0.240261589	-0.42192784100000003	0.18412184600000001	-1.2720794950000001	1.5177950339999899	0.152600714	-0.44625457699999899	-1.190482088	2.5885853E-2	-0.64473774299999898	-0.61639124199999895	0.160605848999999	-3.0163672460000002	-0.77652320399999897	1.0343318130000001	1.5560559570000001	0.44934307299999898	-1.7840666300000001	-1.133349312	0.48357466100000002
Lipid	Phosphatidylcholine (PC)	HMDB0007972	1-palmitoyl-2-oleoyl-GPC (16:0/18:1)	0.26145144300000001	0.59322955700000002	-0.442743579	-0.58939664300000005	4.64685099999999E-3	-7.2406392999999902E-2	0.287571734999999	-0.147980047	0.93232841099999897	1.012518102	-1.317164786	1.1269676989999899	1.298121496	8.0511202000000004E-2	0.70933657900000002	-0.14863367299999899	7.0636942999999897E-2	0.120106641	-0.63292632299999896	1.089965318	1.0257538589999899	1.147197376	0.90236073400000005	0.58629988	1.0500411860000001	-0.15529716599999899	0.55907755100000001	8.0781090999999902E-2	0.61841915700000005	1.390186146	1.078649977	0.35982410799999898	0.43630042800000002	1.0282603509999899	0.149901441	0.21114005499999899	0.46510129700000002	-0.64458161199999897	0.50348231499999896	0.69857682300000001	-0.15688405999999899	-9.3636282000000001E-2	1.0833152779999899	-1.2069434E-2	1.310210587	0.58401316599999897
Carbohydrate	Glycolysis, Gluconeogenesis, and Pyruvate Metabolism	HMDB0000139,HMDB0006372	glycerate	0.54581077499999897	-0.80525527799999896	-1.0304565720000001	-0.180034691	-1.4538422019999899	-0.795044219	0.88272613899999897	-1.4373329239999899	-0.21074409399999899	-0.37619456600000001	-0.45960328700000003	-0.707304672999999	-0.62748552199999896	-0.28523399500000002	-0.16860530400000001	-0.40281396800000002	-1.3619128920000001	-0.51588900999999898	-0.89370079899999899	-6.33728439999999E-2	-6.7438961000000006E-2	-0.221395437	-0.42200629099999898	-0.31179532399999899	-1.079312654	-1.2673003279999899	0.54186632199999896	-1.345064311	0.68692896400000003	-2.2540943910000002	-1.087703023	-0.340623642	-0.39546250100000002	-0.34192663299999898	-0.55606508799999899	-0.23060140300000001	-0.434604926	-0.66760425599999895	-0.86450174899999899	-0.66477715400000004	0.20065587300000001	0.17684639299999899	-1.9499594680000001	-1.2015735510000001	-2.3565739950000002	-2.0833156260000001
Lipid	Diacylglycerol	HMDB0007219	oleoyl-linoleoyl-glycerol (18:1/18:2) [1]	0.28227642400000003	0.333108446	0.275935665	-1.5852057900000001	-2.9323273969999901	-0.89417060000000004	0.83882216899999895	-0.625672231999999	0.33857121600000001	-0.84911891900000003	0.78743243699999899	-1.1267047560000001	0.217271515	8.2025107999999902E-2	0.70567462199999897	-0.90862989599999899	-0.33233599600000002	-1.5520275020000001	0.53121623699999898	-1.19778885	0.57553526099999897	0.72585495499999897	-0.31143005200000001	-1.1153100899999899	0.83519021000000004	-1.2267933879999899	-2.338618694	-0.360543736	-0.57101367700000005	0.272719780999999	-1.5802761809999899	0.28181095	0.20829656999999899	0.21510942799999899	-0.96756740600000002	0.96342909300000001	0.71129136000000004	-0.216581897999999	0.14656072000000001	-0.34186129199999898	-0.89158555100000003	-1.032969274	0.174413502	-1.5022478370000001	-0.25039968600000001	-1.2647461360000001
Lipid	Fatty Acid Metabolism (Acyl Carnitine, Dicarboxylate)	HMDB0061677	adipoylcarnitine (C6-DC)	-1.4945781E-2	-0.354132224	-2.0463699009999901	2.2179020000000001E-2	-0.40670514099999899	-8.1544180999999896E-2	-0.14508243400000001	-0.90571612099999899	-0.42267202300000001	-1.593114366	1.2692385450000001	1.212083118	-0.55059727599999897	-0.63087101099999898	1.130814153	-0.89569702699999898	-0.750135145	-0.68316940500000001	1.785659063	-1.770704415	2.5013765939999901	-5.1184999000000002E-2	-0.39317652800000003	-0.65078060800000004	0.49730333500000001	-1.254838345	0.31039143400000002	9.0872409000000001E-2	-0.35453865499999898	-0.66652607500000005	1.509104969	-0.220985863	-0.55717319899999895	-0.183865846	1.000209549	-1.147034753	-0.46785476599999898	-0.89034192899999898	-1.1808665439999899	0.52146086899999899	-1.2733156000000001E-2	-2.4898166640000001	0.34900369199999898	4.41406489999999E-2	-0.41388330699999898	-0.195241372
Energy	TCA Cycle	HMDB0061717	succinylcarnitine (C4-DC)	0.250317189	0.53360304000000003	-0.33240841199999899	-1.681135759	-1.381122915	-0.17213305400000001	0.70067203899999897	-0.37331728199999897	-0.44118232200000002	0.830194337	1.118841196	0.70097846399999897	-0.102016141	-3.160759042	0.40576165199999897	-0.57020572700000005	-0.17776583400000001	6.31348139999999E-2	1.791747379	-2.3401406900000001	-0.239491659	-0.66042382499999897	-1.059345953	0.70493063199999895	0.64753627999999896	0.71658867699999895	-0.50909437099999899	-0.60423021399999899	-0.220816136	0.823928573	-1.0138439159999899	0.74831946599999899	-0.95064407399999895	-4.1813935000000003E-2	0.33765329100000002	-6.51714399999999E-2	-0.20086969599999899	0.54987029099999896	-0.46353637600000003	-0.77951305500000001	0.37752507600000001	-0.59171505099999899	0.47204238599999898	-4.4145966000000002E-2	1.193679323	-0.245185243
Cofactors and Vitamins	Vitamin A Metabolism		carotene diol (1)	0.85367283699999896	1.258171565	0.57366472800000001	-0.131888016	0.80903606299999897	-1.5096088000000001E-2	0.52478873000000004	-0.38979638700000002	0.48208289900000001	0.987960422	-0.92712664099999897	1.4741853760000001	0.33746815699999899	-0.47997105000000001	0.77728517200000002	0.38173096099999898	1.4067541240000001	0.62460353000000002	1.358066818	0.72974568299999898	0.20970271600000001	0.723984815	2.8099815420000001	1.112204674	1.3599423980000001	-0.46584409399999899	1.8516665590000001	8.68807419999999E-2	-2.35235249399999	0.78577239099999896	0.700928051	1.1077925129999899	2.755438464	0.66987189800000002	0.12727376900000001	-0.41389795400000001	1.444330764	0.36522205200000002	-0.292566408	0.29259495600000002	0.59034027899999897	2.176958913	1.27747858299999	0.75238475699999896	0.633713525	0.47131139100000002
Lipid	Fatty Acid Metabolism (Acyl Carnitine, Long Chain Saturated)	HMDB0240665	lignoceroylcarnitine (C24)*	-0.739789433	-1.617820349	-1.355306852	5.0216470999999901E-2	1.31697057399999	-1.3720147650000001	0.17944232399999899	-1.71738974	-0.61179468800000003	-0.51273665199999896	-1.8920074149999899	0.94141862099999896	-6.2108135000000002E-2	-0.32479845600000001	0.208388292	-0.844068814	-1.106262327	-0.21392652500000001	-0.16845734900000001	-0.31810226800000002	0.64683607600000004	-0.835352659	0.62728685799999895	1.1742942169999899	0.90800308600000001	0.73483727600000004	-1.5408631589999899	-0.455070898	1.055260077	0.41001623700000001	-0.82802796300000003	-1.2450152910000001	-7.8114283000000007E-2	-0.33431029600000001	0.17250163099999899	-1.1801110020000001	3.7900204999999902E-2	-1.0758947400000001	-1.226394897	-1.551848608	0.56237597900000003	-1.5884038220000001	-1.0207994949999899	0.53915061600000003	-0.78096523600000001	-0.27268325300000001
Lipid	Medium Chain Fatty Acid	HMDB0000511	caprate (10:0)	-0.79329828000000002	-9.9102243000000007E-2	-2.0434497010000001	1.0551515330000001	0.18498207899999899	0.67502542200000004	0.160946961	0.49610320299999899	-0.32270702699999898	-0.78946995099999895	-0.38206011600000001	0.91108696	-1.3424396919999899	-9.3069262999999902E-2	-8.1909436000000002E-2	0.881107906	-0.88004563899999899	7.1620283000000007E-2	2.1209102849999901	-0.650884668	0.33216649199999898	-1.0461407309999899	1.0567228179999899	0.596542405	1.269831282	8.1175290000000001E-3	0.189587118	-0.95401523399999899	-0.190426506	0.29738496399999897	0.64517316000000002	-0.74811901800000002	-0.49353802000000002	7.4020849E-2	2.494215783	-2.1861245970000001	-0.87482869699999899	-1.6612911349999899	-0.74953502400000005	-0.43153270599999899	-0.47638223299999899	-2.9720703369999901	-0.25687622700000001	-1.5247880629999899	-0.85012937700000002	-3.5109077000000002E-2
Lipid	Phosphatidylcholine (PC)	HMDB0008057	1-stearoyl-2-docosahexaenoyl-GPC (18:0/22:6)	4.12655649999999E-2	-0.31037317800000003	6.7824768999999896E-2	-0.51406749299999899	-4.0557950000000001E-3	-0.54453733999999898	7.5122240000000007E-2	-1.775272663	0.28237552300000002	-0.80581895299999895	0.54693995900000003	-1.383163081	-1.0241432930000001	0.27402251500000002	-0.125889634	-0.63531205800000001	-1.798018704	-0.71332109300000002	0.63081815200000002	-1.143535644	-6.0980877000000003E-2	-0.251642493999999	-0.74886239399999899	-0.48159253099999899	-8.7146082E-2	0.69486684499999896	-0.40676943500000001	-1.8547614939999899	0.74778307300000002	-0.71959983500000002	2.8591431E-2	-0.798777136	-1.4633727459999899	-0.629535544	-0.94336322800000005	-1.698980111	-1.7445528850000001	-1.42578604499999	-0.85025452599999896	-0.99966328800000004	0.29653827100000002	1.0755750770000001	-1.138320789	-0.88465501999999896	-0.37511876399999899	-1.1863577970000001
Nucleotide	Purine Metabolism, Adenine containing	HMDB0041623	N6-carbamoylthreonyladenosine	8.0201529999999896E-2	-1.2462245830000001	-0.76673465799999896	-0.58501958499999895	-0.84547699399999898	3.6611385000000003E-2	-0.47929429400000001	-0.86004307199999896	-0.203875681	-0.23223569599999899	0.81130392100000004	-0.60990233999999899	-1.228291209	0.19847186	0.117414822	-0.23178644700000001	-0.250336806999999	-0.96722078199999895	1.0417399759999899	-0.86453176399999898	-0.23521339599999899	0.49685520500000002	-0.46778307699999899	-0.151404338	0.13724892	-0.74810747	-0.64585716199999899	0.95601137700000005	-0.22524972800000001	-0.54683378699999896	0.93996190400000001	1.623646669	-0.32731040300000003	-0.71394145600000003	-0.17450674499999899	-0.32298795699999899	-0.90226472800000002	-0.28370074200000001	-0.10920505	0.26011394500000001	0.53062963900000004	-0.59142256999999898	1.8773794180000001	-0.918419176	-0.185179501	-0.37240151100000002
Amino Acid	Urea cycle; Arginine and Proline Metabolism	HMDB0004620	N-acetylarginine	-0.11775321900000001	-3.182533E-3	0.97873840000000001	-1.087875208	-2.9785997289999901	0.239398053	1.310429187	0.201767059	1.191034538	-0.82834876599999896	-0.14929529699999899	-0.67833485000000004	-1.0252601320000001	-0.84539911300000004	-0.56590678299999897	-1.8644985249999899	-1.321745792	-0.40579026600000001	-0.26023597799999898	-3.9011710000000002E-3	0.40503916600000001	0.48392987799999898	0.337239962	0.41395132499999898	1.3074713E-2	1.4450966190000001	-0.31899037800000002	-0.41368041300000002	-0.85044964499999898	-0.39828672100000001	-0.84687953199999899	0.33909494600000001	-0.46429180199999898	-0.93452521099999897	-0.724545785	-0.56310156499999897	-0.26616478700000001	0.42548719299999899	-0.71497682200000001	0.61637783000000002	1.138621135	-1.37585585	0.44845877000000001	0.38454079800000002	1.8867522000000001E-2	0.24151452400000001
Lipid	Fatty Acid Metabolism (Acyl Carnitine, Hydroxy)	HMDB0013127	(S)-3-hydroxybutyrylcarnitine	-1.143839134	-0.60768113400000001	-0.99177149899999895	0.573416433	0.31335181699999898	-0.833700628	0.64054151599999898	-1.1135524729999899	9.0269437999999896E-2	-0.93115792799999897	3.553943243	-0.52504044000000005	-0.23051897900000001	1.5673770359999899	1.269311348	-0.813683606	-1.3861348440000001	-1.6485682639999899	2.0519797049999902	-1.0220484919999899	1.7281951280000001	-0.24761894400000001	-1.0943186650000001	-1.5153441030000001	0.30035120300000001	-1.4753646229999899	-0.151203327	7.6220028999999898E-2	-0.20311637499999899	-1.607836306	0.55042279599999899	-8.35868629999999E-2	-0.770155229	-8.9432687999999899E-2	2.0559249749999902	-1.584820889	0.31065060500000002	-1.0605999450000001	-0.86590456400000004	-2.9231832999999902E-2	2.024169171	-2.0539668010000001	-0.458528150999999	-0.25654136700000002	-1.522412949	0.88283802600000005
Amino Acid	Alanine and Aspartate Metabolism	HMDB0000191	aspartate	-2.0243003929999901	-2.640475919	-2.2546470190000001	-2.1089531859999902	-1.0246404200000001	-1.220111741	-0.83919734599999896	-1.355788609	-1.7908049150000001	-0.65806602000000003	-1.8018454509999899	-2.6489498390000001	-2.5116987050000001	-1.970391325	-1.199088022	-1.5543707490000001	-1.362373329	-1.0808628199999899	-1.3973572000000001	-1.195015234	-1.7387947960000001	-1.3747595349999899	-1.295991482	-1.4524301879999899	-1.0955893640000001	-0.61732626700000004	-0.75329044000000001	-2.296108947	-1.332168137	-1.134114898	-1.4186877069999899	-2.03725854499999	-1.4317767749999899	-1.31956524499999	-1.2140309039999899	-0.43761084099999897	-0.13049812199999899	-1.388259841	-1.5866379559999899	-1.042408378	-1.9639267199999899	-1.3617227519999899	-1.1774495869999899	-0.30504131200000001	0.679112033	-1.1871454619999899
Amino Acid	Tyrosine Metabolism	HMDB0001434	3-methoxytyrosine	-0.22498341499999899	-0.84509085799999895	-1.0319617430000001	-1.0395020450000001	-0.89809871900000005	-1.2407326439999899	-0.41806654900000001	-1.2142075450000001	-1.277062479	-0.37128768000000001	-5.9246618000000001E-2	-9.24829449999999E-2	-0.74696406299999896	0.38953042100000002	-0.15640153700000001	-0.69750784700000001	-0.78470706400000001	0.94817798099999895	1.5486016629999899	-1.288517543	-0.30884914899999899	-0.77156656999999895	-9.3235414000000003E-2	-6.8737462999999902E-2	-9.3485779999999893E-3	-0.47743437999999899	0.107790496	-0.36110971600000003	-6.3681724999999897E-2	-0.68972489599999898	0.48417063700000001	-0.42488230900000001	-1.180115625	-0.248928978	-0.836184025	0.13029158599999899	-0.59257255200000003	-0.18810052199999899	-1.0406736860000001	-1.415913722	-0.117310551	-0.893617412	0.34469281099999899	-0.325774604999999	0.20681652	-0.107964061
Lipid	Phosphatidylcholine (PC)	HMDB0007969	1-palmitoyl-2-palmitoleoyl-GPC (16:0/16:1)*	0.85426449299999896	0.97401776799999895	-4.1051115999999901E-2	-0.69383762500000001	-3.34114999999999E-2	0.75304336199999899	0.71931703199999897	0.120049841	1.069760781	1.5494396260000001	-1.4241158789999899	0.94056033100000003	1.79807669	-0.67426195600000005	1.43253681	-0.140293907999999	0.60296816600000003	0.64321049399999897	-0.69051190600000001	1.063207858	0.65082776799999897	1.4620315829999899	1.4126846369999899	0.13766399500000001	1.215562815	-0.37539598899999899	1.7379900610000001	-1.1290410200000001	8.5127566000000002E-2	2.64296330399999	1.4218824240000001	0.47670024500000002	1.4332695019999899	1.0329648090000001	0.68350392800000004	0.36905180300000001	0.14656187800000001	8.9399975000000007E-2	1.5453544960000001	0.97414294599999895	-7.9660482000000005E-2	0.65066095099999899	1.329571785	-0.33181397600000001	1.75747001	0.58606971900000004
Lipid	Fatty Acid, Amino	HMDB0000991	2-aminooctanoate	0.39179638700000002	-1.3455220720000001	-1.080445525	1.8226518679999899	0.88998726100000003	-0.57463149300000005	-1.1753440669999899	-0.94797821800000004	-0.34481867399999899	-0.63060280300000005	-9.3863580000000002E-2	0.49182301099999898	-0.82173222800000001	-0.25474871799999899	1.623479761	0.17796473900000001	0.17502367999999899	-0.16179196200000001	0.66768378100000003	-0.89574865000000004	-9.5168550000000005E-2	-1.064631369	-0.16421486199999899	4.4689695000000002E-2	0.101494507	-0.15163365700000001	0.118700132	0.28112250900000002	-0.193716204	-0.34080135900000003	-0.686006703	0.387670293	0.22722405900000001	9.2437415999999897E-2	0.57512712300000002	-0.23342153800000001	-7.6556834000000004E-2	-0.66385670500000005	-0.21058132700000001	-2.560587731	-0.74280775799999899	-0.85800304299999897	1.4062660380000001	0.93842205899999898	-1.210282444	6.2663368999999899E-2
Xenobiotics	Benzoate Metabolism	HMDB0060013	guaiacol sulfate	2.1307260430000001	1.02509953899999	0.14533773799999899	0.58073117200000002	-0.50755686600000005	-0.15956289200000001	-0.99469343200000004	0.66541412200000005	0.191943276	0.57211281199999897	0.94415290799999896	0.64822748399999897	-4.6491196999999901E-2	-0.32688178000000001	0.55896868399999899	0.93622264899999896	0.75552127999999896	-4.2870854E-2	1.3980257700000001	1.344259828	4.3421301000000002E-2	0.39474151099999899	-0.152788222	0.32991947300000002	0.399892523	-1.3522567539999899	-0.24182385300000001	0.88706872199999898	-1.0265300850000001	-0.60147187000000002	0.74825379700000005	1.124651268	0.85645963400000003	0.46841681200000002	0.71874214000000003	1.4976156119999899	0.52288169900000003	0.32300008000000002	-0.32121210700000002	-0.51278575900000001	2.0757248860000002	0.39115205400000003	2.3922901360000002	-0.157197901	-0.89351564000000006	0.341551893
Amino Acid	Urea cycle; Arginine and Proline Metabolism	HMDB0000856	N-acetylcitrulline		0.45364220900000002	0.62523056600000004			1.698470213	0.63091388400000004	1.3196289640000001	1.162462222	0.44002082599999898	0.887949349	0.61458022999999895						0.70442571499999895	1.029251243	0.96603834300000002	0.90249585300000001	2.00276338599999		1.2601275540000001	0.68094927500000002	1.495831779						0.50693202900000001					0.93408164199999899	0.79046520200000003	0.429147326	1.619538334	1.8889116050000001		1.208418	0.95044764699999895
Lipid	Plasmalogen	HMDB0011203	1-(1-enyl-palmitoyl)-2-myristoyl-GPC (P-16:0/14:0)*	0.164063667	0.52046466199999897	0.51444767700000005	-0.10993399299999899	0.96481525300000004	0.416247529	0.43116965899999898	0.31124190899999898	-9.1410987999999901E-2	-0.24501210600000001	-1.214925101	0.198092888999999	0.12949545600000001	-0.41406923800000001	0.46409323000000002	-5.7130945000000002E-2	-0.26025699400000002	0.75454432599999899	-0.87196288200000005	-0.32253314599999899	0.40743372	-0.29700696599999898	1.00937256099999	0.29187928000000002	0.62955326199999895	-0.25845520500000002	0.81034945400000002	-9.9256073E-2	2.7483347000000002E-2	0.57643607100000005	1.04669649	-0.33786968899999897	0.40907690299999899	-0.65698119399999899	0.82233491800000003		-0.76080924699999897	-0.614585563	1.9414846999999898E-2	0.68008260399999898	-0.46915411699999898	-0.65607590000000005	-0.55431169499999899	0.40504420699999899	-0.117621558	-2.1486913999999899E-2
Amino Acid	Tryptophan Metabolism	HMDB0000682	3-indoxyl sulfate	0.62683153999999897	-2.1179713999999902E-2	0.22908741099999899	0.32221625799999898	1.3007299960000001	0.79384691200000002	1.0609014729999899	1.6342540940000001	0.95780345499999897	1.5658903390000001	-0.26486929799999898	1.168947969	-0.32164324500000002	0.92069930300000002	1.467612245	0.998521679	0.107705169	1.7982141	1.295096019	0.68048369500000006	0.20577309199999899	0.81344921800000003	0.95665091099999899	1.530645966	0.34912046200000002	1.4143759840000001	1.385619843	1.095436828	-0.72425563400000004	0.60182465799999896	0.37371634300000001	-0.25574506800000002	-9.0538040000000004E-3	0.38893648199999897	1.2456131429999899	-1.8527737999999901E-2	-0.48701401700000002	0.54685187899999899	1.3126345530000001	1.38556777499999	0.22812084699999899	1.7119548	1.9722193189999899	-1.028424309	1.9073962470000001	2.5265290999999902E-2
Energy	TCA Cycle	HMDB0000958,HMDB000072	aconitate [cis or trans]	-2.5159117719999902	-0.72811859300000004	-2.8062996330000001	-2.3727857280000002		-1.7557090559999899	-1.7124458789999899	-2.0171986510000002	-1.774289582	-1.7225081310000001	-1.111961129	-1.654666878	-3.2107537229999901	-1.8147143910000001	-1.3150628719999899	-1.2434852270000001	-2.874125002	-2.2431967500000001	-1.686958977	-2.1957928610000002	-1.7816751040000001	-2.0985721850000001	-2.23406088399999	-1.966294618	-0.475448229	-2.2140990949999901	-0.98097993500000003	-1.755662469	-1.2166374280000001	-1.372973362	-1.1803108010000001	-0.25071457200000002	-1.414459465	-1.338083948	-0.64243721300000001	-1.3313673290000001	-1.682185456	-0.48476577900000001	-2.934755902	-1.19469487	-1.101905661	-1.897878092	-1.766803578	-1.1656502120000001	-1.9534630399999899	-1.530933732
Lipid	Diacylglycerol	HMDB0007219	oleoyl-linoleoyl-glycerol (18:1/18:2) [2]	1.13015387199999	0.69078315899999898	0.62797843399999898	-1.0186921280000001	0.246969992	-0.206813996	0.87740898199999895	-7.9985204000000004E-2	0.81906383000000005	-0.32378835900000003	1.07877315	-1.4458225060000001	0.41307502400000001	0.93881616700000003	0.78329495000000005	-0.69762204100000003	0.96573837799999895	-0.98886477399999895	1.021897541	-0.43407452200000002	0.863285203	1.345448931	-0.39984977199999899	-0.73193170100000005	0.696769905999999	-0.76776195000000003	-2.6196923459999901	-0.20046465799999899	-0.322445027	0.238035775	-1.3220753510000001	0.20481692100000001	0.129428086	0.56281562600000001	-0.827093631	1.044284226	0.719160621	0.362767169	0.75813663499999895	-0.40025951900000001	-0.49582777500000003	-1.222559094	1.1449967750000001	-1.20985776	-0.27470461000000002	-0.95529069700000002
Lipid	Lysoplasmalogen	HMDB0010408	1-(1-enyl-oleoyl)-GPC (P-18:1)*	-0.22542306400000001	-0.66524435299999896	-6.6144411E-2	-0.87426475199999898	-1.0924065089999899	-1.5834372969999899	-5.6521374999999902E-2	-1.240084789	-0.38413438300000002	-0.57530739099999895	-1.856193754	-0.78546644200000004	-0.22515497300000001		-0.70671819000000002	-1.3151611910000001	-0.77349234700000002	-1.7913556100000001	0.26533210899999898	-0.340053667	-0.76285893800000004	-0.75447519200000002	-0.676585569	-1.13889666599999	-0.44342242900000001	-0.165172231	-1.174132731	-0.146449353	-0.64896733900000003	-2.7846538000000001E-2	-1.70595341999999	0.15014564	-0.44904497700000001	-0.17476958000000001	-1.288626271	-1.330499136	-0.29915699099999898	-0.95585043000000003	-0.61819944699999896	-0.44209787699999897	-0.52329291	-0.92941680999999898	0.16047255099999899	-0.80095657300000001	-4.1459916999999902E-2	0.31991440700000001
Lipid	Fatty Acid, Dicarboxylate	HMDB0000784	azelate (C9-DC)	-1.3055951800000001	0.41907463900000003	-0.61383325	-1.282017797	-1.690751202	-0.629764502	-0.55163523999999897	-6.1367808000000003E-2	-0.33626952199999899	1.6291911910000001	-0.50167752899999896	0.99686687100000004	-2.8025870039999901	-0.973527539	-3.2043136560000001	-0.71696550800000003	-3.085508441	-0.98492158500000004	-0.127785075	-1.098819386	-1.5938850819999899	-2.0332640369999901	-2.0427470489999902	0.21562711700000001	-0.26818436000000001	-0.46183024900000003	0.20586775600000001	-0.64769572500000006	-1.265146103	1.7597552249999899	-0.26953876599999899	-1.1460033650000001	-0.47949266800000001	-1.18900464399999	-1.4414535799999899	-0.37310048299999898	-1.10493507	0.51382233600000005			-0.84256096000000003	-0.122457441	-0.117738312	-1.26128686		-1.99365137699999
Lipid	Plasmalogen	HMDB0011220	1-(1-enyl-palmitoyl)-2-arachidonoyl-GPC (P-16:0/20:4)*	-1.0814659369999899	-0.75326576000000001	-1.1096021869999899	-0.84949463300000005	0.42801237800000003	-2.4988540440000002	-0.45172112399999897	-0.59258548099999897	-0.314983122	-1.103326359	-2.7368772030000001	-0.46846089099999899	-0.49182605600000001	-2.3035565569999901	-0.57209067000000002	-0.844891422	-0.59978361599999896	-1.4374070830000001	-1.3755991780000001	-2.0577473730000002	-0.123752494	-2.2781620440000001	-0.33900952600000001	-0.27121547699999898	-0.45881279600000002	-0.22551447499999899	-0.36270781499999899	-0.91534499599999897	-0.45407159899999899	-1.7203396310000001	8.6777665000000004E-2	-0.553109297	1.407409557	-1.0509792659999899	-0.83456499699999898	-2.5471333340000002	-3.0393230080000002	-0.207791737	-2.1843911340000002	-1.004110523	0.26609015000000003	2.258778129	-1.912523778	0.51103201899999895	-0.74882225999999896	-0.65743642199999897
Xenobiotics	Food Component/Plant	HMDB0003045	ergothioneine	-5.5996255000000002E-2	-1.130043176	-1.1376705199999899	-0.64138412600000005	-0.90888064400000002	-0.80386684100000005	-1.121434933	-1.26065088	-0.54392991800000001	-0.897327557	-0.71482400800000001	-1.3604498549999899	-0.79449399799999898	-1.125430376	0.103662413999999	-0.29414955500000001	-1.035301477	3.0840533E-2	-1.2038086180000001	-1.0801682669999899	-1.082943174	-1.085126802	-0.52760998199999898	-0.17253306500000001	-0.65791345199999895	-0.15908193100000001	-0.72322957899999896	-1.6724452160000001	-2.5708103709999901	-1.49794145599999	-2.8783785220000002	-1.0829220239999899	-0.92285616800000003	-0.83376027500000005	-0.70143096500000002	-1.0320493399999899	-1.848154968	1.73114830099999	-1.94917233599999	-0.97402857799999898	-0.13667062699999899	0.41283408799999899	-0.63655530500000002	-0.38661088999999899	-1.64466243599999	-0.23181935100000001
Nucleotide	Purine Metabolism, (Hypo)Xanthine/Inosine containing	HMDB0000462	allantoin	0.36374258399999898	0.58678910200000001	0.21881582799999899	9.4264114999999898E-2	-1.6438112659999899	1.0359554179999899	0.41320233699999898	0.70557221299999895	0.30294543099999899	0.26146690900000003	0.39582993799999899	0.65317961000000002	-0.13316064499999899	0.31889664600000001	0.56718694000000003	0.84420519699999896	0.12293807599999899	0.36600264300000002	0.59214454800000005	0.28513409200000001	-0.49007020400000001	0.50461044600000005	-3.8609481000000001E-2	1.0942427050000001	0.780528004	0.46551646000000002	0.83688781099999898	0.88107947900000005	0.75289133699999899	0.101983906	3.8151328999999901E-2	0.74134831599999895	0.44303563499999898	6.5639928E-2	0.66656205700000004	0.92314597200000004	0.67908743400000005	1.0158712759999899	0.46234533900000002	0.56994488099999896	0.68024056899999896	0.389691175	0.70988891099999896	0.731042474	-0.286684684999999	-0.33078679300000002
Amino Acid	Tryptophan Metabolism	HMDB0240296	C-glycosyltryptophan	-0.62719323100000002	-0.92464415799999899	-0.36471348399999898	-1.052629925	-0.40492014500000001	-0.36010964400000001	-0.44853679800000001	-1.556403601	-0.84553181700000002	-0.63094435599999898	0.87904602399999898	-1.1066239339999899	-0.64408323999999895	0.27920470400000003	0.6504432	-1.420383178	-0.62607076100000003	-1.262565632	0.88021019700000003	-1.9762438250000001	-0.44929455499999899	-0.67163134800000002	-1.5769612040000001	-1.514893729	9.8339794999999897E-2	-0.685749304	-0.52879988899999897	0.35145404299999899	-1.0606192919999899	-1.886775146	-9.1893043999999896E-2	0.72355708799999896	-1.443513863	-0.51482186200000002	-0.30212012100000002	-0.43901192500000003	5.8667400000000001E-2	-1.2056321560000001	-1.023103104	-1.02123783	-0.376732822999999	-1.9427993219999899	2.4120749350000001	-1.2523303880000001	1.414245322	-0.75237628400000001
Lipid	Lysophospholipid	HMDB0010386	1-linoleoyl-GPC (18:2)	7.18037009999999E-2	0.99827007999999895	-0.128947066	0.37153410199999898	-1.070624931	-0.46396093700000002	0.62118710300000002	5.4829493999999902E-2	0.24769074499999899	0.59280316700000002	-2.532161533	-0.25216108700000001	6.6058162000000004E-2	-0.58413869399999896	0.183462616	9.9612873000000005E-2	-0.82679240700000001	0.140969597	1.4642456669999899	1.395300464	-1.1790489390000001	-0.87582593399999897	0.37426543899999898	-0.29009214900000002	0.86286385099999896	0.94235252599999897	-0.29522388599999899	1.9380829959999899	-0.476701702	1.629836292	-1.6615162020000001	9.6353974999999897E-2	0.91774008200000001	0.256507769	0.29332435899999898	0.64243288200000004	0.46311925399999898	-0.11879244	-0.282055167	-0.52861301599999899	0.76785293399999899	-0.58414991999999899	-0.63428686000000001	-0.48962675300000003	-0.304835778	-0.19787200899999899
Lipid	Dihydrosphingomyelins	HMDB0012085	myristoyl dihydrosphingomyelin (d18:0/14:0)*	-0.40723464500000001	-0.84909578299999899	-4.08322559999999E-2	-0.89509674500000003	1.341720579	0.185149696	-5.3928932999999901E-2	-4.717329E-2	-0.99586413100000004	-0.14092737899999899	-1.187724054	-0.148067799	-1.191385889	-0.64304220400000001	1.088818284	-0.39185679600000001	-0.77297775000000002	0.94524383599999895	0.78226900399999899	5.8569533E-2	0.58657292400000005	-0.14626408399999899	1.454346124	0.31733583799999898	0.307498194	0.71923044300000005	0.90531886800000005	-0.46776154800000003	0.62306941800000004	0.48477533	0.91619127300000003	-0.77943972100000003	-0.11650266500000001	-0.16273428400000001	0.77910860999999898	-1.8562355880000001	-1.024774361	-0.84043288999999899	0.37072724600000001	-0.76546699500000004	-0.62410190300000001	-1.238433135	0.28343101500000001	0.174632442	-0.36081500599999899	0.863668993
Amino Acid	Urea cycle; Arginine and Proline Metabolism	HMDB0240365	N,N,N-trimethyl-alanylproline betaine (TMAP)	0.831384923	0.65028326299999895	1.3615150620000001	0.9513334	-1.062208606	1.2362731220000001	-0.122375084999999	1.245519542	1.0105729619999899	0.79828212300000001	-0.10246601900000001	0.60184908800000003	1.8024764740000001	-0.24086100699999899	1.3162342090000001	-0.27073210399999897	0.63900447400000004	-0.69902281899999896	0.59136656200000004	0.31833937299999898	1.72137180999999	2.0934085790000001	0.30372547999999899	-1.4085809999999899E-3	1.46684394	0.68022955299999899	2.4233070999999901E-2	2.6885233159999902	-0.43808435800000001	0.225830841	-0.61510495399999898	1.2033941050000001	0.22355852900000001	0.31519330299999898	0.54652373600000004	0.12999909100000001	0.42533380999999898	0.580981839	1.115813865	1.381969153	0.70811249899999895	0.111521854	1.220208612	0.46514225599999898	0.92142106599999896	0.52733500899999897
Lipid	Fatty Acid Metabolism (Acyl Carnitine, Monounsaturated)		eicosenoylcarnitine (C20:1)*
Lipid	Phosphatidylcholine (PC)	HMDB0008055	1-stearoyl-2-docosapentaenoyl-GPC (18:0/22:5n6)*	-0.19389566899999899	-1.4264231169999899	-1.9499473890000001	-1.42855	-0.75509905099999897	-1.5239388810000001	-1.423455071	-1.9146864180000001	-1.5823784400000001	-0.27498086700000002	-2.6823901540000001	-1.237531634	-0.84409502999999897	-1.671351947	6.7816290000000001E-2	-1.5245918000000001	-1.383517023	-0.54430999099999899	-1.600829332		-0.60765122000000005	-0.65713612600000004	-0.45814094	-3.50314259999999E-2	-0.47137825	-0.31801563700000002	-0.33144712399999898	-1.93354702999999	-1.1867642249999899	-0.90206277599999896	0.194531021	0.11040570600000001	-0.25478087500000002	0.80362830799999896	-2.2910672110000001	-0.351033294	-1.559190957	-0.27814356200000001	-1.511823063	-0.58511541300000003	-0.73207804899999895	-0.467534593	-3.0568858000000001E-2	-1.765634675	0.29376782899999898	-0.749179606
Lipid	Plasmalogen	HMDB0011375	1-(1-enyl-stearoyl)-2-oleoyl-GPE (P-18:0/18:1)	-0.44682127199999899	5.4636399999999901E-3	-0.83453360899999895	-0.27850658	-0.23923319600000001	-1.703610509	0.49998642599999898	0.74264386500000001	-0.16983975200000001	0.36820560000000002	-2.1293245710000002	0.61215202400000002	0.82212247800000005	-1.20314269	-2.1484772999999902E-2	0.108906558	0.30984341500000001	-0.16339804199999899	-1.5198530750000001	-0.5182485	0.257971487	-1.6551278789999899	0.59957218300000004	0.66959502599999898	0.60228865399999898	-0.65685787500000004	0.233650829	0.26104052700000002	-0.47255433200000002	0.58939077399999895	-1.0367024579999899	-0.44990512999999899	1.824870167	-1.1736155500000001	0.52123675300000005	-9.1743856999999901E-2	-0.248422383	-8.2938867999999902E-2	-0.39324197300000002	-0.45834776500000002	0.45388384399999898	-0.73875221300000005	8.7431855000000003E-2	1.5374634620000001	-0.13132896499999899	-0.23165501399999899
Nucleotide	Pyrimidine Metabolism, Uracil containing	HMDB0000884	5-methyluridine (ribothymidine)	0.69801801600000002	0.51919154099999898	0.147758466	7.1408265999999901E-2	9.1922162000000002E-2	-0.190858688	0.473648599	0.314945849	0.22176563299999899	-1.7916370000000001E-2	-0.618510161	0.36055229500000002	-0.131056805	0.35421562699999898	0.32186093599999899	0.39976129799999899	-5.3680430000000001E-2	-0.35383732000000001	0.32405230400000001	-0.55323908799999899	9.3426388999999901E-2	0.33329505399999898	8.8356613000000001E-2	-5.50093919999999E-2	0.60929359599999899	-8.3418364999999897E-2	0.24922428499999899	1.0417682070000001	0.27353313200000001	-0.247174911	0.649717199999999	0.95083991700000003	0.78554212599999895	0.30394640299999898	8.66110979999999E-2	-0.237051286	0.259103266	0.70700727399999896	0.34658990899999897	0.51082419400000001	0.44474950400000002	0.49310089299999899	0.53934838100000004	1.659076209	0.53076301800000003	0.105987898
Amino Acid	Polyamine Metabolism	HMDB0061384	acisoga	1.7707463459999899	0.288960092	0.91644206399999895	-0.53034845900000005	-4.8900884999999901E-2	0.36701155400000002	0.25656612299999898	-0.336130981	0.29700556900000002	-0.149360468	1.303583333		1.2535891800000001	1.3931442030000001	1.182155348	0.59456477900000004	0.468551088	-0.32351717899999899		-0.15132491200000001	1.5935414269999899	-0.113884659				-3.2415587000000003E-2	6.9235781999999899E-2	1.4618611829999899	-1.557198447	0.49023106799999899	0.74706297899999896	1.701703789	0.817452662	-2.3933215000000001E-2	0.64159944400000002	1.44918576	1.8868226290000001	1.1574555959999899	0.74803960800000002	0.37141677000000001	0.38756234899999897	1.268947225	1.5894611860000001
Amino Acid	Tryptophan Metabolism		6-bromotryptophan	-0.71169859700000004	-1.729329071	-1.108851236	-0.65380053599999899	-0.57289813300000003	0.33396473199999899	-0.86321690799999895	-1.679206969	-0.73615482899999896	-1.519923363	-1.2418671020000001	-0.31002539699999898	-1.0214819020000001	-0.91398975800000004	-0.33986849699999899	-0.49338340400000003	-1.8065434039999899	0.40266889099999897	-1.205592913	-0.90653418699999899	-1.504596592	-0.97886139999999899	-6.8332110000000001E-2	6.3410519999999903E-3	-0.25094502400000002	-0.16618608900000001	-0.48825912700000001	-0.27787856500000002	0.46200487499999898	-0.63975073999999899	0.23498607899999899	-0.93790522499999895	-0.58922057000000005	-0.245816119	-0.30836559899999899	-0.37662532700000001	-0.57021498699999895	-3.2044392959999901	-0.72447419099999899	-1.4534931600000001	-0.34487039800000002	-0.30920785000000001	-2.36189847999999	-1.4072134759999899	-1.0752868550000001	-0.49233734499999898
Amino Acid	Methionine, Cysteine, SAM and Taurine Metabolism	HMDB0000731	cysteine s-sulfate	-1.887350053	-0.73339026799999896	-0.48288999799999899	-1.3938468799999899	-1.571570881	-0.77281169100000002	-2.4331800399999901	-1.0345276139999899	-1.7304361180000001	-1.1674367160000001	-0.74340556899999899	-1.0330480609999899	-0.92299518999999897	-1.2655935250000001	-0.86956623200000005	-1.026043542	-1.4269818000000001	-1.331648605	-0.56030706799999896	-1.4278672029999899	-1.7517337230000001	-1.9493415160000001	-1.2433429819999899	-1.3381515390000001	-1.051509018	-0.84098415100000001		-1.3173942649999899	-1.969455457	-1.387562033	-1.582231489	-1.2982704300000001	-1.240444511	-1.1549002260000001	-1.55058672099999	-1.7884760550000001	-1.9917179840000001	-1.5029082709999899	-1.5289952899999899	-1.5822334899999899	-1.5378928300000001		-0.38021811799999899	-1.481462343	-1.220220882	-0.91312324899999897
Lipid	Fatty Acid, Dicarboxylate	HMDB0000661	glutarate (C5-DC)	-1.1908245690000001	-1.9742700790000001		-1.2031278249999899		-0.92066061099999896			-0.453255309		1.9012100750000001			-1.407439434		0.62691864500000005		-0.90466965200000005	-0.90196436899999899	-0.622986979	-1.4345943409999899	-1.045603295	-1.732436219	-0.15485637799999899	-1.0864934420000001	0.78970544899999895	-0.27339388399999898		-0.152893839	-0.98313174599999897	-1.2298607210000001	-0.79668117800000005	-1.3864694129999899		0.299623062	-1.3958778350000001	-0.81504238299999898	-0.38553347599999899	0.102439961	-1.1305280369999899		-1.108568013	1.2558308300000001	-1.0003888270000001	0.55441141299999896	-1.0710218970000001
Lipid	Long Chain Polyunsaturated Fatty Acid (n3 and n6)	HMDB0006270,HMDB0000673	linoleate (18:2n6)	-0.883965008	-0.35701391500000001	-1.3139424930000001	0.68953962599999896	0.72494493900000001	-1.235242156	-0.45436351400000002	-0.93434012399999899	0.72392237000000004	0.15866432	1.095103191	-1.7161419600000001	-0.45663479600000001	0.95543443800000005	0.67281906499999899	-0.83269779899999896	0.54227736199999899	-0.95769813699999895	-0.39728981299999899	-0.29327834200000003	1.1309097429999899	0.16704460900000001	0.44016861600000001	-0.62922632499999898	-8.8581061000000003E-2	-1.393128784	-1.51792414899999	-7.698865E-3	1.0545341589999899	-0.30636193	0.40639039199999899	0.77843310899999896	0.93771474899999896	7.3426145999999901E-2	-0.78207541999999897	-0.58701040100000001	-0.72955152999999895	-0.37808915799999898	-0.446857163	0.27277069300000001	0.87174786299999896	-1.6036717899999899	-0.44584896099999899	-1.011444325	0.35143521799999899	0.43896460100000001
Cofactors and Vitamins	Hemoglobin and Porphyrin Metabolism	HMDB0000054	bilirubin (Z,Z)	0.51730737800000004	4.1431819999999901E-3	-3.58025989999999E-2	-0.203336509	0.21130428900000001	4.857728E-2	0.13131300000000001	0.32939096099999898	0.62454999499999897	0.19265689599999899	0.13607142	1.1235796579999899	0.207495659	0.275208864	0.28304201699999898	0.31674584	0.59182403400000005	0.62260623500000001	-0.25586165500000002	0.54911124499999897	0.24699396200000001	0.83239887700000004	0.19380351300000001	-0.241184074	0.118857635	0.75858442400000003	0.91628087899999899	0.90690278800000002	0.98694283000000005	-0.146801185	0.33477119300000002	0.70437567400000001	0.18825017999999899	0.68334055000000005	0.555655491	0.59485741700000005	0.29173347100000002	0.33358941199999897	0.67764759200000002	1.0493835410000001	0.74426031999999898	9.5815416E-2	0.26804648800000003	-0.207518907	0.329341257	0.83265356000000001
Amino Acid	Glutathione Metabolism	HMDB0000729,HMDB00008	2-hydroxybutyrate/2-hydroxyisobutyrate	-1.184306826	-1.075318963	-2.1979237299999901	0.42640859199999898	1.282287642	0.66992792199999895	0.51746561700000004	-0.28245377700000002	0.10335846	-0.84974533799999896	1.2438266069999899	-0.70703254299999896	-1.1347405310000001	0.38293759100000002	-0.55473119500000001	0.98856315400000005	-0.69212403199999895	-0.266823896	-2.0012247350000001	-0.69836470399999895	1.83761581	0.21470719099999899	-0.20516839100000001	-0.75354186300000003	0.77775450000000002	-0.29624964799999898	0.51379821800000003	-0.31709960300000001	0.90483192899999898	-1.0990395049999899	0.18871266	-0.50325469599999895	-0.26626949799999899	0.83929246700000004	0.23347231199999899	-2.94444063399999	-2.104784258	-5.9748453E-2	-0.35889631799999899	0.63941037899999897	0.95556340299999898	0.81993669199999897	-0.44341756799999898	0.105191166	-1.1123718389999899	0.96920651300000005
Carbohydrate	Aminosugar Metabolism	HMDB0000230	N-acetylneuraminate	-1.868589421	-2.4656314180000001	-0.82940611900000005	-1.636942407	-0.92733717400000004	-2.2743195109999901	-0.98324119399999899	-2.934366598	-1.171376497	-0.14314386500000001	-0.15273842600000001	-2.03820752499999	-1.57417334499999	-1.13357994799999	-0.26816673099999899	-1.8573961560000001	-1.3583419219999899	-1.1187268560000001	-0.105231436	-2.0328786320000001	-1.44761512	-2.180818344	-1.748265347	-0.87004447299999899	-0.30316080899999898	-1.423667733	-0.80256389900000003	-1.7196016110000001	-1.062084791	-1.6688130379999899	0.50473712100000001	-0.21837925599999899	-1.466164107	-1.256818846	-0.41547763100000001	0.46681814300000002	0.43432648400000001	-2.193057837	-2.1639058580000001	-1.181775448	-0.69776135699999897	-0.90643038799999898	-4.2356378E-2	-1.10217186599999	1.22116178099999	-0.88640513899999895
Lipid	Plasmalogen	HMDB0013405	1-palmityl-2-stearoyl-GPC (O-16:0/18:0)*	0.30124508999999899	1.7321447E-2	-0.932832777	8.2791133000000003E-2	1.258757758	-0.15716537999999899	1.282532351	0.33252087400000002	0.89979700100000004	1.700236278	-1.8968094660000001	0.71889705699999895	0.53369361199999898	0.81240690900000001	1.5509667110000001	-0.65679270300000003	0.45866987599999898	0.69896644799999896	7.2215275999999898E-2	0.67053623600000001	2.0185948730000001	-0.12230889	2.8365014820000001	0.88823226899999896	1.7919946330000001	0.13164611600000001	1.1829827959999899	0.831577338	-0.67451775700000005	0.29823389300000003	1.0841627110000001	0.24683548699999899	0.90876843399999896	-0.13358481999999899	0.427063797999999	1.4332867979999899	0.92314358600000002	-0.292316311	-6.476548E-2	0.67045410500000002	0.43047472599999898	-0.52573976600000005	1.1963937330000001	1.6737362229999899	3.7007325710000001	1.1584069370000001
Lipid	Lysophospholipid	HMDB0011507	1-linoleoyl-GPE (18:2)*	-0.54354598399999898	1.3249185939999899	-0.70515218999999896	0.222382673	-0.98836030100000005	0.26023643699999899	1.111585568	0.25506069100000001	0.86930020900000005	0.83526929699999897	-1.782285659	2.3286116999999901E-2	1.2179147420000001	-8.9994696999999901E-2	0.19084921399999899	-0.19344605200000001	-0.59124263200000005	0.39179598300000001	1.329107917	1.3330624499999899	-0.84246159399999898	-0.72808239799999896	0.69640648500000002	0.140368509	1.1748599070000001	0.48555805200000002	-0.44885578300000001	1.561961079	-0.49244871000000001	2.485103895	-0.89382352700000001	3.8505404E-2	1.004050968	0.18356398600000001	1.470581444	1.528969137	1.7137065440000001	0.60083925100000002	0.11827515700000001	-0.62467389299999898	0.79965505299999895	-1.5858876580000001	-0.14914166700000001	-0.198336335	-0.15697699300000001	-0.231251494
Amino Acid	Methionine, Cysteine, SAM and Taurine Metabolism	HMDB0001015	N-formylmethionine	0.32853511099999899	0.22436930899999899	-1.1020523419999899	-0.43443701499999898	0.33569787499999898	3.0394971999999899E-2	7.7808567999999897E-2	-0.13249274699999899	-0.48099950499999899	1.5403421E-2	-0.195228191999999	6.3528576000000003E-2	-0.79476274300000005	0.15644058299999899	0.52695007299999896	-0.48687046899999897	-0.218159784	-0.19247022899999899	1.33795559499999	-0.241137094	0.6990094	0.13268878000000001	-0.70567018100000001	0.118359246	0.13185504100000001	6.6144673000000001E-2	0.32515298399999898	0.67893774799999895	7.8680279999999905E-3	-0.73977171600000002	0.40012779599999898	1.514681035	0.15615296100000001	6.5469228000000004E-2	0.353908214	-0.15335130899999899	-0.65957171400000003	6.0710528999999902E-2	0.39457060599999899	-0.189881784	0.25190126400000001	-0.56588991300000002	1.0067086110000001	-0.24545756399999899	-0.37228285700000002	0.145669364
Lipid	Plasmalogen		1-palmityl-2-palmitoyl-GPC (O-16:0/16:0)*	0.33484592699999899	-1.1427361E-2	-6.4264559999999901E-2	6.9810129999999901E-2	1.0614084290000001	0.35093812499999899	0.203795423	1.09994237799999	0.50426793700000005	0.26398769599999899	-1.5059423000000001	0.210437864	0.89943578700000004	0.57151445000000001	-0.39889555399999899	-1.0496633580000001	0.76691406699999898	-0.26907229799999899	1.07464201	0.37131384899999897	0.38291008399999898	-0.14708734700000001	2.4912962570000001	-0.12830176600000001	0.52543516400000001	0.396724568	0.94142379200000004	1.6893820420000001	0.11816072699999899	-0.20238688799999899	9.5895166000000004E-2	0.41563881699999899	1.4729022009999899	-0.506277439	-0.54881768200000003	1.363806853	0.74602871000000004	-1.009042204	-0.45661478799999899	-0.26740156199999898	-0.424270647	0.263163431	0.298275542	0.287904207999999	1.1196291599999899	0.87203412199999897
Carbohydrate	Aminosugar Metabolism	HMDB0000212,HMDB0000215	N-acetylglucosamine/N-acetylgalactosamine	0.211491498	2.56004E-3	-7.1456512999999902E-2	-0.38609900699999899	-9.4837423000000004E-2	-3.950729E-2	0.130267986	-0.26927127099999898	-5.30811999999999E-4	-0.26171538	7.9317987000000006E-2	0.264804176	-0.15412967699999899	-0.111063524	0.14072658900000001	-0.28391813500000002	-0.31747546700000001	0.173277186	0.21242491199999899	-0.24931603599999899	0.269287571	0.26700228500000001	0.325560829	0.11403672500000001	0.30312673800000001	-0.33468039799999899	0.59929724399999895	3.9532583000000003E-2	0.18415429999999899	6.4655379999999901E-2	7.8235062999999896E-2	0.28718262300000003	0.20042194799999899	3.0754331999999902E-2	0.39772475400000001	7.7180557999999899E-2	0.132365662999999	0.51620494500000003	-3.1396785000000003E-2	0.179094481	-2.5965489000000001E-2	2.1367137000000001E-2	0.119626833	-0.35818092600000001	-0.29623929199999899	-0.25363460599999899
Amino Acid	Tryptophan Metabolism	HMDB0000197	indoleacetate	0.32084302100000001	-0.82285249599999899	1.294215197	1.559343296	-0.24474520599999899	0.783172961	1.550540045	2.2509590840000002	-0.465854608	1.305383475	0.48665691700000002	0.23874733300000001	-0.69059854799999898	0.36900187699999898	1.109569212	1.2135474589999899	-2.3146427000000001E-2	-0.105100516	-0.74639744699999899	-0.17505864700000001	-0.28380385899999899	0.50878783900000002	-0.50820675299999896	0.32730230399999899	0.27419212999999898	-0.39470735800000001	-0.173851705999999	0.38362228399999898	7.6355448000000006E-2	2.4400354559999902	1.4121711029999899	1.2463571229999899	6.7453374999999899E-2	1.28297447899999	4.8167333999999902E-2	-0.44701572499999898	1.224597454	0.31795399200000002	1.99055144799999	-7.2170600000000001E-2	1.0414099379999899	1.2919349870000001	0.35194838299999898	-0.73675839499999896	0.273768705	0.59078370899999899
Lipid	Lysophospholipid	HMDB0010397	1-eicosapentaenoyl-GPC (20:5)*	0.55197783	1.6210490049999899	1.7765830709999899	1.228625812	5.9699412E-2	1.3808771799999899	1.949519209	0.172676783	0.47907908300000002	1.9104256470000001	0.31499312200000001	0.46499078500000002	1.198919713	0.69102717999999896	1.088696997	0.771868467	-0.180120058	1.081833649	1.8136618769999899	1.437463573	0.67176371800000001	1.6299523170000001	1.368987685	0.60956691500000004	1.265638713	3.4268405849999901	1.4026125899999899	1.2003352709999899	1.3113682929999899	2.4259063410000001	0.58562623700000005	0.83302907900000001	1.531901926	0.97331367300000005	0.71608249499999899	6.7450737999999899E-2	1.0806205739999899	-0.31449525	1.5288037880000001	0.80192190699999899	0.45384731299999898	2.6949230310000001	0.96859325699999899	0.45556370499999899	0.837397897	0.88327879300000001
Lipid	Lysophospholipid	HMDB0010382	1-palmitoyl-GPC (16:0)	-0.43077042300000001	-1.0345230860000001	-0.67576259400000005	-1.1992861079999899	-1.3209912779999899	-1.5780261520000001	-0.75323184499999896	-1.8669716380000001	-0.98258669300000001	-0.68619166499999895	-4.0547220030000002	-1.38428781	-1.060835118	-0.78790190400000004	-0.49817997200000003	-1.4171530349999899	-1.9934171789999899	-1.37344599199999	-0.38613188300000001	-0.69082165100000004	-1.1914984129999899	-0.40156991800000003	-1.7805308999999901E-2	-1.011630335	8.4978452999999898E-2	-5.9063917000000001E-2	-0.85857494199999895	-8.4468189999999901E-2	-0.70918444599999897	0.26871527499999898	-1.3887124879999899	0.20881978300000001	-0.546158327	-0.21643246799999899	-1.6145992730000001	-2.359295E-3	0.77123339999999896	-1.05829248	-0.765026348999999	-0.75503740799999897	-1.529378962	-1.020475531	0.63101672099999895	-2.1345493449999902	-0.38379480900000001	-7.04303069999999E-2
Lipid	Ceramides		ceramide (d16:1/24:1, d18:1/22:1)*																						0.75523436600000005	1.2892364059999899		0.65929593200000003	0.64954772599999899		0.268535368	1.484443575	-0.25765264999999898		-0.83074382700000005	-2.5235998909999902	-0.105370085	0.41180732199999898			-0.32440010400000002	1.6807202050000001	-0.25653240100000002	-0.47856928500000001		1.5473697209999899
			hydantoin-5-propiote		0.30272648400000002		0.496458489	-0.19741225200000001	1.2371002170000001		2.3144063510000001			-4.7902422E-2	1.1715349509999899		0.56629204				1.04366094899999	-8.3179870000000006E-3	0.28704941699999897	1.292558087	-1.9696199999999901E-4	0.59224705899999897	0.39358318599999897	1.1795223050000001	0.95899515199999896	0.83363247699999898	-7.1711043000000002E-2	-0.57416802300000003	0.12840595099999899	-0.17026917999999899	0.803730371	3.3548952999999902E-2		0.46469120600000002			1.198800525	-0.38987790900000002	0.74177067100000005	0.50485453300000005	0.60424488799999898	0.79392069300000001	1.568031092	-0.13864996299999899	-0.25673950400000001
Lipid	Sphingosines	HMDB0000277	sphingosine 1-phosphate	-1.871520622	-3.3511352090000002	-3.8201606379999902	-2.938991353	-0.25535427100000002	-1.5573835540000001	-0.56894085699999897	-2.4438911600000002	-1.4395542560000001	-0.51684590900000005	-2.6100357390000002	-2.0413780400000001	-1.369013968	-2.6711950130000002	0.27985296700000001	-2.0075530320000001	-0.44261900900000001	-1.6987322460000001	-0.27098182700000001	-1.2870343369999899	-3.068077749	-3.3088928499999901	-2.0292389289999901	-1.3893711660000001	0.73092500500000002	-0.89114576999999895	0.107057082	-1.484624948	-1.6013970740000001	-2.2864779030000002	-1.4409161640000001	-2.0168435530000002	-2.1744329869999901	-0.85787165499999896	-1.8727322420000001	0.31179800800000002	0.10694638300000001	-0.83356267100000003	-2.2513720070000001	-9.23178689999999E-2	-2.2256162669999902	-1.8922845210000001	-0.48084853	-0.19335295399999899	1.89845916699999	-9.0689088000000001E-2
Amino Acid	Histidine Metabolism	HMDB0002320	imidazole lactate	0.87662274100000004	1.115850856	2.1721884500000002	0.73650090999999895	-1.326676298	1.4611646279999899	0.73847484900000004	1.1036023829999899	1.1318065909999899	0.84266651400000003	-0.16470057299999899	0.37571956000000001	0.83118261800000004	-1.068248834	0.636118933	0.30353960800000002	0.62624458800000005	-0.62242950500000005	-7.6299451000000004E-2	1.7376092299999899	1.1239480959999899	0.71274114300000002	0.78842219300000005	-6.7409074999999902E-2	1.6541889329999899	0.50973413499999898	0.33648446900000001	2.2401438520000001	0.41410991800000002	1.434776013	4.6405118000000002E-2	0.95403089399999896	0.454998075	-0.18562944300000001	1.203495668	0.17691242900000001	0.63872031100000004	0.35074032199999899	0.69112068100000001	2.265783737	1.0790445449999899	0.29372680800000001	1.740024759	-0.13429622699999899	1.148183636	0.112237674
Lipid	Phospholipid Metabolism	HMDB0000925	trimethylamine N-oxide	0.70334730400000001	0.178940775	1.474195648	0.74758099499999897	1.116733277	1.0652047549999899	0.70034967299999895	0.88785027900000002	0.39591910200000002	1.8179397820000001	0.58572016299999896	-0.102525176	-0.27508276999999898	0.36679333200000003	1.3167502659999899	2.08021415599999	-0.16574934599999899	0.49809217099999897	4.3142627960000004	-8.7290850000000003E-2	0.36175787599999898	0.220199796	-0.192761513999999	-0.27851675799999898	0.54928603099999895	2.3194336999999901	0.400683663999999	1.23766048799999	0.67661730799999897	-0.33038798400000002	-0.42179208899999898	0.654953016	0.40723381400000003	-1.5357816129999899	3.5829536000000002E-2	-0.35038294800000003	-2.2923909230000001	1.9157350929999899	1.5578954780000001	-0.21768036199999899	-0.23737345100000001	2.177729405	1.566630226	1.08031299999999E-2	0.45403331499999899	0.40787384599999899
Lipid	Pregnenolone Steroids		21-hydroxypregnenolone disulfate	0.13695226799999899	0.53759541300000002	-0.246931277	0.44885286400000002	-0.407461568	1.047540514	0.79207631300000003	0.90724335199999895	-0.53626527700000004	-7.1099065000000003E-2	-0.32645714300000001	-0.87857256699999897	-0.44557469599999899	0.61991483700000005	-0.71322697700000004	-1.0677367010000001	1.098491629	-0.29923833900000002	1.449235364	-1.614455411	0.50448746099999897	1.3715834549999899	-0.67497382299999897	-1.255631446	0.37062493600000002	-0.27801981799999897	-0.83330261100000003	0.73541915099999899	-0.46179249	0.28996301400000002	0.233731514	-0.88359492900000003	-0.82562309300000003	-1.137907282	-1.43920998	-0.38879175300000002	-1.284583517	0.40507860200000001	1.3290874370000001	0.40450604200000001	-1.109508562	1.7752390999999899E-2	1.568944205	-0.463367209	0.74873687300000002	0.115838126
Lipid	Phosphatidylcholine (PC)	HMDB0007970	1-palmitoyl-2-stearoyl-GPC (16:0/18:0)	-0.56381721900000004	-0.26080878299999899	0.186828839	-7.9195011999999898E-2	0.37453208900000001	-1.305042525	0.28864313899999899	-1.30732639399999	8.4838686999999899E-2	5.1303082E-2	-3.2909434320000002	-0.44966271000000002	-0.72908883999999896	-0.20964885	0.66271796900000002	-1.302767037	-0.691169696	-7.4650018999999901E-2	0.203608336	-6.9862916999999899E-2	0.971379938	-1.11860966	1.2455631250000001	0.105391314	1.02760243	0.37109058700000003	0.59646205900000004	-0.13708368500000001	-1.041203927	-0.19767705699999899	-0.49779551100000002	-8.9863419E-2	0.70369643100000001	-0.54801579099999898	-0.15955338399999899	1.774797511	0.90865331000000005	1.1097990790000001	-0.82465195000000002	0.85475489199999899	0.61516225700000005	0.349832319	0.161772272999999	2.2976265999999902E-2	2.8531306910000001	0.38805238399999897
Lipid	Lysophospholipid	HMDB0012108	1-margaroyl-GPC (17:0)	7.9895900000000006E-2	-0.64864100999999896	2.4928736E-2	-1.188360088	-0.51505943399999898	-1.663531434	0.11910725899999899	-1.496433229	-1.156300254	-1.09563682	-2.6106893310000001	-0.94731515300000002	-1.0685001590000001	-1.0044687080000001	-9.0235007000000006E-2	-0.96683317400000002	-2.2714392440000002	-0.19297672699999899	-1.8533688999999898E-2	-0.60118935100000004	-0.38571573100000001	-1.0120358780000001	0.25614737500000001	-1.2121861469999899	7.0962813E-2	-0.159132683	-0.22100851099999899	-0.29595247800000002	-1.1771120980000001	0.117411377	-0.76547932200000002	-7.9450476000000006E-2	-0.56302536400000003	0.14421107499999899	-0.26105334600000002	-1.4198525289999899	-1.050972939	-0.80028854599999899	5.4008805E-2	-0.56998948100000002	-1.246239506	-1.349247571	1.0740347029999899	-2.1072695669999901	-0.42525892100000001	-0.35777315300000001
Nucleotide	Purine Metabolism, (Hypo)Xanthine/Inosine containing	HMDB0000289	urate	1.1258786489999899	-0.292505295	1.019160756	0.234179849	-2.2580490470000001	2.58751620799999	-0.93393336400000004	1.0871217559999899	0.93390452599999896	1.1154914069999899	1.723121216	5.1857129000000002E-2	-0.87907210199999897	0.36195356499999898	-0.23176264999999899	1.061079031	0.63554811700000002	-0.90485456600000003	1.2745732169999899	-0.85446691200000002	-1.7300445000000001E-2	2.6944827820000001	-1.7313302260000001	0.39814188700000003	1.354445267	0.65308230199999895	-0.67774283199999896	1.8544677629999899	0.44505221299999898	-1.190297658	0.48639337500000002	2.230662256	-0.121211501	8.3342758000000003E-2	0.26400133999999897	1.557791076	1.26710654599999	1.0177564880000001	0.82501409699999895	1.450954576	1.5245329110000001	1.621031399	1.7668621449999899	1.5889792840000001	0.17625792700000001	0.54061521400000001
Nucleotide	Pyrimidine Metabolism, Orotate containing	HMDB0000788	orotidine	-0.99455755300000004	-1.7474220439999899	-1.2301280969999899	-1.2631020630000001	-1.5490183550000001	0.22780235200000001		-0.66600455400000003	-1.1774173670000001	-1.4909207900000001	-0.84955990000000003	-0.66640185799999896	-2.0142150280000002	-0.89122256300000002	-0.173334879	-1.5776541120000001	-1.6332030820000001	-1.306216893	-0.439105472	-1.7629967150000001	-3.4798012520000001	-0.179485864999999	-2.1866767650000001	-1.572004832	-0.83684241299999895	-1.58391597399999	-1.209711655	-0.248239495	-1.1803161259999899	-2.1146562449999902	-0.89254921499999895	0.55359532899999897	-1.3820911279999899		-0.99341733799999898	-0.36195223500000001	-0.67577530100000005	-1.24837449199999	-1.7384534039999899	-0.97979609300000003	-1.230894758	-2.5439859710000001	0.310771782		-0.88029835999999895	-1.596564951
Xenobiotics	Benzoate Metabolism		3-methyl catechol sulfate (1)	-0.26005312600000002	2.3950194379999901	1.163293184	1.088081657		0.44434526499999899	2.3848800999999899E-2	1.295085249	1.0737031960000001	3.7348417000000002E-2	0.56627482200000001	-0.193221643	0.68957821399999897	0.96720556099999899	-0.30222807299999899	2.62706994099999	0.363507203	0.33295639500000002	-0.17359403900000001	1.9029434780000001	-0.45773017900000001	6.4192778000000006E-2	1.3712813880000001	1.2058627179999899	0.62468740300000003	-0.14898467400000001	5.46848689999999E-2	2.5790813999999902E-2		0.15214223499999899	1.140380374	0.14919700899999899	0.265441592	-0.24139801899999899	-0.10380252800000001	-0.52468214499999899	-0.37290997100000001	8.4274183000000003E-2	-0.660295611	0.50780477000000002	2.5221228550000001		0.42253232000000002	-0.41903428199999898	-0.77701921799999896	0.36039231700000002
Amino Acid	Tyrosine Metabolism	HMDB0060015	phenol sulfate	1.0389588430000001	0.30450120600000002	0.16195521700000001	-0.109498442	0.86715722200000001	-0.67818821799999895	0.61619849199999899	1.55671527	0.78918246299999895	1.1728734599999899	0.485695875	-0.30562277199999899	-0.107815735	0.40303176299999899	1.2189452080000001	0.75844649099999895	-5.5249408999999902E-2	0.551375332	1.3524684380000001	-0.128805738	5.3655466999999901E-2	-0.236574704	-0.274081823	1.5524683560000001	7.1651979000000005E-2	2.00619489599999	2.2485927509999901	0.205187648	-5.5483679000000001E-2	-0.49940627399999898	-1.6641200000000001E-3	0.18502743099999899	0.29849443599999897	2.8651264999999902E-2	0.57842669300000005	-0.27529464199999898	0.64877759999999896	0.190528105	-0.52756843200000003	-0.44544157000000001	-0.212674054	0.93148587199999899	1.4460153039999899	-0.520150161	0.82624199099999895	-0.84952645199999899
Lipid	Fatty Acid, Dicarboxylate	HMDB0061112	3-carboxy-4-methyl-5-propyl-2-furanpropanoate (CMPF)	1.0130180070000001	1.757254635	2.033139271	1.6057546119999899	1.84446205	1.278741345	1.176887936	0.40855488000000001	1.974211309	5.9991082000000001E-2	2.0642412870000002	3.199892E-2	-0.21916422799999899	1.7995993020000001	0.77932345000000003	1.8295555160000001	-3.1795485999999901E-2	0.57514211000000004	1.933131299	0.31364513500000002	1.508911407	3.9302282000000001E-2	0.94636464300000001	2.305954474	1.69070502999999	2.8660393819999901	1.216560598	0.18465005500000001	2.6574937410000001	4.6719580000000004E-3	1.1099463629999899	0.13791098700000001	0.33743531100000002	0.57738406600000003	1.3780322279999899	-1.946084903	-0.70455775300000001	-1.641251722	0.70240573799999895	0.47541349900000002	2.5881246010000001	3.05138105499999	1.1102200760000001	1.177895439	-0.34792057999999898	-0.31382411500000001
Lipid	Plasmalogen		1-palmityl-2-oleoyl-GPC (O-16:0/18:1)*	0.58499450799999897	0.99360172300000005	0.24942235400000001	1.0227121610000001	0.58604705700000004	-0.20974624	1.5902720450000001	1.105834964	1.9328581899999899	0.117626735	0.63988982100000003	1.207512132	1.859205207	1.1398964009999899	-0.258802113	3.1721352000000001E-2	1.904960295	-0.27484689200000001	2.0730330380000002	0.51702551299999899	0.80314830000000004	-0.240516804	1.894937871	0.73854636200000001	0.59515261600000002	0.18706628	0.85174870899999899	2.2393537490000002	0.81481287599999896	-0.374384463	0.16728142700000001	0.92647904699999895	1.501575176	-0.15181072200000001	0.23568623799999899	1.3589955199999899	1.336610729	-7.4351679000000004E-2	-0.209441407	0.18964084	1.4761763139999899	0.70382256799999898	0.668116767	1.318277892	1.684844762	0.78705396699999897
Lipid	Phosphatidylethanolamine (PE)	HMDB0008946	1-palmitoyl-2-docosahexaenoyl-GPE (16:0/22:6)*	-0.38223237199999899	-0.24817179	-0.40033383700000003	-1.3067795339999899	-0.81656882600000003	-0.16270151299999899	-0.24963871200000001	-4.5849622999999902E-2	0.177449569	-0.63176625799999897	-8.6177712000000004E-2	-1.179638865	1.531319364	0.94007232399999896	0.31078563799999898	-0.247239552	-1.2097549700000001	-0.94003097499999899	-0.390954371999999	-1.015266676	1.5420252329999899	-0.44869703300000002	-0.85905381599999897	-1.6343545000000001E-2	0.81916394400000003	-0.272557834	-0.62562470800000003	-1.7963297760000001	-0.231903729	-0.90551059	-1.2407035369999899	-5.1480669E-2	-0.50848890000000002	-0.88215406100000004	9.0939051000000007E-2	-0.73951138100000002	-0.41632015700000002	-1.89493076	-0.43522052900000002	-0.47003144000000002	-1.542072334	9.1451194E-2	0.32416579699999898	-1.9856161050000001	-0.34412927599999898	-1.8721396340000001
Amino Acid	Urea cycle; Arginine and Proline Metabolism	HMDB0000517	arginine	1.6046560110000001	1.182629903	1.580115267	1.069955899	0.93968295099999899	1.312490296	1.342517239	1.093295707	1.2965656640000001	0.74763458199999899	0.82520848199999897	0.92774643999999895	1.14198734	1.058708451	1.1818575120000001	0.30059884999999897	0.84944817900000003	0.93881200899999895	1.3512300100000001	1.3862123500000001	0.99658393000000001	1.140598563	1.3386219669999899	1.194684157	1.2481051190000001	1.6014527860000001	1.352379877	1.585733828	0.94632872800000001	1.257442712	1.018453338	1.486149637	1.402448852	1.573335712	1.4876556670000001	1.203490916	1.21554958	1.954958835	1.2942425660000001	1.1768555220000001	0.97408215300000001	1.223998784	1.507309939	2.0630884260000002	1.369338417	1.262961768
			phytate	0.60552455999999899	1.124077386	-9.1064906000000001E-2	1.7708195259999899	1.205459442	1.3976565839999899	0.82988590100000004	1.2750684430000001	-0.41621687299999899	0.50608017800000005	-0.93357756999999897	0.83093928399999895	8.05083139999999E-2	0.65157121699999898	1.7697489390000001	1.122216375	-1.0545397809999899	1.252349315	0.48540799800000001	0.53758499199999898	1.110812149	0.989993393	1.1909774040000001	0.77524046800000002	1.0074199509999899	0.35333773000000002	1.060273354	1.0257660369999899	1.483716088	0.87253910199999896	0.88344885900000003	0.39341800500000002	0.75612463399999896	0.72674083199999895	1.796193293	-1.3942838870000001	-7.5590325999999902E-2	-0.17877718200000001	0.92237084400000002	1.4018093170000001	-3.5365758999999899E-2	-1.617608964	0.336401600999999	0.110125533	-0.33455902100000001	0.75909577299999897
Lipid	Phospholipid Metabolism	HMDB0000224	phosphoethanolamine	-1.777424409	-2.0654039339999901	-2.5205008279999901	-2.2651047929999901	-0.89101185500000002	-2.092183227	-0.44511736499999899	-1.7934825489999899	-1.116827692	-0.70149366300000005	-1.6793003580000001	-2.226351363	-2.0488608699999902	-1.778347218	-0.33380655199999898	-2.41719057499999	-1.052380479	-1.1063404809999899	-1.296799512	-0.79153001499999898	-1.6956777670000001	-2.258792095	-1.9046076679999899	-1.251722488	7.6075766000000003E-2	-0.65031293499999898	-0.489913354999999	-1.9119434959999899	-1.070284134	-1.4608008880000001	-0.76559128700000001	-1.650564623	-0.74052241699999899	-0.79478782800000003	-1.6948641820000001	-6.56629699999999E-3	-6.2496349E-2	-1.0472959479999899	-1.394357106	-0.16687647	-1.0089208000000001	-0.86424060199999897	-1.7418924330000001	-0.31847570400000003	0.96501595500000004	-0.18629817300000001
Lipid	Ceramides	HMDB0004950	N-stearoyl-sphingosine (d18:1/18:0)*	0.38184659799999898	0.45450993499999898	-1.05192617	-0.93473829200000003	-0.54534673700000003	0.63623083599999897	0.84964548500000003	0.28764202799999899	0.33021445999999899	0.60663012500000002	-0.97918983699999895	-0.36962673800000001	1.4236061	0.61331294000000003	1.2061259719999899	-0.77748197900000005	-0.175229621	-0.58186165300000003	-1.3825690470000001	0.94980334499999897	1.861644861	0.14939248799999899	1.111406589	-0.80777168399999899	1.177267829	-1.09799167099999	0.78653247100000001	0.85375114500000004	0.51114433299999895	1.003096121	0.568239893	5.021871E-2	0.13943662100000001	6.9495785000000004E-2	-0.63030780099999895	-0.55815833400000003	2.2914621E-2	-0.136206151	1.1938629300000001	0.95406533299999896	0.20125710399999899	-0.371010913	1.415257056	-8.0490899000000005E-2	1.0661469560000001	0.116066823
Lipid	Lysophospholipid	HMDB11477	2-linoleoyl-GPE (18:2)*	-1.918614219	2.2763045750000002	-0.22725516600000001	-0.33669018499999898	-0.94500296800000005	-0.46055892999999898	0.94277562400000003	0.44784382700000003	0.33254824599999899	1.7183197539999899	-3.341133101	-0.221292611	1.6199938279999899	-0.118554425	0.44219868400000001	-2.07590094399999	-0.58545512700000002	1.0391778599999899	1.9964940309999899	0.75808344500000002		-2.2194787000000001E-2	1.191307675	0.28869131599999898	0.38597597900000002	0.55622265500000001	-0.38000779400000001	1.614636674	-0.27403034700000001	2.7684059969999901	-1.850853061	-0.102118746	1.2282468150000001	-0.48340454500000002	1.531356672	1.4583088449999899	1.8481478250000001	0.86538472499999897	0.215460602	-0.79895914499999898	0.97856402099999895	-1.012593106	8.6695512000000002E-2	0.26869519400000003	9.3082089999999892E-3	-0.65484842399999899
Peptide	Acetylated Peptides		phenylacetylcarnitine	-1.0615102E-2	0.256547095	1.2159524079999899	0.54021209400000003	0.49748403899999899	-0.236534790999999	0.402187028	-0.65496717900000001	9.8564923999999901E-2	0.78920667899999897	2.056145125	0.63102324799999898	-1.470242716	0.77147648099999899	0.136418291	-0.25135709699999897	-5.2401647000000003E-2	0.90368759499999896	4.4705133000000001E-2	-0.86433288600000002	0.294564098	-0.32868866200000002	0.43224172700000002	0.84241920400000003	0.180286804999999	0.72273948499999896	0.98280958500000004	0.399390405	0.50807999800000003	-0.19555370699999899	0.22902139099999899	-2.3100725450000001	-2.0198280780000002	0.37853709200000002	0.235332124	-1.6169567760000001	-1.0677337419999899	1.418782749	1.2366662230000001	5.8802670000000001E-2	0.43580628700000001	-3.6051196000000001E-2	-0.25786376100000002	-0.97257570699999896	0.46560369099999899	-1.1811786470000001
Lipid	Long Chain Polyunsaturated Fatty Acid (n3 and n6)	HMDB0005060	dihomo-linoleate (20:2n6)	-1.258160567	-0.71997380899999897	-1.313022785	0.32487755600000001	0.190919965	-1.6420015480000001	-0.678802499	-1.5497213649999899	0.26685133	0.35605830599999899	0.40438176100000001	-2.213294291	-0.37716168999999899	0.672297951	0.51004983699999895	-0.77829347100000001	0.51474197499999896	-1.5617137969999899	-0.85602109699999895	-0.463516912	0.93886305400000003	0.27584463799999898	0.133810123	-1.179997245	-0.44248055800000002	-1.6113363489999899	-1.0861696000000001	-0.34496536900000002	0.72842094899999899	-1.17881174	0.211338585999999	0.77230461100000003	1.3057312059999899	0.22191029200000001	-0.942322663	-1.2419873720000001	-1.230468627	-0.22878472799999899	-0.318565822	0.53350946200000005	1.409148074	-2.197328406	-0.20495076700000001	-0.363981375	0.13547748900000001	0.30332424200000002
Cofactors and Vitamins	Vitamin A Metabolism	HMDB0033844	beta-cryptoxanthin	2.0307246000000001E-2	-0.57531104399999899	-0.78346433900000001	0.51858467100000005	0.70171032700000002	-3.5696905000000001E-2	0.430299248999999	-9.6738530000000003E-2	0.90019886999999899	-1.0356199999999901E-2	-1.004881825	0.43073546000000001	1.3923559830000001	1.4585755840000001	0.596734981	-0.32008513500000002	0.29993410399999898	5.89588829999999E-2	0.31219111700000002	1.8471915050000001	-0.31194091699999899	0.21866027499999899	0.86590146000000001	0.37411480000000003	-0.38956882199999898	-0.51109270500000004	7.9558280999999897E-2	-5.0298359000000001E-2	-1.456651234	-0.83513223999999897	-0.19321866700000001	1.288157977	0.80665754700000003	-0.22285538099999899	-0.93459009400000004	0.44106319100000002	0.33893210899999898	-2.42249046699999	-0.14084448699999899	1.048949742	0.68210797199999895	1.037681428	-0.80255429300000003	-0.83052334100000003	-1.7873438669999899	-3.3461007000000001E-2
Xenobiotics	Benzoate Metabolism	HMDB0000714	hippurate	2.2049282429999901	0.502725749	0.64176581799999899	0.20556807399999899	0.97820257899999896	3.7138900000000001E-3	0.89240764800000005	0.64105200299999898	0.95638345999999896	-0.24808950099999899	0.91811638299999898	0.59125931399999898	-0.35663044700000002	0.54315529200000001	1.1758465840000001	-6.3850834999999898E-2	0.776173377	0.162706777	1.442450435	0.73358781100000003	0.55906790799999895	0.55729122799999897	0.33846136500000001	-5.5738746999999901E-2	0.73551236099999895	-1.21783766	0.29763329300000002	0.82662084300000005	-0.48607962599999899	-0.16416276599999899	1.0769879760000001	1.7473862060000001	0.81664198600000004	0.717192002	-9.2378468000000005E-2	1.4838597179999899	0.44507089500000002	0.20764437999999899	0.69916176200000002	-0.454437376	1.935114553	-0.351479404	2.1690212080000002	-1.625619379	0.20340847100000001	0.25612500399999899
Amino Acid	Histidine Metabolism	HMDB0032055	N-acetylhistidine	-0.39853552800000003				-0.165880256		-0.43251723199999897		-4.6461644000000003E-2		0.89420133800000001	-0.316804593999999		0.22828821399999899	0.97039193499999898	0.29920630100000001	-0.54109048299999896	0.88057708300000004	0.59923568100000002	6.3739560000000001E-3		3.3209698000000003E-2		0.31423819600000003	-0.41340188300000003	0.13197567299999899	1.4899400840000001		-0.246242776	-0.22345974099999899	1.54738981899999	1.5689184430000001	-0.57110476300000002	-6.7117416999999902E-2	0.45207864599999897	0.40774902000000002	0.36449566100000003	-0.37147191400000001	-0.28549204700000003		1.5833419799999899		2.394758441	-0.92857136100000004	-0.66295928500000001	0.65261868000000001
Amino Acid	Alanine and Aspartate Metabolism	HMDB32332	hydroxyasparagine**	0.350963411	0.23897943999999899	0.90632852200000003	-0.62433888500000001	-1.1520192250000001	1.5997537550000001	-0.47323373099999899	-0.201932271	0.76435193300000004	0.110346869	0.61780425400000005	-0.96119187299999898	-1.3608715650000001	0.13871294000000001	-0.454344258	-1.0564148280000001	0.284759975	-1.4289216119999899	0.81067445800000004	-1.071639775	1.7520134E-2	1.5887057040000001	-0.58407639099999897	-0.88857153499999897	1.4344809970000001	0.16375621000000001	-0.28293331599999899	1.552496944	0.20327806500000001	-0.16169606	-0.24126035000000001	1.001091371	0.14399389000000001	-0.78234892199999895	-8.7764123999999902E-2	-0.25073166499999899	-1.200201257	0.71735720300000005	0.41259068799999898	0.46803824100000002	0.42755890400000002	-2.3134761400000001	2.452575468	0.32956965199999899	0.27501782800000002	-0.192885327999999
Amino Acid	Methionine, Cysteine, SAM and Taurine Metabolism	HMDB0000251	taurine	-0.99748798000000005	-1.7333364339999899	-1.3155169499999899	-1.3283228629999899	-0.58464142500000005	-0.98311887399999898	0.28379513899999897	-1.232230994	-0.48684877199999899	0.502782014	-0.85575598500000005	-1.5226071050000001	-2.33022954899999	-1.150164964	-4.3224363000000002E-2	-1.461784967	-0.60734423599999898	-0.26282076300000001	-0.67765605900000003	-6.3964647999999902E-2	-1.327486089	-0.97383258299999897	-1.45605381	-0.27098544200000002	0.90199912900000001	0.54351206500000004	0.67871853400000004	-0.78770896499999898	-0.241795915	-1.2277747729999899	-0.223124248	-0.78677899500000004	-0.39167396399999899	-0.20994305299999899	-0.78966023900000004	1.260335102	1.227315822	-0.52368990500000001	-0.57881704300000003	0.843332317	8.8416396999999897E-2	9.9886243999999902E-2	-0.74796032499999898	0.610255094	2.2354531519999901	0.60278023300000005
Lipid	Phospholipid Metabolism	HMDB0001565	choline phosphate	-1.320305171	-1.215232616	-2.23717005	-1.799155391	-0.90296061599999899	-1.7739407650000001	-0.38994166899999899	-1.5258036909999899	-0.80785714399999897	-6.31671649999999E-2	-2.1853604940000002	-1.8137713870000001	-1.31537188	-1.6136048970000001	9.0942722000000004E-2	-1.914302409	-1.044726322	-0.93445656799999899	-0.29235720700000001	-0.59404769700000004	-1.157602126	-1.8523595900000001	-1.2564714130000001	-1.020134597	8.6171688999999899E-2	-0.50151601499999898	-6.1613101000000003E-2	-1.499037696	-0.60499280099999897	-1.176297699	-0.89928536100000001	-1.6928672010000001	-0.67505410799999899	-0.38283530799999899	-1.322729418	7.0580455E-2	0.383839755	-1.137499289	-1.0650323450000001	-9.7548899999999898E-4	-0.92574148099999898	-0.55304518800000002	-0.67935818999999897	0.90110531199999899	1.3378045009999899	-0.49837649699999897
Lipid	Lysoplasmalogen	HMDB0010407	1-(1-enyl-palmitoyl)-GPC (P-16:0)*	-0.52526426400000004	-0.57309661099999898	-0.17322537599999899	-1.2582378780000001	-1.020323694	-1.9377638370000001	-0.52589509899999898	-1.5188194420000001	-0.306294699	-0.395989494	-4.2569370959999899	-1.2832215929999899	-0.34612391599999898	-1.6215893379999899	-0.93574944299999896	-1.6722186020000001	-1.7423232099999899	-1.647533202	-0.290041202	-0.40550635000000002	-1.2171054349999899	-0.95658966700000003	-2.3560147E-2	-1.1707324939999899	-0.15936378700000001	0.100112722	-1.12579966	0.50278292899999899	-0.57290040200000003	6.3828686999999898E-2	-1.503827129	0.30588106199999898	0.10450496500000001	-0.30400037899999899	-1.415840303	-1.69428285	-0.17941257999999899	-1.2884313860000001	-0.70964487899999895	-0.76738415199999899	-0.81603028	-0.22100424299999899	8.1619839999999902E-2	-1.4642753850000001	-1.4528559E-2	0.392677744
Amino Acid	Glutathione Metabolism	HMDB0000267	5-oxoproline	-1.464240846	-1.9280964490000001	-1.6687113229999899	-1.6048491970000001	-2.0743770019999901	-1.52354116799999	-1.7182200430000001	-1.6581353219999899	-2.0470454870000001	-1.8967417150000001	-0.63893659899999899	-1.9499550779999899	-1.6854173079999899	-1.823479968	-1.6867693829999899	-1.6971773480000001	-1.977306163	-1.3609484940000001	-1.601787056	-1.4545696880000001	-2.2437473689999901	-1.4551499059999899	-2.052546049	-1.577771295	-1.720347007	-1.4984636600000001	-2.0438761940000001	-1.3837953970000001	-1.6652609949999899	-2.08235604199999	-2.005944108	-1.5678952850000001	-2.2491417029999901	-1.253876792	-2.0461498630000001	-1.2420802179999899	-1.502526845	-1.260864381	-1.435761788	-1.8703529809999899	-1.4810515609999899	-1.4679599459999899	-0.91264652099999899	-1.730771415	-1.8648899400000001	-1.369311999
Amino Acid	Glycine, Serine and Threonine Metabolism	HMDB0000271	sarcosine	-0.21438502100000001	7.2082582000000006E-2	0.23720597500000001	-0.77762798	0.72646532500000005	-0.75297924199999899	-0.372211552	0.71469886999999899	-0.47260478299999897	-0.84402811799999899	0.63117076400000005	0.457040008	0.70797193700000005	-0.76031453000000004	-1.06330056399999	0.55551665699999897	-0.35112891200000002	-0.198248340999999	-0.244796454	-0.39377301300000001	-0.84575409400000001	-0.91571572599999895	-0.94377439200000002	-1.465288331	-1.130067428	-1.2099727090000001	-1.3635981290000001	-1.4166195429999899	-0.81810493200000001	-1.04277083	-1.7386071329999899	-0.74865948699999896	-0.61407271200000002	-1.2455993759999899	-0.60108399899999898	-1.5766967380000001	-1.438209536	-5.4430814000000001E-2	-0.954570209	-1.8295894070000001	-1.2643632010000001	-0.97392532200000004	-1.7558181399999899	-0.40176866100000003	-2.305498187	-1.329483905
Lipid	Lysophospholipid	HMDB11476	2-oleoyl-GPE (18:1)*		2.2042205460000002	-0.76041341799999895	-0.230238576	-1.680903169	-0.40175894899999898	1.6044663299999899	-2.0040783E-2	0.516882489	1.902723508	-2.7203020360000001	0.36064609199999897	1.5242006509999899		-0.29510213499999899		-7.3351226000000005E-2	0.59725152999999898	2.69671827999999	0.90874457799999897		-0.51728147099999899	1.2651527549999899	0.25027427800000002	1.322836841	0.64566646000000005	-0.43360101499999898	1.788682436	-8.9393386000000005E-2	3.3663055669999902	-1.8335248850000001	3.6228994E-2	1.074193806	-0.228261192	1.349718054	1.376570786	1.40163329299999	0.63969040799999899	-0.34334952000000002	-1.611864564	1.32617645799999	-0.93359827699999898	0.14265554699999899
Lipid	Androgenic Steroids	HMDB00493	5alpha-androstan-3beta,17beta-diol disulfate	1.260333208	1.2131969220000001	1.24351311099999	1.357426504	0.45941026499999899	1.4533023629999899	1.269027994	1.23577998	1.5357077349999899	1.1536570509999899	0.62533101000000002	0.48317089600000002	1.31016878299999	0.92753821400000003	0.62966295400000005	0.64385324499999896	1.5625466429999899	0.42997250799999898	1.0332211250000001	0.986509988	1.158016529	1.740304748	0.74977691000000002		0.48192905000000003	0.65669731600000003	0.62562426999999898	1.905445574	0.60440200399999899	1.1027132260000001		0.53635031200000005		0.52758791000000005	0.77829926400000005	1.115760613	0.76532162100000001	1.8116886329999899	1.380099811	1.6386446670000001	0.38368778199999898	0.99370194599999895	1.443867759	0.691832271	1.3050717439999899	0.59694935900000001
Carbohydrate	Pentose Metabolism	HMDB0000539	arabonate/xylonate	-0.204061627999999	-0.67054386399999899	-0.31040742900000001	-0.29636446500000002	-0.73532236500000003	0.193899507	0.70541709699999899	-0.39779049999999899	0.399070433	0.32747029799999899	0.70070461500000003	-0.93768122200000004	-1.040157625	-0.31629569200000002	-0.33774809900000002	-0.123662122	-0.86369011900000003	0.55966477599999898	2.0902792140000002	-0.48123673500000003	-0.89774605399999896	-0.87682655399999898	-0.19764315700000001	-0.10634719300000001	2.7867780000000002E-3	-0.51075500699999898	0.10886256900000001	-1.1722860070000001	-0.34605515199999898	-0.861658115	5.3199646000000003E-2	2.545183073	0.77924740599999898	-0.38593718700000001	-0.40520695099999898	1.2124809620000001	0.42772396099999899	-0.32410766299999899	-0.77767851300000002	-1.87318972399999	0.42508833499999898	-0.92560414899999899	1.8354859750000001	-0.62147862099999895	-1.31213297799999	-0.99080112300000001
Lipid	Sphingolipid Synthesis	HMDB0001383	sphinganine-1-phosphate	-2.984966193	-3.226646922	-4.2285499489999898	-3.2974166629999901	-0.61962800200000001	-2.3698139	-1.129824199	-2.703124555	-2.126035243	-1.2969217019999899	-2.6964108840000001	-2.710793566	-1.8551257080000001	-3.366025493	-0.648710126	-3.5154291099999901	-1.125692817	-2.3048917960000002	-1.753899428	-2.3754988680000002	-3.0817412850000001	-3.6919788659999901	-2.0800735920000002	-1.3871126330000001	-5.2199921000000003E-2	-1.3409922599999899	0.26185979100000001	-1.7736668520000001	-1.585238981	-1.9931509569999899	-1.6343323110000001	-2.7714209699999901	-1.9548953899999899	-1.787471099	-1.5158887780000001	2.0227162E-2	-0.58986638300000005	-1.494614997	-2.3788282779999901	-0.42451309500000001	-2.251145454	-2.5502332700000001	-0.67353765899999896	-0.33921796500000001	0.62352602899999898	-1.7498956349999899
Lipid	Sphingomyelins	HMDB0011697	lignoceroyl sphingomyelin (d18:1/24:0)	8.0978251000000001E-2	-1.162134998	-0.62002964500000002	-9.5872771999999898E-2	0.38203105199999898	-0.69275648499999898	0.24904395700000001	-0.152318115	9.7456200000000007E-2	0.57311603700000002	-7.2024999999999902E-3	0.44479598799999898	-0.19982803199999899	0.18711061500000001	0.493696841	0.35291172199999898	0.22964684599999899	9.8426061999999898E-2	1.179317865	-4.9832359999999902E-2	0.669579484	0.85530824500000002	0.651044752	0.96529008800000005	0.29445422199999899	0.76827680300000001	-0.474079892	0.59249259899999895	0.77090822599999898	6.7459696E-2	-0.105384584	-6.4905292000000003E-2	6.3693168999999897E-2	-0.21600973900000001	0.29902549899999897	0.81224328800000001	0.109240352	-0.93648560700000005	-0.32460252099999898	-0.82640716299999895	-0.222805947	-7.9060084000000003E-2	-0.306118064999999	0.725135796	-8.8017434000000006E-2	0.77014878099999895
Lipid	Plasmalogen	HMDB0011384	1-(1-enyl-stearoyl)-2-dihomo-linolenoyl-GPE (P-18:0/20:3)*	0.32903197699999898	0.19728322200000001	-0.32667032600000001	-0.30451669799999898	-0.25474406100000002	-0.27354225199999899	0.14381712299999899	1.0932872330000001	0.46659285499999897	1.4598606270000001	-2.38481850099999	0.19586993899999899	0.26368692599999899	-0.78664107400000005	0.96389851800000004	-1.239153752	0.46263363099999899	0.57607563399999895	-0.32728155199999898	0.80818949799999895	0.90158612999999899	-1.0662625189999899	1.0999466490000001	0.57757412100000005	0.72202043100000002	-0.66228420799999899	3.98991E-2	0.231651211	-1.110126637	0.28349996700000002	0.18083570299999899	-0.31530961000000002	1.765412403	-0.188508496	0.41466799100000001	-0.54982902899999897	-0.63331636400000002	0.36408275400000001	-0.21683385099999899	-0.73129712999999896	0.159852568	-0.45512202200000001	0.88295040700000005	1.5043910060000001	-8.8214254000000006E-2	0.107918952
Amino Acid	Tyrosine Metabolism	HMDB0000913	vanillactate	-1.0728088899999899	-0.81332905899999897		-1.0491744569999899	-0.49318331900000001	-1.203745836	-0.58694222799999896	-1.404942278	-1.3688481320000001	-1.0271527030000001	-4.9812903999999901E-2	-0.54308421699999898	-1.886087694	-0.118769737	-1.070330038		-1.0685433019999899	-0.21041822399999899	1.432263286	-1.2298253349999899	-0.34953099199999899	-1.012519408	-0.958719565	-0.29225980899999898	-0.67647208800000003	-1.7931731230000001	5.0003653000000002E-2	-0.55588153799999895	-1.0202465540000001	-1.3333014379999899	-0.137750969	1.204093273	-0.46229474500000001	-1.939320513	-2.0525212270000002	-0.45261736699999899	-0.31126791100000001	-1.780401246	-2.0112557130000002	-0.78017530800000001	-0.10118244	-0.66462130500000005	1.08002281		-0.182319219	-0.65333063999999896
Carbohydrate	Aminosugar Metabolism	HMDB0000489	N-acetylglucosaminylasparagine																																												2.279978141	3.259017719	2.4783578570000002
Lipid	Long Chain Polyunsaturated Fatty Acid (n3 and n6)	HMDB0002925	dihomo-linolenate (20:3n3 or n6)	-0.91224893799999895	-7.687363E-3	-0.638764	0.71088764299999896	0.64982484699999898	-0.74345926900000003	-8.6709412E-2	-1.068274867	0.57980742900000004	1.2215650140000001	0.64238962799999899	-1.096660567	-6.3282345000000004E-2	0.58654189099999898	1.215261747	-0.63085516900000005	0.93791156799999897	-0.482580758	-0.40020772900000001	0.181773027	1.3291595249999899	1.3917408870000001	0.93968682199999898	-0.68188331999999896	8.0788163999999899E-2	-0.708046764	-0.113789002	0.298079608	1.3219581060000001	0.29385554899999899	0.521404223	1.2497091309999899	2.113151282	0.79633873499999897	-0.57887936600000001	-0.60416308600000002	-0.30023119799999898	-0.16122455699999899	0.158822724	1.153719052	1.4115769380000001	-1.11971803699999	0.20406328200000001	-0.18260053200000001	0.71299770699999898	0.72368941099999895
Carbohydrate	Pentose Metabolism	HMDB0001851,HMDB0000568,HMDB0002917	arabitol/xylitol	0.163994423	6.7674829000000006E-2	4.34176059999999E-2	-0.49838860800000001	-0.24476642800000001	0.76327974099999896	-0.1103978	0.24515034399999899	0.34298546000000002	0.90073301400000005	0.45503671400000001	0.46214103400000001	-0.185777053	-6.1521259999999904E-3	0.12883060199999899	0.90707639799999895	-0.51876123799999896	4.5762952000000003E-2	1.6519477789999899	-0.313745039	-0.27938602800000001	0.39042580100000002	0.30150402500000001	0.64275866800000003	0.86958423600000001	1.0681773480000001	0.73795242000000005	0.19273879199999899	-2.0178374999999901E-2	0.23707641400000001	0.92007154300000005	1.5376492989999899	0.78403716599999895	-0.24841409	0.644889877	0.99212226000000003	-2.5605557000000001E-2	0.290090972	-0.28688436699999897	-0.27312481999999899	0.71650611500000005	-0.18120027699999899	2.37469088599999	0.21381623399999899	-0.27633731299999897	-0.165157469
Lipid	Mevalonate Metabolism	HMDB0000355	3-hydroxy-3-methylglutarate	-1.84233388	8.5013105000000005E-2	-2.484478862	-1.7668220370000001	-0.566519153	-0.24357944400000001	-1.5341176459999899	-1.115593606	-2.2759854530000001	-1.23436554	-0.53136697499999896	-0.146526826	-2.637184945	-0.39579555999999899	-0.69019494100000001	0.267959063	-1.9929461209999899	-0.56184588999999896	-0.74155754299999899	-1.438491185	-1.360543024	-2.023549187	-1.7155395680000001	-9.3497538000000005E-2	-0.72291030099999898	-1.516091995	0.54771085900000005	-2.0928683939999901	0.236708065	-1.343723078	-0.73430919500000003	3.3074151000000003E-2	-1.019745696	-1.424161123	-0.99582846199999897	-0.38451920899999897	-0.94783739700000003	-0.99840255300000003	-2.6088663059999901	-1.462505076	-0.68049931500000005	-0.25432781300000001	0.90047493499999898	0.41110844000000002	-0.92546748499999898	-0.84500091899999896
Lipid	Carnitine Metabolism	HMDB0000062	carnitine		-0.55349041399999899	0.17870604900000001	0.17905299399999899	-3.3797721699999901	1.322404747	-2.8297566E-2	-0.52264984599999897	0.76661518799999895		1.6721446419999899	-1.53509887599999	1.200951493	-1.321692525	0.60848116299999899	-0.46266050800000003	7.0416893999999897E-2	0.18396690299999899	0.77613061999999899	-1.68581458799999	-5.9528433999999901E-2	1.1930646469999899	1.0801177660000001	-12.5559078799999	-0.57110822800000005	1.7251106570000001	0.93404800899999896	0.83928625099999898	1.145562924	0.135488471	-0.22386014800000001	-1.489108299	-1.5432395050000001	0.150813906	1.5189654509999899	-0.215976011999999	-1.2290247990000001	0.28000677400000001	-0.209999041	0.92002137399999895	0.24660179700000001	0.106034569999999	-0.46051445699999899	1.4242432199999899	0.86907888	0.228423564
Lipid	Androgenic Steroids	HMDB0062657	epiandrosterone sulfate	1.2034694130000001	1.5085041429999899	1.174536663	1.4833191400000001	0.395607869	1.55972668699999	1.306583184	1.5594214870000001	1.3952838750000001	1.269640637	1.3240444000000001E-2	0.44311342799999898	0.77121736900000004	0.88635604099999898	0.59672405100000003	0.44207808500000001	1.700092111	0.32716241200000001	0.57013730299999898	0.65673527600000003	1.1238897649999899	1.7249004480000001	0.73100451099999897	0.29777565099999898	0.34522995899999898	0.57191082999999898	0.49123674099999898	1.7171511740000001	0.34875357299999898	1.0334630709999899		0.52167579600000002	0.180063327	0.41365109700000002	0.47941083099999898	0.778214242	0.49780324199999898	1.2723436930000001	1.5185052859999899	1.622616228	0.208090267	0.94259122399999895	1.330503266	0.72568395299999899	1.5115600419999899	0.49015925700000001
Lipid	Fatty Acid Metabolism (Acyl Carnitine, Polyunsaturated)		dihomo-linolenoylcarnitine (C20:3n3 or 6)*	-1.4915188079999899	-2.098115993	-1.5986985650000001	-2.0383615380000002	-1.6006624780000001	-1.4320645089999899	-1.6791798570000001	-2.264655249	-1.179566232	-1.500126775	-1.583931339	-1.8484995879999899	-1.2135777940000001	-1.7355194860000001	-1.548546057	-1.893705102	-1.0030222419999899	-2.5125732119999902	-1.325341417	-1.570198124	-1.876408689	-1.5881175569999899	-1.0544591000000001	-2.4422563620000002	-1.319820897	-1.6077768320000001	-1.994801348	-1.062870312	-1.200689334	-1.3020234550000001	-2.1198076870000002	-0.96094575000000004	-1.445952997	-0.63668140900000003	-2.3551034300000002	-1.61102634	-1.5645560279999899	-1.5726966229999899	-1.44359408199999	-1.106926085	-1.404738907	-2.1630788280000002	-0.82107786500000002	-1.676460839	-1.262369311	-1.0578084619999899
Lipid	Sphingomyelins	HMDB0012104	sphingomyelin (d18:1/22:1, d18:2/22:0, d16:1/24:1)*	-0.52535299300000005	-0.70364958899999897	-1.25149511	-0.275549449	-0.417789364	-0.516011734	0.74130468699999896	0.120087430999999	-0.27369147999999899	3.8164101999999901E-2	-0.71032630699999899	9.1688149999999899E-2	-1.12295579999999	0.75360027799999896	-1.1966887589999899	-0.74952666400000001	-6.5548770000000006E-2	-0.88054973700000005	-0.91520674199999896	0.31680189399999897	-1.9261810669999899	0.61466249500000003	1.6154212809999899	-0.174311835	1.281718275	0.56214850999999899	-0.309355783	7.9561189000000004E-2	1.146172588	0.50404601000000004	-2.86609087999999	-0.54242404799999899	-0.417915064	-1.012644723	0.18483852100000001	-1.6972448410000001	-1.4345798219999899	-2.36538097399999	-0.396972622	-0.94635762300000004	-1.608465284	-2.4908653890000001	0.66195806499999899	-0.363668357	0.142325743	-0.29494521200000001
Lipid	Fatty Acid Metabolism (also BCAA Metabolism)	HMDB0002013	butyrylcarnitine (C4)	-0.27174015099999899	-2.2378568329999902		-0.532801368	1.8193168999999901E-2	0.136980242	-1.2478017779999899	-1.9633710820000001	-0.42287730600000001	-2.7090968E-2	1.927660073	-1.1294962	0.178667145	-0.639482624	2.6015413010000001	-0.12645768600000001	0.17265530900000001	-0.83506241199999898	0.95719262999999899	-2.176233195		0.55822373800000002	-0.59538700099999897	-1.081262733	1.274957323	-9.68085429999999E-2	-0.38339636700000002	-1.178914325	1.054164589	0.65753952599999899	1.4385604729999899	-1.3636439309999899	-1.0494898429999899	2.632748555	0.369175435	1.0660262789999899	2.2424419879999902	-1.4854507109999899	-0.34421373500000002	-0.417712688	0.304552873	-0.78179616900000004	-1.007512172	-0.74007728500000003	-0.41629148599999899	0.94268083899999899
Lipid	Sphingomyelins	HMDB0240619,HMDB0240611,HMDB0240621	sphingomyelin (d18:1/21:0, d17:1/22:0, d16:1/23:0)*	0.23629476099999899	-0.96171052899999898	-0.55051423600000005	-0.31037529200000002	0.61520172799999895	-0.1500206	0.38285722100000003	0.86713562200000005	-1.4671009800000001	1.107592047	-9.1842487E-2	0.219856305	-1.793084195	0.79645988400000001	0.76331477299999895	0.39565694499999898	-1.0861582190000001	1.711261884	-0.62902272400000003	0.96007989500000002	0.70077566099999899	0.85982203700000004	1.330125665	0.869712068	0.74829527100000004	1.155070088	0.114014034	0.400238341	2.108068372	0.40234321000000001	0.74728055100000002	5.5233333000000003E-2	-0.32104813700000001	-0.16721080499999899	0.736001295	-1.454377459	-1.1342207719999899	-1.252644504	1.1741160770000001	-1.3311889189999899	-1.0026267760000001	-1.475570378	1.7469819790000001	0.25657122700000001	-0.42922163200000002	0.59100244800000001
Amino Acid	Lysine Metabolism		N,N,N-trimethyl-5-aminovalerate	0.31031978999999899	0.66423193899999899	-0.40950682799999899	1.0483434119999899	0.53478628699999897	0.85582900100000003	1.798458831	6.6357092000000006E-2	-0.20511325	0.65644784499999898	0.86389158300000002	1.043648235	-0.20732009700000001	0.48007490400000002	1.4083496150000001	0.84593829700000001	0.119452302	2.1313112830000001	-0.62985459600000004	0.36033333699999898	0.99145717899999897	0.82600988799999897	0.859917924	1.2198485560000001	0.83143386799999897	0.50837662400000005	1.9766816469999899	0.61922340399999898	1.587003921	1.640436585	1.9868431019999899	0.33282585199999898	0.11104315300000001	0.33301855400000002	1.943268505	-0.33779320499999899	1.179685112	0.66778004099999899	1.4171966949999899	8.7869915000000007E-2	0.68946375199999899	-1.2982653179999899	1.285621463	0.27435522200000001	-0.535976283	0.87359319999999896
Amino Acid	Lysine Metabolism	HMDB0000070	pipecolate	-0.31736850700000002	-0.83285286800000002	4.0149356999999899E-2	-7.5178106999999897E-2	-0.92296537400000001	0.50559737900000001	0.59615327299999898	-0.54152500400000003	-0.42273498300000001	-0.47283582699999899	-1.4896255000000001E-2	-0.76638360900000002	-0.34000762899999898	-1.034273217	-0.80998265000000003	-0.46952529500000001	-0.64786378499999897	-4.07696509999999E-2	-0.35850478899999899	-0.40922072199999898	-1.047107072	-0.99294013000000003	-0.20279910800000001	-0.64062019800000003	0.60901303399999895	5.3792798000000003E-2	-0.51081976299999898	0.47310170800000001	-0.64006091600000004	-1.183060768	-0.77772160499999898	-0.29453386599999898	-0.52638197600000003	-1.1214187149999899	-0.27628564900000002	0.17497022000000001	-0.88332752800000003	1.4885185759999899	-0.67713007999999897		-0.92288566800000005	1.398173825	-0.58381534800000001	0.15120339999999899	-1.3763879029999899	-1.0474119989999899
Xenobiotics	Benzoate Metabolism	HMDB0059724	catechol sulfate	1.748932087	0.623195571	0.24833845700000001	0.82521332800000002	-0.20740248	-8.0645170000000002E-2	-0.50308349200000002	0.51615406600000002	0.43575079900000002	0.16668284	0.95329069300000002	0.44337564499999899	2.9999292E-2	9.7692358000000007E-2	0.66038565599999899	0.82907322500000002	0.81302008100000001	-3.0035348E-2	0.90355415800000005	0.97910358399999897	-0.519262271	0.38222432499999898	0.32243727799999899	0.52723446100000004	0.35426603099999898	-0.29035243900000002	0.153546763	0.435038865	-0.66561285999999897	-0.39789947399999898	0.17457302999999899	0.97859465800000001	1.0293358690000001	0.24618188599999899	0.70035819300000002	1.2886218140000001	0.65646615100000005	9.7616462000000001E-2	-0.43002158699999898	-0.52590653099999896	2.346477562	0.29338325300000001	1.523772712	9.6444645999999898E-2	-0.51721313899999899	0.77771304500000005
Peptide	Gamma-glutamyl Amino Acid	HMDB0029155	gamma-glutamylmethionine	0.61943831500000002	0.49636324700000001	-0.253831839	0.98585451300000004	-0.34011440999999898	0.53239073299999895	4.5220172000000003E-2	0.949740115	0.28435749100000002	0.18879858399999899	-0.34918934800000001	0.52005548999999895	0.267813572	-0.64091299400000001	0.457008684	-0.559100402	-7.4134292000000004E-2	0.93452412699999898	0.86896382400000005	0.51702754399999895	0.78515469599999899	1.0063017320000001	9.3946789999999909E-3	9.6392008000000001E-2	0.968542821	0.74615855799999897	0.65375752200000004	0.61968902000000003	1.6339064E-2	-5.6983934E-2	-6.1378963000000002E-2	6.9510854999999899E-2	5.9666851E-2	1.174723242	0.67171082800000004	-0.418744697	-0.37689098199999899	1.524302512	-8.2616226000000001E-2	0.28175445100000002	9.9862133000000006E-2	-4.9320606000000003E-2	0.83683576100000001	1.612903392	-3.92245899999999E-2	-0.38866545600000002
Cofactors and Vitamins	Tocopherol Metabolism	HMDB0001893	alpha-tocopherol	3.7308881180000002	2.8470520129999901	3.8585059269999902	2.7151661100000002	4.2670791450000003	2.1957875050000002	3.2764180029999901	2.553541788	3.21941920399999	2.8343502520000001	1.74735331	3.5301323789999901	3.554206695	3.644474046	3.0883086940000002	2.6500846120000001	2.705894544	2.3671852819999901	4.7084467930000002	2.894206611	3.8380600330000001	3.05141245899999	4.7051991290000004	2.7410128650000001	3.4187120869999901	3.1498644680000001	2.595417087	3.3948581020000002	3.3816930009999902	2.7757023709999902	1.984117014	2.0432825490000002	3.2791011989999901	2.4039681069999901	2.5593393350000002	3.0241030420000001	3.4694691660000001	1.166804634	2.6685129060000001	1.830383944	2.5883664529999901	2.1766359159999902	3.5822218060000002	0.97687121600000004	-4.21595369999999E-2	0.68476114700000001
Amino Acid	Lysine Metabolism	HMDB0034879	fructosyllysine	0.78135152600000002	0.96973330599999896	1.017293032	1.3977314750000001	-0.67230005100000001	1.0274109309999899	0.29819870399999898	1.344964914	0.69410738500000002	0.15761306999999899	-2.3806804000000001E-2	0.29659308499999898	0.13586593799999899	0.62527687399999898	0.50486002100000005	0.51068112099999896	4.38061459999999E-2	0.25354501400000001	0.46816756500000001	1.4647217159999899	0.75261986400000003	1.3672981639999899	1.31502305	1.244458361	1.7272070509999899	1.8261029529999899	1.094459804	0.83370577800000001	0.95853073200000005	1.055219804	0.248587434	0.84219643899999896	0.77361246100000003	1.2306614520000001	1.297592385	0.21158231499999899	0.356587125	2.5783578970000001	0.69226302299999898	0.86114347999999896	0.69832466100000001	0.291801321	2.2828653239999901	2.2035551089999901	0.52958907499999897	0.82275993400000003
Xenobiotics	Chemical		3-hydroxypyridine sulfate	-0.112978686999999	1.1036210719999899	1.3236068759999899	-0.107011859	-0.108106389	1.679238765	0.42043139699999899	1.226063618	-1.368549147	4.4226285999999899E-2	1.6155460559999899	0.25345021299999898	0.34540980599999899	-1.727554671	0.59493116400000001	1.162841786	-0.53589696899999895	0.46995289299999898	1.5022272539999899	0.69227661600000001	-0.32515681099999899	0.272818228	-7.3098440000000002E-3	1.204059446	5.9317029E-2	0.72704596700000002	0.12220042	1.294413453	-1.307837285	-1.0405812379999899	0.53979170399999898	-0.100760884999999	0.28811297800000002	0.412059434	-0.818498744	0.57701400700000005	-0.58999780099999899	1.0118644720000001	-1.6459122E-2	-0.99623870800000003	1.073491199	6.10326709999999E-2	2.3064551610000001	-0.52726460399999897	-0.88270048599999895	-0.59670471000000003
Lipid	Androgenic Steroids	HMDB0002759	androsterone sulfate	1.217298585	1.7788661779999899	1.2116389270000001	1.5797634949999899	-4.7647306E-2	1.8249407419999899	1.40194847199999	1.886599457	1.61082779899999	1.5045933549999899	-0.29909236099999897	0.33538058300000001	0.63759038599999895	0.829158438	7.2888078999999897E-2	0.47488894799999898	2.030916967	0.15036176900000001	0.67149466300000005	0.41036399099999898	1.2366440110000001	2.11068995499999	0.839981168	0.18520922500000001	-6.2294898000000001E-2	0.40210338499999898	0.522327447	1.9528605349999899	0.24735621099999899	1.107346202		0.41483194699999898	-4.07226279999999E-2	5.9025457000000003E-2	0.41774251699999898	0.98480237699999895	0.48065028700000001	1.216632259	1.62339488	2.0097776280000001	-0.23122630599999899	0.91606588600000005	1.7511505110000001	0.68491910099999898	1.8324756310000001	0.38987826199999898
Amino Acid	Glycine, Serine and Threonine Metabolism	HMDB0000092	dimethylglycine	1.4196328149999899	-0.39118099499999898	0.26826504699999898	-0.11728314400000001	0.77195022999999896	1.4121644090000001	0.47720099300000002	0.353609116	-0.58926776000000003	0.29523856599999898	2.349167665	0.73062667000000003	-0.72107391300000001	0.55343724100000002	0.60998379999999897	0.97057784800000002	0.330848908	0.21240210300000001	1.335798576	-0.83173303499999895	1.426905171	0.46556632799999897	0.29392027100000001	-0.48479934800000002	2.605083043	0.93514309900000003	0.66924913799999897	1.026054966	0.76415819799999896	2.6099123990000002	1.459001021	1.706477464	-0.19334838800000001	0.42712225599999898	1.4728206260000001	1.8703082360000001	2.3406459210000001	0.21819292200000001	-0.15645220000000001	-0.60051323099999898	1.496603336	8.982449E-3	0.42505144500000003	2.3097406610000002	-0.33325775899999899	0.60489798900000002
Lipid	Long Chain Saturated Fatty Acid	HMDB0002212	arachidate (20:0)	-1.6150254260000001	0.21404098999999899	-1.3811703070000001	-0.538636691	-1.1726944E-2	-0.57654303299999898	-0.78492414600000004	-0.13280220700000001	-0.40528703300000002	-0.104096179	-0.35469235300000002	-0.78203368500000003	0.195659531	0.92653384100000002	0.47202958699999897	-9.27509529999999E-2	-0.42485526200000001	-0.15482369100000001	0.17076227099999899	1.3426973630000001	1.0587956199999899	-0.90879440899999897	0.91444058900000003	0.13025631300000001	0.127563025	-0.41105478899999898	-0.67068727299999897	5.67810159999999E-2	0.20554968200000001	1.256983746	0.16738081899999899	-0.52715611200000001	0.33734745900000002	-0.70246629599999899	-2.0902547E-2	-0.55753650600000004	-0.50619355200000005	-0.62885380899999899	-1.057192277	-0.53021867	0.75852607800000005	-1.345799274	-3.1839639000000003E-2	-0.82069199800000003	-0.74409648399999895	-0.39868582800000002
Lipid	Androgenic Steroids	HMDB0240313	androstenediol (3beta,17beta) disulfate (2)	1.198057463	1.278351421	0.99300650099999899	1.3611648730000001	-0.98406883199999895	1.8634672430000001	0.89163488400000002	1.797331915	1.4440039760000001	1.143800175	0.40680045100000001	-0.34205638599999899	0.61810984000000002	1.2748416359999899	-0.70113423600000002	-0.43485653400000002	1.762836624	-0.25153577300000002	1.7053726309999899	0.54141577500000004	0.79882427	2.294650817	0.120600058	-1.082418925	1.275756141	1.023340481	-0.56855292800000001	2.06049916299999	6.6917449000000004E-2	1.023137685	-0.367438714	-0.80843933199999896	-0.80927497000000004	-0.88837288199999898	-0.49501822600000001	0.46014819699999898	0.17898423299999899	1.7266689500000001	1.6952159419999899	1.7393244269999899	-1.4014583270000001	0.79308337500000003	2.1819128889999901	-0.12702211999999899	1.5844505040000001	0.243404913
Amino Acid	Glycine, Serine and Threonine Metabolism	HMDB0002931	N-acetylserine	-1.108557985	-1.5703830219999899	-1.114330577	-1.0468514689999899	-0.94189404799999898	-1.1890058400000001	-0.82283600499999898	-1.517686815	-1.300203029	-1.2754847659999899	-2.4164093000000001E-2	-0.91548999900000005	-1.2033062539999899	-0.97451953300000005	-0.49866048800000001	-1.3479586100000001	-1.7845104650000001	-0.96163290199999896	0.19159609899999899	-1.9354515139999899	-0.69746896899999899	-1.2138268489999899	-1.4037577059999899	-1.0785038920000001	-0.63467738699999898	-0.96732778600000002	-0.62701077500000002	-0.843268083	-1.392160195	-1.498770604	-0.172767526	0.36366605499999899	-0.89927208700000005	-0.870241398	-0.481019592	-0.98173318300000001	-0.94677538699999897	-1.0610643200000001	-1.812708711	-1.7608701920000001	-0.53983790700000001	-1.3613185379999899	3.3330450000000002E-3	-0.78776849100000002	-1.043114418	-1.215584888
Lipid	Plasmalogen	HMDB0011253	1-(1-enyl-stearoyl)-2-arachidonoyl-GPC (P-18:0/20:4)	-0.64532540699999896	-0.31554325500000002	-0.91563077999999898	0.18794528699999899	0.93623632000000001	-2.8494844069999901	-0.15042999400000001	6.8675044000000005E-2	-0.34442667799999899	-0.73149851799999899	-2.1765063790000001	-0.391770544	-0.82047115199999898	-1.0294153340000001	0.41398022000000001	-0.62368490200000004	-0.82747055700000005	-0.92913585399999898	-1.098465107	-2.3372339040000001	0.40313612100000001	-2.249167066	-0.96448926700000004	0.26610964999999898	-0.55317280700000004	-0.158713781	-0.390320579	-0.66740048399999896	-1.7622463820000001	-1.9924522140000001	0.11877193900000001	-0.281318823	0.70201049299999896	-0.67703636599999895	-0.60844151400000002	-2.9548477050000002	-2.9397171320000002	0.65094018399999898	-1.8598602	-1.225707498	1.1106436040000001	0.77896245200000003	-1.5194807720000001	0.81492216399999895	-1.543746125	-0.97352915799999895
Lipid	Phosphatidylethanolamine (PE)	HMDB0009012	1-stearoyl-2-docosahexaenoyl-GPE (18:0/22:6)*	-9.9745263000000001E-2	0.34217919200000002	-6.2695804999999896E-2	-0.74188664199999899	-0.40443515800000002	-5.1265651000000002E-2	0.35292591800000001	-0.15430981899999899	0.361631286	-0.56618407800000004	0.45954150999999899	-0.79404929999999896	1.1590686910000001	0.71640162100000004	0.74242243600000002	-0.38421364299999899	-0.86968993699999897	-0.71189982500000004	3.30646169999999E-2	-0.63803112500000003	1.4389493280000001	0.47250562800000001	-0.61652143100000001	9.1031398999999902E-2	1.4292251220000001	0.69644542499999895	-0.105495459	-1.450951944	0.23333021900000001	0.201191442	-1.0197163490000001	-8.6195463999999902E-2	-0.31287038	-0.60400319000000002	0.41888035000000001	-0.15609167299999899	-0.30711851200000001	-0.896317272	3.8022237E-2	5.1321921999999902E-2	-0.9378824	0.61311979900000002	0.42075790000000002	-1.30783787	0.51273630299999895	-1.2890509809999899
Amino Acid	Alanine and Aspartate Metabolism	HMDB0000766	N-acetylalanine	0.65577470299999896	-1.121429695	0.25160224799999897	-0.19684151999999899	-0.28864209200000002	0.14317983000000001	-0.77376381100000002	-0.28752615100000001	-0.443711842999999	-0.20855022400000001	0.34574273100000003	-0.28255280799999899	-1.1197870409999899	-0.22934154000000001	0.62643928800000004	-0.34795516999999898	-0.66815599699999895	-0.85832081999999899	0.82094343299999895	-0.77825263899999897	0.23398397800000001	0.49603657699999898	-1.7355524790000001	-1.2908871719999899	-0.82225582600000002	-0.451655309	-0.58127028700000005	0.64986188700000003	-0.86244123299999897	-1.5014099519999899	-0.22359340699999899	1.1564699759999899	-1.056949725	-0.86411159299999896	-0.59995069899999898	-1.0985174499999899	-0.33310195599999898	4.8626875E-2	-0.80953277700000004	-1.25711072	-0.19079070200000001	-0.89709220499999898	0.50926711899999899	0.51880863300000002	-0.50519155500000001	-0.337105133
Lipid	Plasmalogen		1-stearyl-2-arachidonoyl-GPC (O-18:0/20:4)*	-0.236255782	-1.05567025299999	-0.99374297099999898	0.52773766099999897	1.3019493280000001	-1.08647662	0.15085326499999899	1.0237717260000001	-0.38768962299999898	-0.109217732	-3.37975541	-0.10304690699999899	0.59923847200000002	-1.9821886E-2	0.58566049799999897	-0.591622117	-0.35026832099999899	-4.21827379999999E-2	-1.766820904	-2.0815752669999901	0.133698598	-2.0927525739999902	-0.27583682399999898	-0.228068099	-0.49252911300000002	-1.077180233	-9.8503794000000006E-2	-0.36462081099999899	-2.2393709479999901	-1.538222451	0.81608888400000001	-0.55877660600000001	-0.121699472	-0.67356865899999896	-1.6921942649999899	-1.833764035	-1.689446561	-1.06976677	-1.3875875879999899	-0.426684654	-0.47656340600000002	-4.4580489000000001E-2	-0.61280805599999899	0.59940156899999897	0.85053777500000005	0.34716216500000002
Lipid	Fatty Acid, Dicarboxylate	HMDB0000176	maleate	-1.1055636529999899	0.25327482000000001	-0.87726331599999896	-0.49580390400000002	0.15407979399999899	0.36967878399999898	-4.4657810000000003E-3	0.256702398	0.36679851099999899	-0.68082562700000004	1.2137081620000001	0.104129104	-0.44116939700000002	-0.25489896299999898	0.21351087499999899	0.208320425	-0.74961423199999899	-0.44260398400000001	0.20869808400000001	-0.196358902	-0.18124210199999899	-0.14141556399999899	-1.023086436	-0.63488823299999897	-0.74210239300000003	-0.38648578300000003	-0.42104261799999898	-1.06865308699999	-0.45635242199999898	-0.131377246	0.69710145400000001	0.93778105599999895	-0.32047053399999897	-0.27024076000000002	0.21530296800000001	-0.88548758400000005	-0.84143863399999896	-0.47924095500000002	-1.5446619690000001	-1.807710251	8.6854564999999898E-2	-1.139726311	6.3033300270000003	6.3673024999999897E-2	-0.80227958399999899	-0.82444939699999897
Lipid	Fatty Acid Metabolism (Acyl Carnitine, Short Chain)	HMDB0000201	acetylcarnitine (C2)	-0.26335389199999898	-2.0766853869999902	-1.221324144	0.35903857900000002	-0.49254192699999899	-0.53997642099999899	-0.76782020399999895	-1.022218745	0.59167371999999896	-0.36711612100000002	1.3389520349999899	-1.212379307	-1.6824263999999901E-2	0.38326181999999898	0.44615708100000001	-0.412106739	-0.34863232100000002	-1.378270084	-0.78048922799999898	-0.85276070400000004	1.2075609060000001	-0.52672038700000001	-0.52460231000000002	-0.69193089299999899	0.86625050400000003	-0.63146966699999896	-0.119177793	0.27065396000000003	0.84391893500000004	-1.2238575730000001	0.62139259599999896	-0.63132026600000002	-0.93837184699999898	0.64466058999999898	2.4781757000000001E-2	-0.94518415600000005	-1.203856899	-0.172647886	-0.95314794700000005	0.76519432099999896	1.271607124	-1.543186535	-9.6016456E-2	0.21725925800000001	-0.84121125399999896	0.74005978699999897
Xenobiotics	Benzoate Metabolism		3-methoxycatechol sulfate (1)	-1.359623442	0.750131349	-0.17499573700000001	1.347443554	-1.2149813199999899	-0.49205817000000002	-1.085412066	0.22030319800000001	-0.62302324399999898	0.118260724	0.81509775799999895	-0.83507040600000004	0.59483156699999895	1.644357501	-0.41364594900000001	0.79307223199999899	-0.282921217	0.41446526299999897	0.69004860199999896	1.0630465090000001		-1.1071314699999899	0.74697300300000002	-0.67860867300000005	2.3911792080000001	-0.123410531	-0.62156299800000003	-1.0839991259999899	-0.85613188100000004	-0.420571519	-1.360427874	0.63990300099999897	0.60835716900000003	0.51334126499999899	0.46439440999999898	1.854120108	1.4918615239999899	0.22088664699999899	-1.9980392739999899		1.573618025	-0.72210764100000002	1.673001701	-0.51782551200000004	-0.31696018599999898	0.179900375
Lipid	Medium Chain Fatty Acid	HMDB0033724	10-undecenoate (11:1n1)	1.102995572	0.84599065799999895	0.59304334999999897	2.067552037	0.77821946200000003	0.69963643799999897	1.0714676169999899	0.56366425600000003	0.77193568499999898	1.7344816999999899	1.185500818	0.442855899	0.43143209799999899	1.1404251839999899	1.6068379989999899	1.13826003899999	0.14065757600000001	1.195265537	-1.3689928979999899	0.69881678700000005	1.2814214719999899	1.4890554890000001	1.0150052140000001	0.48025748299999899	2.0035072999999901	0.85730292699999899	1.1486197060000001	0.94180556400000004	1.581877583	0.46677651199999898	1.3679249069999899	0.55020092499999895	1.1816146320000001	0.946657941	1.569905474	-1.6355461360000001	0.83624407899999897	4.10736219999999E-2	1.1836556490000001	1.6523926790000001	1.0775446479999899	-0.98639734999999895	1.09649478199999	0.78051830899999897	0.83904349600000006	1.759538523
Amino Acid	Methionine, Cysteine, SAM and Taurine Metabolism	HMDB0000696	methionine	9.1960489999999891E-3	0.31657467	-0.52589894100000001	0.65216546799999897	-0.68039603500000001	-0.17848834899999899	-0.330684107	0.95807588700000001	-1.0266513E-2	-2.4905818999999899E-2	-1.07070946	0.81652770200000002	7.08557199999999E-2	-0.93884947699999899	0.507126886	-1.0703437629999899	-0.174029085	0.79642401399999896	1.017968832	-2.5739654000000001E-2	-8.9901190000000006E-2	0.23958063900000001	0.22108494100000001	-0.25415673799999899	0.940336222	1.0526209950000001	0.64057499299999898	0.66812317799999899	-0.67048237200000005	1.5646192999999899E-2	-0.62109389299999895	-0.51243315	-5.0178810000000001E-3	0.81746149099999899	1.1790394209999899	-0.99099182600000002	-1.017212757	1.7664312600000001	-0.29846605999999898	0.116349857	-0.152863479	-0.63817658099999897	1.593509914	1.981577173	0.17915019700000001	-0.33744226599999899
Lipid	Dihydrosphingomyelins	HMDB0010168	palmitoyl dihydrosphingomyelin (d18:0/16:0)*	-0.46709276300000002	-1.608692907	-0.54308489299999896	-0.95614298200000003	1.7525622940000001	-0.207470193	-6.74632099999999E-3	-0.92199502300000002	-0.59438645099999898	-0.52789953000000001	-1.4978330559999899	-0.166329376	-1.1097448560000001	-8.2068805999999897E-2	0.26793148500000002	-0.394269341	-0.272566158	-0.21980950299999899	1.04137795	0.27443091600000002	0.39014155700000003	-0.94649050400000001	1.166210244	0.342259806	-2.3290666000000002E-2	0.77120862800000001	0.57750914900000005	-0.13520106100000001	-0.70800038700000001	-0.91045494800000004	-0.45724766700000002	-1.0483867259999899	-0.57864039	-0.314929300999999	-0.246446848	-0.90321199100000005	-0.74671008800000005	-0.90666131999999899	-0.40299363300000002	-1.863827774	-0.268607507999999	-0.34587364100000001	-1.531805157	0.28877977399999899	-0.51457688000000001	0.82426631100000003
Lipid	Lysophospholipid	HMDB0010395	1-arachidonoyl-GPC (20:4n6)*	-0.20366643600000001	-0.69390257200000005	-0.39337202399999899	-0.173715065	-1.716051156	-2.2353475820000002	0.36149656899999899	-1.4014928360000001	-0.59589987700000002	-6.2500450999999901E-2	-2.81280636599999	-1.156132817	-0.43291595799999899	-1.360384847	-0.24948495200000001	-1.221566624	-1.564084351	-0.970566288	0.475401134	-0.54697124100000005	-0.80604907199999898	-0.74651998799999897	-0.36248356900000001	-1.3668314290000001	0.29157145600000001	0.39898870800000003	-0.38382317599999899	1.0614834040000001	-0.50312271399999897	0.53763355400000001	-1.51542854	-0.242874013	0.55132092499999896	1.051597068	-1.6531830000000001	-0.66521597899999896	-0.75406282300000005	-0.84433670699999896	-0.341609423999999	-1.191743319	-0.22663824599999899	0.40006062799999897	-0.228702713	-1.7128737709999899	1.9096467999999901E-2	-0.23168174599999899
Nucleotide	Pyrimidine Metabolism, Uracil containing	HMDB0061880	N-acetyl-beta-alanine	-1.0981673320000001	-1.935754177	0.79529656199999899	-1.2095702669999899	0.28810124999999898	-1.5532678440000001	-1.5347543560000001	-7.8440416999999901E-2	-1.8048544559999899	0.37003449300000002	2.5092527339999902	-0.40105411699999899	-0.435856999999999	1.1508835120000001	-0.27033275400000001	0.35052685900000002	-1.901410144	-0.54166698400000002	-1.3232160690000001	-1.5908804599999899	-0.97964080200000003	1.604730708	-0.87910176500000003	-6.9529215000000005E-2	-1.304607418	-2.409932151	-0.124933093	3.8164622000000002E-2	-2.7682384000000001E-2	-1.4234433	0.25253532499999898	1.0439278780000001	-1.212366949	-1.1616630139999899	1.9915269999999899E-3	-0.99039596500000004	7.049853E-3	1.4395964000000001	0.162077363	-1.192606316	1.2486799049999899	0.20841083099999899	0.59265445000000005	1.207147916	-0.97468626000000003	-0.124479879
Lipid	Phosphatidylcholine (PC)		1-margaroyl-2-arachidonoyl-GPC (17:0/20:4)*	-0.206270175	-0.73765829400000005	0.48787824800000001	2.2086489000000001E-2	0.16888536000000001	-2.3276830890000002	0.43185497	-1.0590304939999899	-1.5494895559999899	-1.3214622869999899	-0.39582212700000002	-0.35904694700000001	-1.4665275769999899	-1.6221563290000001	0.443775315	-0.831230621	-1.8815728979999899	-0.63480720599999896	-0.34564640800000002	-2.2465633760000001	0.14313095100000001	-1.074262528	-0.82128105500000004	-1.5769553089999899	-0.111038789	-0.50219894300000001	-5.9491033999999901E-2	-0.864030823	-1.352710715	-0.73952821599999896	0.11739564800000001	-9.9258493000000003E-2	-0.53321816899999896	0.34652285700000002	-0.39262597399999899	-1.6673216719999899	-3.3831796230000002	0.59728288100000004	2.7333057000000001E-2	-0.243663408	-0.15469133800000001	0.45620006800000001	0.72464293499999899	-1.305483293	-0.13873950500000001	-0.44215834199999898
Amino Acid	Leucine, Isoleucine and Valine Metabolism	HMDB0000687	leucine	-0.42417901800000002	0.122386174	-0.465385671	-0.48687844400000002	-1.2656359429999899	0.76919959900000001	-1.5150536299999899	0.40730771900000001	-0.871819758	-0.76002803799999896	-1.0359250790000001	0.221351036	-0.80218240200000002	-1.0046705490000001	-0.25478566600000002	-0.85515573700000003	-1.06616997	0.65765642599999896	-0.43616017800000001	-0.44032589799999899	0.416873243	0.20629825800000001	-1.179793128	-4.1785990000000002E-2	-0.42909572000000001	0.11647062699999899	-0.57305512000000003	-0.43666951100000001	-0.83341637000000002	-1.0344332270000001	-1.2827776369999899	-2.0742563409999901	-1.0520325589999899	0.50406531399999899	0.23146186099999899	-2.4563180710000001	-1.5214162440000001	1.2841645E-2	-0.229703191	0.298246752	-0.568770946	-1.013548254	1.336154689	1.311661389	-1.0461887599999899	-0.65025293200000001
Amino Acid	Tryptophan Metabolism	HMDB0004089	N-formylanthranilic acid	-0.32386684199999899		-0.21428139600000001	-0.17166436600000001	0.51541241699999896	0.40075207600000001	0.57182626999999897	0.56607155899999895	-0.46832079799999898	0.44926452500000003	0.46623458699999898	1.441842058		0.60511093599999899	0.75678122599999897	1.0894186210000001		0.818546898999999		0.43259368199999898	-2.2349417999999899E-2	-0.16679501799999899	0.74391731699999897	0.31296556800000003				1.8019207999999901E-2	0.31499334499999898	8.7533969000000003E-2	0.570263187	0.560598825999999	0.42486664899999899	0.53896978399999895	2.8867756000000001E-2		0.156465246	0.12632264600000001	0.68596636300000002	1.270127209	0.67711150399999898	1.352643713	1.5829758890000001	1.511198099	0.89765067899999895	0.59102466399999898
Amino Acid	Urea cycle; Arginine and Proline Metabolism	HMDB0000725	trans-4-hydroxyproline	1.1238761740000001	1.812741019	1.82203740299999	0.50065398999999899	-1.4149373080000001	-0.62492392200000002	-1.554603231	-1.9506972469999899	1.4802615480000001	-0.13520856000000001	-0.44285101399999899	-1.02989519	-0.44064346999999898	0.162756506	-0.20383611300000001	-0.73621925700000002	0.15477384799999899	-0.76302635100000005	-1.055771539	-0.38256001899999897	-1.5718690150000001	0.213799128	0.56264650299999897	0.34131112899999899	1.2643518709999899	0.914212252	0.461539229	1.282251998	-1.0499971619999899	-0.72663318899999896	-1.6961124000000001E-2	0.29251433399999899	1.8898681390000001	-0.90017037200000005	-0.60859058600000004	-0.63747805400000002	-0.40234266000000002	3.152410911	-0.52419817199999896	1.146490929	2.4309676750000002	-0.99452420100000005	0.44235998500000001	3.5518672229999901	-0.76575109900000005	-0.914408428
			5alpha-pregn-3beta,20alpha-diol disulfate	0.613349912	1.0558973250000001	-0.210871277	1.246021238	0.19443507099999899	1.4799809509999899	1.2099317869999899	0.94589261800000002	-4.37530989999999E-2	3.7749464000000003E-2	-0.12480461599999899	-0.573722658	0.49083617000000002	1.5486595400000001	0.42779636900000001	-0.18921771800000001	3.5201025339999901	0.149208962	1.5637345890000001	-1.8992569880000001	1.710316052	1.6237429919999899	-0.48626705799999898	-0.54103158200000001	0.33856297699999899	-0.53270379300000004	-0.764215007	1.4879684179999899	-0.64611600000000002	0.73670275900000004	0.33691168999999899	-0.75951557800000002	-0.71334046200000001	-0.641610185	-0.77675598800000001	-0.60331564800000004	-0.78731076799999899	0.45205915699999899	1.5080758830000001	-2.6958296999999899E-2	-0.34269356000000001	0.25479045299999897	0.98696358900000003	-0.19441265499999899	1.635604066	-0.103597735
Lipid	Ceramides	HMDB0004949	N-palmitoyl-sphingosine (d18:1/16:0)	-0.16631278199999899	0.92247728299999898	-0.238429156	-0.61113048199999898	2.6185974000000001E-2	-0.115429981	1.1742108360000001	-0.25049849099999899	0.82879343900000002	0.38749701600000003	-0.84271591000000001	0.21114709600000001	0.93224122200000004	0.450513528	0.78162262299999896	-0.947974345	-0.29785552700000001	-0.357973561	0.240323969	0.60369338400000006	1.70331334	-0.46231340700000001	2.252660434	-0.20950526899999899	1.51796424	-0.52178724200000004	0.408412367	0.909208503	0.37260290499999899	1.223192514	0.32300244099999897	-9.4094791999999899E-2	0.57802434000000003	-0.22551081100000001	-0.35040735899999897	0.34477163700000002	0.33020946000000001	-0.218638837	0.249834893	0.61711682999999895	-2.5593741E-2	-0.46473973899999899	0.56667308800000005	0.224191107	1.0257257019999899	-0.27012876299999899
Lipid	Fatty Acid, Monohydroxy	HMDB0002203	3-hydroxydecanoate	-1.0564482310000001	-1.3459355129999899	-2.1374428750000001	-0.128815084	0.431869275	-1.11073307	-1.3313082810000001	-1.020242718	0.51590378400000003	-0.483623742999999	0.65008107299999895	-0.93517579799999895	-1.281627335	0.52161503399999898	-0.26965797400000002	-0.30439261699999898	-0.73508783700000002	-0.98691823300000003	-1.504543937	-0.81778996100000001	0.36002485400000001	-0.49520394600000001	-0.12444913000000001	-1.218730334	0.164271005	-0.99306085200000005	-0.84029525999999899	0.409669383	5.8542150000000003E-3	-0.46310045100000002	0.30071941699999899	-0.814212351	-0.93660012999999898	-7.5805674000000003E-2	0.41298034300000003	-2.0746795840000001	-1.315008875	-1.0164897390000001	-0.92061320099999899	0.72485672700000003	0.68638691600000001	-2.5038467980000001	-1.737589126	-0.90694396799999899	-0.83951569800000003	0.101196839
Lipid	Fatty Acid Metabolism (Acyl Carnitine, Long Chain Saturated)	HMDB0005066	myristoylcarnitine (C14)	0.59857685800000004	-0.57800175499999895	-0.67840595100000001	0.50235292200000004	0.88432262900000003	0.30205433399999898	0.49211479699999899	0.24945552700000001	0.50055525599999895	0.114202005999999	0.79851060399999896	4.6770259999999904E-3	-1.5131176E-2	1.1796397000000001	1.0443338660000001	0.35033131499999898	-0.37989492000000002	0.15971853899999899	-1.2771146659999899	-0.29880161999999899	1.865250005	0.30664719000000001	0.43802638900000002	4.5492906999999902E-2	1.8021706959999899	-0.150295453	-0.26446089900000003	0.53765464399999896	0.216934977	0.60148075700000003	0.52050153200000004	0.24423815800000001	-0.57005699099999896	0.74688202699999895	0.29504713999999899	-1.403793512	-0.15120892799999899	-0.87732271399999895	6.5771850000000007E-2	0.94431858899999899	0.94096014900000002	-1.4017322889999899	0.99319651399999898	5.8288402000000003E-2	-0.193136787	0.93691464300000005
Lipid	Long Chain Saturated Fatty Acid	HMDB0000220	palmitate (16:0)	-0.2934136	0.36280030699999899	-0.44288081400000001	0.64455991400000001	0.85570594600000005	-6.4890705000000007E-2	0.28052976699999899	0.27882203300000002	0.99090241000000001	0.93398018900000002	0.31679407100000001	-0.12632618500000001	0.56484999400000002	1.037688084	0.99253520200000001	-4.3684515E-2	0.779483335	0.38112432299999899	-0.24371271	0.59030249800000001	1.4868561229999899	0.758557908	1.2054462429999899	0.41638085600000002	0.89749467400000005	-0.176438444	-0.10083173199999899	0.37953122	1.0210394119999899	0.97675871800000003	1.26164676899999	0.57441967699999896	1.107863354	0.35215461300000001	0.61782603400000002	-0.17991047099999899	-7.9512400000000003E-4	-9.0607965999999901E-2	0.40847777600000001	0.75944371399999899	0.89554162800000003	-0.57039050400000002	0.53931873799999897	-0.16841297399999899	0.75423960599999895	0.65310465500000003
Amino Acid	Urea cycle; Arginine and Proline Metabolism	HMDB0003334,HMDB0001539	dimethylarginine (SDMA + ADMA)	-0.492416046	-0.96137426800000003	-0.42760295700000001	-0.97837967999999897	-1.290309511	-0.36866211399999899	-1.025815476	-1.7143493400000001	-1.000106012	-1.1501786249999899	-9.8561490000000002E-2	-0.41562156700000003	-0.42369992699999898	-1.234796308	3.33188369999999E-2	-1.530708419	-1.109326432	-1.239392002	0.27617723399999899	-1.571211202	-0.16807212399999899	-1.399229316	-0.61026224799999895	-1.1521225319999899	-0.34584920600000002	-0.62701500499999896	-0.139576545	-0.44567693800000002	-1.2615684190000001	-1.5383398020000001	0.13570253199999899	0.19484204199999899	-8.8171840000000001E-2	-0.17059628499999899	0.20368588400000001	-1.2789245760000001	-1.1719062499999899	-0.28782820799999898	-1.3269208589999899	-1.225624002	-1.3331919480000001	-1.626810203	1.2213483860000001	-5.20465239999999E-2	-0.52608084700000002	-0.66482357400000003
Amino Acid	Urea cycle; Arginine and Proline Metabolism	HMDB0000162,HMDB0003411	proline	-0.23965339499999899	1.438502757	-0.16903295099999899	-5.5712584000000002E-2	-1.392802305	0.60344018600000005	-2.59084599999999E-3	0.90712456900000005	-0.65601594100000005	-0.435703858	-1.0929271009999899	0.86421251899999896	-8.3614440000000009E-3	-0.83150698099999898	0.127792713	-0.97928622300000001	-0.58034898099999899	1.371103768	0.26643154600000002	0.78679741299999895	-0.53256256300000004	0.28344794000000001	0.20409149500000001	0.56461452599999895	-0.50716667199999899	0.61880511000000005	0.68483477800000003	1.12458641	-0.45770449299999899	0.39842386400000002	-0.26659575800000002	-0.67454434799999896	7.9281295000000002E-2	1.9793399E-2	1.2889469250000001	0.41786580499999898	0.45063601399999897	1.343423061	0.343417733	1.267395072	-0.84338144100000001	-0.300349068	1.3797033729999899	8.9269497000000003E-2	-6.1516834999999902E-2	-0.85011461300000002
Amino Acid	Histidine Metabolism	HMDB0002820	1-methyl-4-imidazoleacetate	7.0936368E-2		-0.87540077999999899	-0.129736616	0.73449368999999898	-6.1704347999999902E-2	3.2424591500000002	-0.92014852199999897	-2.0179150020000001	0.86561784500000005	2.59942867299999	-2.6208834040000002	-1.1518141850000001	0.23987602399999899	-0.90329867200000002	-0.91497403300000002	-2.59383280899999	-0.12788904300000001	1.773978007	-0.91334410200000005	0.70462234499999898		-0.24991723399999899	-0.62939946400000002	0.91299087199999895	0.104031005	7.26614079999999E-2	-0.58006351499999897	0.84021043500000003	-0.43708435499999898	0.37946663600000002	0.50965475699999896	-1.843403278	0.41203771900000002	1.18375432	6.1589851000000001E-2	0.350390651	-0.82772977800000003	-1.380940783	-2.0704059429999901	1.1956483069999899	-0.90227947600000002	2.5321069409999901	0.29677798	0.27702965000000002	-0.27184762800000001
			perfluorooctanesulfote (PFOS)	-0.90481507100000003	-0.61889990500000003	-1.7430294550000001	-3.8257328E-2	-0.788692112	-0.62663781299999899	2.0767975679999902	-2.10196096	-0.81643184999999896	-0.75873510300000002	-1.7967792250000001	-0.62887623400000003	-1.886674239	-1.053978122	-0.55014062399999897	-0.85048553500000001	-1.384678369	0.83579129799999896	-1.8688820070000001	0.53453466800000005	-1.6964155000000001	-2.4170238890000002	-1.0791795150000001	8.2110576000000005E-2	-1.5774062769999899	-2.2645093850000002	-1.5703934129999899	-1.55596399	-1.5879721149999899	-2.41450063799999	-2.0010708899999901	-2.6158056690000002	-2.289423684	-2.8555776549999901	-1.457259101	-3.927956462			-1.96998235	-1.7883776549999899	-0.90669419299999898	-1.36269554	0.36122290200000001	-1.366218121	-2.4198517559999901	-2.01205920899999
Lipid	Diacylglycerol	HMDB0007112	palmitoyl-arachidonoyl-glycerol (16:0/20:4) [2]*	0.188760076	0.38132502699999898	0.70688455900000002	0.55914925100000001	0.42828197400000001	-9.2436740000000003E-2	0.54111927500000001	0.70921248199999898		0.64696577099999897				6.00746169999999E-2	-0.47853216799999898	0.104600467		0.19196022800000001		0.212907023	0.20258875100000001	0.74363957000000003	0.68538932799999897	0.43345201999999899	1.074642044	0.43138560199999898		8.91052489999999E-2	0.31129308900000002	0.64642677699999895		0.282245262	0.26585443800000003	0.64093699500000001	-0.64999058899999895	0.62132697000000003	3.1373603999999902E-2	1.4769559130000001	0.49706840400000002		1.683239521	0.68407854999999895	0.80412178199999895	1.1539486290000001		0.22918801999999899
Lipid	Phosphatidylcholine (PC)	HMDB0007874	1-myristoyl-2-linoleoyl-GPC (14:0/18:2)*	0.73606014600000003	0.52757899200000002	-0.41172139299999899	-1.1477735769999899	-0.21961217599999899	-0.58109462499999898	5.5364761999999901E-2	0.212740875	-0.57283956899999899	0.61134827199999897	-1.395287073	-0.10751609099999899	9.4534733999999898E-2	-1.6961433210000001	1.2189368549999899	-0.46646393200000003	0.17136538900000001	-6.490244E-3	0.33331509100000001	0.62839609799999896	-0.53218718600000003	0.88102877700000004	0.42011249099999898	-0.221071395	0.15347409100000001	-0.82119394000000001	0.56125724600000004	-2.072328894	0.358493071	1.23525095	-0.83173427	-0.165697293999999	0.37682000100000002	7.9162170000000004E-2	0.58274795599999896	0.69568169499999899	0.44148373899999899	-0.46944037900000002	1.06218016	-0.35844196499999897	-1.0327310780000001	-0.70008056500000004	0.80230817799999898	-1.030223315	0.26172173399999898	-9.5871481999999897E-2
Lipid	Phosphatidylethanolamine (PE)	HMDB0008994	1-stearoyl-2-linoleoyl-GPE (18:0/18:2)*	-1.06992548	0.63308713400000005	-0.54867890399999897	-0.84448590999999895	-1.9268105470000001	0.53401549299999895	0.29376474899999899	0.61190961099999897	-0.27147460400000001	-0.23617522599999899	6.2085853000000003E-2	0.24563348500000001	1.197013361	-0.34077225999999899	-7.6442581999999898E-2	-0.61571084200000004	-1.1039770449999899	0.244052238	0.33103334899999898	0.465819182	0.80595273300000003	-0.13862131999999899	0.37941222499999899	-0.28018247899999899	0.66533131000000001	-0.96414268800000003	-1.4715339670000001	-1.1113227109999899	-1.345705062	1.175206304	-1.688756983	0.15095669	-0.46666572000000001	-1.293539494	0.78061397399999899	0.60522146700000001	1.187865095	6.6728239999999904E-3	-0.149991135	-1.0223275380000001	-0.93314550399999896	-2.1533967710000002	0.61940908800000005	-0.92136670399999898	-0.97482591299999899	-1.8375716580000001
Lipid	Fatty Acid Metabolism (Acyl Carnitine, Monounsaturated)	HMDB0013205	cis-4-decenoylcarnitine (C10:1)	0.660415215	-1.6388535550000001	-0.94958991599999898	0.38062538499999898	0.82413763399999895	-0.77739609399999898	-0.360924791999999	-0.36685123600000002	0.40027973700000002	-0.283716415	2.4083496719999902	-4.5804009999999902E-2	-0.49915046800000001	0.68026927699999895	0.908054213	-0.51234409599999897	-0.36984639000000002	-0.93004525100000002	-7.4742349E-2	-1.3663337339999899	3.4849495000000001E-2	6.1000552E-2	-0.92989496400000005	-1.165848821	0.120708146	-1.0613786169999899	-1.014518357	0.98313439700000005	0.62430907700000005	-0.74764325200000004	-0.72380499300000001	0.57485375400000005	-0.59931531000000005	0.35498675899999899	-0.65138367600000002	-1.0293987179999899	-0.269016327	-0.72303756399999897	-0.87253815499999898	-0.124555156	0.70693545199999897	-2.77890842	-0.46515461899999899	-0.315639434	-0.69835251200000004	0.523842264
Lipid	Phosphatidylethanolamine (PE)	HMDB0005320	1-palmitoyl-2-oleoyl-GPE (16:0/18:1)	-1.7655446180000001	-0.54025753700000001	-1.155459861	-1.6340803909999899	-1.9208909489999899	-7.2090099000000005E-2	0.27628709200000001	0.361270955	-0.54417109600000002	0.25193747100000002	-1.351490023	0.113041832999999	0.96121575800000003	-0.90702251	-0.460894845	-1.3265695710000001	-0.67298629499999896	-0.12896234300000001	-0.60415143800000004	5.7523930000000001E-2	0.482148668	-9.4671313000000007E-2	0.19189536300000001	-2.1372038999999898E-2	0.61927730000000003	-0.61070168400000002	-0.76687366700000004	-1.239859064	-0.73099674800000003	1.02508931	-1.3955545469999899	-0.26156603699999897	-0.38102075000000002	-0.80124779099999899	-0.35692515699999899	0.74896289900000002	0.65898715799999896	-0.13754824700000001	-0.28262957100000002	-0.49258278700000002	-0.68791918799999896	-0.77847251299999898	0.67941626499999896	-0.64286375900000003	0.44626052599999899	-0.76112931399999895
			taurocholete sulfate*	-0.15122248599999899	0.21200814100000001	-0.61997650699999896	-6.0097405999999902E-2	0.58693051500000004	1.4111257290000001	6.9213880000000005E-2	-0.75315771799999898	0.36861800099999897	-0.33604076900000002	2.68366346299999	-0.64592180200000004	-2.8640091939999901	0.23086415599999899	-0.7753814	-0.75124425299999897	0.110392093	0.67007641900000003	1.3308489299999899	1.7867517999999898E-2	0.78936509799999899	0.14204060600000001	-0.334346272	0.33142848000000003	0.68579341299999896	-1.2144996509999899	0.23705854200000001	0.12555197200000001	0.38727244500000002	-0.90824775800000002	0.130544313	-2.0371897059999902	-2.0001325950000002	-0.36436170600000001	0.840748053	-1.223163174	-1.2298121719999899	-1.036769485	-1.336759571	-0.815937205	0.126938475999999	-0.83208138300000001	0.53021974199999899	0.51428348599999896	-0.43230606700000002	0.29781808399999898
Lipid	Phosphatidylethanolamine (PE)	HMDB0008993	1-stearoyl-2-oleoyl-GPE (18:0/18:1)	-1.7614346249999899	0.464694107999999	-0.61750665599999899	-0.58727424500000003	-1.711275769	0.381689638	0.97795900800000002	0.33364376899999898	-8.6329481999999902E-2	0.20908808000000001	-0.49433281000000001	0.27664902600000002	0.31585773900000003	-1.449656238	-0.45955954500000001	-0.58327077400000005	-0.622409408	0.17301681499999899	0.52438297899999897	0.84657591200000004	-6.1209667000000002E-2	-0.372318498	0.15164951099999899	0.55851851500000005	1.0660169930000001	9.1114318E-2	-0.86122577199999895	-0.81570257199999896	-0.320792144	1.5529058899999899	-1.549492954	-0.124862997	-0.139995967	-1.058084912	0.25519998300000002	1.0352400100000001	0.99653642399999898	0.56228527800000005	-0.47328415200000001	-0.43195930700000001	0.16604264899999899	-0.723884482	0.48119730500000002	0.194336290999999	0.53624640199999896	-0.792398936
Lipid	Fatty Acid, Dicarboxylate	HMDB0000782	octadecanedioate (C18-DC)	-1.2578620629999899	-0.50491777500000001	-1.770561472	0.85189402000000003	-3.2224771999999902E-2	-1.5743244540000001	-0.77220674600000005	-0.58203148100000002	-3.15951079999999E-2	-2.407876474	-0.46113143499999898	1.1385854200000001	-1.053307234	0.70808939800000004	1.556123148	-1.9387987149999899	-0.72430244399999899	-0.25899036600000003	-1.934825539	-0.56249559400000004	1.180483269	-1.5785147980000001	-0.32862344100000002	-2.5874573700000001	0.33553724299999899	-1.870388808	-1.7647039609999899	-0.70360564400000003	-1.792121241	2.9069061230000002	-1.106460134	-1.2617657280000001	-3.3554809200000002	-7.4102676000000006E-2	0.63437827899999899	-2.9479996000000002	-2.1087612770000002	-1.2174039000000001	-2.3559590969999902	0.17758833900000001	0.31121948300000002	-2.23447991699999	-1.795995792	0.50822251299999899	-2.0548683969999901	-1.3237045650000001
Lipid	Phosphatidylcholine (PC)	HMDB0008038	1-stearoyl-2-oleoyl-GPC (18:0/18:1)	0.28582929400000001	0.83803562499999895	-3.1609638000000002E-2	-3.5243747999999901E-2	-0.65368535999999899	0.55957192499999897	0.80345332400000002	-0.44375447899999898	1.330715858	1.357507319	-1.1308172889999899	1.3277064730000001	1.699863637	-0.57250811599999896	0.504193212	0.29722722200000001	-0.37355901600000002	1.030590999	0.153725362	1.2502015719999899	1.342639919	0.87620700600000001	1.305067604	1.411818097	1.395729217	0.71947197100000004	0.95659510999999897	0.33880515100000003	0.61172199699999896	2.1731104449999901	1.0626713400000001	0.65662699700000005	1.40086152099999	0.603661314	0.93690903400000003	1.0123209820000001	1.1243975829999899	-0.31714679400000001	0.77710035499999897	0.80760337900000001	0.35452020400000001	-0.47364879399999898	1.061077568	1.1379147030000001	0.95730348499999895	0.49965834399999898
Energy	TCA Cycle	HMDB0000254	succinate	-0.22828858799999899	-0.300026242	-0.239207696	-1.2379524850000001	0.52793016400000004	-0.86740381200000005	-0.71834258299999898	-0.79756007100000004	-0.74713581100000004	-0.55029678199999899	-0.32933221699999898	-0.42737294999999897	-0.66061967200000005	-0.88527767300000004	-0.44996913999999899	-0.793897984	-0.81817667100000002	-1.3683027400000001	0.59475157199999895	-0.89422197000000003	-0.41418506999999899	-1.349172391	-2.3658902209999901	-1.9310451879999899	-0.64526910999999898	-1.4588969359999899	-1.4935660070000001	-1.358171708	-0.69120652299999896	-1.1432160469999899	-1.6618656190000001	-0.50868090600000004	-0.79797524600000003	-0.67833611500000002	-1.97615542	-1.00257598699999	-1.0443894330000001	-0.93126023300000005	-1.5019752639999899	-1.162948444	-0.369796609	-0.79471557500000001	-2.0513013610000002	-1.648464215	-0.21231024900000001	0.16752144099999899
Carbohydrate	Glycolysis, Gluconeogenesis, and Pyruvate Metabolism	HMDB0000122	glucose	0.72867865600000004	0.61606919500000001	0.687374131	0.76964568600000005	0.83569423600000003	0.64920719400000004	0.70676482699999899	0.67174978500000004	0.71828149900000005	0.65107649999999895	0.40442420400000001	0.67939692600000001	0.60814082199999897	0.63323111499999896	0.74024363800000004	0.67111854599999898	0.641861036	0.58907586899999898	0.46774681499999898	0.83027910900000002	0.66006759199999898	0.69969789299999896	0.71959819000000003	0.55069265499999898	0.68438978699999897	0.75291807799999899	0.82051294900000005	0.78063230900000002	0.75666723199999897	0.69005088599999898	0.55376108400000001	0.72918630500000003	0.80358779899999899	0.77706423899999899	0.62212496500000003	0.62936245899999899	0.66792531700000002	1.3147543740000001	0.67674394900000001	0.70983797000000004	0.64399459199999898	0.70843530499999896	0.82590430999999898	0.72717874500000002	0.64172687100000003	0.77753796200000003
Amino Acid	Histidine Metabolism	HMDB0000479	3-methylhistidine	-0.228091661	1.2089272740000001	2.14856E-4	0.75196936400000003	-0.16535670799999899	1.9025282889999899	-1.240780663	1.6452237270000001	1.28471182399999	1.6971300039999899	1.7671620210000001	0.32413529400000002	-0.21484994499999899	0.50803472599999899	-0.81622620099999899	0.22615838399999899	0.40353841200000001	0.36667733499999899	0.57016093300000004	0.27760511500000001	0.46996422599999899	1.0249686069999899	0.43187890800000001	-0.55352569500000004	0.14465600000000001	2.1920081819999901	5.2839656999999901E-2	0.59947315899999898	0.47754227300000002	-0.767465328	0.476877412	1.4022266990000001	1.095101686	-0.624482812	-0.53617001799999897	-0.84605436999999895	0.29562278400000003	0.86953270400000005	0.82516507400000005	-0.62645542899999895	0.382976541	2.2923038390000001	0.577151635	0.77936171799999898	-0.86984094599999895	-0.64658149700000001
Lipid	Phosphatidylcholine (PC)	HMDB0008156	1-linoleoyl-2-docosahexaenoyl-GPC (18:2/22:6)*	-0.103157506	0.93436715800000003	0.71121700099999896	0.227939797	2.5384727999999902E-2	-1.1343227600000001	-2.8041498000000002E-2	6.0548535000000001E-2	0.144305298	0.63572975399999898	-1.5808642719999899	-0.86749899699999899	-1.132683329	0.12675814099999899	0.10701113900000001	0.65452255599999898	-0.88255296800000005	0.200755357999999	1.463871811	0.53314518099999897	0.12616965699999899	6.9798600000000001E-3	1.308839742	0.57559166699999897	1.186177201	1.6623144999999899	0.34905784400000001	-0.108359199	0.69742699600000002	0.55413246999999899	-1.05446992399999	-0.30722229200000001	0.71899192000000001	-4.7009766000000001E-2	-0.48378460899999898	6.8419110000000005E-2	-7.7227110000000002E-2	0.219556844	0.27359458199999898	-0.34304448799999898	0.228970953	0.87973862599999897	0.275533054	2.7711909E-2	0.78559680899999895	-0.17406121599999899
Amino Acid	Glycine, Serine and Threonine Metabolism	HMDB0000043	betaine	-0.25254232599999898	-0.64378739799999896	-0.88423100300000002	0.120482909	-0.90617953200000001	2.0481052999999898E-2	0.46986728900000002	-0.53679158599999899	-1.109429131	-0.97853438500000001	0.76390533900000002	-0.32483106	-1.410038447	-1.304557317	-0.92087003599999895	0.16329700899999899	-2.049145738	-0.30355764299999899	0.61822121200000002	-1.907335132	0.36316743899999898	-0.30108812899999898	-7.1344059000000001E-2	-1.539817489	-0.155778797	0.99138293	0.32772299500000002	-0.13684744099999899	-3.5763959999999899E-3	-0.72404086899999898	-0.38734898600000001	7.0473984000000003E-2	-0.53718864899999896	-1.008076881	-0.12361893	0.16197034499999899	-0.46520540300000002	1.077827213	-0.73758933900000001	-8.0641979999999894E-3	0.49842660100000002	0.41262575299999898	-1.3680135659999899	-0.11422310500000001	-1.3514455809999899	-0.62823909700000002
Amino Acid	Leucine, Isoleucine and Valine Metabolism	HMDB0000552	3-methylglutarylcarnitine (2)	0.57996127600000003	8.3997580000000002E-3	-0.41239663900000001	0.556495776	0.83637642099999898	0.49239623300000002	-0.32030392299999899	0.59141905100000003	-1.6275898369999899	0.25892513299999897	0.42116509000000002	-1.8493867000000001E-2	0.88298427099999899	-0.33207979799999898	1.157747372	0.73757915200000002	1.0121436559999899	-0.38850279599999898	0.96734536299999896	0.52278149500000004	-0.591847699		0.54581273799999896	0.43112195800000003	3.1391558E-2	0.226492262	1.151928963	0.47307254799999898	1.1195382650000001	0.56949034700000001	0.64253953799999897	0.45575650899999898	0.49053693500000001	-0.68242499599999895	1.1881109430000001	-0.259043265999999	-1.134260947		0.51519488499999899	-0.26200641499999899	0.14384728099999899	0.28363834300000001	2.9426146420000001	0.57254724300000004	-3.303002E-2	0.50059052800000003
Lipid	Fatty Acid, Dicarboxylate	HMDB0000672	hexadecanedioate (C16-DC)	-0.62034249799999897	-9.5865644999999902E-2	-0.993936449	1.101077562	0.55865579399999898	0.56163685900000004	7.1014488000000001E-2	0.526134149	-0.40253883699999898	-0.93342315099999895	0.96703656800000004	0.50785288500000003	-1.495066507	1.4902675510000001	0.62228100799999897	-1.3819048E-2	0.13894405700000001	0.28661221100000001	-0.123455248	-3.1168877000000001E-2	0.85641282200000002	-0.47282041800000002	0.67284494100000003	-0.104995728	0.82460511999999897	-1.5936991629999899	-0.93525700599999895	-0.145991496	-0.26176255199999898	0.90327334999999898	0.66726547000000003	0.33370253500000002	-0.53926571700000003	0.88560026800000002	1.897482138	7.0481648999999896E-2	-0.98466396700000003	0.232042469	-0.85382624200000001	0.84080778	1.4488098620000001	-0.23563289900000001	0.91737079899999896	1.9823164799999899	-1.1045487249999899	-9.3775439000000002E-2
Lipid	Androgenic Steroids	HMDB0004484	etiocholanolone glucuronide	1.157524934	1.095388612	1.1882082110000001	1.3155609239999899		1.3853709830000001	0.948085026	1.4945156589999899		0.98349964400000001				1.0084940979999899			1.5155480210000001			0.92644892700000003	0.90189327699999899	1.519873603						1.4591762580000001		0.96403597399999896				0.59851867700000005		0.21696463099999899		1.230839843	1.5491513240000001	1.2329195850000001			1.510642381		1.1727602909999899
Amino Acid	Glycine, Serine and Threonine Metabolism	HMDB0000167	threonine	0.33350968800000003	-0.25426621199999899	3.5912660999999901E-2	0.72897507299999897	-0.77345579799999897	-2.382955E-3	-7.8471572000000003E-2	-1.5676816E-2	7.4630649999999901E-3	-0.87686023499999899	-0.31380048999999899	-0.59000019699999895	-0.62251478999999899	-0.11141518	-5.4473049000000003E-2	-1.2553881179999899	-0.50105831000000001	0.37415000799999898	3.3019276130000002	0.244949584	-0.47886123600000002	0.24192414800000001	0.145115359	-0.100622925	7.9372361000000002E-2	0.77301201600000002	0.46734306799999897	0.38918225899999898	0.44302950200000002	-0.12820494900000001	-1.1082400139999899	-1.0911702539999899	-0.48486436799999899	0.85718929799999899	0.810542176	-1.5781910880000001	-0.41970554799999898	1.678483467	-0.204729731	-0.53209987800000003	-0.62417310599999898	-0.27588069199999898	0.66004876499999898	1.358676081	0.64013045499999899	-6.6223926000000002E-2
Amino Acid	Leucine, Isoleucine and Valine Metabolism	HMDB0000688	isovalerylcarnitine (C5)	-1.7351927009999899	-1.1226018099999899	-1.5433173549999899	-0.24300558	-1.968714786	0.24412061600000001	-0.81448509999999896	-0.120181355	-1.66270797699999	-1.696733343	-0.93991400199999897	0.21880002500000001	-2.63582522199999	-1.7362248220000001	-0.902707331	-8.0425887000000001E-2	-1.0032332580000001	-1.5515037000000001E-2	0.23559877200000001	-1.2758079929999899	0.87372881499999899	0.22695985900000001	-0.45934923100000002	-0.345035231	-0.26864271000000001	-1.4970789999999899E-3	1.2421431430000001	-1.5792328550000001	-0.53422169600000002	-1.2170589540000001	-1.5959869170000001	-2.7828783929999901	-1.1373108169999899	-0.75769856400000002	0.46412014200000001	-2.5246758329999901	-2.711633875	-0.32068967799999898	-0.49000725499999898	-0.65429735099999897	-0.27853968099999898	-0.33725381599999898	-2.0093475509999901	0.84697625799999898	-2.2695404909999901	0.69451206200000004
Lipid	Sphingomyelins	HMDB0240636,HMDB0240615	sphingomyelin (d18:2/24:1, d18:1/24:2)*	0.19436270999999899	0.73573880300000005	1.1827497499999899	0.95635045299999899	-0.96608719099999896	0.36435430499999899	1.5979345279999899	0.22619172500000001	0.90594865899999899	0.32025973899999899	-0.28940310200000002	-0.83435998899999897	-0.20030436400000001	1.059605208	1.056810453	3.97711909999999E-2	0.83539370499999899	-1.1318047950000001	1.2949221259999899	1.073726226	1.06521694	0.76235155399999899	1.6806335080000001	-0.36476189799999897	1.5351196659999899	0.71655200500000005	-0.12516023400000001	1.3822233749999899	-0.109193319	0.42416231300000001	0.398079193	1.271250032	0.63692568900000002	0.24566400199999899	-0.96740097300000005	-0.14886327899999899	-0.73969941299999897	0.86081174900000001	-0.103175353	-3.1758037000000003E-2	0.60659545299999895	0.86610511199999896	0.85528505399999899	0.78293298499999897	1.2206766250000001	0.48964444400000001
Amino Acid	Glutamate Metabolism	HMDB0000641	glutamine	1.3452677770000001	1.7125545010000001	0.75285128899999898	1.5205416730000001	7.1077399999999902E-2	1.117834424	1.6376132109999899	0.840589542999999	0.943601994	-2.907078E-3	-0.29709615499999897	0.364190495	1.02636653	-1.8903698E-2	1.5489339019999899	-1.23759549999999E-2	0.80795473399999895	1.6066235200000001	2.51713841499999	1.58701427399999	0.21503276499999899	0.63683829800000002	0.489501568	6.2457290999999901E-2	0.65735375500000004	0.375350884	0.59165673799999896	1.22232612	-0.16835496799999899	3.2941359000000003E-2	0.21231304000000001	0.11964849499999899	-2.7286630999999902E-2	0.88951365699999896	-0.20203401400000001	0.94975937600000004	0.380475334	1.120837906	0.44435393400000001	0.40404041800000001	0.16897584199999899	-0.33066610699999899	0.86914260099999896	-2.9045139000000001E-2	0.55016090500000003	0.78768099899999899
Amino Acid	Leucine, Isoleucine and Valine Metabolism	HMDB0000491	3-methyl-2-oxovalerate	0.34282543199999899	0.25286848099999898	-1.0989936810000001	0.857825014	-0.22908482599999899	0.77040920199999896	-0.432977064999999	-0.31430574300000003	0.52355984099999897	-0.23944405199999899	-0.15313859699999899	-0.40808197800000001	-0.76779282800000004	5.46426299999999E-3	0.51985868800000001	0.165489151	-1.4696750080000001	1.2951483479999899	-0.33236490099999899	0.89468440299999896	1.1288782959999899	0.98306943400000002	-0.172673621	-0.280521085	0.67578673099999897	1.076106325	0.46060481199999898	1.7034577289999899	1.101412061	0.10179450499999899	-0.17348178	-1.3527516550000001	0.90106017699999896	2.097683773	0.61054671900000002	-1.6906856240000001	-0.94241194900000003	0.52643965000000004	1.148662327	1.7353270160000001	1.505490545	-0.240804714	0.73818323500000005	1.6967781820000001	-0.39280413600000003	1.437004578
Amino Acid	Leucine, Isoleucine and Valine Metabolism	HMDB0000378	2-methylbutyrylcarnitine (C5)																						-0.117020418	-0.825764163	0.310846497	0.61140946200000001	1.737881515	0.60890811199999895	4.1797722000000002E-2	-0.22338889300000001	-0.20487746600000001	-0.53040727399999898	-0.122562348	-1.1463399540000001	-9.4800573999999901E-2		-1.7124323029999899	-2.0369704820000001	1.2549342649999899	-0.67525109500000002	0.242384976	0.57087230899999897	1.976505299	0.95599148199999895	2.2745000229999901	-0.51292677499999895	0.24931394800000001
Lipid	Fatty Acid, Monohydroxy	HMDB0061652,HMDB0010718	3-hydroxyhexanoate	-1.1638072239999899	-1.0311488010000001	-1.9702364699999899	2.9444735E-2	0.59819102800000001	-0.13945442499999899	-0.34455244299999899	-0.29090052700000002	5.4091935000000001E-2	-0.75565910000000003	2.6888325970000002	0.21348879400000001	-1.091576653	1.0722310079999899	9.0827262000000006E-2	-0.24338612400000001	-1.276365594	-0.83639777999999898	-0.22518412400000001	-1.4717936739999899	1.110021141	-1.012388082	-0.32724483599999898	-0.59127449700000001	1.201327048	-0.82786350200000003	-0.59589597699999897	0.47668177	0.34554318899999897	-0.65607905200000005	0.73498409499999895	-0.29743696400000003	-1.5523521490000001	-0.16006499699999899	1.76443795	-1.595994532	-1.1876043489999899	-0.25473954700000001	-1.2763582099999899	1.2313295E-2	0.85483362399999896	-0.87701278000000005	-0.45941724900000003	-0.82732605699999895	-1.533355421	-0.41786826100000002
Nucleotide	Pyrimidine Metabolism, Uracil containing	HMDB0000296	uridine	0.52166334000000003	-1.748117516	-0.83769845700000001	-2.5874210980000001	-0.42847538899999899	-1.5919874700000001	-0.75903288000000002	-1.9984212530000001	-0.91000033199999897	0.41145607099999898	-0.65129440100000002	-1.837438584	-0.91558044000000005	0.130440734	0.50629952099999898	0.30207207800000002	-0.79908187799999897	-2.2229967959999901	-0.70050953500000002	-1.243013879	0.13530325600000001	0.50210401699999896	-1.312651867	-2.7780872780000001	0.24222449500000001	-1.542241167	-1.2108200760000001	0.44365479699999899	0.28157882000000001	-1.478548575	-0.67942698199999896	5.9069160000000002E-2	-1.4642004E-2	0.99482676699999895	-0.70352079199999895	-2.6662892880000002	-2.1535991839999902	-1.882812156	1.08287537199999	0.30621564400000001	-2.1549345660000001	1.4094751459999899	1.6042966400000001	-1.695842952	-0.45205267599999899	-0.21721015199999899
Lipid	Phosphatidylcholine (PC)	HMDB0007988	1-palmitoyl-2-adrenoyl-GPC (16:0/22:4)*	0.145235159	2.3352060000000001E-2	-0.527186708	-1.62499305	0.122715805	-0.70524867199999897	-0.89856820999999898	-0.87384346000000002	-1.141175134	1.1000091970000001	-3.495392855	-0.45791447600000001	-0.279200483	-1.816453645	-2.6852336000000001E-2	-1.0862597940000001	-1.177406685	0.63538344800000002	-0.77169525299999897	1.065477454	1.0757610230000001	0.28183164300000002	0.95320964500000005	-1.4496648000000001E-2	0.417655732	-1.151779925	-0.51200890799999899	-1.1581102569999899	-1.0004673150000001	0.98289305100000002	0.96933073000000003	0.14941649800000001	0.820605099	0.392458372	-0.92314633000000001	-0.33413445000000003	-0.19450229199999899	0.57973792099999899	0.191711619	0.202813722	-1.1090061250000001	-0.92459486199999896	1.350815571	-0.90769904099999899	0.36574526299999899	-0.48318224799999898
Cofactors and Vitamins	Nicotinate and Nicotinamide Metabolism	HMDB0001406	nicotinamide	-2.5618626820000001	-3.1072176900000001	-3.22085307299999	-2.3038642980000001	-1.375439844	-2.677514709	-1.5110482279999899	-2.3436801819999902	-1.7557419190000001	-0.80567584299999895	-2.0113115330000002	-3.0710842290000002	-2.17858298499999	-3.0063290390000001	-0.96649547400000002	-2.524304592	-2.2202129429999902	-1.6327597949999899	-2.37670401199999	-1.6454761819999899	-2.581472738	-1.8103291239999899	-1.9767233799999899	-1.7932501430000001	-0.197894817	-1.18575096	-0.917823901	-2.3597582539999902	-1.774020312	-2.5650040550000002	-1.4241178830000001	-2.5255113250000001	-1.6603206370000001	-1.40779513	-2.657507453	-0.83958247799999897	-0.96587144000000003	-2.0614658459999902	-1.582362474	-0.95675495700000002	-2.0252406650000001	-1.7267791699999899	-2.1726224090000001	-2.266124832	0.40822352899999897	-1.170089532
Energy	TCA Cycle	HMDB0000134	fumarate	-1.0424837440000001	-0.30854900899999899	-2.273236072	-1.0461407030000001	-0.43503741200000001	-1.5471678360000001	-0.92596034999999899	-2.1346621099999901	-0.41509040200000002	-1.445178085	-0.97292014199999899	-1.47333458799999	-1.72136474399999	-1.130071287	-0.49340440099999899	-1.288076805	-0.91176579700000004	-1.7008912860000001	-0.49567427600000002	-1.3731334230000001	-1.3523512790000001	-0.61463621199999896	-1.6063627819999899	-1.520392387	-1.276848545	-1.5528265290000001	-0.64974600199999899	-0.61728189300000003	-0.172529613	-0.99459208499999896	-0.52075217500000004	9.36532169999999E-2	-0.24586160700000001	-0.26587365000000002	-0.73634723999999896	-0.35089791300000001	-0.876488833999999	-0.50132370299999895	-1.2534986939999899	-0.60933200799999898	-0.64216790400000001	5.7247698999999902E-2	-1.301701676	-1.348133628	-1.0994275069999899	0.30697076299999898
Lipid	Carnitine Metabolism	HMDB0001161	deoxycarnitine	0.79043701399999899	0.246765606	1.347029706	1.118678329	-0.52153884800000005	1.607528461	-0.43093695999999898	1.7974720870000001	0.62480196799999899	0.54452474100000003	1.2865082430000001	-0.67900987499999899	1.0692783610000001	-1.8098827959999899	0.79998611600000002	-0.111642859	-0.307737117	-7.1409743219999902	0.78916154900000002	-0.35869729900000002	1.8030255669999899	1.123191708	-0.42661040300000003	-1.160241359	1.0623191299999899	2.0187426240000002	0.68277237099999899	2.0915239410000002	0.35840743400000002	0.57605864200000001	-0.73749777000000005	-0.10118819799999899	-0.37174479399999899	-0.841889314	0.82909083500000003	-0.383116393	-0.70467779399999897	1.433415924	0.29911054500000001	1.590496812	0.32071166800000001	0.831128266	1.023127954	1.283767053	2.372041479	0.44394586899999899
Lipid	Phospholipid Metabolism	HMDB0000097	choline	-1.128248329	-1.63590513	-2.8834160180000001	-0.93525161700000004	-1.3112177789999899	-1.0676303979999899	-1.1121130770000001	-2.7602234289999901	-1.8130902710000001	-1.850526632	-1.19899215699999	-2.0538595530000001	-2.9827881199999902	-1.835294792	-1.4802107609999899	-1.863984759	-2.3154112250000001	-2.226381693	-0.68081698999999896	-1.9930142930000001	-0.97218827600000002	-0.84584443799999898	-2.140765204	-2.81333798799999	-1.124050056	-1.2937504959999899	-1.318769952	-1.8569259570000001	-1.193376217	-2.39277367	-2.0148035879999902	-0.79585941500000001	-1.578038101	-1.6314871339999899	-1.475285527	-1.2764959490000001	-1.391124349	-1.377539294	-2.01625815199999	-2.2395567820000002	-1.8289334690000001	-1.275573799	-0.95851862300000001	-0.92386953699999896	-1.566000472	-1.6358015349999899
Lipid	Lysophospholipid	HMDB0010403	1-docosapentaenoyl-GPC (22:5n3)*	0.432902762	0.65361760099999899	0.55852500800000004	-3.9590720000000001E-3	0.31301517800000001	-0.62673047599999898	1.01265790199999	-0.52093474399999895	5.54359649999999E-2	0.71217152800000005	-2.583004437	0.228474446	0.71592525299999898	4.8890131000000003E-2	1.0370943610000001	-0.26442264999999898	-1.0235083190000001	0.51004883999999895	0.33354098500000001	0.89558703900000003	0.69752887299999899	0.310802844999999	0.56374869999999899	-0.57373454599999896	0.68382754499999898	0.88894218999999897	7.3950084999999902E-2	1.3977812000000001	-0.31966796200000003	1.139123525	0.32559147300000002	0.59269440299999898	0.73349763300000004	1.115638117	-9.8870474999999902E-2	-0.51575880500000004	0.41115774399999899	-0.75066999899999898	0.256593249999999	5.7124266E-2	0.198326474	0.62458759900000005	0.74808287900000003	-0.51180990100000001	0.35010341900000003	0.43894657199999898
			3-hydroxy-2-ethylpropiote	-0.24455053600000001	0.47929500400000002	-0.38572442800000001	1.1489910800000001	1.546395054	0.62226885300000001	0.48929371999999899	0.70840446199999896	-0.31456369899999898	-0.478917235	1.8093970880000001	0.32490765300000002	-0.54761100399999896	-0.28846454100000002	1.3209856760000001	-4.03248599999999E-2	-0.93040071199999896	0.20871114599999899	-0.17532715099999899	-0.79401689499999895	1.393873404	0.50473306200000001	-0.80025810500000005	-0.54230695600000001	1.200038492	7.9638783000000005E-2	1.4706088100000001	0.65302391699999895	-0.73986351299999897	-0.17553138099999899	-9.2150399999999899E-4	0.21299348400000001	-0.51298845400000004	-0.40884880099999898	1.2817544110000001	-2.5776489539999901	-1.9989319729999899	0.82332343900000005	1.7385255159999899	1.058672901	0.79978912999999896	1.5015907909999899	-0.19295910499999899	0.26452773699999899	-0.32138658799999897	0.29462951399999898
Xenobiotics	Benzoate Metabolism	HMDB0011635	p-cresol sulfate	0.69648630199999895	0.88238357499999898	1.440122337	1.1178223700000001	0.65921772999999895	8.4919350000000005E-2	1.0320274300000001	0.51436834499999895	0.86108407799999898	1.1811976609999899	1.0401746789999899	0.41823378500000002	-0.77085664399999898	0.51516204799999898	1.122884907	7.6015289999999902E-2	0.437262867	1.3457557600000001	1.3695723150000001	0.61300970700000001	0.87986394099999898	0.38946352400000001	0.50718883100000001	1.3836608610000001	1.1812097939999899	0.327873054	1.0595806139999899	1.175839278	-2.1144248760000002	0.27456629199999899	0.99788904099999898	0.15464409800000001	-0.522720611	0.92363373400000004	0.59297852399999895	-0.260920033	-2.38789521899999	1.5676462950000001	1.211043973	0.57636282900000002	0.72127349799999896	0.78296821900000002	0.24945172500000001	-0.214020445	0.77791615599999897	-0.26439235500000002
Lipid	Androgenic Steroids		5alpha-androstan-3alpha,17beta-diol monosulfate (1)	1.06108351999999	1.391166737	1.081824498	1.3070509990000001		1.489922768	1.163359445	1.49140807099999	1.2928485240000001	1.2798538939999899				0.76993330299999896	1.29689206		1.4488065459999899		0.81305206699999899	0.74891836899999897	1.0507150300000001	1.7030325749999899	0.90145144600000005			0.885020955		1.456907323	0.79814668899999897	1.0535838740000001						0.91628340900000005	0.80528120299999895	1.1012887650000001	1.375829711	1.602483407		0.99034083100000003	1.393388796		1.391377613
Lipid	Secondary Bile Acid Metabolism	HMDB0000686	isoursodeoxycholate	-0.67765258399999895	-0.89671181499999897	0.122297392	8.85656479999999E-2	4.4550908E-2	-0.99273328500000002	-0.44912584799999899	-0.719861058	-8.4912293999999902E-2	-0.28888804899999898	0.48005653100000001	-1.325934341	-0.248595397	-0.59775337900000003	2.2295550000000001E-2	0.75858273700000001	-0.72320261399999897	0.69895105999999896	-0.97151829099999898	-1.147965146	-0.57809714999999895	0.61428041700000002	-1.044524443	-4.6456266000000003E-2	-0.43150633399999899	1.477532928	0.67723082899999898	-0.62913088900000003	0.51719507200000003	0.97671845000000002	-0.78311812800000002	-0.49489061699999898	0.38332248600000002	-0.26741691299999898	0.33430373800000002	1.2237863980000001	0.17474100000000001	-0.57523830300000001	0.86319507100000004	-0.95688862699999899	-0.11034772800000001	-0.31994662299999899	1.0756525910000001	-1.5920481900000001	-1.0246873219999899	0.39601917599999897
Lipid	Secondary Bile Acid Metabolism	HMDB0002580	taurolithocholate 3-sulfate	1.4465466979999899	1.5761534500000001	0.55942922299999898	1.8801189009999899	1.570946612	1.12068096399999	1.328398661	0.89230229299999897	0.72953697200000001	0.87068779299999899	1.2011297379999899	0.800002192	1.0466432880000001	1.2172457699999899	1.1202574510000001	0.15133548899999899	1.131097104	-0.29392923599999898	0.29026258199999899	1.1682966370000001	1.4192104670000001	1.197656855	1.07552770099999	0.92684576200000002	1.7447516810000001		1.66615332	1.641573935	-1.2557534109999899		1.134704602	1.070385395	0.15055565800000001	1.5301752580000001	0.801259587	-0.659120488		1.2150773580000001	9.9489417999999899E-2	0.57240967799999898	0.93168828800000003	1.0161808349999899	-0.52940299599999896	0.195701508	1.467578735	0.50076778700000002
Lipid	Long Chain Polyunsaturated Fatty Acid (n3 and n6)	HMDB0006528,HMDB0001976	docosapentaenoate (n3 DPA 22:5n3)	-0.12061770500000001	0.43026880699999898	8.4953359999999905E-3	0.979199186	1.350783936	-0.63623337899999899	0.73194866199999897	-0.40026572199999899	1.025312226	1.557009238	0.55120145899999895	-0.179357972	0.26486956	0.97660281800000004	1.426592342	5.6399399000000003E-2	0.81674842299999895	0.18171194900000001	-0.58716156200000003	0.55732946900000002	1.730008448	1.757593196	0.943242001	-0.139245586	0.79193877499999898	0.237917764	0.30202347899999898	1.0826420859999899	1.5235566810000001	0.48727495300000001	0.99301123400000002	1.0670110319999899	1.8489407200000001	0.67331945699999896	0.23081923300000001	-1.2831802029999899	0.20270481200000001	-0.477831334	0.75952581200000002	1.3229566319999899	1.48548552599999	5.4710716E-2	0.47775904400000002	-0.164841354	1.0282939069999899	1.181799354
Amino Acid	Tyrosine Metabolism	HMDB0000755	3-(4-hydroxyphenyl)lactate	-0.48940819600000002	1.0327259099999899	-0.17475922299999899	0.79754295399999897	-0.98923293099999898	1.058427153	-0.29520973	2.4100343039999901	-0.85846219999999895	0.319683412	0.17685701200000001	0.33181179500000002	-1.3107975439999899	-1.075693867	-0.57044758399999895	-0.81800250299999899	-0.88415576200000001	0.32522220499999899	-0.72797283899999898	-4.2915890000000002E-3	0.85708923400000003	1.550463377	0.192838863	0.43896411299999899	0.28714833099999898	-0.35233764000000001	0.20713622500000001	0.74855737600000005	-0.41761998	-0.14731332899999899	-0.58643381900000002	0.69100925800000002	-4.0432967E-2	-0.67018248599999897	-0.270308681	-0.88112626199999899	-0.68938444399999899	-0.28330777499999898	0.50646885399999897	1.1829739779999899	0.473622512	-0.61300392299999895	-0.713749682	0.28890758500000002	-0.352385379	-3.37177239999999E-2
Lipid	Pregnenolone Steroids	HMDB0000774	pregnenolone sulfate	0.19607972500000001	1.100288946	-0.122373687999999	0.91723611000000005	-0.81949461999999895	0.80282517799999897	1.254456292	1.0753314169999899	-0.96134206099999897	0.22715308200000001	-0.82832740699999896	-1.4677349829999899	-1.0366870260000001	0.68008026799999899	-1.0089244799999899	-1.375187551	0.97709401799999895	-0.54095839599999895	0.62574593300000003	-1.7219296660000001	-0.216756163	1.0729926219999899	-0.405718421	-1.2625086729999899	-0.30757204900000001	4.14161269999999E-2	-1.438467148	0.83977129299999898	0.41816598799999899	1.0526469570000001	-0.75876740399999898	-0.46005497000000001	5.6680748000000003E-2	-0.88523980700000005	-1.4961950660000001	-0.57846736899999895	-1.1759840669999899	0.74590316999999895	1.2219797939999899	6.7099813999999897E-2	-1.3987840250000001	-9.5685444999999897E-2	0.715179483	-0.49875944700000002	0.69324923500000002	-0.40753373300000001
Lipid	Long Chain Polyunsaturated Fatty Acid (n3 and n6)	HMDB0003073,HMDB0001388	linolenate [alpha or gamma (18:3n3 or 6)]	-0.88396965999999899	-3.8541721000000001E-2	-0.66459036699999896	1.302411956	0.66387717199999896	-1.0235992330000001	0.44546808300000001	-0.867626695	0.924718441	0.54660264599999897	2.048742158	-1.33952434899999	-0.23264741899999899	1.156797949	0.88337514299999897	-0.21678766299999899	0.53134930599999897	-0.93633886799999899	3.8474341000000002E-2	0.29305768300000001	1.535500716	0.66095016399999895	0.49925889299999898	-0.753241414	0.44546989300000001	-1.247917672	-1.181933882	1.6764264000000001E-2	1.186813431	-0.38107170299999898	0.545689074	0.57908842000000005	1.1175589640000001	-3.33303719999999E-2	-0.39128037300000001	-0.96368193700000004	-0.19726058799999899	-0.83084322700000002	6.7376054000000005E-2	0.35715200400000002	0.87131298199999896	-1.407574001	-0.39930126900000001	-0.70584795700000003	0.421193924	0.63497912599999895
Lipid	Diacylglycerol	HMDB0007228	oleoyl-arachidonoyl-glycerol (18:1/20:4) [2]*	0.85968660600000002	0.15293115700000001	1.2987612770000001	0.81645269200000004	0.85244942400000001	1.3306403E-2	0.107423897	0.854982931	-0.13689886800000001	0.95184950599999896	0.22658498399999899		0.176880447	0.56472969799999895	0.29726324599999898	0.52608570799999899	0.22104531999999899	-7.3483033000000003E-2	-0.21839450699999899	1.107182444	8.63638139999999E-2	1.566566508	0.66209915399999897	0.407134365	0.89460318299999897	0.78420007700000005	-1.243649601	0.40560742700000002	1.157832838	3.6715681999999902E-2		0.66182945599999898	0.687089371	1.286810987		0.84974281799999896	0.135755879	1.2087084159999899	1.26187615499999	-0.82249884100000004	1.2819822759999899	1.6715997520000001	1.8264828500000001	0.815450652	-0.53274886200000005	0.53984860400000001
Amino Acid	Glutamate Metabolism	HMDB0001552	alpha-ketoglutaramate*	-1.3136630149999899	-1.383597934	-1.655897747	-1.4051306530000001	-2.3319399409999901	-0.42727161400000002	-1.209399431	-1.080147017	-1.1281633280000001	-1.323241307	-1.7039713270000001	-1.613257674	-1.372870566	-1.909805733	-1.094725473	-1.94874949499999	-1.6741359600000001	-1.042088291	-0.77323559100000006	-0.95363425599999896	-1.826410877	-1.2544635479999899	-1.0103125319999899	-1.3457130340000001	-1.219694582	-0.89582291800000002	-1.6853308250000001	-0.88134753399999899	-1.4745678310000001	-1.588842036	-1.0694497999999899	-0.121033001	-0.79996796999999897	-1.0464408519999899	-1.1470882250000001	-0.127378142	-1.0309267660000001	0.24787054	-1.6734144959999899	-1.5709286339999899	-0.690702818	1.061733448	-0.24504848200000001	-2.132584794	-1.9497797889999899	-2.020597827
Energy	TCA Cycle	HMDB0031518,HMDB0000156,HMDB0000744	malate	-1.700309836	-0.69742486199999898	-2.166412877	-1.6251568510000001	-2.5119641330000002	-2.309797026	-1.5408817960000001	-1.8621864210000001	-1.1348479010000001	-1.502717429	-1.2563217929999899	-1.3192303839999899	-1.8740054370000001	-1.736114709	-1.210165793	-1.6329867069999899	-1.980403927	-2.1588712640000001	-0.90941552599999897	-1.927743746	-2.097160444	-1.222487018	-2.50290900499999	-2.09800231799999	-1.538457379	-1.883974874	-0.84740700899999899	-1.5902277469999899	-1.1673206730000001	-1.726243961	-1.2706758810000001	-0.39663337199999898	-1.115764215	-0.77923476899999899	-1.559104007	-1.0657605880000001	-1.579528467	-1.3445177340000001	-2.0373083919999901	-1.5759788269999899	-1.4548162259999899	-0.76291723700000003	-1.990016969	-1.84825955099999	-1.4636299429999899	-0.27387576499999899
Cofactors and Vitamins	Hemoglobin and Porphyrin Metabolism	HMDB0001008	biliverdin	-2.089831389	-2.8198925080000001	-2.665057252	-2.961742901	-2.1445462279999901	-2.54697430799999	-2.844879181	-2.0929263809999901	-2.1616787930000001	-2.6286710370000002	-1.8771275279999899	-1.8016001230000001	-2.5533265740000002	-2.2432792610000001	-2.524126834	-2.44298352999999	-2.0604514950000001	-2.502920504	-3.3103622929999901	-1.8382789500000001	-2.3700263220000002	-1.899462446	-3.1801636090000001	-2.9946100320000002	-2.608939962	-2.1263724050000001	-2.1347548359999902	-1.768190774	-1.503742489	-3.0127625220000001	-2.5375262140000001	-1.726262167	-2.49801231799999	-1.450763958	-2.6030041150000001	-2.2201790020000001	-2.5823289919999901	-2.1987839999999901	-1.5173975909999899	-1.9932444549999899	-2.199175758	-2.63814000899999	-2.4202269420000002	-2.8065867930000001	-1.9878281680000001	-1.396506469
Lipid	Plasmalogen	HMDB0011244	1-(1-enyl-stearoyl)-2-linoleoyl-GPC (P-18:0/18:2)*	0.93758874800000003	0.96319914100000004	7.5787517999999901E-2	1.3447066089999899	1.190934191		0.66852154799999897	1.2436916950000001	1.5565572940000001	-8.8880869000000001E-2	-1.302924864	1.0114772190000001	0.82632565199999897	-0.92214837100000002	0.89814568400000006	0.30666690699999899	0.87090762399999899	-1.069931108	-0.142345847	0.63446332400000005	1.7569312530000001	-1.5326876970000001	1.122864482	1.541554595	6.15851129999999E-2	0.62211688600000004	0.185634145	0.54887314099999895	-0.34100188100000001	0.412249013	0.360780922	0.934475787	1.6464088379999899	-3.9932772440000002	1.312064991	-1.2178925540000001	-0.60028474099999896	0.26809107100000001	-0.51955503199999897	-1.1894469620000001	1.902126344	-0.71495162000000001	-0.31686640900000002	2.4086337260000001	-0.20810140399999899	1.071571241
Amino Acid	Urea cycle; Arginine and Proline Metabolism	HMDB0000670	homoarginine	1.140415483	0.80269621999999896	0.59041918199999899	-0.55034726899999897	-1.3586813609999899	1.5934961240000001	-0.134838392	0.87356499799999898	-0.41144370299999899	-0.109974054	1.5448988109999899	0.74682886699999895	0.300593255	-1.028258119	-0.50378970499999898	-0.84195461500000002	0.53245695800000004	1.457675292	-1.349126308	-0.20103169700000001	-1.03941891	2.7389790000000001E-2	-0.21795358300000001	-0.38824842700000001	0.68629615300000002	0.548399945	-8.7583153999999899E-2	0.14591077	-0.90439703299999896	-0.38230561600000001	-0.64000164800000003	-0.43516010500000002	8.0505884E-2	0.46891702899999899	-0.29216245600000001	-2.27472926	-2.1194945010000001	0.73330771400000005	0.112264827	0.253037071	-0.59668263399999899	4.8697656999999901E-2	1.9030011579999899	0.84293274900000004	6.4821796000000001E-2	-0.138651733
Lipid	Long Chain Monounsaturated Fatty Acid	HMDB0002231,HMDB0062436	eicosenoate (20:1)	-0.63768301100000002	0.13303853099999899	-0.37626676399999898	1.2982840499999899	1.0393174709999899	-0.48201991100000002	0.440783278	-0.44940546199999898	1.0792738390000001	1.502015034	1.3726970030000001	-0.90216583699999897	0.81177936399999895	2.107972803	1.2697806549999899	7.0233044999999897E-2	1.1752683150000001	-0.33313690200000001	-0.33867232000000003	0.49147902100000002	2.2222521340000001	0.76000103900000004	1.0962049970000001	8.7230638999999902E-2	0.904536534	-0.57211536100000004	-0.62122490600000002	0.448095348	1.482352769	-0.22440602500000001	1.537295646	1.0594994040000001	1.244648972	1.0725351380000001	0.29926924799999899	-0.90587400699999898	-0.17368668600000001	7.8910778000000001E-2	0.50389284499999898	1.015979588	1.8115771789999899	-1.486921078	0.98533471699999897	-5.8881510000000003E-3	0.43835432699999899	0.98208085199999895
Lipid	Lysophospholipid	HMDB0010404	1-docosahexaenoyl-GPC (22:6)*	0.41492227700000001	0.17697875299999899	0.135626056999999	0.31496560299999898	-0.43767413999999899	-0.97753912300000001	0.82057523799999899	-1.1765819369999899	0.69860215299999895	4.5695659999999902E-3	-0.91395559699999895	-1.1982634990000001	-0.28733840900000002	0.112464353	0.26480259699999897	-0.27421131399999898	-1.7294614660000001	-0.581313945	1.2630409229999899	0.129374357	-0.61633778100000003	-0.70160522800000003	-0.38539615100000002	-0.81185352700000002	0.71463685899999896	1.5103730470000001	-6.3555576000000003E-2	0.442274848	0.60683969599999898	0.42952067599999899	-0.85161954600000001	-0.43814062100000001	-0.33973748500000001	0.48746332799999897	-0.77841173200000002	-0.87398834400000003	-0.93741367600000003	-1.5321115759999899	-0.58202800899999896	-0.99980865600000002	0.29247464899999898	1.4317757600000001	-0.80412663799999895	-1.327287729	-0.25572289100000001	-0.43706837300000001
Lipid	Fatty Acid Metabolism (also BCAA Metabolism)	HMDB0000202	methylmalonate (MMA)	-0.65205748399999897	0.49385272800000002	0.82419061800000004	-1.0965021580000001	-0.60137402299999898	-0.81469779499999895	-0.35981170600000001	2.9866262000000001E-2	-0.93947019700000001	-0.56639331100000001	0.231274443	-0.64790984799999896	-0.74289551799999898	-0.25862574500000002	-1.0665372230000001	-0.71884972000000003	-0.28317839500000003	-0.69579882299999896	-1.5155591799999899	-0.65381983799999899	-9.9043250000000003E-3	-0.60096818299999899	-0.71260564000000004	0.38765874099999897	0.61815980800000003	0.24426147600000001	-0.96143324200000002	0.26599584999999898	-0.19443047499999899	-0.56080812599999896	0.79624443499999897	0.61218202799999899	-0.286757767	-0.48527214600000002	-0.19460192700000001	1.2200123629999899	-0.80701466099999897	-0.32230842300000001	-0.305888304	-1.2183396120000001	-0.23171461800000001	-0.120145923	0.60891798600000002	-0.291833338	0.59581067700000001	-0.34161739699999899
Lipid	Inositol Metabolism	HMDB0000211	myo-inositol	-2.3145870049999901	-2.60868496099999	-2.6844174669999901	-1.9857010829999899	-2.87230175199999	-2.5888046949999901	-1.147851197	-2.72357113999999	-1.8005059219999899	-1.764660479	-0.73715788000000004	-1.636774792	-1.944929691	-2.08116462	-0.81455457899999895	-2.0534529049999901	-2.1836505310000001	-1.8087892699999899	-0.53986119799999899	-1.6274516459999899	-2.4115275949999901	-1.6411043409999899	-0.79921584400000001	-0.91458367699999898	3.7300341000000001E-2	-0.58710209899999899	-0.52581550200000005	-1.432198334	-1.0221612959999899	-1.340142489	-0.445444697	0.53091382099999895	0.39691980599999899	2.1986978000000001E-2	-0.82933786600000003	0.85350366600000005	-0.57580877600000002	-0.208781563	-1.3506329939999899	-0.993903804	0.136842204	-0.363531145	1.104054707	0.23492576600000001	-0.123222613999999	-0.22420322300000001
Amino Acid	Leucine, Isoleucine and Valine Metabolism	HMDB0000718	isovalerate (i5:0)	2.1320287630000001	2.5321171140000001	2.3142800370000001	2.75324013299999	-1.15367602	1.848533231	2.4861287500000002	1.970356835	1.558902365	0.69910416099999895	1.949760151	2.3741889039999902	0.822585287	1.8100585380000001	1.5410371759999899	1.307652265	6.4547884E-2	1.092920009	1.3564568210000001	2.4979866730000002	1.340824794	2.5125461200000001	2.4242695420000002	2.2086104660000001	3.1188448790000001	2.2397568410000002	2.961967692	1.896936698	1.9690054969999899	2.2712522069999901	1.0497490869999899	0.76679134599999899	1.8917870720000001	2.609701362	1.51807625	0.205215069	0.229780611	2.0398248319999901	1.3214007130000001	1.848546652	0.54311902000000001	0.94903472600000005	1.017157541	1.357089376	0.237951301	0.64266432799999895
Lipid	Long Chain Saturated Fatty Acid	HMDB0000827	stearate (18:0)	-0.224775053	0.53915645899999898	-0.35656073599999899	0.85035241800000005	0.857074169	-1.864294E-2	0.35536469100000001	0.36366990300000002	0.69563678600000001	0.66403667600000005	0.34200372000000001	0.204669463	0.48131454099999899	1.053149648	0.898502998	0.393536724	0.578701727	0.39853904299999898	0.165437749999999	1.004213391	1.49416693999999	0.69217141699999896	1.0479009020000001	0.48289357799999899	0.70361143599999898	-0.18523242100000001	0.281783699	0.53365096999999895	0.79244835700000005	0.74060150199999897	0.97109159899999897	0.48438311699999897	1.0589121239999899	0.49420141499999898	0.81028569900000003	-0.206665073	0.13462196900000001	4.6414417999999902E-2	0.33765759400000001	0.77679711100000004	1.07948296	-0.56001721500000001	0.46605411000000002	0.35838118400000002	0.38259226000000002	0.64399473500000004
Lipid	Secondary Bile Acid Metabolism	HMDB0002639	glycolithocholate sulfate*	1.3853819460000001	1.82055024	0.90646144699999898	1.8498728870000001	1.155123127	0.83330444999999898	1.4314817369999899	1.0527595460000001	1.29658629	0.877759489	0.78935288599999898	0.51477240199999896	1.8836064210000001	1.4192739409999899	1.715494351	0.28205420799999897	1.2953329730000001	-0.45256264400000001	-0.50334254300000003	1.414373007	0.966775422	1.3715956060000001	1.171241202	0.55119230399999897	1.4537123320000001	-0.67111552100000005	1.436665718	1.7606504970000001	-1.471811779	-0.965233534	1.3661511289999899	1.2778073999999899	0.54879014400000004	1.5363562719999899	0.65851810200000005	-5.8431425000000002E-2	-1.1187501630000001	1.636973856	0.64441806899999898	0.58675815399999898	1.1369321699999899	0.89651455300000005	-0.82926931999999898	-6.8031098999999901E-2	1.432039767	0.30413764399999899
Lipid	Phosphatidylethanolamine (PE)	HMDB0005323	1-palmitoyl-2-arachidonoyl-GPE (16:0/20:4)*	-1.9394510110000001	-1.5367720220000001	-1.602028757	-1.8664583939999899	-2.7361096279999901	-1.3291799339999899	-0.61950605199999897	-0.159095031	-1.6888968900000001	-0.442882944	-1.850864625	-1.5933999619999899	1.570434415	-0.80256671499999899	-0.543843403	-1.948382412	-1.773091054	-0.91638410699999895	-2.5776559749999901	-1.119707636	0.531734123	-1.2142918190000001	-1.8749257669999899	-0.84296185499999898	0.104315163	-1.8676045139999899	-1.464236624	-1.5302192889999899	-1.357059134	-1.1183484589999899	-1.214498909	-0.136818416	-1.1532869429999899	-1.067987552	-0.90311498099999898	0.18236952000000001	0.33156163700000002	-0.72874796799999897	-0.80679001299999897	-0.56278891799999897	-1.889106677	-0.76609327100000002	0.326123104	-2.3179091930000002	0.40721837100000002	-1.6483012500000001
Amino Acid	Tyrosine Metabolism	HMDB0000158	tyrosine	-0.15029434999999899	0.54467523699999898	-0.289931469	0.84096984100000005	-1.3376676219999899	1.749896146	-0.79493368399999897	2.9988026830000001	-1.6996693030000001	0.57294736400000001	0.66239572300000005	0.40921859900000002	-1.0847812800000001	-0.94267865900000003	-0.710731946	-0.92735427199999898	-0.83223038400000005	1.7802708789999899	-1.2026898429999899	-0.679289963	-0.96552949399999899	1.1182555839999899	-0.150250474999999	0.81654129799999897	-0.17489046899999899	0.29593630500000001	0.56679752500000002	0.27973700099999899	-0.52986977300000004	-0.22277526	-0.90908307899999896	-0.70513105399999898	-1.200708828	0.64269083199999899	0.70552039600000005	-0.62077270900000003	-0.56991249899999896	1.228800916	0.182319275	-0.78090161000000002	0.37665864100000002	-3.6469071999999901E-2	1.2417772330000001	2.0546849699999901	-0.67123458199999897	-0.36270595700000002
Lipid	Lysophospholipid	HMDB0011506	1-oleoyl-GPE (18:1)	-1.7386152100000001	0.770851273	-0.777414261	0.192650713	-1.5566442199999899	-0.36235072499999899	0.93062881799999897	-8.8595320000000005E-2	0.262553974999999	0.84994602600000002	-1.7426797940000001	3.15876719999999E-2	0.41899267699999898	-1.3145485260000001	-0.88165900600000002	-0.96306527399999897	-1.073250177	-0.12793543700000001	1.577220069	1.394672071	-1.525381404	-0.97468328299999896	0.77503589799999895	0.287036544	1.3551502660000001	0.64763227000000001	-0.701555072	1.718510084	-0.190591752	2.58496465999999	-1.5021162020000001	-4.9587668000000001E-2	0.73501164100000005	0.152296774	0.58964361899999895	0.98688366699999897	1.234198798	0.237253193	-0.60828720199999897	-1.333188456	1.032964811	-1.45415569599999	-0.102041363	0.113761427	-0.60491066900000001	-0.43698400300000001
Lipid	Ceramides		N-behenoyl-sphingadienine (d18:2/22:0)*	3.1231210790000001		1.5649517580000001	2.072352017	0.54484263899999896	2.5524464880000002		3.44414002999999	2.1177825860000001	3.33773862699999	0.78015860599999898	1.401994124	2.9548139820000001	3.6391759960000001	1.9193496940000001	2.8627944909999901	-1.6940899999999901E-2	2.0413559800000001	0.35218412799999899	4.77004470099999	2.3293550619999901	1.5981180500000001	0.68925941499999899	1.26009889099999	0.751650767	0.84148234799999899	-2.0925104650000002	2.217934488	2.0151068799999901	1.29036907599999		1.394155976		1.055146822	-0.57680693000000005	1.803189851	2.3530157279999901	-0.178216926	1.843931124	-4.8967482E-2	0.526335632	0.87360734200000001	1.901708352	2.2507883190000002	0.227899515	2.1458507949999901
Peptide	Gamma-glutamyl Amino Acid	HMDB0029159	gamma-glutamylthreonine	0.44812163900000002	-0.30591495200000002	0.38012538800000001	0.65336270500000004	-1.02495986399999	0.40046937799999899	-0.307833364	-9.7324795000000006E-2	0.372662824	-0.335048766	0.620315481	-1.015352853	-0.49787251900000001	3.1988267000000001E-2	0.119857039	-1.1306843849999899	-0.87921548000000005	0.25856910300000002	3.4718181719999901	0.82346834199999897	1.28109E-4	0.913397817	0.13740234600000001	-0.163606901	0.48263678599999899	0.95605717099999898	0.63217856299999897	1.07520562499999	0.57882392299999896	0.12913819800000001	-0.93407560700000003	0.37382493700000002	-0.62636494099999895	0.92747937199999897	0.763100577	-0.760327851	-0.120911217	1.74254709	-9.5045535E-2	-0.259407952	0.351973552999999	-0.62590010299999899	0.50789412199999895	1.212659224	0.73276131	-0.116377988
			oleate/vaccete (18:1)	-0.415096723	-8.2892305999999902E-2	-0.80134260499999899	0.90243994900000002	0.74937194200000001	-0.69669643299999895	0.22355765599999899	-0.308957702	1.157995578	0.71260636700000002	0.96088744400000003	-0.811625453	0.45054747000000001	1.3074079620000001	0.95104399900000003	-0.27157837200000001	0.96789262700000001	-0.22185833099999899	-0.83449012700000003	0.47593363500000002	1.6161921020000001	0.70488764500000001	0.96020689400000003	5.7312464E-2	0.67831434599999896	-0.76321443	-0.58056958299999895	0.36631963400000001	1.2091895939999899	0.27136559100000002	1.2232738350000001	0.74923677499999897	0.96025827699999899	0.61654919600000002	0.15951947999999899	-0.82403119300000005	-0.29823939900000002	-0.36022047899999898	0.27867437900000003	0.81425659900000003	1.0057510970000001	-1.958632353	0.41802193500000001	-0.38429220800000002	0.87434901700000001	0.77501225100000004
Amino Acid	Tyrosine Metabolism	HMDB0011686	p-cresol glucuronide*	0.73935130599999899	0.85709511599999899	1.310425787	0.36490972100000002	0.98415431900000006	0.36662002700000001	1.230913036	0.23823048599999899	0.96149251000000002	1.0788441310000001	1.160306292	0.58910763499999896		0.35279529900000001	0.69196179700000005	3.4211421999999901E-2	0.57891167300000002	1.632532844	1.440755426	0.87523663100000004	0.929256850999999	0.49091163900000001	0.54541333700000005	1.2445734749999899	0.79672540300000005	0.69083087399999898	1.2856690799999899	0.95475967299999898		0.30346980000000001	1.0057051189999899	3.8896517999999901E-2		1.2208695970000001	0.26879863199999898	-0.48093898000000002		2.0816605969999902	1.668189798	0.77037190899999897	0.518612352	0.51761889299999897	0.29820922100000002		0.88735423199999897	-0.30158006799999898
Amino Acid	Methionine, Cysteine, SAM and Taurine Metabolism	HMDB0002005	methionine sulfoxide	0.203651634	0.671112975	-0.44841630999999899	0.52828414800000001	-1.8822823150000001	-7.7486127000000002E-2	-0.35198181299999898	0.414278535	-0.28634189399999899	0.83617238500000002	-0.160549689999999	0.51717311600000004	-0.51272259600000003	-0.39869218899999898	0.23400064200000001	-0.18471911199999899	-0.82330461600000004	1.5277363850000001	1.4424768640000001	0.328398950999999	-9.4606094000000002E-2	-0.22295314799999899	0.27281423500000002	0.83032071399999896	-0.20109084999999899	0.85344529300000005	0.568689946	-0.77709187800000001	0.31824749400000002	-0.603768324999999	-0.61205089800000001	-3.99248389999999E-2	4.1037991000000003E-2	0.27754234999999899	0.60407632600000005	2.5294707999999898E-2	1.2261902E-2	1.1184569870000001	-0.51093536399999895	-0.46822504799999898	0.656472002	0.13672055	0.18754876200000001	0.94000762199999899	-0.88900626900000002	-0.61306155100000004
Lipid	Fatty Acid Metabolism (Acyl Carnitine, Long Chain Saturated)	HMDB0000222	palmitoylcarnitine (C16)	-1.1559707850000001	-2.3018172830000001	-2.3780912729999901	-1.1650650709999899	-0.47921456299999898	-1.4132513099999899	-1.094342876	-1.567004152	-0.88544548099999898	-0.94256544399999898	-2.25564872899999	-1.44822669	-1.327229583	-0.19194866599999899	-0.84323235500000004	-1.598089621	-1.7140242160000001	-1.1871350089999899	-2.5508302450000002	-0.93706886499999897	0.12473329	-0.902985645	-0.67872714199999895	-1.7058849089999899	0.432841219	-1.45492456699999	-1.642725048	-0.75761315600000001	-0.84667845900000005	-0.67416577499999897	-1.0085306060000001	-1.3565678999999899	-1.607303801	-0.661033502	-1.821085123	-1.813962887	-1.204912097	-2.3274428920000001	-1.500182605	-0.86189742999999897	-0.53521940800000001	-2.2078121899999901	-0.59444458700000002	-1.7026320530000001	-1.2069462820000001	-0.68143922400000001
Lipid	Fatty Acid, Monohydroxy	HMDB0031057	2-hydroxypalmitate	-1.865278956	0.65804666000000001	-1.1967628269999899	-1.1452202869999899	0.52252141299999899	-0.42369277799999899	-0.41457988699999898	-1.0656525960000001	-8.7909845E-2	-0.44231475599999898	-0.38471992199999899	-0.31278004700000001	-1.6932945000000001E-2	-0.47272115599999898	1.511740919	-1.480434647	0.28122374500000002	-0.36296241400000001	-0.17053637099999899	-1.2827492250000001	0.53722175400000005	0.505997315	1.1661204169999899	-0.65431327699999897	-0.30234049699999899	4.3663140000000003E-2	0.25523513599999897	0.66933436800000001	0.53261219000000004	0.928752311	0.27804849700000001	1.275454066	0.54695455000000004	-0.43601489799999898	0.31625046099999898	-0.40527356799999897	-0.246108454	-0.88843658400000003	-0.58149453399999895	0.617196093	-6.6586800000000002E-2	-1.3169285660000001	-1.2228278159999899	-1.9514217760000001	0.20447375200000001	-0.86615791900000005
Lipid	Corticosteroids	HMDB0000063	cortisol	1.11409783	-0.378519351	0.36655372200000003	0.68356028499999899	1.13923676	-0.85042682000000003	2.555065549	0.79559177199999898	-1.089651226	6.1956758000000001E-2	0.80991112200000004	0.287720859	-1.83689514	1.4476967679999899	0.99410478499999899	0.32852509499999899	0.57540922000000005	-0.170481627	-0.67901329200000005		0.92148737000000003	-0.24322474499999899	1.07449252799999	0.60921397899999896	0.77154090500000005	7.3771899999999901E-3	0.65279685200000004	1.042544076	1.18263589	1.481086237	-0.221255707	2.138936679	1.938088869	0.85947974900000002	-2.7569542560000002	0.99282970699999895	0.15401010900000001	0.30190798400000002	0.137112648	0.436454489	0.45104926499999898	0.68629364900000001	0.323411861999999	0.44845638500000001	-2.7026676999999898E-2	-0.438927493
Nucleotide	Pyrimidine Metabolism, Thymine containing	HMDB0002166	3-aminoisobutyrate	-0.29559309	-0.84958215500000001	-0.83166881599999898	-0.40997164200000002	7.4393312000000003E-2	-1.195349376	-0.89544042800000001	-0.17057789300000001	-0.90731294699999898	-0.99915961099999895	1.6443289059999899	-0.36375870999999899	-0.780614739	-0.22788524600000001	0.24398014500000001	-0.82717432800000001	-0.58301987499999897	-0.51452086500000005	0.81137209399999899	-1.0029223030000001	0.46817064400000002	-1.845244318	-0.69262091999999897	-1.005002969	-0.37763039199999898	-1.407493694	-0.206670561	8.7158434000000007E-2	-0.68213303400000003	-0.42672284700000002	0.93319380100000004	1.0290800010000001	-0.22262379700000001	-0.63741991200000003	0.37408702300000002	-1.672183153	-1.100702466	-0.75090243300000004	-1.101034251	-0.65290325100000002	0.210231955	-2.9069411E-2	-0.114318216	-0.19511320500000001	-0.54744367000000005	-7.8314465999999902E-2
Lipid	Fatty Acid, Monohydroxy	HMDB0001954	3-hydroxyoctanoate	-1.4063724500000001	-0.45045957800000003	-1.457376569	-0.51476455300000001	-0.104855953	-0.95677075099999898	-0.99233119299999895	-1.0100122389999899	-0.16658202599999899	-0.49309303100000001	1.5240968560000001	-0.50973743100000002	-1.5865395120000001	0.51547597999999895	-0.341468404	-0.31540976700000001	-1.3960813030000001	-0.63167236599999899	-0.67438421100000001	-0.85038125399999898	6.8889494999999898E-2	-1.003209365	-0.322709786	-0.85908639899999895	0.76114125099999896	-0.69832960700000002	-0.97487575800000004	-3.73152E-2	-0.338020025	-0.21490025900000001	0.88714201599999898	-0.91981585300000002	-1.333743251	-0.39846409300000002	0.859053705	-1.38389997899999	-1.524428401	-0.459336842999999	-1.440927769	-0.27312573099999898	0.95344717700000003		-2.0342553319999901	-0.77911280299999897	-1.398953487	-0.639304808
Lipid	Lysophospholipid	HMDB0011130	1-stearoyl-GPE (18:0)	-0.98709667300000004	-0.371919742	-0.56871970100000002	-1.3543280950000001	-1.52613131	-2.015816804	0.13563581299999899	-1.8699793300000001	-0.18926288199999899	-9.7338536000000003E-2	-3.8771164549999901	-1.5808314969999899	0.40331594799999898	-0.64132787700000005	-0.156120127	-1.8724908360000001	-1.547940391	-0.87854502300000004	0.113069872	-0.65049006300000001	-0.86972897299999896	-1.338738518	-0.41562291699999898	-1.2805797750000001	0.665516887	-1.6895141999999901E-2	-0.69456240599999897	1.3287452999999901E-2	-1.1944902770000001	0.42446296	-1.4808827090000001	-0.15323884900000001	-9.2283712000000004E-2	-0.42621838299999898	-1.0338276980000001	0.105889306	1.0882835420000001	-1.4239532930000001	-0.80954357600000004	-1.4732593970000001	-1.1940899169999899	-1.380449735	0.2351018	-2.4430280190000002	-9.9840539999999905E-3	-0.65294874700000005
Lipid	Fatty Acid, Dicarboxylate	HMDB0059655	2-hydroxyglutarate	-0.31228198099999899	4.1363232999999902E-2	-0.40007383899999899	-1.323256746	-0.57059444999999898	-0.38831713299999898	0.79495280300000004	-2.0007838520000001	-0.81961954100000001	-1.4374871739999899	-0.17668767299999899	-0.67488083600000004	-0.72526634000000001	-1.024072842	-1.0557529130000001	-0.28145542800000001	-0.99448944299999897	-0.80279708999999899	-0.608330017	0.30719119499999897	-1.37219706	-1.231183564	-0.14508030799999899	0.99534739699999897	2.8198022999999899E-2	0.53341011299999896	-0.82843386900000004	-0.73228221599999899	0.28061762400000001	-4.6676526000000003E-2	0.51124240300000001	-0.160835014	-0.31672288199999898	0.422494861	-1.4620031090000001	1.1133354449999899	0.89810668800000004	-1.0276776160000001	-0.46015346699999898	1.353029949	-1.8923258060000001	0.24145143899999899	-0.31799798200000001	-1.22413755	0.83232063300000003	-3.1342647000000001E-2
Lipid	Primary Bile Acid Metabolism	HMDB0000619	cholate	-1.809691342	-1.2557174000000001E-2	-0.41287342700000002	1.148506048	-1.570799568	-0.25766738900000002	0.48333035400000002	-0.24858370699999899	-0.67972117799999898	-1.867060087	-2.1453471789999901	0.25632121099999899	-0.169181478	-1.264770505	-1.534694668	-0.88887189200000005	0.117424507	0.82578927199999896	-0.45476350599999898	-3.1325698999999901E-2	-1.253315374	1.203060966	0.62485290599999899	-0.89286897099999896	-0.84796151200000003	1.037731127	-0.74679969499999899	4.0181493999999901E-2	-1.670428206	0.94996182299999898	-0.418880484	1.551960362	1.15354992599999	2.100322818	-0.31177228000000001	-0.14219628000000001	-8.8753018000000003E-2	-2.596754035	0.79717046999999897	0.107780789	2.8874637779999901	1.3951066670000001	0.12964255499999899	0.91631664000000002	7.3026640000000004E-3	0.40885300299999899
Amino Acid	Methionine, Cysteine, SAM and Taurine Metabolism	HMDB0000099	cystathionine		1.138442913	-0.59346880899999899	1.0341768840000001	-5.3154406000000001E-2	2.583519721	-0.39112367399999898	1.464045067	-0.92768986200000003	0.965625073	0.59227968399999897	0.83932699200000005	-0.72461957300000002	0.17200090500000001	-0.61357361200000005	0.52945285399999897	1.336365021	2.1868929779999902	1.198647588	1.0279956180000001	-2.0770984650000002	0.40121695099999899	0.75103884200000004	0.82905311100000001	1.03182967	1.287390619	0.45786787499999898	0.215779315	-1.69770109	1.5115627270000001	1.9033332839999899	0.80174763000000004	0.63538683500000004	-0.60899888700000004	0.48897048100000001	0.82509571100000001	0.94071449399999896	0.63553462299999897	-0.196768421	-0.40784493599999899	2.15143849999999	-0.102752363	0.985781730999999	1.646111141	-0.69982344100000005	-0.82094645300000002
Amino Acid	Methionine, Cysteine, SAM and Taurine Metabolism	HMDB0000965	hypotaurine																																												-1.288010586	1.6272657930000001	-0.45012402299999899
Lipid	Plasmalogen		1-stearyl-2-docosapentaenoyl-GPC (O-18:0/22:5n3)*	0.79238793200000002	0.14817525100000001	0.392939867	1.0388575250000001	1.929196055	-0.61789360500000001	1.010571332	0.69112115699999899	-1.021183849	-1.1977475280000001	-0.41000902700000003	0.64103717999999899	0.60673832000000005	1.202766124	1.6012314320000001	-1.3813505150000001	-1.3151379320000001	0.35329870800000002	1.1945007759999899	-1.291376949	0.59285988599999895	-0.97769836600000004	-0.20768658700000001	0.228245225	-0.83878661799999898	-1.5102783E-2	0.22497714499999899	0.17181300699999899	-0.93128059500000004	-2.0801658490000001	-3.4518382E-2	-0.16006577	0.109118219	-0.93356038500000005	-1.6419525930000001	-3.784295051	-1.642337674	-2.8376176750000002	-0.883446642	-0.57959185599999896	-0.38224485600000002	-0.82084811700000004	-0.47887063800000002	0.14451033499999899	0.828252561	0.72140299399999896
Lipid	Phosphatidylinositol (PI)	HMDB0009815	1-stearoyl-2-arachidonoyl-GPI (18:0/20:4)	-2.4896233310000002	0.72834140999999897	-3.1356781260000002	-3.1093982680000001	-0.74032656399999897	-4.3252632630000001	0.49674815	-2.659936359	9.4853568999999902E-2	-2.09454303199999	-3.2338829580000001	-0.58990282500000002	-0.27083272400000002	-2.58244780599999	0.25490229399999897	-2.6507646579999902	-1.730348703	-2.0455387780000001	8.2375773999999902E-2	-2.8491629669999901	0.79941537699999898	-2.5655220710000002	0.83574398800000005	-3.359111902	1.179009883	-2.276305324	-0.38822166800000002	-2.8254778100000002	-2.226593974	0.137422566	0.237176516	-1.488398406	-0.30853140299999898	-1.6625908549999899	-0.75944007700000005	-1.2883975830000001	-1.1090966840000001	-1.5001497070000001	-2.0979729310000002	-0.44874581600000002	-0.78959982399999895	-2.1503076550000002	-1.835288316	-3.0353772590000001	1.5245082510000001	-1.9464224210000001
Xenobiotics	Food Component/Plant	HMDB0033433	homostachydrine*	-0.18341748799999899	-0.50419972499999899	-0.57102219300000001	-1.509830955	-0.396744017	-0.22655124200000001	0.213546548	-8.1331240999999901E-2	-1.5132529589999899	-0.437370227	-1.4191873610000001	0.38298641900000002	-0.55480993099999898	-1.07044838499999	-3.6274405000000003E-2	0.20495100599999899	-2.2537549970000001	0.78610907799999896	-0.90838273599999897	-0.40897596800000002	0.15729094299999899	-0.64176000700000002	-0.24101800000000001	-0.54605552800000001	3.5898791999999902E-2	-0.230641128	0.47299134999999898	-0.71099182800000005	0.29313589600000001	0.21930678000000001	-0.80172007899999898	-0.68203039099999896	-0.44236860500000003	-1.344092391	-0.29804561299999899	-1.1351794980000001	-6.86897179999999E-2	0.60475446200000005	0.37951250399999897	-0.44424820599999898	-0.29745046400000003	-1.7259193749999899	4.5953920000000002E-3	0.322481768	-0.60202313699999899	0.254002858
Lipid	Lysophospholipid	HMDB0010391	1-eicosenoyl-GPC (20:1)*		-0.56122861499999899	0.515310877	-0.94058168600000003	-0.96892646299999896	-1.4267373860000001	1.0291873650000001	-2.1673495269999901	-0.439379032	-0.57212602899999898	-1.2190841109999899	-1.321018246	0.122562324	-0.16963515600000001	-0.236255879	-0.95366459699999895	-1.0873159750000001	-1.054848955	1.837906756	-0.26093555499999899	-1.2535341790000001	-0.67164446600000005	-3.5414307999999901E-2	-0.50379369500000004	0.30700807200000002	1.273469339	-0.59474031999999899	1.089170704	-6.1192310000000001E-3	-2.4308072999999899E-2	-0.765767541	0.46411713700000001	0.68223963600000004	0.34912740799999897	-0.75071746299999897	0.36363739099999898	1.000624137	-0.21642784100000001	-0.14890383200000001	-0.95252676400000003	-0.338964504	-0.356397363999999	1.004966053	-1.6056326759999899	0.27937916699999898	-6.8283442E-2
Lipid	Androgenic Steroids	HMDB0240429,HMDB0186954	androstenediol (3beta,17beta) monosulfate (2)	1.0543370320000001	1.053338798	1.078200201	1.138563164		1.192064671	0.99367321099999895	1.3741672540000001	1.1396693659999899	1.23896776499999			1.170492828	0.94141797000000005			1.36508825599999		1.3475176980000001	0.99819495899999899	0.78618068200000002	1.5033582400000001	0.44079473899999899		0.86280717200000001	0.96851603500000005		1.4088543579999899	0.46966565799999899	1.256377418						0.88148917299999896	0.77961239999999898	1.254697079	1.23300696	1.3600040529999899		0.82954801499999897	1.627301761		1.265954013	0.63010077200000003
			3-phenylpropiote (hydrocinmate)	1.8564698340000001	1.5354124309999899	1.7757968369999899	1.5503397880000001	2.0982158150000001	1.0215037309999899	1.8207121129999899	1.452091359	1.6236244660000001	1.3141653630000001		1.7701860250000001	0.86114097700000003	1.735978448	1.9292273449999899	0.642962068	1.5052246039999899	0.62641697799999896	0.964812012	1.6072143640000001	1.726094665	1.3609488700000001	1.660320636	1.053386945	1.297813195	0.47288478	1.32782459099999	1.5510722349999899		1.2237321590000001	1.229689019	1.2321401890000001	0.87018013299999897	1.168013263		1.1138547059999899	0.31221723099999898	1.4457966069999899	1.6527680520000001	1.014369227	1.2933522129999899	1.1436370380000001			1.6407473290000001	1.352082827
Xenobiotics	Chemical	HMDB01448	sulfate*	-1.175847431	-0.75326011699999895	0.36843242300000001	-0.31575605899999898	-5.8509698849999898	0.49161133400000001	-1.15525991399999	0.328400898	-1.75869569299999	0.34088427500000001	1.374884105	-0.13219882299999899	-1.701542613	-0.39883134399999898	-1.062810265	-0.29036152300000001	-1.4235116320000001	-0.64638569000000001	0.91529171799999898	-1.2051127559999899	-0.86295467199999898	-0.402218731	-8.0313407000000003E-2	-4.2991820000000004E-3	0.28208476900000001	0.68934231800000001	-0.62175860699999896	-0.60180546800000001	-0.88731763699999899	-0.85045678199999897	-0.39981075399999899	0.77716882099999895	-0.66358728600000005	-0.437013235	-0.61918013400000005	-0.249728438	0.272305831	-1.1002267320000001	-1.1492809749999899	-0.89217458199999899	0.585924153	-0.62941357799999897	0.872739669	0.70729801599999897	-0.87963049299999896	-0.72806699200000002
Amino Acid	Histidine Metabolism	HMDB0240341	N-acetyl-3-methylhistidine*									1.134585108	1.251080693	1.6220277890000001						0.69413328500000004					1.224470443				1.609245858						1.809835598	1.018636957									2.2268479160000001
Amino Acid	Leucine, Isoleucine and Valine Metabolism	HMDB0001844	methylsuccinate	-1.031760952	-0.84810752899999897	-1.5682284470000001	-1.2565387100000001	-0.43969291500000002	-1.3506893040000001	-1.153785823	-1.4513744829999899	-1.008644155	-0.94704671699999898	-0.44147820300000001	-2.2478963790000002	-1.7739711090000001	-0.92869913500000001	-1.0435950110000001	-1.0400958280000001	-0.34839313	-1.4774174390000001	-0.16684068099999899	-1.5152336390000001	-1.3942531090000001	-0.723049045	-1.1145147550000001	-0.72553051599999896	-0.94455825199999899	-2.05500018	-1.666557845	-1.386350221	-0.53319209199999895	-1.799933255	-0.99631748499999895	-1.02848194	-1.5254553420000001	-2.2451955730000002	-0.842195841	-1.385682045	-1.13540752999999	-1.171797706	-0.47427800799999897	-3.16743343299999	-1.3106482429999899	-2.235306123	-0.86041593299999897	-1.488968697	-2.0955788800000001	-2.187441771
Lipid	Fatty Acid, Amino	HMDB0094649	2-aminoheptanoate	1.749377696	-0.25228093800000001	-0.83807212399999897	0.55547651300000001	0.37242496400000002	-0.68952321500000002	-0.31085880199999899	-0.85005012599999896	0.17582788199999899	1.081863459	-0.722609363	7.7479720000000002E-2	0.246154439	0.58791051900000002	0.66047638900000005	0.351686202	0.88471913499999899	-1.3240903589999899	-0.207731837	9.9650783000000007E-2	-1.5594454449999899	-0.616023027	0.294847633	0.55987659999999895	0.33469286700000001	-5.9611794000000003E-2	-0.90424723799999895	-0.50815244199999898	-0.87607795099999897	-8.6676371000000002E-2	0.161773048	9.1716117999999902E-2	0.24145601999999899	-0.380518144	-0.365940027	0.78593754900000001	0.69413075400000002	0.53809717800000001	-1.1447245049999899	-0.90777337400000002	-6.9332941999999897E-2	-1.1995714319999899	-1.415915034	1.085730335	0.802767487	0.29461811300000001
Amino Acid	Creatine Metabolism	HMDB0000562	creatinine	1.1665180930000001	1.374612092	1.16454189	1.353474356	-0.59670631799999896	1.6301892929999899	0.30400649600000001	2.049314082	1.536240925	1.0402941240000001	-0.53960423800000001	1.3036025870000001	0.652022094	-0.73290595599999897	0.74045387500000004	-0.42746236500000001	1.7039490829999899	-0.232645513	1.387165408	1.6233755240000001	1.2755117600000001	2.3637970840000002	0.59522135799999898	-0.27225868399999897	2.4079379510000001	2.4670636570000002	4.8491380000000002E-3	2.6490685580000002	-1.7308035999999902E-2	0.616945042	0.11108257000000001	1.6643694570000001	0.24923957699999899	3.32404909999999E-2	0.44531886199999898	0.121311266	0.72532792899999898	1.3469657989999899	1.6084291500000001	1.5622770560000001	0.53970771500000003	-0.29367449200000001	2.3203713480000001	0.96421104599999896	1.5946084789999899	0.113575117
Xenobiotics	Benzoate Metabolism		2-ethylphenylsulfate		3.2629632609999901		1.2838659589999899				1.5330914529999899								3.8728559570000001				1.8770872590000001				2.1063697929999901																	3.03325736399999
Lipid	Sphingomyelins	HMDB0010169	palmitoyl sphingomyelin (d18:1/16:0)	0.59421602500000004	-1.819391255	-2.9284699999999899E-3	2.4456657E-2	-0.63887872899999898	-0.51019988000000005	-6.4091143000000003E-2	-0.92514063700000004	-0.26126582799999898	7.07570319999999E-2	-0.54388210199999898	-7.8448945000000006E-2	-0.42188079299999898	0.87204772399999897	0.179203434999999	-0.67303500800000005	-1.17169323	-0.339731216	-0.96044360500000003	0.78140755799999895	0.42070127800000001	-0.22586921300000001	1.273819662	1.024382592	0.266066578	-0.15742172900000001	-2.6753453E-2	0.75831173399999896	0.33641003400000002	-1.2525800359999899	0.49190075500000002	-5.71659419999999E-2	-0.92843841400000005	-0.29114753100000001	-0.79056838699999898	-0.35291838800000003	-0.69572208199999896	-0.44134641200000002	-0.69148667799999897	-0.97423209099999897	-0.327634221	-0.80968532400000004	0.16525014399999899	0.57323186800000003	-0.12029606900000001	-1.8240877999999901E-2
Xenobiotics	Benzoate Metabolism	HMDB0062551	4-ethylphenylsulfate	-1.279411326	2.195113992	2.416994E-3	1.632731675	-0.26849418000000003	1.1531103140000001	0.77530855499999896	1.3901684110000001	0.80932643500000001	0.14397838600000001	-0.77406554100000002	0.38827838599999898	4.7814948000000003E-2	0.35716146700000001	0.20039594299999899	2.3209013939999901	-1.3931248359999899	1.510177146	-0.58845823399999897	0.214863428	2.1444937589999902	6.1589875000000002E-2	0.233638074	1.2542812750000001	0.44838935400000002	0.284518724	0.83781921100000001	2.101332094	1.086471725	0.835064111	0.71015763200000004	-0.123057367	-8.5089860000000003E-2	-0.40841317500000002	1.164952929	3.6220491E-2	-1.46131207	-1.4795487810000001	1.507309008	0.369160027	1.49925419	-0.32050170700000002	1.6199308269999899	-0.19597435699999899	-0.16781049200000001	1.5845073409999899
Lipid	Plasmalogen	HMDB0005780	1-(1-enyl-palmitoyl)-2-docosahexaenoyl-GPE (P-16:0/22:6)*	2.7252761E-2	-0.69267449999999897	-5.87684939999999E-2	1.0710275E-2	-0.60057583599999897	-0.651729805	-0.39641705100000002	0.39179539299999899	-0.234023277	-0.30644930199999898	-3.68977289999999E-2	-1.6450705640000001	-0.94128646999999899	-8.3607584999999901E-2	-0.87714565700000002	0.41278391800000003	-0.97204425000000005	-1.280257983	-0.43576301000000001	-1.1256007589999899	-1.440932946	-1.499593078	-1.097890807	-5.1270266000000002E-2	-0.36824510300000002	0.76606549499999899	-0.76208864700000001	-0.89951913900000002	1.40598095999999	-1.998013276	-1.5595705879999899	-1.1665232780000001	-0.87226046800000001	-1.5674040140000001	-1.1264497680000001	-0.99701681799999897	-1.4717966979999899	-0.70744896099999899	-1.259685586	-1.296023666	0.50365275200000004	1.7626316879999899	-2.0794297130000001	0.39951507200000003	-1.0025364969999899	-0.802525461
Lipid	Phosphatidylethanolamine (PE)	HMDB0009010	1-stearoyl-2-docosapentaenoyl-GPE (18:0/22:5n6)*	-2.5622000999999901E-2	-0.57295531700000002	-0.90761108400000001	-1.442590383	-1.305934371	-0.95244892800000003	-0.59123902800000006	-0.49864334500000002	-0.896416675	0.14379514199999899	-1.5177972909999899	-0.51937530799999898	0.98072468599999896	-0.74429949200000001	0.69711368799999895	-1.0498621349999899	-0.57311812399999895	-0.32971433300000003	-1.029511461	-0.32778287099999898	0.88221497100000001	0.355296265	-6.54722469999999E-2	-0.477761349	0.31215753499999899	-0.56057170099999898	-0.288968789	-1.5602547870000001	-0.62468985099999896	-0.196811349	-0.49111537700000002	0.89856924100000002	0.134261195	0.59437399899999899	-0.77091097500000005	0.57617532199999899	0.105093013	-0.27040431700000001	7.5101639999999902E-3	3.2872050999999902E-2	-1.385457326	-0.48311533000000001	1.144628365	-1.4669036529999899	0.56109443999999897	-0.48516347700000001
			3-(3-hydroxyphenyl)propiote	1.0775300720000001					0.35785592399999899	1.9425102E-2	-0.54449059499999897		0.179314108	1.275043164	0.152017191		-0.26960304800000001	0.54551627199999897	1.388512875	6.6594575000000003E-2	1.010918778	1.438972197	0.423221132	-0.33440395499999898		0.841483812	0.21487101		-0.194152194				8.7906636999999899E-2	0.31046977100000001	0.89805677900000003	6.8126820000000005E-2		1.0444672909999899	0.92434662700000003	7.4721667000000005E-2	-0.20809799600000001	-0.54625743500000001	-0.219675079	1.6253085039999899	1.0520935069999899		0.21428805100000001	0.78260536800000002	0.64482624099999897
Amino Acid	Histidine Metabolism	HMDB0012881	N-acetylcarnosine	0.85524871999999896	1.405282119	0.53770941500000002	0.36687415600000001	-0.23691188499999899	1.20149141	0.60533371599999897	0.99058565099999896	2.0162321140000001	0.92178223199999898	-1.682204322	0.96456513899999896	0.133117711	-0.41074725099999898	0.88150637600000004	-8.6477188999999899E-2	1.370284901	0.177054716	0.73153707199999896	1.2162970849999899	1.1854083070000001	1.7861483149999899	0.75573983199999895	-9.0297533999999902E-2	1.5395683870000001	0.85060817200000005	0.66326460399999898	1.435643413	-0.56936741800000001	1.0663394589999899	-0.12812628400000001	0.32541477200000002	0.31025814499999899	-0.53275964399999898	1.2532832970000001	-4.6769299999999901E-4	0.20936834400000001	1.4003814429999899	1.258802416	2.31164528799999	0.16626927899999899	-0.61184050499999898	1.258053394	0.944668285	1.8213395429999899	-3.3275463999999901E-2
Lipid	Phosphatidylcholine (PC)	HMDB0008054	1-stearoyl-2-adrenoyl-GPC (18:0/22:4)*	-0.35372872799999899	-0.52636470700000004	-1.231996555	-1.689370349	-0.21483745600000001	-1.77750436999999	-1.1648370349999899	-1.5312302390000001	-0.63748984200000003	0.80147217299999896	-3.2682027150000001	-0.85976396700000002	-0.34454615599999899	-1.803052173	0.265070582	-1.0945943920000001	-1.723984387	-0.38578042600000001	-0.60140799499999897	-0.63453311999999895	0.99416274100000002	-0.46948219499999899	0.15410658499999899	-1.716134083	-1.287896897	-1.4756512930000001	-1.3776085119999899	-1.7311130779999899	-1.8633159610000001	0.18797155300000001	0.229186841	-1.7396251000000001E-2	-0.19806110699999899	-9.18949879999999E-2	-1.8170812789999899	-0.33733597700000001	-1.31766187	-1.2506939960000001	-1.276616967	-0.86601704599999896	-0.70823497199999896	-1.3890052180000001	-0.16629972500000001	-1.2839396430000001	0.26456877099999898	-0.35016255499999899
Amino Acid	Leucine, Isoleucine and Valine Metabolism	HMDB0000023,HMDB0000336	3-hydroxyisobutyrate	-0.52801601300000001	0.60667179299999896	-0.45158549199999898	1.7560627790000001	1.7611325099999899	0.94606053400000001	0.91721213599999896	1.464940788	0.78398831800000002	-0.297709265	2.3451829210000001	0.94742099700000004	-0.95707805199999896	1.8738833989999899	0.35790968899999898	0.28643542599999899	0.39110207400000002	1.7958112639999899	0.17258436099999899	4.86040999999999E-2	2.4065684890000001	0.42054712100000002	-0.46905369600000002	0.374200582	1.2409136160000001	0.67904182800000001	1.6921052670000001	-0.108555052	0.41644418700000002	0.17447673599999899	1.754233731	-0.67245276099999896	0.60513513900000004	-0.16717969799999899	1.1448598720000001	-1.925051353	-1.122140828	1.4184906180000001	0.37299257200000002	0.33173243400000002	2.0880091730000001	1.359580563	-0.13802932500000001	1.584529286	-0.774062523	0.15915563799999899
Lipid	Phosphatidylcholine (PC)	HMDB0008047	1-stearoyl-2-dihomo-linolenoyl-GPC (18:0/20:3n3 or 6)*	0.42223986600000002	0.66906574200000002	0.12932645100000001	-0.46060416999999898	-0.66494073300000001	0.62079008800000002	-0.49191400899999899	-5.0949728999999902E-2	-5.9039794E-2	1.233746231	4.874204E-2	-0.15447005999999899	-5.5836000000000004E-4	-0.80106139700000001	0.63432475600000005	-0.78768926500000003	0.46169661000000001	0.66384070900000003	1.0956000210000001	1.0164399639999899	1.4267789879999899	1.12666233	1.1503336580000001	-0.54249079700000002	0.43216766699999898	0.77462345799999899	0.57009820899999897	-1.2052341719999899	1.8808094000000001E-2	1.5157456709999899	0.60568293799999895	0.43074796700000001	0.85410636699999898	1.212733445	-0.229584871	0.90757108200000003	1.21622009999999E-2	-0.10070293700000001	0.62421487799999897	0.36462124899999898	0.14736761300000001	-0.426193867	0.90324253200000004	6.4222035999999899E-2	0.78014696400000005	0.145361608
Lipid	Plasmalogen	HMDB0011229	1-(1-enyl-palmitoyl)-2-docosahexaenoyl-GPC (P-16:0/22:6)*	-7.04081339999999E-2	0.40080230900000002	8.6405490000000001E-2	-3.644801E-3	0.48472416800000001	-0.81153658200000001	-0.25963788700000001	0.14925791499999899	0.58483345200000003	-0.63090077	-0.36162272699999898	-0.70234107999999895	-0.71530733300000005	-8.7844169999999902E-2	-0.48758032800000001	0.435704119	-1.0117995259999899	-0.88084070699999895	0.57584397300000001	-0.71463600699999896	0.27985967499999898	-1.6099025760000001	0.36383274300000001	0.91252786900000005	0.53086030900000003	1.393319556	-0.28617635800000002	-0.68043915300000002	1.029313199	-1.3237174279999899	-0.48134539799999898	-0.73681058600000005	0.371123026999999	-0.95670090900000004	-0.44016881299999899	-1.969463169	-1.940009485	-0.42520947199999898	-1.209892274	-1.30321647	0.61187539599999896	1.7664486589999899	-1.0362987020000001	0.759230352	-1.0979991920000001	-0.75634120199999899
Lipid	Secondary Bile Acid Metabolism	HMDB0000138	glycohyocholate	-1.2944184830000001	-0.41425310300000001	-0.93420175400000005	-0.26453699800000002	7.1642704000000001E-2	-0.78376138200000001	6.5628113000000002E-2	-1.510073142	-1.0325241860000001	-0.24101556900000001	1.7406668E-2	-0.172012106	-2.2460395559999902	-2.5215067480000002	-1.61258598	-0.20862250900000001	-2.4563087700000001	0.89491443500000001	0.63182697700000001	-0.65563218499999898	-1.413966649	-1.847173832	-1.424743782	0.23460661099999899	-0.33745398399999899	-0.678939921	0.24867212699999899	-0.55746484299999899	-1.8375818420000001	-0.66961412499999895	-0.522643627	-0.31677317999999899	-2.172238584	-0.428852601	-0.21019110099999899	-0.61538401600000003	-2.0044112940000001	-1.586474763	-2.5761144100000002		0.47901697599999898	-1.4940399579999899	-0.34977058900000002	-0.53698303999999897	-0.60177055700000004	0.42893030599999898
Lipid	Plasmalogen	HMDB0011207	1-(1-enyl-palmitoyl)-2-palmitoleoyl-GPC (P-16:0/16:1)*	-1.4506511E-2	0.926363716	0.84619840199999896	0.56870810800000005	1.045803598	0.57287422300000002	0.697923619	0.96589017300000002	1.689385827	0.23150143500000001	-0.221051467	0.71855187899999895	0.26343045799999898	0.42585378600000001	-1.0826200420000001	0.14913216100000001	1.090133834	0.37109004200000001	0.99447859599999899	0.59416521600000005	0.39792669800000002	-0.15799516499999899	0.91741729299999897	0.63668977199999899	0.30765621100000001	-8.4221700000000003E-4	1.319321859	0.81297524200000004	0.67751861800000002	1.0298001429999899	1.269723849	1.27174929699999	1.6625200389999899	-2.2893449E-2	0.384616556	-0.61752244999999895	-1.369376879	0.972443379	-0.285652927	0.52040109099999898	0.53710015499999897	1.6715827990000001	-0.89791207900000003	1.410467329	1.7996828439999899	1.067062996
Xenobiotics	Food Component/Plant	HMDB0012141	2,3-dihydroxyisovalerate	-0.66333592799999896	0.74985795300000002	0.32966162399999899	-0.110843936		-0.176593958999999	1.7263375510000001	0.80092017100000001	-0.16121033700000001	-0.21502091100000001	1.7779818999999902E-2	-0.61560696999999898	-1.400088276	-0.86551076199999899	-0.447759344	-0.31364794200000001	-0.46337711599999898	0.72306725199999899	0.46734224000000002	0.34668613399999898	-1.133267107	-0.28987384199999899	0.45677868300000002	-0.33223735999999898	1.0981888E-2	-0.77359686400000005	1.3900806539999899	-2.4914283999999901E-2	-1.3366571439999899	1.3749938020000001	-0.453812094	1.2616663990000001	-0.23734575099999899	-0.66837652599999897	-0.89577284999999895	1.133453284	1.5858842000000001E-2	1.5521024080000001	-0.73054967199999898		-0.77622004899999897	1.4745714809999899	0.652214556	-0.87040792700000003
Cofactors and Vitamins	Ascorbate and Aldarate Metabolism	HMDB0002329	oxalate (ethanedioate)	-2.9764275E-2	-3.1239039999999899E-2	0.18481443	3.58853219999999E-2	-4.78128047199999	-0.502840917	0.91914443899999898	-0.104905928999999	0.27630030999999899	0.156810537	0.666584917	0.27502868699999899	0.57047917100000001	0.575397767	0.56229151700000002	0.83782509299999897	-0.13817722499999899	0.33957404299999899	-0.18735880999999899	0.36346216599999898	-0.57724255999999896	-0.66739499000000002	0.403700954	0.333394623	-1.0967447050000001	-0.35744748799999898	0.164929624	-0.44186212400000002	0.59618557000000005	-1.694245478	-0.87831922799999895	0.44460472000000001	0.35635246100000001	-0.42645633199999899	0.51064946899999897	1.03460831099999	0.717776305	-0.21029489100000001	-5.4507905000000002E-2	0.271731322	0.66733828500000003	-0.123378688	-5.6602021000000002E-2	-0.31964136100000001	-1.4162377399999899	-0.85480899300000002
Nucleotide	Pyrimidine Metabolism, Uracil containing	HMDB0000767	pseudouridine	0.92939843700000002	7.3873209999999898E-2	0.87250078600000003	0.27729745500000003	9.0465227999999898E-2	0.99255734799999895	0.41117930699999899	0.534113002	0.13151489799999899	0.64897059999999895	1.6656439670000001	0.56754470899999898	0.354376729	0.58294887699999898	0.69819516299999895	0.48751929599999899	6.6889641E-2	0.12575578700000001	1.613861947	-4.4194760999999902E-2	0.34298536200000002	1.310434984	5.2028022E-2	0.30691977500000001	0.68234345200000002	0.45784304999999897	0.55083942799999897	1.582439151	0.44250532599999898	0.210783937	1.0336110869999899	1.923471613	0.38471556600000001	0.33159924000000002	0.87951187399999897	1.0693068139999899	1.1952075900000001	-0.18688336799999899	0.77561584900000002	0.44288200799999899	0.81731565399999895	0.41349102100000001	2.1847423190000002	0.43939278700000001	0.43354231100000001	5.8193995999999901E-2
Nucleotide	Pyrimidine Metabolism, Thymine containing	HMDB0000079	5,6-dihydrothymine	1.835608484	2.10521699999999E-3	6.2609750000000002E-3	1.3002286000000001	-0.22902715700000001	0.158046664	-1.323232366		-0.25670132600000001	-0.35221871199999899	1.7723994169999899		-0.44220780700000001	0.43302924199999898	0.42465988900000001	0.484049907	-0.49889446900000001		0.50359405700000004		2.5744942999999899E-2	0.24287435800000001	-0.57143544300000004	-1.671098027	0.67835556699999899	-0.214435452	-0.16341887599999899	-1.2047468130000001	0.66764077300000002	0.98803145100000001	0.14266016200000001	-1.290519261	0.91133413799999896	-1.4252134059999899		-2.0715591330000001	8.7613804000000003E-2	0.245791343	0.107847164999999	-1.081487718	-1.3259605000000001	-2.3146781500000002
Lipid	Sphingomyelins	HMDB0240634,HMDB0011696,HMDB0240614	sphingomyelin (d18:2/23:0, d18:1/23:1, d17:1/24:1)*	1.3099035699999899	0.18949822399999899	1.03486766	0.84426411599999895	0.65454975999999898	0.46322293399999898	2.088663994	1.7314140499999899	-0.247090748	2.0888715339999901	0.10172223699999899	0.31324424200000001	-0.938906833	1.99774947	1.9309237420000001	1.398513632	-0.36811804599999898	2.0809374009999901	0.23730874900000001	2.349812724	1.8827952590000001	1.7594767520000001	3.56689028	1.8479772640000001	2.685996319	2.2610510260000001	1.0189284430000001	1.993478664	2.53264757899999	1.48598447	1.542645797	1.7867633039999899	0.77213629500000003	1.117363468	1.159095746	-0.18413563299999899	-0.41296945600000001	0.171745021	2.1672084979999902	-0.65209040799999896	0.73786655599999895	0.613548450999999	3.2032778639999901	1.878666546	1.0579385910000001	1.818756493
Peptide	Gamma-glutamyl Amino Acid	HMDB0011667	gamma-glutamylglycine	0.88482902799999896	-0.60198560199999895	-0.39060594599999898	0.43072496399999899	-0.58873156900000001	-0.87999378399999895	-0.185624381	-1.2836982450000001	7.3899509000000002E-2	-0.67915584399999895	-1.0435289299999899	-1.16201629	-0.180435389	-0.42024281800000002	-0.17363694900000001	-1.4941056690000001	-0.62041535299999895	-1.219414759	0.74336806899999897	0.27660152399999899	0.45214890099999899	0.65990470199999895	-0.68558409300000001	-1.076487875	0.15053027299999899	-0.34939498600000002	0.100437625	8.4653711000000006E-2	-0.26435568100000001	-1.05734322299999	-0.57774049500000002	4.2165394000000002E-2	-0.81121333100000004	0.52689338799999896	-0.173734636	-0.36198596	0.27770656999999899	0.53925227099999895	-1.065672073	-1.048298135	6.4193157000000001E-2	-0.27395184900000003	0.209747031	4.9206320000000003E-3	-0.42549132099999898	-0.87384924900000005
Lipid	Secondary Bile Acid Metabolism	HMDB00631	glycodeoxycholate	0.92051710499999895	1.754885641	1.5565226480000001	1.424824731	0.98955523000000001	1.3144715060000001	1.211527477	1.5308119570000001	0.89547415799999897	1.0221070969999899	1.145382345	1.42233992	1.1637019340000001	0.77387862600000001	1.2848111929999899	0.99020884600000003	0.53164813499999897			1.749292388	0.72713941800000004	1.3052502189999899		1.2934401369999899	1.2938510249999899		1.417795355	1.22403507999999			1.4606166920000001	1.1261941609999899	0.90725732199999898	1.28727115699999	1.6308606889999899	1.0568712760000001		1.778849455	0.81130129500000003	0.37912308099999897	1.6213169599999899	1.479156994			1.3266050680000001
Lipid	Plasmalogen	HMDB0011206	1-(1-enyl-palmitoyl)-2-palmitoyl-GPC (P-16:0/16:0)*	-0.71628555299999896	0.166518155	9.2944877999999898E-2	-0.11652236000000001	1.98241796699999	9.7220511999999898E-2	-0.19742773399999899	0.370782838	0.81210995699999899	-0.118213027	-1.4674608389999899	-7.8497253000000003E-2	5.5476697999999901E-2	3.7394507E-2	-1.277989864	-0.38621933000000003	-8.7038151999999896E-2	-2.7880427999999902E-2	0.346827673	0.42597094800000002	0.80054837199999895	-0.44107258799999899	1.641049561	0.97724484899999897	0.616035377	-0.36760620900000002	0.93529138099999898	0.72393883800000003	0.96947644899999896	-0.54817872999999895	0.60849864399999898	0.51675063200000004	1.3477857449999899	-0.93765084600000004	-4.2531668000000002E-2	-1.2058088570000001	-1.107307864	-0.70172238200000003	-0.81743120400000002	-0.76557017900000002	7.1998074999999898E-2	0.46717659700000003	-1.5591683839999899	0.68800201699999897	0.14470467300000001	0.56990789100000006
Xenobiotics	Benzoate Metabolism	HMDB0006116	3-hydroxyhippurate	1.170682478	0.451276913	-8.6253800000000002E-3	-0.308800825	-0.263813401	0.83018092200000004	0.77417954099999897	0.50103381800000002	-1.3339993E-2	0.29205533	0.31228942100000001	0.45715404900000001	-0.86967995399999898	-0.33775013100000001	1.1612036590000001	1.4565612539999899	0.68965606899999898	0.93624958300000005	1.60492631	0.91588836699999898	8.6739685999999899E-2	-0.18272940400000001	0.65057932200000002	0.62964827899999898	9.5223934999999899E-2	0.27760697000000001	0.53576452500000005	-0.61060588500000001	-0.79007968799999895	0.43054350699999899	0.25922702600000003	1.13444082	0.61646300099999896	0.163959191	1.0961184100000001	1.0366475669999899	-7.1226260999999902E-2	0.16428226100000001	0.34708127799999899	-0.33573373200000001	1.2330285830000001	1.0877322840000001	-0.33855355999999898	7.8280996000000005E-2	0.58514902899999899	0.81404987500000003
Amino Acid	Phenylalanine Metabolism	HMDB0000209	phenylacetate	0.95964149700000001	1.8042402980000001	2.1240853990000002	1.7730787459999899	2.407200505	0.52220434599999899	1.7107777470000001	1.074458299	1.01460195899999	1.4051847150000001	2.0249459920000001	1.6062365700000001	0.182812168	1.6194371590000001	2.3410757470000001	0.75677686399999899	1.0490072420000001	1.9206807589999899	1.9149085100000001	1.053216744	1.6208986910000001	0.59054006199999898	1.294039897	1.714374863	1.51339702	1.221605373	1.8427237809999899	2.1240942180000002	1.119080147	1.188596955	1.4090836529999899	0.46165230099999899		1.060724242	1.0153593599999899			2.889811178	2.5196105630000001	1.2489014060000001	1.4798937919999899	1.3352153600000001	1.4001133670000001		1.6493732830000001
Xenobiotics	Chemical	HMDB0011753	iminodiacetate (IDA)	-1.261484278	-0.14480649500000001	-1.8004409999999901E-2	-1.5941090490000001	-1.5207001069999899	-1.450878949	-1.235216305	0.33887058799999897	-1.3033320129999899	-1.3727370189999899	0.29855344900000003	5.43137439999999E-2	0.58640132700000003	-1.1166123509999899	-1.3665372069999899	0.16090810899999899	-1.339428834	-1.234694548	-1.2457385139999899	-1.0716762950000001	-1.8228114209999899	-1.6043485280000001	-1.479923863	-1.49880273	-2.1417011530000001	-1.6289306100000001	-1.786336199	-1.6868833590000001	-1.473771435	-2.1135104760000001	-1.7096213629999899	-0.26719691699999898	-0.26994844600000001	-1.9160698039999899	-1.287436867	-1.7581347380000001	-1.917366616	-1.546026694	-1.274536554	-2.1141238210000002	-1.3867974320000001	-1.649870809	-1.9114783099999899	-1.8657992290000001	-1.925426144	-1.6898620129999899
Lipid	Ceramides	HMDB0240684,HMDB0240682,HMDB0004951	ceramide (d18:1/20:0, d16:1/22:0, d20:1/18:0)*
Xenobiotics	Chemical	HMDB0015109	EDTA	0.73977777199999895	0.331701833	0.121748813	0.22008522899999899	2.484081271	0.79934293199999895	0.492668834	0.117706779	0.49836066200000001	-0.24091786000000001	9.3307509999999899E-2	-2.5832751000000001E-2	0.41112515199999899	0.43813444200000001	0.51482348899999897	0.27494087900000003	1.0482940000000001	0.3455145	0.77514574000000003	0.47431683699999899	0.48707305000000001	0.37236169800000002	0.14192944099999899	-6.0655559999999902E-3	-0.10543163	2.0236542E-2	5.8590269E-2	0.76041609899999896	0.30356445199999899	-3.97929819999999E-2	0.209506584	-0.69088653	-0.15019102400000001	6.5580491000000005E-2	0.30965887600000003	-0.22808404299999899	-0.51644671499999895	0.34494878099999898	0.75256721800000004	-1.2020879999999901E-2	0.22875600300000001	0.55751335000000002	0.41790126500000002	-1.7834281E-2	0.27238959299999899	0.16584971500000001
Lipid	Lysophospholipid	HMDB0010383	1-palmitoleoyl-GPC (16:1)*	0.64310421900000003	-3.0452357999999902E-2	0.15129091	-0.82333171599999899	-1.3453960119999899	-0.17689147699999899	0.23110639499999899	-0.70417759499999899	0.20674995800000001	0.637752596	-2.5073956719999901	-0.85668181499999896	-9.8163045000000004E-2	-1.6272417320000001	0.22908244799999899	-0.64714358100000002	-0.17770112900000001	9.5054978999999901E-2	0.296966589	0.57551610200000003	-1.1755881269999899	0.35687855899999898	0.186412781	-1.043577553	0.31041544399999899	0.223310219	0.53675406699999895	-4.3280047000000002E-2	-0.76168301299999897	1.7221548630000001	-0.47200920600000001	0.25300450000000002	0.45414500200000002	0.94536843500000001	-0.755069623999999	-8.4567804999999899E-2	-1.138932246	-0.31312637999999898	0.80840135199999896	-0.20011615999999899	-0.36754984499999899	0.48786146000000002	1.2931907979999899	-1.2689053779999899	1.0645805049999899	0.156333742
Lipid	Phosphatidylethanolamine (PE)	HMDB0005322	1-palmitoyl-2-linoleoyl-GPE (16:0/18:2)	-1.5440806890000001	0.15479906399999899	-1.65947975699999	-1.5849959870000001	-1.848663602	0.77671249399999898	-5.1117257999999902E-2	0.368677688	-0.45472491199999898	-0.45806780000000002	-1.0070609500000001	-0.39110871899999899	1.7453114350000001	-3.1259043E-2	-0.54327655799999897	-1.078439084	-1.0612692589999899	-0.15154069100000001	-0.59736800199999895	-0.12906669900000001	0.74932096299999895	-0.89027480800000003	-0.135942535	-0.156352888999999	0.31853102300000002	-1.3820836590000001	-1.571807706	-1.505291049	-1.7752334590000001	1.051343175	-1.6915325649999899	-0.23828522099999899	-0.66871520699999898	-1.76419814	0.33365736200000001	0.79322024000000002	0.72907716899999897	-0.393906378	-0.60193009399999897	-0.89396285799999897	-1.7494412960000001	-2.6086399469999901	8.9579983000000002E-2	-1.934190777	-0.87698645200000003	-1.87808376
Carbohydrate	Fructose, Mannose and Galactose Metabolism	HMDB0000247,HMDB0000765	mannitol/sorbitol	-0.79057676799999899	-6.9987115000000003E-2	0.53374074000000005	-0.58527627999999898	-0.79716841199999899	0.73229279599999897	5.8882353820000004	1.1781166750000001	-0.46592821099999898	0.274372691	-0.21490959100000001	-0.181785904	-0.94464790799999898	-1.070290449	-0.73203148100000004	0.408309439	-1.0782070989999899	-0.38967307499999898	1.855513964	-0.19192862499999899	-1.5223806950000001	-0.74044630899999897	0.2202239	0.24023698399999899	2.2178242930000001	1.6831086070000001	-0.45511165399999898	-0.44052699899999898	-1.6039687890000001	-0.96281912599999897	-0.66442564999999898	-9.2895379E-2	-1.025169368	-1.011734293	-0.730381116	0.53426570299999898	-0.78040614900000005	0.26951728600000002	-4.0612726000000002E-2	-1.5465653930000001	0.57127082200000001	-0.24760325999999899	1.685923624	-1.055816418	-0.95573650899999896	-1.18047313
Lipid	Lysophospholipid	HMDB0011503	1-palmitoyl-GPE (16:0)	-0.49008819199999898	0.52628317000000002	2.7849867E-2	-0.51764198800000005	-0.634992687	-0.99683547500000003	0.44538921999999898	-0.64465824299999896	4.8970654000000002E-2	0.443466007	-3.970556373	-0.84477240600000003	1.2707802180000001	0.55057895199999896	9.9894483000000006E-2	-1.036778701	-1.4879965310000001	-0.229125364	0.34114790900000003	-0.150476735	-0.66195522399999895	-0.56668675099999899	0.56282453899999896	0.19764862699999899	1.3847178920000001	1.118004378	-2.1101168999999899E-2	0.48119743999999898	-0.26000637999999898	1.4995453750000001	-0.38608204200000001	0.31964826899999899	0.14221266699999899	0.70586050600000005	-5.1684673E-2	0.270494173	1.5424562989999899	-0.80077031200000004	-0.14499230299999899	-0.86945354399999897	-2.6556146999999902E-2	-0.21036172	0.54833443500000001	-2.0174108390000001	0.223274906	-0.23213439799999899
Lipid	Sphingomyelins	HMDB0240644	sphingomyelin (d18:2/24:2)*	-0.50787104599999899	-0.13034256799999899	0.25447433800000002	-0.713003846	-1.27395600899999	-0.29154932900000002	-0.43552418599999898	-0.74495403699999896	-0.89013445999999896	-1.1354472840000001	-1.103624272	-1.7763851150000001	-1.663543435	1.8405655E-2	0.35148422099999899	-1.437374551	-3.7348198999999901E-2	-1.50195180399999	0.60646107800000004	-0.33242843999999899	-0.903039076	-0.85122881100000003	0.49927912099999899	-2.0858307759999901	-0.24462202699999899	-0.41984421900000002	-1.3231669399999899	-3.3021162E-2	-1.501128969	-0.64547076800000003	-0.81913657299999898	0.41909288	-0.46420899199999899	-0.97070540000000005	-2.3393665210000001	-0.87524300700000002	-2.6065661609999902	1.148057187	-1.075023802	-0.87103090299999897	-0.65046908699999895	3.4983253999999901E-2	0.44556106600000001	-0.29189643900000001	-1.3959429000000001E-2	-0.30973866
Lipid	Phosphatidylcholine (PC)		1-margaroyl-2-linoleoyl-GPC (17:0/18:2)*	0.58976519400000005	0.73156221700000001	1.038273749	0.63155573700000001	0.52455465899999898	-0.13941047600000001	1.169741498	0.51378168899999899	-0.134585863	-0.36113003300000002	0.59017475100000005	0.46437795100000001	0.29118998800000001	0.74090465699999897	0.52536136	0.972178933999999	-0.31400707900000002	1.234087575	1.7553196900000001	1.192258069	1.0503269529999899	-0.24520999499999899	1.1489671530000001	0.18599853499999899	0.36393411199999898	-0.16095897000000001	0.138799123	0.77027263899999898	-0.72564498	0.59659732499999896	-0.45164136599999899	1.167937644	1.112660325	-0.288435999	0.93850692300000005	0.51459560100000001	-0.78328096800000002	1.467817589	0.720953979999999	-0.22916899600000001	0.42907100399999898	-0.87558538799999897	0.52262159699999899	0.14516764700000001	-0.117915505	0.94922542300000001
Amino Acid	Lysine Metabolism	HMDB0000450	5-hydroxylysine	1.5123239E-2	0.46000607599999899	0.53391203499999895	-6.01764809999999E-2	-0.58933424599999895	0.72334446799999896	-0.81598932999999896	-0.72577263400000003	-0.105384741	-0.12185280699999899	0.30654869000000001	-0.990571164	-1.0823075200000001	-7.9563604999999898E-2	-0.39631147900000002	-0.96369603999999898	-0.731305486	-0.39742889599999898	0.15096457999999899	1.066183468	-0.542078807	-0.68404582700000005	0.69755841699999899	0.51864890799999896	1.512779168	0.74071405700000004	0.26047366700000002	-0.79067075499999895	7.4052329E-2	-0.73864514199999898	-0.109128617	6.3815820000000002E-3	0.50999834399999899	-0.34161710699999898	-0.40618331600000002	-0.72761356700000002	-0.51711459699999895	2.8862118290000001	-1.1474879849999899	-0.15284414800000001	1.500837387	-0.64742750500000001	0.22921760799999899	3.8049589269999902	-1.721204572	-0.17932959900000001
Carbohydrate	Fructose, Mannose and Galactose Metabolism	HMDB0000169	mannose	1.2982907850000001	0.62151298700000002	1.2747353109999899	1.2468625200000001	0.86412008500000004	1.279851611	1.052433481	1.120503104	1.1227691870000001	0.80947416400000005	1.0520918990000001	0.745558367	1.009306372	0.73674996699999895	1.0496385880000001	0.72035678800000003	1.285031415	0.75171040600000005	0.34755162299999898	1.3728122979999899	1.508153168	1.7829982579999899	1.2961892049999899	0.69572788600000002	1.135227105	0.96619154299999899	1.2145621259999899	1.670078336	1.23288813099999	0.97932126100000005	0.70547223999999897	1.0111417199999899	1.3034820819999899	1.1505570970000001	0.78165124500000005	0.91344839899999897	0.99044465000000004	1.976499448	1.5281709160000001	1.7031109419999899	0.84329506700000001	0.460669734	1.0445040880000001	1.4528514269999899	1.112400316	0.99197486300000004
Xenobiotics	Benzoate Metabolism	HMDB0011635	o-cresol sulfate	0.49613130999999899	3.8095812420000001	1.7919067820000001	1.7978730869999899		1.3971234379999899		2.1036399430000001	1.544706264				0.435122179	1.16188643		4.1803907459999898		1.124361626		2.628388486			1.55795303	1.901928633		0.53621913200000004		0.77057664599999898					-2.1238103000000001E-2	0.84979486000000004		0.40013017099999898			0.72645549499999895		3.97647101		1.254297279
Lipid	Phosphatidylethanolamine (PE)	HMDB0009002	1-stearoyl-2-dihomo-linolenoyl-GPE (18:0/20:3n3 or 6)*	-0.49488265399999898	0.56729159600000001	-0.239271027	-1.3890563520000001	-1.604292936	0.17267563899999899	-6.8670759999999902E-3	0.52344632199999896	-0.12624254900000001	0.76972363899999896	-0.22904364899999899	-0.33576049299999899	1.3302820209999899	-0.69006515999999896	0.87441789700000006	-0.99961372199999898	0.202814086	0.19163161200000001	0.46667593400000001	0.31040175599999897	1.7327975819999899	0.71562889200000002	0.43209931000000001	-0.49007568899999898	1.2587105759999899	-0.26216189400000001	0.25062827300000001	-1.534866713	-0.76303885999999899	1.4211509410000001	-0.53458280899999899	0.92245700799999897	1.1178609900000001	0.42199915500000001	0.66919740900000002	1.4105630899999899	0.93605747500000003	0.206682328	0.31145045199999899	0.73592652199999897	-1.048110382	-2.5299308999999898E-2	1.569458555	-0.87831316999999898	0.82490944200000005	-0.78386057899999895
Amino Acid	Leucine, Isoleucine and Valine Metabolism	HMDB0000522	3-methylglutaconate	-0.37588882000000001	0.47891222900000002	6.97897509999999E-2	1.5130765610000001	2.1728491170000002	-0.26224972200000002	1.463067798	1.5229081870000001	-0.29089302099999897	0.22337906399999899	-9.1108958000000004E-2	1.0075487620000001	-0.16399582800000001	1.509714496	0.26025061599999899	0.87522421900000003	-0.29550385699999898	1.347379119	1.988223936	1.2620226649999899	1.0905117550000001	-0.691691575	-0.74172341900000005	0.82097339400000002	0.30749495999999898	0.75397218799999899	0.81785965999999899	0.12688856500000001	-7.6198756000000006E-2	2.4717768160000002	-0.17660990700000001	0.95425310699999899	-0.125762288	-0.14839198000000001	0.22596772400000001		1.6696803280000001		-0.99753634499999899	-0.95180388900000001	0.73074230799999895	1.0028267870000001	0.99685294400000002	-0.65877849300000002		-0.42129213199999899
Lipid	Fatty Acid Metabolism (also BCAA Metabolism)	HMDB0000824	propionylcarnitine (C3)	-1.05645845	-0.513236464	0.12382652500000001	-0.85771137799999897	-1.770691303	0.42315538000000003	-0.661348995	-0.31089061699999898	-1.4300085309999899	-1.063407118	0.15995221700000001	-0.114934547	-0.91749994000000001	-1.412173001	-0.13500617100000001	-1.511972423	-1.510731142	0.41259369099999899	-3.9677045000000001E-2	-1.2420497850000001	-0.43303915100000001	-0.88565633399999899	-0.27569033900000001	-0.50771322500000005	0.27562222800000002	0.78395737799999898	0.68209520999999895	-1.3366183119999899	-0.51083875999999895	-0.50714721100000004	-0.75978691200000004	-2.2670024180000001	-1.3483128550000001	-0.868006732	0.84154403300000002	-0.43504029700000002	-2.5820905160000001	0.226380944	-0.66412188999999899	2.1945494999999898E-2	-0.639112122	-0.447177455	-0.66999807700000003	0.76227666699999896	-0.43885933799999899	-0.810271626999999
			3-ureidopropiote	-0.382930296	3.1661860000000001E-3	0.52247992600000004	-0.74812569799999895			0.78878182500000005	-0.48481386399999898		2.3896153999999899E-2	1.0893423520000001	0.20501593200000001	-4.3205658000000001E-2	-0.17841986200000001	0.66316395800000005	0.14681997499999899		0.151702165		0.25216270899999899	-0.18353435700000001	-0.78848207999999897	8.8668477999999898E-2	-0.209695573	0.45861363500000002	-0.36556994599999898	3.6519337999999901E-2	-2.2386251999999902E-2	0.57452500299999898		2.0414565999999901E-2	1.32843555	0.419573906	-0.28606338399999898	0.35061660500000003	0.38886870000000001		1.7516587610000001		0.371325567999999	0.44724155199999899	1.60659321	0.818478649	-0.51692661699999898	0.112312882	8.1210283999999897E-2
Amino Acid	Glutamate Metabolism	HMDB0000148	glutamate	-2.0483820800000001	-3.0465570550000001	-2.4857002179999901	-2.303114973	-1.4986662550000001	-0.42788362800000002	-1.703113509	-2.5378106210000002	-2.7095421640000001	-1.6733615239999899	-0.743623492	-2.9678642079999902	-3.152274341	-2.062811398	-1.6502038729999899	-1.6930014440000001	-1.238276602	-1.544082161	-1.8223492509999899	-1.260236659	-1.7939753490000001	-0.56078959900000003	-1.294313316	-1.7393814599999899	-1.290766783	-1.8028385440000001	-1.124948858	-2.8329637189999901	-0.98259795400000005	-1.390037218	-1.4929014430000001	-2.568940005	-2.09518361999999	-1.4268828849999899	-1.059221349	-1.0561286999999899	-1.365639627	-1.449889483	-1.644737195	-1.863539931	-2.3950316489999901	-2.0744953920000002	-0.83230325900000002	-0.37953988900000002	-0.87905618699999899	-2.0461878599999901
Cofactors and Vitamins	Tocopherol Metabolism	HMDB0001931	gamma-CEHC	-2.4858727150000002	-0.95253379000000005	-1.6158149989999899	-0.36550392599999898	-1.128395518	-0.64964220299999897	5.4144143999999901E-2	-0.36370134999999898	-1.94819867	-0.96530907600000004	-8.9630185000000001E-2	6.8334335999999898E-2	-1.95484747	-0.75594447499999895	-0.44472616100000001	-0.72474797599999896	-0.50208444900000004	-0.28773982599999898	1.583939333	-0.44939183999999899	-1.7019600589999899	-4.9439905999999902E-2	-0.625287657	-0.35020850599999898	-0.71693979799999896	-0.96461860600000005	-0.94119373200000001	0.14228277	0.84226609900000005	0.64994670399999899	-1.704643157	-0.31435357899999899	-0.59764039800000002	-0.14294463199999899	0.22856995899999899	3.4173894000000003E-2	0.58028546400000003	-3.1828112530000001	-0.47732998100000001	-1.4677992520000001	-0.84964159900000003	-1.3588458400000001	-1.3979177650000001	0.29064714200000002	-2.1898872790000001	-1.907107799
Amino Acid	Leucine, Isoleucine and Valine Metabolism	HMDB0000736	isobutyrylcarnitine (C4)	-0.38196518000000002	0.20604513499999899	2.625517919	0.57736651500000002	-1.247627963	-0.12301369299999899	-0.35365033699999898	0.94337294199999899	-0.64245257099999897	0.35599606099999898	0.75183672000000001	0.73927032000000004	-0.85541841900000004	0.120642640999999	-0.92129934499999899	7.2797936999999896E-2	-0.97719423000000005	1.0923704540000001	0.836496499	4.0327678999999901E-2	1.919217046	-0.65576578100000005	-0.289916756	1.3293430690000001	-0.43664051700000001	1.252070585	1.2216610990000001	-0.60726700099999897	-0.76466435200000005	-0.65992519100000002	-1.494518534	-0.25947815000000002	-1.4775162630000001	-0.555378123	1.0743134080000001	-1.625405969	-1.7376697379999899	0.948562185	0.27863781300000001	-0.161331116	1.412973947	1.416966881	-0.240911706	0.76526696299999897	-0.62564522	-0.74809650999999899
Peptide	Acetylated Peptides	HMDB0006344	phenylacetylglutamine	0.31217256500000001	1.244835385	1.559541638	1.271474706	1.758997543	-4.4175414000000003E-2	1.128213388	0.640774854	0.50832538900000002	1.207867118	1.255419727	0.98690926199999895	-0.98404275299999899	0.91030594799999898	1.1018879930000001	-2.2009844000000001E-2	1.0798657119999899	1.208022009	1.4715910729999899	0.69450233400000005	1.7716134349999899	0.28826474099999899	0.60296199100000003	1.443578665	0.91143328899999898	0.45322541100000002	1.4005807699999899	1.5577126160000001	-9.0482569999999901E-2	0.40823453999999898	0.61647223399999895	-4.1561751000000001E-2	-1.306402072	0.30720175799999899	2.1982093000000001E-2	-1.181885646	-1.415690398	1.9509362100000001	1.692119994	0.54761915900000002	0.68922326899999897	0.82920569099999897	1.732364383	-1.62145739	1.3958594150000001	-0.57363856599999896
Xenobiotics	Benzoate Metabolism	HMDB0001870	benzoate	-1.576033059	-1.9192307959999899	-1.764244361	-2.2636941070000001	-2.017166681	-2.0698434940000001	-1.7746587970000001	-1.589350593	-1.995700434	-0.37640846900000002	-2.3542425410000001	-1.93512965299999	-2.0442147070000001	-1.963797966	-1.576468301	-2.1170202640000002	-2.4003973790000002	-2.1640734140000002	-1.9797704810000001	-1.948882016	-2.2751256899999901	-1.7468947340000001	-1.7379080149999899	-2.110183637	-1.092137503	-1.943609337	-1.909515436	-1.976319277	-2.165382256	-1.7235318120000001	-2.6039830209999901	-1.981772385	-2.2674665790000001	-2.208568509	-0.210581614	-2.3766063220000002	-2.34629921599999	-2.1864889650000001	-2.2015186770000001	-2.369659838	-2.4471904960000002	-2.232850848	-1.7070440849999899	-2.4332170199999901	-2.2833823149999901	-2.4442328739999901
Amino Acid	Leucine, Isoleucine and Valine Metabolism	HMDB0000883	valine	-0.47700081500000002	0.158146026	-0.39389777599999898	-0.39995693100000002	-1.5475842719999899	1.5842486410000001	-1.356941803	0.57100045799999899	-0.96320327500000003	-1.013113639	-0.35414506899999898	0.14075602400000001	-1.4620105859999899	-0.70650818100000001	-0.70495151300000003	-0.457444662	-1.5674211760000001	1.205068128	-0.459180013	-0.324958782	8.9000179999999901E-2	0.269332236	-1.141221941	-4.7360434E-2	-6.1503505999999902E-2	-1.0880373E-2	0.41903705200000002	7.5448840000000003E-2	-1.104971269	-0.53062408999999899	-1.3741447819999899	-1.6723104289999899	-0.90941937500000003	0.37154453199999898	0.521951418	-1.9446949600000001	-1.428113709	-4.6560997999999902E-2	0.56668912299999896	0.35391145899999898	4.1302430000000001E-2	-0.17643629599999899	0.35783568900000001	1.6566214909999899	-0.39911518600000001	-0.33378717699999899
Lipid	Primary Bile Acid Metabolism	HMDB0000138	glycocholate	-1.8668572139999899	0.49233000199999899	1.5073754E-2	0.15448889800000001	-0.94359544399999895	-0.25558953800000001	1.9824128059999899	-0.326620456	-1.3743652639999899	-0.45693147899999897	2.8325152999999902E-2	1.2468391910000001	-0.114616818	-3.342827335	-1.912919681	-5.10466269999999E-2	-1.5976901889999899	0.50494361799999898	1.1828466799999899	0.410021686	-2.8550937749999901	-0.74106267800000003	0.259923866	-0.30516194499999899	-0.65530046200000003	0.20575005099999899	0.74626683199999899	7.5629257000000005E-2	-0.63778292599999897	0.56872336300000004	4.7950655000000002E-2	7.0551749999999899E-2	-0.85307586499999899	-5.6953271999999902E-2	1.785558634	-0.232440604999999	-2.4489925430000001	-0.61743664300000001	-2.242972848	-3.7063135809999901	1.762212192	-0.45265456599999898	-0.460888142	-0.15433559799999899	0.62217180299999897	-1.1063586700000001
Lipid	Lactosylceramides (LCER)	HMDB0006750	lactosyl-N-palmitoyl-sphingosine (d18:1/16:0)	1.155351657	0.62283825000000004	1.563101273	1.730149666	1.0557073050000001	1.6084585659999899	1.749799927	0.72739731699999899	1.060641406	0.23256506399999899	6.1987779999999902E-2	1.1537828450000001	1.9082908139999899	1.6855086180000001	1.638186165	0.14502416400000001	0.75425905299999896	0.33195612899999899	3.5196012799999901	0.80736107899999898	1.6609095760000001	1.153654078	1.7763199359999899	-0.13602679200000001	0.58864369299999897	1.5601135159999899	-0.69528484599999896	2.31283389499999	-2.0894254000000001E-2	0.347338747	0.45161467599999899	0.70784322899999896	0.91947696400000001	0.393795483	0.60061404100000004	2.18573014299999	0.809897906	-0.45739000299999899	0.814897765	-0.291089604	0.30423122600000002	0.31667140500000002	-0.36045370700000001	0.44062932100000002	1.671521048	0.60604066599999895
Lipid	Phosphatidylcholine (PC)	HMDB0008048	1-stearoyl-2-arachidonoyl-GPC (18:0/20:4)	-0.513692763	-0.75304324300000003	-0.87864534000000005	-7.06466399999999E-2	-0.47825214900000002	-1.9546472749999899	-0.25814315599999899	-1.6087559730000001	-0.81850516900000003	-0.16606918300000001	-0.56728264299999898	-0.591575081	-0.90757190300000001	-1.128446455	0.129380831	-1.06955888	-0.87666929199999899	-0.83920634599999899	0.27293998000000003	-1.4021262050000001	0.71389321299999897	0.14828164199999899	0.235569476	-0.74226670500000003	0.103495069	7.9569083999999901E-2	-0.45268683599999898	-1.0735539999999899	-0.43098466099999899	6.9342883999999896E-2	-0.89237650300000004	-0.19612880999999899	0.22558723	2.9506978E-2	-1.343723727	-0.45675141600000002	-1.8236417810000001	-0.391271751	-0.35340628299999899	-0.95280611000000004	-0.15622019400000001	0.32134457599999899	-0.39667366199999898	-0.97729845999999898	0.22015955500000001	-1.019252786
Lipid	Lysophospholipid		1-docosahexaenoyl-GPE (22:6)*	0.99236976799999899	0.59204224000000005	0.45819238099999898	1.1298237600000001	0.14602805299999899	1.20761E-3	1.229741185	1.0272114000000001E-2	1.8168051030000001	0.71505671199999898	-0.157770302	-1.4446979280000001	1.280839185	1.673373258	1.2352388940000001	0.28533726999999898	-0.58827775299999896	-0.34717334100000002	1.048978449	0.76869154500000003	0.36185238800000002	0.58406978600000004	0.142285248	-0.52487042500000003	1.5728743000000001	2.042936997	0.25087287200000002	1.2423591439999899	1.4693532090000001	1.1243964360000001	-0.41040084900000001	-5.0609752000000001E-2	0.436662577	1.21308113799999	0.51498076999999898	-2.2478960999999902E-2	0.356611293	-1.0262211029999899	0.96562971500000006	-0.48413057399999898	1.030996603	1.700829857	-8.6733336999999897E-2	-0.73428892599999895	0.64371236700000001	-9.0892844E-2
Lipid	Sphingomyelins	HMDB0012107	sphingomyelin (d18:1/24:1, d18:2/24:0)*	0.15591345300000001	-3.1366350000000001E-2	0.80055800200000005	0.357677627	-0.189013655	-0.14235336500000001	0.98157273199999895	-0.35426425	0.37823480300000001	0.291232612	0.34138442899999899	0.13803422100000001	0.30126456200000001	0.62716386700000004	0.87254681000000001	0.25823734300000001	0.62830031600000003	-0.38453863300000002	1.3672838249999899	0.64844597900000001	0.89738441099999899	0.65959752100000002	1.2762431599999899	0.214303566	1.0326839029999899	0.28061128299999899	-0.16274692199999899	0.48511409900000002	0.147756732	1.8345413000000001E-2	-0.116757314	0.47662523400000001	0.43911216400000003	7.1044581999999898E-2	-0.35667396200000001	-0.119672037999999	-0.32893310399999898	2.0110237999999898E-2	9.5130950000000006E-2	-0.417983779	-3.8961944999999901E-2	0.49276881700000003	0.41731983700000003	0.50663054799999896	0.74164594399999895	0.28104104699999899
Lipid	Fatty Acid Metabolism (Acyl Carnitine, Monounsaturated)	HMDB0005065	oleoylcarnitine (C18:1)	-1.55665834699999	-2.84277642999999	-2.612520478	-1.696512174	-1.018785593	-2.056836589	-1.3654749799999899	-2.59116682599999	-0.93788185099999899	-2.0603788629999902	-0.63052618900000001	-2.06924174499999	-1.28248582199999	-0.663696167	-1.180144085	-2.2435633820000001	-1.2524005309999899	-2.9987814230000001	-2.2325638400000001	-1.9139433079999899	-0.32318539200000002	-1.4962385010000001	-1.6613558669999899	-2.8379710340000002	-0.70186593100000005	-2.694064585	-2.2717065920000001	-1.254842668	-1.175953765	-2.306894062	-1.269955883	-1.43839545	-1.9757825490000001	-0.801266335	-2.4854643460000001	-2.7273863660000002	-1.9767647880000001	-2.4915627869999901	-2.0045237249999901	-1.1893269259999899	-0.92080966099999895	-3.48211345899999	-1.397779331	-2.3607495890000001	-1.6359083809999899	-1.2150448810000001
Nucleotide	Pyrimidine Metabolism, Uracil containing	HMDB0000056	beta-alanine	-0.142790626	8.0283109999999894E-3	-3.8162816049999901	1.1360961190000001	-3.3279032110000002	1.8062518320000001	-0.45063572499999899	1.1588777240000001	0.36991400499999899	2.6146743699999901	1.4764844749999899	-0.60813572500000002	-3.050992725	-1.2664525339999899	-0.65839422299999895		-1.6950764330000001	0.22673585700000001	1.3125587759999899	0.50356580299999898	-1.0481298699999899	-2.6445257170000001	-0.27487616100000001	-0.90608757100000004	2.69418213599999	3.908315161	0.109833714	-0.85014952899999896	-0.134034178	-1.404006944	-3.159927127	-3.0595991999999898E-2	0.115473011	-0.216727645	0.46949238300000001	0.60429558400000005	0.33533946199999898	0.96728499599999895	-0.105552706	-0.45829684399999898	1.119590606	0.49160950799999897	-0.28903231299999899	6.6890629590000001	0.86504467399999896	-0.45905999400000003
Lipid	Sphingomyelins	HMDB0001348	sphingomyelin (d18:2/18:1)*	9.1181735E-2	-1.3031851270000001	-3.6850385999999902E-2	-1.230965358	-0.65993315799999896	-0.881533012	0.50530595	-0.24950059599999899	-0.91558239600000002	-1.240278599	-0.46867070900000002	5.5912150000000001E-3	-1.680449087	2.2750115000000001E-2	0.31556176699999899	-0.214212294	-0.83047388700000002	-9.9022567000000006E-2	-0.62486391399999897	-0.373831629	0.96268568700000001	-0.48799794800000001	0.68656895200000001	-0.50260374399999896	1.0192213729999899	-1.268626421	-0.24115139499999899	-6.5464039999999901E-3	-1.124274207	-0.40859223700000002	-0.48894236299999899	-0.197462779	-0.43849918500000001	-0.94202722500000002	-0.24648421200000001	-2.0945127640000001	-2.3376183940000002	-0.80932448499999898	-0.401763023	-0.67307849399999897	-0.98890741199999899	-2.4660093829999901	0.982880062	-0.61631104199999898	-0.71574708200000003	2.3642189000000001E-2
Xenobiotics	Xanthine Metabolism	HMDB0011103	1,7-dimethylurate				1.6084212000000001E-2		0.55792957200000004		1.2533463309999899		0.88884802100000004		0.70752522500000004			0.65427321699999896	0.83391086999999897	1.06589005299999	0.81648435900000005		1.0701855339999899		1.591154403		1.1643494649999899	1.684107818					0.69819743700000003	0.44521944899999899				0.69102000500000005					1.3981929399999899	0.86522484499999897		1.2585186829999899	0.82759346		0.66119987400000002
			nodecanoate (19:0)	-1.0128061820000001	0.96010021599999895	-0.92898493199999899	0.85835762699999896	1.30322587599999	-0.58160465900000002	0.35165681900000001	4.2755342000000002E-2	0.119998878	0.43275859999999899	8.3858558999999902E-2	-3.8402979999999898E-3	-2.2382451000000001E-2	1.3218660010000001	1.644173294	0.35156454300000001	-0.103160827	0.217121077	-0.27215756499999899	0.16582388200000001	2.0514267290000001	0.46110474600000001	1.601310249	0.42376662599999898	1.02758915399999	-0.44413354199999899	0.35421826000000001	0.435905443	0.95610643399999895	0.56767349899999897	1.5303709489999899	0.88491590200000003	1.452987351	0.64683457799999899	1.595679369	-1.1726608620000001	-0.60828429699999897	0.33917808199999899	0.174417715	1.0840205110000001	1.5200212449999899	-1.089277761	0.91478601800000003	0.15757933599999899	-0.22065880199999899	0.64724579599999899
Carbohydrate	Glycolysis, Gluconeogenesis, and Pyruvate Metabolism	HMDB0000243	pyruvate	0.24140736400000001	-0.54850577599999895	-0.43060044600000003	0.41691843899999897	0.811491728999999	0.26221180599999899	0.57624640599999899	-1.0987616330000001	0.28110292100000001	-0.45195007399999898	-0.516678046	0.327260985	2.5140723E-2	-0.193511831	8.4876550000000002E-3	-0.242299081	0.60877987099999897	0.48473690200000003	0.489752613	0.36876662700000001	-0.18313194399999899	-0.11906757799999899	-5.5067360000000003E-2	0.13553526499999899	0.14562603399999899	0.130261882	1.0200607989999899	-0.25253224000000002	0.46140130200000001	0.28313478600000003	-3.2645075000000003E-2	-0.353870346	0.34300182699999898	0.41461710499999899	0.56952501300000002	0.61892995299999898	0.73036135199999896	0.73176012800000001	1.1653290000000001E-3	-0.1119969	7.5782607000000002E-2	0.58901627400000001	1.040368706	0.67326480200000005	0.53985085600000005	1.069935544
Lipid	Fatty Acid Metabolism (Acyl Carnitine, Monounsaturated)	HMDB0240588	myristoleoylcarnitine (C14:1)*	1.321165368	-0.81363095100000005	-0.33326033700000002	1.4175414150000001	1.084995683	-0.244121913	0.29406789700000002	-2.8282099999999902E-4	2.005966855	0.61467494600000006	2.9982739660000002	0.37311644100000002	0.84073600400000004	2.2046361380000001	1.639864467	0.302005564	0.66763312900000005	-0.79881150199999895	-0.31067731100000001	-4.5846389000000001E-2	2.3410859319999902	0.76837193199999898	0.167709103	-0.43132332200000001	1.6839732869999899	-0.70191366899999896	-0.310302772	1.599195548	1.087816482	0.25619904700000001	0.893854186	0.67730512099999896	-0.15314043099999899	1.8189184490000001	-0.65342104199999895	-1.3050741560000001	0.30662932700000001	-0.47541893200000002	6.8536086999999898E-2	1.9062671390000001	2.0856433220000001	-1.846702106	0.82588905899999898	0.62351242600000001	0.60980318099999897	1.558519574
Lipid	Sphingomyelins	HMDB0012103	behenoyl sphingomyelin (d18:1/22:0)*	-0.52583573900000002	-1.479174419	-1.5402975409999899	-0.91136661500000005	-0.28304620000000003	-1.096634237	-0.216320922	-0.43309731899999898	-0.57527071799999896	5.1663739E-2	-0.44683242699999898	0.21432747599999899	-0.77674206700000004	-0.129853726	-0.12391558699999899	-0.51539889299999897	-0.340422316	-5.0616841000000003E-2	0.201178575	-0.12872030600000001	0.201197028	3.9433438000000001E-2	0.50475841300000002	0.122962497	0.40777807799999899	-0.16175072200000001	-0.59403477999999899	-0.29961890400000002	0.39677037900000001	4.2600076000000001E-2	-0.39838399099999899	-1.035077569	-0.59917814300000005	-1.055416433	6.7364897000000007E-2	-4.1155433999999901E-2	-0.31128156699999898	-1.93813060699999	-0.40667095199999898	-1.0456394419999899	-1.2627118669999899	-1.487149195	-0.40235063700000001	-0.22412018	-0.23949820399999899	-0.407276640999999
Lipid	Primary Bile Acid Metabolism	HMDB0002579	glycochenodeoxycholate glucuronide (1)	0.59294724200000004	1.022099613	0.66848744299999896	2.3251414079999901	-1.399460216	3.4728498390000002	0.449874624	0.190080218999999	0.33432560099999897	-0.118971059	1.3333253599999899	-0.72334926300000002	-1.309566421	-3.8001234000000002E-2	0.51799167700000004	-0.67951545199999897	4.3499573999999902E-2	0.13041037899999899	0.66951419899999898	2.6398204189999901	-0.18060163900000001	1.1124998800000001	-0.18311490999999899	0.36426130000000001	-0.22121513500000001	0.216723322	2.2466577000000001E-2	0.66358377099999899	-0.67852190800000001	0.57467714999999897	0.51139835300000003	-1.0035551549999899	-0.358751669	-8.8909550000000004E-2	0.87545999600000002	0.113767198	-0.381530331	1.9393637349999899	0.27733283600000003	-0.31418465000000001	0.56735084400000002	0.31274334799999898	1.729324136	0.449582335	8.61904849999999E-2	-0.152521247
Lipid	Fatty Acid Metabolism (Acyl Glutamine)		hexanoylglutamine	-0.88775917199999899	-0.656055575		0.47342431400000001	1.332377682	0.50875379899999895	-0.42198332300000002	0.183204279	-1.5557661E-2	-0.98216183700000004	1.324122316	6.2039319999999901E-3	-0.62183592799999898	1.3426210860000001	-0.38106264299999898	4.4332865999999901E-2	-0.14059976499999899	-0.41178132499999898	1.082381399	-0.26788411299999898	1.2241979780000001	0.16655626000000001	-0.38081846400000002	8.0231458000000005E-2	0.71926310100000002	-1.0863893579999899	-0.726310923	0.66373120200000002	-0.62215431700000001	0.26804510999999898	1.177451502	0.72747915900000004	-1.7141197180000001	0.75824217599999899	0.293832172	-1.064042691	-1.7112672229999899	-1.0034175000000001	-1.11652537	0.22242078800000001	0.50847180999999897	-1.766981685	0.20220913300000001	-0.44914756300000003	-0.73568093599999895	-0.140213948
Amino Acid	Phenylalanine Metabolism	HMDB0000159	phenylalanine	-1.3569346840000001	0.44207827599999899	-1.178337741	-0.42217849200000002	-1.1758397949999899	0.190832472	-1.599524387	0.38265233999999898	-1.6790494389999899	-0.89688473899999899	-1.9701197159999899	0.93770082200000004	-1.33845287	-2.1247269470000001	-0.309807113999999	-0.56150901799999897	-1.65917986399999	0.10143421	-1.216653797	-1.0483615639999899	-0.55442427400000005	-0.82575900899999899	-1.3759851519999899	-0.68544572699999895	-0.244895792	0.48375576100000001	0.13577350699999899	-1.1999116839999899	-1.052668653	-0.30079578699999898	-1.1326285030000001	-1.51457781	-0.94073964300000001	0.753548891	-0.44428358899999898	-2.26427498099999	-2.139388635	0.41631429399999897	-1.1216081950000001	-0.86024730299999896	-2.0139010750000002	-0.69663924300000002	0.32834955599999899	0.79081164000000004	-1.215647551	-0.83469737799999899
Amino Acid	Phenylalanine Metabolism	HMDB0000020	4-hydroxyphenylacetate		0.96396312299999898	0.81595324700000005				1.1517405270000001	1.563080169		1.0671160529999899	1.2312413579999899							0.98109429400000003	1.0336948100000001		0.77043743399999898			0.987247718	1.0775774039999899	1.107181636			0.73354934299999897			1.0119033770000001			1.11549308			1.3652474219999899			0.99126399499999895		1.872496521	0.91478701900000003	1.4056055510000001
Amino Acid	Alanine and Aspartate Metabolism	HMDB0000161	alanine	0.172007945	0.173788848	-1.171650036	-0.41885627600000003	-1.5144064479999899	-0.68110856799999897	0.14162597199999899	-0.52704049100000006	-3.17318929999999E-2	-0.50792409599999899	-1.7439497820000001	0.166691266	2.9771096E-2	-1.6021328180000001	-0.73820374200000005	-0.83174600799999898	-0.56371269000000002	0.91903266400000005	1.608563706	0.23016888199999899	-1.4890708109999899	0.67202237200000003	-0.238566941	-1.0585317E-2	0.10314859899999899	0.115754699	0.79698662899999895	-0.55569707899999898	-0.76721655099999897	-0.44286107000000002	-2.609173271	-1.14708078	0.110338281	0.28499361000000001	-2.8901471000000001E-2	0.56619101999999899	-0.76511607800000003	1.4613274270000001	-1.0890365129999899	-1.3634944099999899	-1.048947367	0.438067712	0.35661115199999899	6.34655209999999E-2	0.40937231800000001	-1.006532923
Lipid	Lysophospholipid	HMDB11503	2-palmitoyl-GPE (16:0)*	-1.7071359100000001	1.185056364	-0.20564886900000001	-1.142849918	-0.60070495300000004	-1.505880117	0.50495912300000001	-0.86913136899999899	-9.8212113000000004E-2	1.0933895549999899	-3.9028433730000001	-1.46739851	1.638876357	-0.222214302	0.58237990900000003	-2.260195537	-0.78267160400000002	0.170235939	0.86372138799999898	-0.90838179900000005	-0.32909928399999899	0.19889774599999899	0.84981550400000005	-0.24440056600000001	0.30720715100000001	0.42181932500000002	-0.14518262000000001	0.17570723099999899	-0.48834197499999898	1.4696383129999899	-0.449000381	-0.190263445	0.40621372700000002	-0.23772228500000001	-8.5808615000000005E-2	-0.174758891	1.236637244	-0.87678160699999896	-5.2692428999999902E-2	-1.011689477	1.3804937E-2	-0.25461526299999898	0.56697505800000003	-1.262540566	0.31057596799999898	-1.282303543
Amino Acid	Leucine, Isoleucine and Valine Metabolism	HMDB0000407	alpha-hydroxyisovalerate	0.67980557900000005	-0.26813055800000002	-0.208451523	0.67092876800000001	1.3925952660000001	1.120816609	0.19334694999999899	-0.14036314999999899	0.13870713900000001	-0.48032092500000001	-0.72343759399999896	0.48798017500000002	0.15169440000000001	-0.114074105999999	-0.22874530500000001	0.69922107600000005	-1.546255301	-0.45218709000000001	-1.6188891919999899	-0.29252752700000001	0.89446901199999895	1.065946397	0.19885069	-0.232351735	-0.76213006000000005	-0.73515902	1.678044345	-0.32334358400000002	-0.42294161000000002	0.97996651199999896	-0.51524587700000002	0.43754185099999898	-0.51201252799999897	-1.30410684	-0.59106724700000002	-0.42578658600000002	0.36311011700000001	-1.94488664199999	1.316668891	1.2588325389999899	-0.44100282099999899	0.89260857000000005	-1.436723843	0.750762877	0.47110489999999899	1.076201338
Lipid	Long Chain Monounsaturated Fatty Acid	HMDB0002068	erucate (22:1n9)	-1.131168776	0.239881287	-0.57671383399999898	0.40162427299999898	0.46724715900000002	0.58227310899999896	6.1581142999999901E-2	0.128247901	-0.44216195899999899	3.7016807869999901	0.45296178100000001	-0.92168059599999896	0.32010497799999899	1.3478517270000001	0.448152932	-0.15144501299999899	-0.17387538599999899	-0.140467332	0.291217595	0.69655932799999898	0.96864899599999899	-0.10306404399999899	0.56484683800000002	-8.7926973000000005E-2	0.19248227400000001	1.043256076	-0.62704331300000005	0.37953361800000002	0.71496943400000001	-0.156697058	0.33409397800000001	0.48760378100000001	0.55421302400000005	6.4752526000000005E-2	0.120471467	-0.65570659600000003	0.15886919499999899	-0.13925405599999899	1.0112318E-2	1.3752162E-2	0.82534637	-0.24781849	0.225299309	-0.60693682599999899	-0.63748488400000003	0.13225229199999899
Lipid	Dihydroceramides	HMDB11760	N-palmitoyl-sphinganine (d18:0/16:0)	-1.078877055	0.54661059599999895	-1.01315317	-0.47694741099999899	0.67374254300000003	0.45866905200000002	0.25924872300000001	0.26208293100000002	-0.69402724599999899	9.0109669999999895E-3	-0.87898119500000005	-0.394442666	-1.164698638	-0.64090649099999897	8.9583441E-2	-0.66467747799999899	-1.195302023	0.54278917900000001	0.50610526899999897	0.325365299	-0.37361726000000001	-0.83259524500000004	1.3201374530000001	0.53913928600000005	0.97460608699999896	0.668656323	-0.46710174999999898	-0.39193182300000001	-0.51709872700000004	1.220927071	-0.98289853500000002	-0.92177790599999898	-0.77624126000000004	-0.71947560600000005	-0.29034463500000002	-0.229517517	-0.11675864699999899	-0.166965854	-0.62458808399999899	-1.12868482299999	0.32357250599999898	-1.0287165570000001	-0.86966322100000004	0.65018244300000005	-0.66792710799999899	9.7093773999999897E-2
Lipid	Phosphatidylcholine (PC)	HMDB0007982	1-palmitoyl-2-arachidonoyl-GPC (16:0/20:4n6)	-1.0395222529999899	-0.83869592000000004	-0.99207193599999899	-0.57000993200000005	-0.275762805	-1.502525967	-0.60397503399999897	-0.58198627999999897	-0.84486334200000002	-0.250356578	-1.428970066	-0.41830921199999899	-0.800568108	-1.540403849	-0.54665042900000005	-0.91093552499999897	-0.87597955400000005	-1.264468484	-0.69444318999999899	-0.84592682699999899	4.74594549999999E-2	-0.31425880699999897	-0.29652784700000001	-0.60026714000000003	0.137625304	-0.71096674199999899	-0.56356218199999897	-0.86497710500000002	-0.91392695499999899	-0.165912227999999	-0.892096695	-0.58650901600000005	0.129715627	-0.174790539999999	-1.1778721539999899	-0.63868615699999898	-1.1902711050000001	-0.49166722299999899	-0.41342414	-0.81980928200000003	-0.64653775300000005	-0.64787601500000003	-0.19832491899999899	-0.96167245199999896	2.4117637000000001E-2	-0.29985730300000002
Amino Acid	Urea cycle; Arginine and Proline Metabolism	HMDB0000214	ornithine	-3.0367426659999901	-1.19442213	-2.29450977399999	-1.3940354960000001	-3.8832383730000002	-0.13418588100000001	-2.1373322360000002	-0.78761193500000004	-2.636974581	-2.0038489510000002	-2.51445058699999	-1.7460577939999899	-1.51979454299999	-2.2949548100000001	-1.743108568	-2.74680472699999	-2.136381144	-1.860004963	-1.3199522779999899	-0.59355280499999896	-2.09883211799999	-2.6834259629999901	-2.135553136	-1.4535646419999899	-1.5446782560000001	-0.60079093699999897	-1.653746452	-1.76680127499999	-3.335634239	-1.8739196709999899	-2.7277584579999901	-2.035378616	-2.0108817829999901	-1.62757437	-1.6017487989999899	-1.9277669829999899	-1.9686431529999899	0.29771057499999898	-2.5608557040000002	-2.1288322819999901	-1.8556858970000001	-3.1248899479999901	4.34672789999999E-2	-0.22196338600000001	-3.3967724019999901	-2.5009765150000001
Amino Acid	Tryptophan Metabolism	HMDB0002302	indolepropionate	0.85031972600000005	0.37014972299999899	-0.18755221899999899	-9.0883943999999897E-2	0.66174799299999898	0.24454954200000001	0.41863555299999899	-0.36611642700000002	0.38840922900000002	0.229394083		0.32140223000000001	0.609393096999999	0.43810993300000001	1.070829442	0.74413547000000002	0.56693214700000005	0.51918759599999897	0.37203018500000001	0.27875831099999898	0.27661828300000002	0.32208811199999898	0.271490968	-0.87497753599999895	8.3419005000000004E-2	0.17295901999999899	0.42440419800000001	0.14812903199999899	-0.97661574299999898	0.17194758600000001	0.479719703	0.68409064500000005	0.86266471099999897	5.5179169999999902E-3	0.50726654100000002	-0.242533477	9.6340175E-2	0.69509543799999896	-0.13841589700000001	0.330245389	0.81301435700000002	0.28067445200000002		-4.5265252999999901E-2	0.244167359	0.47893810199999898
Cofactors and Vitamins	Vitamin B6 Metabolism	HMDB0000017	pyridoxate	-0.29210324599999898	-1.377992925	-1.017194427	-1.3532385600000001	-0.67102354099999895	-0.65685786199999896	-0.66695908000000004	0.22728127400000001	-0.99909062299999896	-0.47116690300000003	0.46794760499999899	-0.64142164099999899	-0.55717344400000002	-1.419095266	-0.472511458	-0.88090585600000004	-0.72376993199999895	-1.5281607349999899	1.5945953740000001	-1.31590505	-0.28732860900000001	0.457336886	-0.33759808200000002	-0.55873567000000002	-0.63675411400000004	1.360046281	-0.74099552199999896	0.31584045700000002	-0.40016943399999899	-2.0820442410000002	-0.65954828399999899	0.60899967499999896	-0.25935810100000001	1.2571515929999899	0.219084643	0.39108611799999898	8.6395455999999898E-2	0.60698287500000003	-0.508024684	-0.63274406400000005	0.36238611599999898	0.95726355900000004	1.372250381	-1.402597404	-1.483314222	-0.817396400999999
Amino Acid	Leucine, Isoleucine and Valine Metabolism	HMDB0000622	ethylmalonate	-0.45394767400000002	-0.94170977499999897	-0.197469227	-0.51060656100000001	0.88504234999999898	-0.74734335500000004	-1.0230711690000001	-0.78918338200000004	-0.54166917999999897	-6.7544068999999901E-2	1.7443538080000001	-0.53052968300000003	-0.60403444699999898	3.2626980999999902E-2	2.1348446829999901	0.62745829600000003	0.33817739299999899	-0.54367642699999896	1.7086722409999899	-1.633194152	-4.8246081000000003E-2	0.16013962000000001	-1.3347569290000001	-0.69564990000000004	0.87915479200000002	-1.14099799	-0.35303943799999898	-0.92775636299999897	0.41622426299999898	-0.55366602700000001	2.0586059840000002	8.1553160999999902E-2	-0.82209308599999897	2.8627775440000001	0.47335748300000002	1.4287089420000001	2.808629791	-0.80244411800000004	-0.66465605100000003	-0.79369191500000003	0.72098753900000001	-1.1767276520000001	-8.4289223999999899E-2	-1.143563908	-0.28399290399999899	1.1247802840000001
Lipid	Plasmalogen	HMDB0011262	1-(1-enyl-stearoyl)-2-docosahexaenoyl-GPC (P-18:0/22:6)*	9.8618587999999896E-2	0.60362506100000002	-6.9089065000000005E-2	0.96379610199999899	0.63930713299999897	-1.481038238	0.460599325	0.43427510800000002	0.93594569400000005	-0.41763384199999898	-0.287506717999999	-0.38341840100000002	-0.41795035200000002	0.52234208900000001	0.28031554199999897	0.50956454399999895	-0.92042230800000002	-0.30009837499999897	0.17875691299999899	-0.75842856400000003	0.99553989200000004	-2.31888280399999	-0.15194139400000001	1.733101201	0.41900098800000002	0.92411903900000003	-4.4981366000000002E-2	-0.80058030400000002	0.22107233200000001	-1.660063445	-0.326915383	-0.86848286799999896	-5.3877763000000002E-2	-0.57067185899999895	-0.34615758099999899	-2.5204166429999901	-1.83692612	-0.67332802199999897	-1.1390922569999899	-1.8206326150000001	1.869208062	1.3250698649999899	-1.224741077	1.1363471489999899	-0.74029013499999896	-0.47018079800000001
Lipid	Primary Bile Acid Metabolism	HMDB0002409,HMDB0002496,HMDB0002497	glycochenodeoxycholate 3-sulfate	-0.80650636200000003	-0.58235194800000001	-1.791188148	0.107862265	-0.13905611800000001	0.73949805599999896	0.34526116299999898	-1.4753913759999899	-0.73674577900000005	-0.41889527799999898	0.47748027500000001	-0.69168122799999898	-1.0524246260000001	-0.98172358400000004	-1.458239812	-0.387147348	-0.81309806600000001	1.311952606	0.42929304099999899	-0.98112017399999896	-0.13935019100000001	-8.7225254000000002E-2	-0.20504883199999899	-0.261584282	-0.43784547600000001	-0.27063546799999899	0.55793806999999895	2.3893228999999901E-2	-1.545816004	-0.51397121599999895	-0.63034957899999899	-2.7380219000000001E-2	-0.84240312399999895	-7.3440429999999902E-3	-1.8061033000000001E-2	-0.60431346900000005	-1.669514492	-1.4991671950000001	-1.75809935799999	-1.795779147	9.1429389E-2	-1.378619957	1.3126547580000001	-1.3067288E-2	-1.367092999	0.34911184299999898
Xenobiotics	Chemical	HMDB0240624	4-hydroxychlorothalonil	-2.2305188139999901	-4.1475331930000001	-4.2984024840000004	-2.5739357900000002	-2.401351322	-3.2234183160000001	-2.1915648700000001	-3.7370521700000001	-3.5424216820000001	-2.64981250399999	-2.1027605949999901	-3.8395620620000002	-2.2035177149999901	-2.8107715839999901	-3.3056495049999901	-4.4879530939999901	-3.5854646059999902	-0.70623219100000001	-2.446500114	-2.7250948469999901	-2.162804564	-2.75118318899999	-3.003286412	-3.0249748790000002	-2.166147579	-2.970361794	-3.1720763920000001	-2.2741756639999902	-1.087794052	-3.1748389889999902	-2.176269928	-0.84495589100000001	-1.1881165469999899	-1.8702733090000001	-2.3355940080000002	-4.860439081	-3.3929722679999901		-1.8919195660000001	-2.8499867239999901	-4.298429166	-4.1717262870000003	-2.0205853820000002	-3.597523185	-3.6386362920000002	-3.9281232419999901
Amino Acid	Leucine, Isoleucine and Valine Metabolism	HMDB0000172	isoleucine	-0.82380469599999895	9.9212430000000004E-2	-0.55230185799999898	-8.22262569999999E-2	-1.662067135	0.57366276299999897	-1.190807999	0.27591608000000001	-0.314236548	-0.65794117399999896	-0.18808204000000001	0.118827116	-0.495787017	-0.65144823900000004	-0.25728838300000001	-0.67225770200000001	-1.2187499040000001	0.57218566699999895	-0.49730109	-0.121960693999999	0.56457354900000001	0.18743900099999899	-0.38413695599999897	-0.10687879	0.111161468	1.5348631E-2	-0.51885051100000001	0.12984639000000001	-0.602746808999999	5.2460237999999902E-2	-0.818997894	-1.2947028979999899	-0.81940672800000003	0.443690523	0.42865084599999898	-1.0709112460000001	-0.94744792899999897	0.54359285000000002	-8.9498377000000004E-2	0.61909981800000002	-0.17397442799999899	-0.87145458399999898	0.57592608499999898	1.320447455	-0.68272056999999897	-0.44161962399999899
Xenobiotics	Xanthine Metabolism	HMDB0004400	5-acetylamino-6-amino-3-methyluracil								1.6133415010000001		0.97318202700000001		1.0341079550000001					0.85278278600000001	0.85899438299999897		0.655935555		1.5730320419999899		1.2847026749999899	1.812407943										0.91606301999999895	0.73881760699999899				1.4917669769999899			1.546720935
Nucleotide	Pyrimidine Metabolism, Orotate containing	HMDB0000226	orotate	-1.856501585	-0.91972580199999898	-1.0455472130000001	-1.4384173039999899	-1.590513756	-0.59790074100000001	-0.64271963899999895	-0.37937613100000001	-1.4577065170000001	-0.49795002399999899	-1.5054536940000001	0.65468140500000005	-0.84342415599999898	-0.91452016199999897	-1.1999879600000001	-0.74000011399999899	-0.418662162	3.9530179999999901E-2	-0.83978972299999899	-1.0370873329999899	-1.37446643	-1.4521957320000001	-1.3869383879999899	-0.1489548	-1.1511427919999899	-0.73248800000000003	0.17044094000000001	-0.97290726100000002	-1.1733402479999899	-1.3291560179999899	-1.0433606129999899	-1.154279061	-1.5316279420000001	-1.4469402330000001	-0.410596762	-0.62414453800000003	-0.58957550400000003	-0.63846514200000004	-1.556547208	-1.083570479	-0.69920249400000001	-1.123923177	-0.64474200999999898	-1.0803136170000001	-0.676940184	-1.168858717
Lipid	Corticosteroids	HMDB0002802	cortisone	1.0466688790000001	7.5310936999999897E-2	1.9059890000000001E-3	0.32727390299999898	0.146315057	-1.09490270999999	0.65805727700000005	-3.4212287000000001E-2	-0.90005959099999899	-0.35093674400000002	0.51650021000000002	-0.41598247100000002	-2.1260973500000002	0.86591052199999896	0.76244802099999898	-0.13189987	1.2453900019999899	-0.130315826	-0.87712598200000003		0.39408693700000003	0.30492447900000003	0.54043458300000002	5.0104047999999901E-2	0.90891198900000003	9.3043569999999905E-3	0.67296854299999898	0.89439747599999897	1.0596331219999899	7.8838983000000001E-2	-0.195056808	0.66012112000000001	0.73967338800000004	0.87855210800000005		0.53774559300000002	-0.115823776	0.473257021	1.1257744270000001	0.98944094599999899	0.167495801	0.438125555	-0.99635424800000005	-1.1118471E-2	0.174712693	3.0852075E-2
Lipid	Phosphatidylcholine (PC)	HMDB0008141	1-linoleoyl-2-linolenoyl-GPC (18:2/18:3)*	-0.497829521	1.778704217	0.78707386499999898	1.325011986	-0.116389796	0.18423697	1.154437406	0.32611333100000001	-1.3012413E-2	0.42278880600000002	0.74354123000000005	9.7926099000000003E-2	-0.42957232499999898	-0.555057315	0.43122966499999899	0.91633852800000004	0.14178432699999899	0.26363089200000001	2.743914969	1.212881549	0.154345859	0.70719367899999896	1.233004277	0.13051542099999899	0.87432815900000005	0.40308949700000002	-0.42168672299999899	0.47822705799999898	0.19737255400000001	2.0884281260000002	-1.162125606	1.294633881	2.0301320330000001	0.250878355	0.68967217199999897	1.050806833	1.4412194250000001	0.72950405799999896	0.64088811000000001	-0.184368385	9.4540645000000006E-2	0.341912094	-0.13639036299999899	1.0999392830000001	-0.66889181799999897	0.604489202
Lipid	Long Chain Monounsaturated Fatty Acid	HMDB0003229	palmitoleate (16:1n7)	0.39910192100000003	-0.37281631399999898	-0.30095688799999898	1.1488496189999899	1.0295323300000001	-0.48256754400000001	0.218182182	-0.30718367400000002	1.745395252	0.76710151299999896	0.83660631399999896	-0.74230112100000001	0.23224066900000001	1.77999883	1.4931080510000001	-0.23227323599999899	1.2998398870000001	6.3353770000000004E-2	-1.741562345	0.51536265000000003	1.952144823	0.75445419599999897	0.99672797300000004	3.779049E-3	1.1482247430000001	-0.90380024699999895	-0.50724914700000001	6.6021491000000002E-2	1.2298037040000001	-7.1290906000000001E-2	1.96997452399999	1.3001528979999899	1.1782346960000001	0.88103003999999896	-4.1699658000000001E-2	-0.96302573300000005	-0.89469510299999899	-0.35422305900000001	0.52917212300000005	0.842303582	1.367388048	-1.3788151609999899	0.64560158400000001	-0.809293861	1.3302429469999899	1.5059403440000001
Amino Acid	Creatine Metabolism	HMDB0000064	creatine	0.22619297199999899	-1.4170475570000001	-0.87157084200000001	-3.6299358779999902	-0.797508997	0.14688142600000001	0.338734221	-0.92255705700000001	-1.2306106080000001	-0.24971981200000001	1.00464025	0.185723206	-1.440325949	0.79302236599999898	-0.974074302	0.66120704399999897	-1.6563234259999899	-0.124353028	1.357153582	-2.0475137750000001	0.33651972600000002	-4.4639578220000002	0.60564311699999895	0.38531971199999898	2.0544265130000001	1.9815455129999899	0.54436994400000005	-4.9257312359999901	0.31174726800000002	-0.48058731999999899	2.2834502999999898E-2	4.91486459999999E-2	0.57980627900000004	1.408818243	1.737774122	-0.301002029	0.27994175100000002	1.9573451630000001	-1.4765083539999899	-2.2357566599999901	1.199061726	1.0890356219999899	1.932314182	3.4228291419999901	0.35701714099999898	0.19434552399999899
Amino Acid	Lysine Metabolism	HMDB0000206	N6-acetyllysine	0.55433586999999895	0.44758378199999899	0.87054906300000001	0.121493931	0.40160455	1.63881556399999	0.44293265999999898	0.938466201	-0.99525412499999899	0.818071557	1.322702051	0.513785504	7.6981242000000005E-2	0.35815852500000001	0.455552874	0.86279386599999897	-0.65819464500000002	1.5162228179999899	1.5108419120000001	0.20006897800000001	0.230936586	-0.54673756799999895	-0.15034072800000001	0.95624981899999895	1.528763037	1.9826523760000001	-0.62549308199999898	0.50506200000000001	0.28958235599999899	-0.94712339700000003	0.30362792900000002	1.411368481	-0.46840549100000001	-0.11574304000000001	0.65765757599999897	-0.51684102799999898	-0.47537042899999898	0.404736297999999	-0.51452899799999896	-0.93757580399999896	1.0266596189999899	0.253992471	0.61367775899999899	3.20756375499999	-0.101826416	-0.61756941799999898
Lipid	Diacylglycerol	HMDB0007257	linoleoyl-arachidonoyl-glycerol (18:2/20:4) [1]*	-2.0792816410000001	0.26870804599999898	-0.97394147600000003		-1.1740003080000001		-0.103513855	-1.7341849920000001	-0.59838350699999898		-1.161568371	-1.42007174	-0.18733163999999899		0.145389088	-2.145256856	-1.043028879		3.5542951000000003E-2		-0.492940779		-0.36165318800000001		0.246442088	-2.2598533280000002	-1.483052625			0.166965693	-1.2584966559999899	-0.87415740600000003	0.84421333499999895	-1.594246381	-1.2899791110000001	-0.53567529899999899		-0.59302698600000003	-1.9667285880000001	-1.0321422149999899	-1.558252862	-0.122884643
Amino Acid	Guanidino and Acetamido Metabolism	HMDB0003464	4-guanidinobutanoate	-2.66281468999999	1.137800879	-0.142377484	-1.66984667899999	-0.85598802200000002	1.4834086289999899	-0.17575364900000001	1.009132071		-0.36677735099999897	-8.5833890000000003E-3	0.56091954200000005		-2.0711930629999902	-1.2099809189999899	0.89156828499999896		6.20827399999999E-2	0.28125618400000002	-0.39579695399999898	-2.7318635580000001	-0.55530941099999898	0.69468437000000005	1.029963567	-1.208261265	0.91675879000000005	2.0093173630000001	0.73511802000000004	-1.324754295	-2.1520537999999902E-2	-1.7176240110000001	0.73725717999999896	-0.30584561399999899	0.23066652800000001	0.78517466199999897	0.36108198200000002	-0.37836384899999898	1.6772007680000001	-1.520915043	-1.62959385	-0.76946735700000002	0.42759234899999898	0.400134341	-7.5353525000000005E-2	-1.5164434440000001	-0.51835286599999897
Lipid	Phosphatidylethanolamine (PE)	HMDB0005349	1-oleoyl-2-linoleoyl-GPE (18:1/18:2)*		0.530861158	-1.4233755480000001	-1.1572820180000001	-2.7590789080000002	0.80739190500000002	-2.8799689E-2	6.9523577000000003E-2	-0.60972531600000002	-1.072442159	-0.284537333	-0.49184176299999899	-9.3984240999999899E-2	-1.634130144	-1.183443483	-1.258998866	-1.931450941	-0.427949474	0.77270394200000003	-0.48205326300000001	-0.69741074999999897	-1.8472060960000001	-0.51601651699999895	0.25803159599999897	0.34182333199999898	-1.212261708	-1.59212617999999	-1.0910725059999899	-1.833460675	0.886938439999999	-2.3009253570000001	-0.58472242900000004	-0.90214595500000005	-2.006113982	0.61159549899999899	0.72674433000000005	0.49540337200000001	0.29050374400000001	-1.322353407	-1.4537906089999899	-1.0617334599999899	-3.1914852310000001	-0.15440905599999899	-1.399172748	-0.85684165000000001	-1.8030867509999899
Lipid	Fatty Acid, Monohydroxy	HMDB0094656	2-hydroxydecanoate	-0.129421748	-0.25040300999999898	-1.378427619	0.96561425700000003	0.198776487	-0.17845003800000001	-0.58534536400000003	0.452599217	0.13773712599999899	1.184559761	-1.3167175390000001	0.44118815300000003	-0.20274761199999899	-0.79482889199999895	5.0377142E-2	0.99031006700000002	-0.143785729	0.81157289899999896	-0.45986247499999899	1.6365056650000001	-0.16615497200000001	-1.008002718	0.265648999	1.3182318390000001	0.86745530599999898	-5.070041E-3	0.76871408600000002	-0.12737543800000001	-0.22371912399999899	1.6971906400000001	0.36038988999999899	-8.7741397999999901E-2	-0.15111646300000001	-0.85817549299999896	1.7403023900000001	-0.45544415100000002	-0.29583769100000001	1.2534206080000001	-0.68794640699999898	-0.47887206399999899	0.44935479699999897	2.40441875	-0.229973862	-0.52640159399999897	-0.91418532299999899	-6.0916758000000001E-2
Xenobiotics	Benzoate Metabolism	HMDB0013678	4-hydroxyhippurate	-0.57233425100000002	-0.185033845	-1.0066173970000001	-0.59356658100000004	-1.699700234	0.50161095700000002	0.36938776400000001	-1.037027589	-0.45087691299999899	-0.99152750000000001	-8.5408207E-2	-0.52939755600000005	-1.79082811099999	-1.0585086669999899	-0.13515602600000001	0.78125097300000002	-0.87396368499999899	0.50317596399999898	1.560285197	-0.33704364999999897	-1.2509741640000001	-1.5277919099999899	2.4195409999999899E-3	0.57124237200000005	-0.53393963499999897	0.40825865700000002	1.3347977799999899	-0.48740331399999898	-1.7876805730000001	-1.137275086	-0.76208346900000001	0.58308871299999898	-9.7963085000000005E-2	-0.16559981300000001	-1.5897863000000002E-2	0.207598322	-0.55041752600000005	-0.27971141300000002	-0.88705767000000002	-1.3523019519999899	0.32813485100000001	-0.88763632199999898	1.6627504	-1.496347512	0.65223551899999899	-0.34949387399999898
Amino Acid	Alanine and Aspartate Metabolism	HMDB0000168	asparagine	0.62543841200000005	0.69711514200000002	-0.50066432400000005	1.053930488	-1.1978068319999899	-0.78056244500000005	0.81152085399999896	-0.15847338799999899	3.0005725E-2	-6.9692316000000004E-2	-1.2652503740000001	0.50808922000000001	-0.476131733	-0.86417725199999895	0.32381711000000002	-0.46204510300000001	-1.2004755009999899	1.4211823240000001	3.0552433919999902	-0.46594744900000001	-0.39056285699999899	1.8414133999999902E-2	0.52061762499999897	0.16350372599999899	1.4012510170000001	1.7066490080000001	1.1560355330000001	1.6988140030000001	-0.67084134299999898	-0.83504904899999899	-0.76415528799999899	0.85205274799999897	0.65120267399999898	0.86813969300000005	1.4710226260000001	0.965202228	-0.26462802400000002	2.2081994329999901	-0.95922265299999898	0.15895822600000001	-0.97705500700000003	0.35070051000000002	2.091693984	1.414712145	-8.2787301999999896E-2	-0.85991827499999896
Amino Acid	Phenylalanine Metabolism	HMDB0000779,HMDB0000563	phenyllactate (PLA)	-1.1013504240000001	0.306957337	-0.55263571700000003	0.87158090700000002	-1.4670189339999899	0.57663093399999898	0.99927646000000003	1.2437521520000001	-1.401299955	-0.77964877600000004	-1.5725640009999899	-0.17320282300000001	-1.6231428429999899	-1.7219129929999899	-0.27624012199999898	-6.6689801000000007E-2	-1.615271495	0.61045721900000005	-1.068249266	-1.00331575399999	-0.44823551	0.13448264100000001	-7.4454185000000006E-2	0.256400664	-0.49680071399999898	-1.04904779999999E-2	-0.27090845499999899	0.250538649	0.123211170999999	-0.24908945099999899	-2.134207999	0.37613550099999898	-0.30702800699999899	0.42568325800000001	-1.2960566490000001	-2.0430294670000002	-0.56882636799999897	-0.20633185400000001	-0.24732094299999899	0.194093565	-1.0218462880000001	-0.438788593	1.061047021	-0.354667597	-0.94279863900000005	-0.39088185600000003
Amino Acid	Histidine Metabolism	HMDB0000177	histidine	1.309406122	0.64592358299999897	0.68658751200000001	1.299366062	-1.2626536049999899	0.80253084299999899	-0.55844123300000004	0.77475459300000005	-1.3611855820000001	0.703703411	-1.4938820880000001	0.12507101800000001	-2.1581257680000001	8.541702E-3	6.6353530999999896E-2	0.32034654499999898	-0.66670649999999898	2.7906701250000001	0.19764483099999899	2.1710503320000001	-1.153437163	0.54321796899999897	9.1679651000000001E-2	1.3502514889999899	-0.186945211	2.8518310570000001	0.71734753900000003	1.003824584	0.500060799	-0.60157612199999899	-0.44621323699999899	0.65189242999999897	-0.242230216	3.087520708	1.225156597	0.226147443	1.710444061	4.0673478489999901	1.3957781119999899	-4.3896552999999901E-2	1.1989097040000001	0.90974879900000005	3.2273878050000002	2.492356118	4.31422159999999E-2	0.94836934799999895
Lipid	Fatty Acid Metabolism (Acyl Carnitine, Medium Chain)	HMDB0000756	hexanoylcarnitine (C6)	0.15602382000000001	-1.9750433329999899	-1.5840030519999899	-6.5521982000000006E-2	0.15722841200000001	-0.27565556600000002	-0.93878230399999896	-0.95298010799999899	0.47388086099999899	-1.055042126	1.973440809	-0.85231560900000003	-0.30699078099999899	1.1587175359999899	0.102990865	-0.56696724300000001	-0.167287555	-1.277607009	-0.74137748699999895	-0.98088352499999898	0.39606487600000001	-9.81071889999999E-2	-0.44874497000000002	-0.94253609999999899	0.16266604400000001	-1.0367390249999899	-0.61014949600000001	-8.0817132E-2	0.38867537699999899	-8.6809291999999899E-2	0.50839914399999897	-1.0250546679999899	-1.493279979	0.735709422	5.02456739999999E-2	-1.975968392	-1.1871160620000001	-1.778671407	-1.44055559	-7.5470040000000002E-2	0.71583156599999898	-3.1937872139999901	-0.74487503099999897	-0.40815356600000002	-1.266781817	0.194816182
Lipid	Secondary Bile Acid Metabolism	HMDB0000896	taurodeoxycholate	0.75477834300000002	1.4785660759999899	1.2154723759999899	1.1679594369999899	1.2579045310000001	1.172296512	1.2811517880000001	1.3357953789999899	0.58652234700000005	0.88233273199999895	1.305714139	1.404759425	0.60166417900000002		0.86911120799999897	0.85079792700000001				1.6529337909999899	0.464472838	0.96982809800000003		1.2608501430000001	1.089958416		1.5016162989999899	1.2000520729999899			1.211607892	0.92461105600000004		1.026077087	1.666803322	0.93488584900000005		1.549807575			1.310278386	1.202470449			1.1974576379999899	-7.348143E-2
Peptide	Gamma-glutamyl Amino Acid	HMDB0000594	gamma-glutamylphenylalanine	-0.60726176200000004	0.32414000999999898	-0.59202997999999896	0.26557012600000002	-2.1270238680000002	0.667046782	-1.9087748710000001	0.10781677100000001	-1.2902255140000001	-0.23156727099999899	-0.32146355900000001	-0.249722207	-1.266798678	-1.9474551710000001	-0.51539402000000001	-0.61715573899999898	-1.15952842	0.29081635500000003	-0.15739720400000001	-0.15569145700000001	-9.6264872000000001E-2	0.46072366799999898	-1.506651462	-0.83669947700000002	-0.121400006	0.43257911599999899	0.21065628	-6.22331449999999E-2	-1.864780734	-0.30628409499999898	-0.65215298300000002	-0.31437898199999897	-1.3292588350000001	6.0500271000000001E-2	-0.171325483	-1.247237575	-1.06291610699999	0.83346152299999898	-0.52439597000000004	-0.47791013300000001	-0.52143577699999899	-0.85199787800000004	0.46827723799999899	0.60492607799999898	-1.2039837710000001	-0.76480600099999896
Amino Acid	Urea cycle; Arginine and Proline Metabolism	HMDB0000294	urea	-1.4031523210000001	0.545305492	0.83973726599999898	0.86257208399999896	7.6941908000000003E-2	0.38815919900000001	-0.131183992	1.420954687	-1.659314907	9.8323964E-2	0.61462544600000002	0.62906943900000001	-2.075315561	2.4658884999999901E-2	-3.5200507999999901E-2	0.22667147500000001	0.214705958	0.74524638099999896	0.74045548900000002	-1.2271046569999899	1.1792287669999899	-0.80129606399999898	-0.14715194000000001	0.92953770899999899	0.99268683599999896	0.202230937	0.71799786799999898	0.219483663	-0.74589767299999898	4.3270139999999901E-2	-0.78140953300000004	0.92179792900000002	-0.10379562000000001	-0.201899524	0.21558160200000001	-1.4376542940000001	-0.75026869299999899	0.32827736200000002	0.203955251	0.53463721900000005	0.41831140100000003	0.97475162500000001	1.5035947439999899	0.23164543100000001	-0.47045379500000001	0.48912123499999899
Nucleotide	Purine Metabolism, (Hypo)Xanthine/Inosine containing	HMDB0002721	N1-methylinosine	-0.44408011200000003	-1.679948896	-1.2010747989999899	-1.542025	-0.87245072800000001	-1.513218849	-1.3325527260000001	-1.490404235	-1.663530051	-0.964552666	-0.93578355599999896	-1.5951708490000001	-1.4509846129999899	-1.6033726530000001	1.3186859999999899E-3	-1.641570768	-0.96841202100000001	-1.1857764099999899	-0.331566044	-3.0179919970000002	-0.77572872999999898	-0.93471656800000003		-1.700912618	-1.8982702229999899	-1.5822806629999899	-1.3987843760000001	3.2015505E-2	-0.55169003400000005	-1.1841663680000001	-0.46777034200000001	-0.647487386	-1.088658975	-1.1158808769999899	-0.82762331700000002		-1.8954071180000001	-1.2158908799999899	-1.45832016499999	-1.675615536	-1.2229804559999899	-1.485973582	0.37252320100000003	-0.834709429	-0.66693009999999897	-1.189251397
Amino Acid	Tyrosine Metabolism	HMDB0006275	dopamine 3-O-sulfate	-0.96447413599999898	0.30820761600000002	-0.63149003100000001	-0.96300721	-1.2021569599999899	-5.2178732999999901E-2	-0.458794959	0.33612568300000001	-1.045895781	-0.14951324299999899	0.45385034499999899	0.108411279	-0.26718309299999898	-0.65171095099999898	-1.5532094249999899	0.26741882900000002	-1.4448724120000001	1.69988937	1.3485318150000001	-0.176516322	-0.97074084800000005	-1.3051072699999899	-0.18060699999999899	-5.0550953000000003E-2	-1.8549965000000002E-2	0.552974941	-0.21006211799999899	-0.35983828099999898	-0.80960080599999895	0.28416804200000001	-0.29004036999999899	2.7562786090000002	-7.6663537000000004E-2	-1.0866070640000001	0.25963517400000002	3.0567397920000001	-0.435843276	2.6363541740000001	-1.9078939479999899	-1.476542722	0.112066259	3.4177767399999901	0.226844988	0.31962295499999899	0.60411400800000004	-0.86207516699999898
Lipid	Lysophospholipid	HMDB0002815	1-oleoyl-GPC (18:1)	0.14204255700000001	0.179033689	-3.9506948E-2	-0.19833156199999899	-1.3295187930000001	-1.4717555739999899	0.87605403299999896	-1.1037857179999899	0.49128159999999899	0.46827208999999897	-2.9534377310000002	2.4572963999999899E-2	0.89902550999999897	-0.50063150499999898	0.26355293899999899	-1.0172882430000001	-0.72979267199999898	-0.28713017899999899	1.3743113920000001	0.99035982300000003	-0.52118639099999897	-0.37657801800000001	0.56613466400000001	-0.121274481	1.011270149	1.00308278799999	-3.1444761000000002E-2	2.15008581599999	0.13708532000000001	1.9614256489999899	-0.144714133999999	0.68919834499999899	0.98421575100000003	1.322895318	-5.5194149999999902E-3	0.14056218100000001	0.883650092	-0.89468323400000005	9.8567769999999902E-2	0.17596958400000001	-0.124817442	-0.63544789499999899	1.11174843	-0.94065538500000001	0.476287827	0.44131630999999899
Amino Acid	Polyamine Metabolism	HMDB0002064	N-acetylputrescine	-0.35091933400000003	-0.91378950199999898	-1.4434230370000001	-1.1693712110000001	0.69968834499999899	-1.153287884	-0.89258924299999898	-1.251436859	0.144128917	-1.0817899719999899	0.46388896800000001	-1.247690006	-1.4592109950000001	-0.65293323199999898	-0.491386304	-0.70916648599999899	-1.04459166	-0.94537797300000004	0.549363201999999	-1.3306673040000001	-1.4082430749999899	-0.49210341899999899	-0.17477150399999899	-0.41075635199999899	-0.76680708600000003	-0.404763604	-0.40643415999999899	-0.820443213	-0.17496193900000001	-0.68815877599999897	0.38921077999999898	0.59402634099999896	0.67689876900000001	-0.64281156100000003	-0.65189151099999898	0.26620601999999899	-0.27089103399999898	0.23211299099999899	-0.67324683900000004	-1.0783254689999899	-0.40891665999999899	-0.60767159000000004	0.60481987100000001	-0.47145703	-0.968304053	-0.56151609999999896
Amino Acid	Creatine Metabolism	HMDB0000128	guanidinoacetate	0.97139256699999899	0.357331607	0.26893655100000002	9.0216279999999899E-2	-0.233731997	0.18937114199999899	1.1518004559999899	5.0556304000000003E-2	1.685251279	0.19818783100000001	-0.42071033299999899	-0.20330806100000001	1.089298077	-1.5638091999999899E-2	0.51594582300000003	-0.87322828299999899	1.6271982709999899	-0.62131446199999896	0.94129440799999897	0.95626352599999898		0.55110631499999896	0.55792943699999897	-0.85571757999999898	0.62623299300000002	-0.101522863	-0.61831929799999896	0.41544135700000001	-0.51620482499999898	0.87706528100000003	0.35830817599999898	-0.14304656199999899	0.86346282100000005	-1.0068310600000001	0.17969436799999899	0.248633935	0.59754301099999896	0.19785632	0.24506492799999899	1.9326000459999899	-0.51682809500000004	-0.70833571500000003	9.7531369000000007E-2	-1.6793357879999899	1.247699077	-0.32204749399999899
			imidazole propiote	-1.5772522339999899	-1.647564306	-1.191478432	-1.7273622070000001	-1.8817169279999899	-1.396974283	-1.042384465	-1.256088452		0.65069402700000001	1.0140203640000001	-1.030320908	-1.289167135	-1.7077701110000001	-1.7833166840000001	-0.995480052		-1.5283449950000001	-1.634051455	-2.170869326	-1.938758779	-1.5590054980000001	-1.2532135230000001	1.0305456639999899	-1.880425502	5.1658091000000003E-2	0.74048274599999897	-0.63093040300000003	-0.261454256	-1.6589531099999899	-0.97071475500000004	-0.95651432700000005	-0.82675647900000004	-0.99858155000000004	-1.5405366220000001	-0.74590216600000003	-0.78644355700000002	-1.7939274919999899	-1.1141767950000001	-2.0025601750000002	-0.45099904400000002		-1.6614282069999899	-1.3921672	0.48178725100000003	-0.67085072400000001
Cofactors and Vitamins	Nicotinate and Nicotinamide Metabolism	HMDB0000699	1-methylnicotinamide	-0.968321494	-0.68645347599999895	-2.1945226369999902	-0.16118882500000001	-0.47073749399999898	-0.95797019900000002	-1.060396133	-0.43523782	-1.2070706040000001	0.25156809400000002	-3.2246780000000003E-2	-1.1451844550000001	-2.29782617299999	-0.514069993	1.306373609	-9.6101714000000005E-2	-1.409495816	-1.714561475	-0.61948187700000001	-2.0686415340000002	-6.4237476000000002E-2	1.261035052	-0.879029167	-2.452553875	-1.3487287109999899	-1.6042715590000001	-1.57512765	2.9747796999999899E-2	-2.0551559999999898E-3	-2.8871116959999901	-0.43164545599999898	-0.36798839900000002	-0.713285752	0.63127360200000004	-0.41754691900000002	-0.88879602000000002	-0.52183120599999899	-0.548502355	0.130684363	0.25552016700000002	-1.31158639	0.12217104099999899	-7.3946123000000002E-2	-0.71749349299999898	-0.39257273199999898	0.38787124699999898
Lipid	Lysophospholipid	HMDB0010388	1-linolenoyl-GPC (18:3)*	-0.206182326	1.1740535670000001	0.31781806800000001	0.889368504	-1.390589592	-8.3330600000000005E-2	1.5055007119999899	-0.53560673400000003	4.6969506000000001E-2	1.2973041430000001	-1.072844543	-0.12987823000000001	1.128489458	-1.5511075809999899	0.84484026599999895	-0.21311773000000001	-0.47713793100000002	0.28953364300000001	1.962968858	1.602988898	-0.57865592300000002	0.35309156800000002	0.69756931099999897	-0.43927835100000001	0.99799032799999898	0.82798399600000006	0.478631688	0.75738903899999899	0.22414562599999899	2.5701501289999902	-0.86460227899999897	0.56348215800000001	1.743006703	0.740128122	0.40937900399999899	0.33589029599999898	1.3712961749999899	-0.69070449700000003	0.80643284299999896	-0.14268487199999899	-0.30331380299999899	0.59234585500000003	5.2434500000000002E-2	0.18198777499999899	-9.8186232999999901E-2	0.38473775999999899
Amino Acid	Leucine, Isoleucine and Valine Metabolism	HMDB0011756	N-acetylleucine	0.68059045100000004	1.5880321289999899	0.15309917300000001	0.81946513499999896	5.2413187999999902E-2	1.0540816909999899	1.0765090079999899	1.8893493029999899	0.54969500500000001	-0.152895161	-0.48658758200000002	1.4670580419999899	-0.284259755	0.94132732200000002	0.67513614600000005	0.48135784100000001		1.3414941490000001	0.64307792600000002	1.445594399	1.7464038289999899	1.408645513	1.0143127700000001	1.402270846	1.947153771	0.93597348000000002	0.51528263100000005		0.42732718200000003	1.111078346	0.45447327599999898	0.51587763399999897	0.89576076599999899	1.126564481	0.49740584399999899	0.17068594300000001	0.11564505999999899	1.9142766419999899	0.39785922899999898	0.25805771900000002	1.004417978	-0.44631114999999899	2.3902606039999901	2.0070085099999901	0.20103734400000001	1.2609380290000001
Amino Acid	Histidine Metabolism	HMDB0000854	formiminoglutamate	-0.71596109600000002	9.2622825000000006E-2	-0.75083702699999899	0.332665775	-0.850900302	2.7619847019999901	-0.74867817599999897	1.8171131979999899	-0.88583095300000003	-8.7377422999999899E-2	1.70259825899999	-0.184959705	-2.5959311020000002	-0.13672209900000001	-0.67804883599999899	-0.60533146599999899	-1.8066651979999899	1.4805598280000001	-0.82665018700000004	-9.5725570000000006E-3	-1.24493E-2	0.58191916399999899	-0.162523684	0.478180355	0.96561069700000002	0.85742653700000004	1.083934575	-0.36822335299999898	0.51146863799999898	5.6908175999999901E-2	-0.52594191400000001	0.19793313300000001	-0.91321469	-0.71789882800000004	0.61609412100000005	-1.193613976	-0.99073799100000004	1.8097090339999899	-0.576238256	-4.3542731000000001E-2	1.1474610620000001	-0.233407695	0.369000157	3.350826557	-0.62862691500000001	-0.73171111799999899
Xenobiotics	Benzoate Metabolism	HMDB0000840	2-hydroxyhippurate (salicylurate)	0.78523419100000003	-1.55476433	3.4861384000000002E-2	-0.11429551		-0.57878883800000003	0.327164173	-0.45696858299999898	0.10058062500000001	-1.337738734	-1.8435707180000001	-0.19195975600000001			-0.26614132499999898	0.64899906600000001	-0.71023205700000003	-0.29722170399999898	1.482503788	-0.48567567	-1.767706928	-0.58077913199999898	-1.2935816570000001	-0.73123766400000001	0.62859146799999899	2.8395308450000001	1.077164628	0.846685091		-1.0323706669999899	-0.84692686900000003	0.80222757600000005	1.0937220000000001E-3	0.93506446399999898	-0.20687024300000001	0.441261656	-9.9188933000000007E-2	0.17991367899999899	-1.6003746560000001		2.3642608410000001	-0.22415892500000001	3.9779717400000001	-0.75388412599999899	-0.61989023499999896
Lipid	Hexosylceramides (HCER)		glycosyl-N-behenoyl-sphingadienine (d18:2/22:0)*	0.749813591	1.502857544	0.84448244299999897	0.25229363100000002	0.60223900900000005	1.3366532010000001	0.88619693600000005	0.84057957400000005	0.65294823899999899	0.46218507199999898	-1.0585788089999899	1.0861839440000001	1.4701133449999899	1.775032817	0.75624639400000004	0.30506436799999898	0.68952358700000005	0.57919493799999899	-0.113078742	1.5309234730000001	0.43010495999999898	0.88993248999999897	2.7428455390000002	0.83781726899999898	1.095483056	-0.57570191699999895	1.0537923440000001	1.135974263	0.27070114899999898	1.316347181	1.247277236	0.79482115799999897	0.81414963699999898	0.23620528399999899	-0.28930116500000003	-0.25533476900000002	0.55737611399999898	-1.04073745	1.000179884	0.27288034999999899	0.20596060699999899	-1.3274298600000001	2.03198431399999	0.90372518300000004	1.1004917590000001	0.89058117199999898
Lipid	Pregnenolone Steroids		pregnenediol disulfate (C21H34O8S2)*	0.26058763800000001	-0.19063535600000001	-0.94545667300000003	0.15421954299999899	-0.13526939299999899	1.056083742	0.13075642400000001	0.17547971200000001	-0.90846265500000001	-0.28914380499999898	0.40434419500000002	-1.1643492879999899	3.9061550000000001E-3	0.57779643300000005	-1.3341840730000001	-0.96310696500000004	0.82439554299999895	-0.16777636200000001	1.4830116520000001	-2.78574238999999	0.595912424	1.617753247	-0.70572494900000005	-1.2846216960000001	-0.34517514999999899	-0.28756735	-0.96467411400000003	0.86307920500000002	0.16858429	-0.45753052900000002	1.079127E-3	-1.371261437	-0.70564737200000005	-1.7217298649999899	-1.7983988120000001	-0.188085375	-1.508517694	-6.0685231999999902E-2	1.249998838	6.22227829999999E-2	-1.3500101739999899	2.5465702999999899E-2	1.518460108	-0.59533608800000004	0.562500271	0.20873578000000001
Amino Acid	Glutamate Metabolism	HMDB0001301	S-1-pyrroline-5-carboxylate	1.177809559	2.212641987	2.2048977160000001	1.378628655	-1.616183449	1.0445347819999899	1.56677415899999	2.5714259429999902	0.45123554199999899	1.480483459	-4.7173512000000001E-2	2.2792233159999902	0.93584193800000004	7.7668091999999897E-2	1.307050117	1.238536952	-0.51745188499999895	2.5591396359999901	0.967005173	1.26697058	-0.69929460399999899	1.81965292999999	2.1793811010000002	1.83892141	0.87469710300000003	2.0765437420000001	1.8486490170000001	1.3344118599999899	1.304349368	2.6748418470000002	-0.15177853599999899	1.392937938	2.0389073149999901	1.439376628	2.3465604230000001	2.5044069360000001	1.835703402	2.2789188280000001	1.609117973	1.358189292	0.52157309600000001	1.7834866549999899	-1.3992704	1.6265628459999899	1.091353266	7.3188494000000007E-2
Xenobiotics	Xanthine Metabolism	HMDB0001889	theophylline		0.419645659		-0.194981459		0.10809915		1.2203050950000001		0.65454009400000002		0.69333513999999896			0.43661931599999898	0.422943807	0.9677171	0.57940687499999899		0.94794283099999899	0.55842426599999895	1.77136483199999		0.97168569800000004	1.693394675					0.652132457	0.52205041200000002				0.57916741699999896	-1.7057976999999901E-2	-0.17644096300000001			1.712675599	0.49723297100000002		0.58457857700000004	0.63200654599999895	6.1524014000000002E-2	0.35276750800000001
Lipid	Long Chain Monounsaturated Fatty Acid	HMDB0060038	10-heptadecenoate (17:1n7)	-0.10164402	-0.104979988	-0.56516107299999896	0.99821819099999898	0.98461493	-0.495514858	0.45752521400000001	-0.186573192	1.179495046	0.68545930799999899	0.57038215699999895	-0.41245336900000001	0.163700917	1.4206079309999899	1.5909172199999899	-0.148916611	0.79072002600000002	0.150293761	-1.542309347	0.409039818	2.0054628879999901	0.74814524299999896	1.117790823	2.2099975000000001E-2	1.1109200910000001	-0.71783481999999899	-0.13864560000000001	8.1633190000000005E-3	0.91020614	4.6260068000000001E-2	1.7956701939999899	1.0341203910000001	1.076767254	0.81338387599999895	0.65252667900000005	-1.682150298	-1.446278615	0.184357207999999	0.80317551899999895	1.050147231	1.5390143169999899	-1.778261181	0.89980000699999896	-6.43398369999999E-2	1.132036576	1.321999331
Lipid	Fatty Acid Metabolism (Acyl Carnitine, Medium Chain)	HMDB0000791	octanoylcarnitine (C8)	1.0427557730000001	-1.3721451469999899	-0.73148378999999897	0.68514089700000003	0.91693312599999899	-0.215721989	0.12546999	0.29121757199999898	1.368737807	0.13097671899999899	1.567669982	0.95967682399999898	0.49470130600000001	1.091009066	1.3530925570000001	-1.4416108E-2	5.2918528999999902E-2	-0.52188003500000002	-0.20009413400000001	-0.552442141	1.15382791	0.528025210999999	-0.465439039	-0.42677674999999898	0.97209870099999895	-1.1123890430000001	-0.26986423199999898	1.521112362	0.645996613	-0.20358994699999899	0.40170687900000002	0.82555560400000005	-0.73368011700000002	1.0393630620000001	0.25417656700000002	-1.8771607029999899	7.9159635000000006E-2	-0.943551362	-0.122366391	0.76806720299999898	1.2363637030000001	-2.7527830739999901	7.2105944000000005E-2	-0.24831803799999899	-0.180795187	0.95225251700000002
Lipid	Hexosylceramides (HCER)		glycosyl-N-palmitoyl-sphingosine (d18:1/16:0)	-1.2538306539999899	-0.40553584100000001	-1.1984340630000001	-1.555911955	-0.113774078	-1.0392945339999899	-0.27429600300000001	-2.1446663780000002	-0.40523878800000002	-1.5102950900000001	-3.7571931489999901	0.44078595300000001	0.71300826100000003	-1.1166750350000001	0.37597862500000001	-1.781207354	-1.2684683830000001	-1.160600512	0.85938986299999898	-1.9323807399999899	0.77996143500000004	-1.8706785610000001	2.7215400089999902	-1.2852027660000001	0.585440827	-1.525462053	1.0401047830000001	-0.66612165700000003	-1.3747389510000001	0.46344474699999899	1.305685937	-1.600123792	0.70526486899999896	-1.6452769410000001	-0.54227130499999898	0.15944001099999899	-0.29737730899999898	-2.9906089950000001	-1.5950401139999899	-1.58031046	-1.8676321840000001	-2.4385301070000001	-0.89927875499999899	-1.5100436559999899	-0.39737991	-1.3054788049999899
Amino Acid	Glycine, Serine and Threonine Metabolism	HMDB0000187	serine	0.27460619600000002	9.0835736E-2	-1.0565933380000001	1.512279009	0.71628884699999895	-0.96611244799999896	0.428010899	-0.90108864700000002	-0.148053992	-0.73970406099999897	-0.51421207300000005	-0.85704467799999895	-0.59751602100000001	0.87605146	1.269640739	-0.64912863799999898	-0.51922875899999898	-0.219881356	2.5708359829999901	0.69183851900000004	0.14586976500000001	-1.9663060020000001	0.54793561599999896	0.27752981199999899	0.332675993	0.31074531599999899	0.85458780199999895	0.99154399800000004	-0.66443477399999895	0.13541735999999899	2.6414450999999901E-2	-0.56449988799999895	-5.8583518000000001E-2	0.72383157099999895	1.2893787539999899	-0.31073873699999899	0.30217567400000001	2.0885853189999901	-1.3864240670000001	-0.44181484700000001	-0.316838218	-1.257129438	0.237306198	1.2151240050000001	0.26738128100000003	-1.1870683E-2
Lipid	Plasmalogen	HMDB0011394	1-(1-enyl-stearoyl)-2-docosahexaenoyl-GPE (P-18:0/22:6)*	0.12043033	-0.47882438399999899	-1.4640227E-2	0.60669999799999896	0.273572019	-1.4243245529999899	0.54051980899999896	0.68681575100000003	4.9083221000000003E-2	-0.31776393400000003	-1.2745891730000001	-1.014920281	-0.94488439199999896	0.57210883499999898	-0.25038817499999899	0.95901560399999897	-1.1229886039999899	-0.74187308900000004	-0.66124079800000002	-0.94336365700000002	-0.74366135	-2.7730530469999901	-0.77126943699999895	0.57076605700000005	0.21157156299999899	0.61491353400000004	-0.49343306599999898	-0.92796457200000004	8.0916397000000001E-2	-2.6921485810000001	-1.2875377800000001	-1.093787906	-0.89559927500000003	-2.0902757090000001	-0.87453543300000003	-1.8723187080000001	-1.8438858090000001	-0.64954533000000003	-1.214140478	-1.816236983	1.1010888839999899	1.2695305779999899	-1.9848962020000001	0.57373795000000005	-0.291707050999999	-0.59336792400000005
Lipid	Plasmalogen	HMDB0011460	1-(1-enyl-oleoyl)-2-docosahexaenoyl-GPE (P-18:1/22:6)*	3.9313187999999902E-2	-0.44699128799999899	0.143304443	-6.1240507999999902E-2	-0.59888568499999895	-0.90542727000000001	-0.119733616	0.225297743999999	1.7976918000000001E-2	-0.683689361	0.79882188899999895	-1.4057247770000001	-0.72205206	0.155411567	-0.53578854200000003	0.89573604200000001	-1.0378961550000001	-1.623520447	0.26698505	-1.205192523	-1.3688049769999899	-1.4024955809999899	-1.3649305789999899	0.31002148699999899	-4.2481115E-2	0.87316114199999895	-0.39361151700000002	-0.60203414899999896	1.3430354950000001	-1.980559607	-1.3411037990000001	-0.90738003700000003	-0.51612170599999896	-1.056055135	-0.60645709699999895	-1.3150487289999899	-1.4095823279999899	-0.45337758099999897	-1.0682082740000001	-1.2231353570000001	0.920212476	1.189184279	-1.4807252900000001	0.63901519799999895	-0.90012564299999898	-0.61228338500000001
Amino Acid	Lysine Metabolism	HMDB0013130	glutarylcarnitine (C5-DC)	0.80559020199999898	-9.5592492000000001E-2	0.218335637	0.80710667400000002	-1.874331408	0.716021307	-0.42997965999999899	0.824406694	0.35832402800000002	0.51525753500000004	0.188831418	0.54127139899999899	-0.94626189500000002	-1.164516517	0.178517966	-0.18765314499999899	-0.43946549499999898	-0.441139752	0.95183763200000004	-0.78156327400000003	0.64041275600000003	-5.83327869999999E-2	0.80032842599999898	0.23400670600000001	1.3561515209999899	0.40534968599999899	0.327510207	1.4850136839999899	0.50852620800000004	-0.37326822500000001	0.18994958000000001	0.48744789100000002	0.464147482	-2.1028891000000001E-2	1.55107208	-2.524240979	-1.3626468300000001	0.63053413199999897	0.29063165299999899	0.98267483600000005	0.96977169500000004	0.65471527200000001	1.9281995409999899	0.178023235	0.73747475799999895	0.41330978499999899
Lipid	Primary Bile Acid Metabolism	HMDB0000951	taurochenodeoxycholate	-2.2447314920000001	-0.39339161900000003	-0.76334534899999895	-0.38347203400000002	-0.30731408399999899	-0.311752476	0.53977744599999899	-1.06665725199999	-1.439793246	-0.483851382	0.76289289199999899	0.193889697	-2.8442994860000002	-2.464006473	-3.5438462529999901	-0.46058496599999899	-2.4811197219999901	0.20600550400000001	1.626252821	-8.8787850000000001E-3	-2.3019691720000002	-1.622594616	0.40484235600000001	-0.38583747899999898	-0.88039793099999897	-0.51010044200000004	0.46553649800000002	-0.25190097500000003	0.12693006000000001	-0.101968353	-0.75254476699999895	-0.817951977	-1.029668448	-0.94075743199999895	0.63753855400000004	-0.62418598000000003	-2.1031820190000001	-1.5473559109999899		-3.3377739900000001	-6.7694524000000006E-2	-1.517243074	-0.17448966899999899	-0.73621148599999897	-0.51284698799999895	-2.1888581010000001
Lipid	Sterol	HMDB0000921	4-cholesten-3-one	0.428622736	1.3295375460000001	0.61986520099999898	4.0686890000000003E-3	0.89469130500000005	0.120856172	1.394001856	0.20605353500000001	1.51536181299999	0.12326527700000001	-0.91586725899999899	0.97469237099999895	1.1996253320000001	0.77174764900000004	1.2629720959999899	0.56728486700000003	1.5924673920000001	0.50156050500000005	1.8359240450000001	0.817137647999999	1.0588934640000001	0.62196912500000001	1.409668404	2.4861517E-2	1.59529318899999	0.25249838299999899	0.99409327999999897	-0.14703707299999899	0.396843995	1.7225520190000001	0.89669984599999897	0.34145882100000002	1.0643286940000001	0.15266707199999899	1.1027096620000001	0.59212735900000002	0.37864584000000001	-0.15889856399999899	0.47815306899999899	0.94991884100000001	0.22041069899999899	4.3073272000000003E-2	0.37018714000000003	0.57293765200000002	0.97721516399999897	-0.38786178900000001
Lipid	Phosphatidylcholine (PC)	HMDB0008143,HMDB0008045	phosphatidylcholine (18:0/20:2, 20:0/18:2)*	0.157146069	1.107498149	0.438758906	-0.57415714100000004	-0.76086057399999896	-0.21993406700000001	-0.65342121200000003	-1.1276800410000001	0.32426785699999899	0.56669675900000005	0.13569542900000001	-0.21969054700000001	0.59314835399999899	-0.41958625199999899	0.75407579899999899	8.4624339000000007E-2	-0.87559629000000005	0.20626003000000001	1.9805878189999899	0.432608983	0.83469100200000002	0.25507963500000003	0.99897793199999896	0.56651080799999898	0.45879363899999898	0.84595114000000005	0.31866819600000001		7.9181096000000006E-2	0.41866789500000001	-9.6910412000000001E-2	0.67337792900000004	1.9029863499999899	0.19872452199999899	0.192044936	1.449694201	0.37038717500000001	9.7645939999999893E-3	0.26540942699999898	7.0016423999999897E-2	-3.1968890000000001E-3	-0.75284272399999896	2.0740999329999901	1.0193052380000001	0.83406064899999899	0.27322530299999898
Amino Acid	Methionine, Cysteine, SAM and Taurine Metabolism	HMDB0000574	cysteine	0.88642841000000006	-0.47682523999999898	-0.25771631	0.46214825399999898	-3.3022630479999902	0.96345795199999895	0.61669700299999897	-0.88394688099999896	0.57189303499999899	1.338272216	-5.4586994999999902E-2	0.23151004	-0.52495987399999899	0.13711711200000001	0.37729330799999899	-0.45423335100000001	0.86449504200000005	0.65931220700000004	1.793534317	0.78726883299999895	0.68350280200000002	0.91997188299999899	0.18210636299999899	0.26032824300000001	0.82961191400000001	1.261256253	0.96138960200000001	1.1781213580000001	1.170788199	0.14842212399999899	0.12541830000000001	0.64140101599999899	0.81603941899999899	1.0863954570000001	0.92533777100000003	0.41232037500000002	1.4978511699999899	1.233686759	0.63778010799999896	0.78958496300000003	1.078992927	1.779531717	0.80788511699999899	1.2931347980000001	0.99308143699999896	0.84273007600000005
Lipid	Phosphatidylcholine (PC)	HMDB0000564	1,2-dipalmitoyl-GPC (16:0/16:0)	-0.987062734	-1.273179308	-0.23252352500000001	-1.3678182270000001	6.0992968000000002E-2	-1.16126369	-0.77184959399999897	-1.3758061530000001	-1.684089028	-0.653513177	-2.5020700640000002	-1.5065822740000001	-1.4791603520000001	-0.85009435499999897	-1.321934798	-2.6718532069999901	-0.732774178	-1.1942227160000001	-0.43047648999999899	-1.8970134139999899	-1.275946027	-0.80393990100000001	2.8477466E-2	-0.83611584800000005	-0.33984220300000001	-0.467394539	-0.211409494	-0.40318793000000003	-0.67365030599999898	-1.568469782	-1.206223845	-0.79982803300000005	-1.60652090699999	-1.183051211	-1.8949766619999899	-0.329129901	-1.66731243	-9.0415529999999897E-2	-1.7816816929999899	-0.119606852	-0.66454495599999897	0.829006401	-0.42945146299999898	-1.3387765899999899	1.1542969169999899	-0.96872116200000002
Lipid	Pregnenolone Steroids	HMDB0000774	pregnenediol sulfate (C21H34O5S)*	0.40610297200000001	1.4250651270000001	-4.1628784000000002E-2	1.0775957359999899	-0.44778887299999898	1.553960341	0.51181798700000003	1.5432872790000001	-0.19827714599999899	1.0538594269999899	-0.49386165599999898	-0.74101552400000004	-0.67582941299999899	0.33076824599999899	-0.95178289699999896	-0.66448347799999896	0.97282289899999896	0.133486144	0.76768059300000002	-1.6562103159999899	0.457440915	2.16680146499999	1.602398E-2	-0.93751854199999896	0.156276263	0.458251348	-0.86540608699999899	1.388004451	0.66225960500000003	0.43115101700000003	-0.27710582900000003	-0.82269260499999897	-0.129805587	-0.64719961800000003	-1.335361872	-5.6551112000000001E-2	-1.0279654730000001	1.5645665289999899	2.28648480599999	0.85188374899999897	-1.50895260499999	0.36948245600000001	1.42515326099999	-5.5195565000000002E-2	1.3692821319999899	0.64837220600000001
Lipid	Long Chain Saturated Fatty Acid	HMDB0002259	margarate (17:0)	-0.82693517699999897	8.6609669E-2	-1.2126545010000001	0.50104599800000005	0.65412436500000004	-0.67362298300000001	0.13763772199999899	-0.22525352600000001	0.26467891199999899	0.21084858500000001	-2.8711525000000002E-2	-0.53561215900000003	-0.20031897600000001	0.828251921	1.049746498	-0.23075462399999899	-9.7284440999999902E-2	-6.2602261000000006E-2	-0.92541975700000001	9.92028729999999E-2	1.523671577	0.43543385499999898	0.77464361500000001	-0.120385588	0.53095519400000002	-0.79128447000000002	-0.24409477900000001	-0.115512698	0.40085127199999898	1.2342837000000001E-2	1.0515997239999899	0.41039200199999898	0.71933906800000003	0.26899550100000003	0.75949917199999895	-1.480192894	-1.3146311610000001	-0.27981798899999899	0.276126977	0.69521639499999899	0.92222065200000003	-1.91237966699999	0.55467240399999895	-0.33458237299999899	0.11541931800000001	0.33453882499999898
			docosahexaenoate (DHA 22:6n3)	-0.765435117	6.2661694000000004E-2	-0.83826305400000001	0.51643360599999899	0.34698086700000003	-0.91597883700000005	-1.4459852E-2	-1.233920226	0.78394825800000001	1.0706227100000001	0.91816595099999898	-1.7849978449999899	-0.73253465500000003	0.42664214299999897	0.40379414499999899	-0.20056432900000001	-0.40314403100000001	-0.84392162999999898	-0.115692001	-0.43796264200000001	0.32760837300000001	0.68476475199999898	0.147378131	-0.374410407	-8.6796949999999908E-3	0.14428601699999899	-0.21980987599999899	-0.196024645	2.6153641040000002	-0.53015274199999896	-0.49331678000000001	-5.2341950999999901E-2	0.49078368500000003	-0.47037330399999899	-1.009687185	-2.0082747159999901	-0.90336724499999899	-1.661898984	-0.323544779	0.272661657	0.81553241700000001	0.72384761399999897	-1.4257472259999899	-1.3513381010000001	-9.6146889999999905E-3	-0.36887695700000001
Amino Acid	Leucine, Isoleucine and Valine Metabolism	HMDB0002366	tiglylcarnitine (C5:1-DC)	-0.27422591099999899	0.54238001800000002	0.19160363	0.397550758	-0.32285938199999897	0.56529548900000004	0.37089626799999897	1.35803824799999	5.9023996000000002E-2	0.406138475	0.28869016800000002	0.40756730400000002	-0.49295518599999899	-0.18551182899999899	-0.18994214000000001	0.69034624200000005	-0.77176213900000001	0.54685225699999895	1.1969162250000001	-1.0584609439999899	1.1759353800000001	1.956712E-2	0.36041261299999899	0.48327753400000001	1.041516033	0.624007541	0.60629367300000003	0.781897862	7.4210172000000005E-2	0.43769209399999898	0.34648062299999899	0.49558443200000002	-0.114094142	0.424867526	0.94287681999999895			0.86968937999999896	0.44117243900000003	0.60515175700000001	0.99580932200000005	1.279597256	0.921345627	0.40273111499999897	-0.32325916300000002	0.40936686900000002
Lipid	Fatty Acid Metabolism (Acyl Carnitine, Medium Chain)	HMDB0000651	decanoylcarnitine (C10)	1.279620894	-0.71716968299999895	-0.25222957899999898	1.0158453919999899	1.1962461630000001	-2.413361E-2	0.51812799799999898	0.566770039	1.855237542	0.59736014999999898	1.619784399	0.91390984600000003	0.713357617	1.2949192860000001	1.7381805100000001	0.57841403599999897	0.223263552	-0.23156870500000001	0.13333067900000001	-0.21130178699999899	1.509263993	0.70645210999999897	0.13255383600000001	-5.6384389E-2	1.432508675	-0.81466166799999895	4.0789403000000002E-2	1.71370472	0.68088728499999895	0.44254956000000001	0.70139981799999895	0.58447132800000001	-0.420978986	1.306855858	0.55125393499999897	-1.670065675	0.47130865999999899	-0.62962708700000003	0.182764442	1.295193373	1.6241449400000001	-2.7471541959999901	0.32197269000000001	0.121445541	0.19531381	0.733115819
Xenobiotics	Benzoate Metabolism	HMDB0240459	4-methylcatechol sulfate	1.4573588340000001	0.92350125699999897	1.071949088	0.902379869	0.52290739100000005	0.25259502299999897	0.53643169999999896	0.84999894899999895	1.596974683	0.84056472000000004	0.294974456	0.83599550600000005	-0.98132819100000002	0.40128893900000001	0.88355674399999895	0.75239069300000005	0.55877152600000002	0.93289496900000002	1.279899506	1.23463949	0.64124886699999895	0.225900815	0.64840720100000004	1.2791410679999899	0.88062326800000001	0.52881033200000005	0.96774211799999899	0.92277281600000005	-1.7332096509999899	1.1396820620000001	1.163503891	1.4216382940000001	2.8329329940000001	0.26030985099999898	1.971956477	8.7396241E-2	-1.5768759130000001	1.25942003	1.613279471	0.233677154	1.0563250580000001	0.78769336899999898	0.99039872900000003	6.3854190000000005E-2	1.1197955159999899	0.32840993699999899
Lipid	Sphingomyelins	HMDB0012101	sphingomyelin (d18:1/18:1, d18:2/18:0)	1.162004357	-0.34874703000000001	-0.690250436999999	-1.6393114E-2	-1.0776664410000001	0.71836314999999895	0.230917329	0.53567391799999897	0.36065281700000001	-9.7337080000000006E-3	-1.2421580290000001	-7.3521560999999902E-2	0.81194353100000005	1.3480868640000001	0.36947804400000001	-0.19785617799999899	-5.0993160000000003E-2	-0.14679890300000001	-2.2609959310000001	0.89962613199999897	1.398334883	0.167177511	0.69902731399999896	-0.25195979600000001	1.0041983830000001	-0.57474737899999895	-0.220877143	0.61150312600000001	-0.81410422100000002	9.3814914999999902E-2	0.55169057499999896	0.81771423200000004	-0.69619104700000001	5.0750481E-2	-0.80005837199999896	-1.763292997	-1.483060466	-2.6476588999999901E-2	-0.15966487500000001	0.274678535	0.94422185300000006	-0.81947353999999895	0.84705518000000002	0.55403073199999897	0.67663102399999897	0.367722995
Lipid	Fatty Acid Synthesis	HMDB0000691	malonate																						0.28364459800000003	-0.30346781499999897	2.8853015439999901	-0.62760048199999896	-0.27024195699999898	-0.859567901999999	1.240632519	2.677948384	0.38543675300000002	-0.97625948699999898	1.4503713620000001	3.5822256939999901	-0.98020696900000004	4.07702418299999	0.90004721200000004	-1.1650184320000001	-0.63895438900000001	-0.177789481	0.60057398399999895	-0.19513787899999899	-0.34669064500000002	4.341288606	2.1628882950000001	2.580668631	3.5368778980000002
Lipid	Sphingomyelins	HMDB0012105	tricosanoyl sphingomyelin (d18:1/23:0)*	-0.106288327	-1.12297273099999	-0.65755421300000005	-0.459213961	0.5799067	-0.90481563700000001	0.534158138	0.230387388	-0.934508954	0.81908072200000004	-0.32076340399999898	0.177619109	-1.3719381150000001	-9.3025247000000005E-2	0.66450081299999897	0.77421865300000003	-0.93950128499999896	1.1542434580000001	0.56154435999999897	0.132936423	0.86292150700000003	0.12002421000000001	1.347309154	0.585395522	0.91063632800000005	0.17817786699999899	-0.19999914599999899	6.0419232000000003E-2	0.59422069099999897	0.36440249600000002	0.39560621099999899	-0.26914580900000001	2.5951736E-2	-0.32837691600000002	0.85192869800000004	-0.42864267700000003	-1.01553297499999	-1.4470171949999899	7.2955335999999898E-2	-1.6240231970000001	-0.53167159200000003	-7.9840986000000003E-2	0.55501657500000001	0.47352041099999898	-0.83270348299999897	0.34435628200000001
Lipid	Long Chain Polyunsaturated Fatty Acid (n3 and n6)	HMDB0006547	stearidonate (18:4n3)	-0.26502847299999899	-0.32206355800000003	-0.434429077	1.464620263	0.98975479700000002	2.4514870000000001E-2	0.46753442899999897	-0.68739710700000001	1.4228262110000001	2.0873479779999902	2.0240426650000001	-1.1864815040000001	7.3579201999999899E-2	1.1994433630000001	1.05614731399999	-0.20039272	1.1239130660000001	-0.34605036099999897	-0.193935578	0.71716834600000001	1.217925307	0.94585308400000001	0.61066977899999897	-0.59003935699999899	0.52076193100000001	0.10050537499999899	-0.12606710600000001	-0.13440591700000001	1.5120562660000001	0.77395164599999899	0.84317883199999899	0.901895259	1.829120356	0.33341221199999899	-5.83009499999999E-2	-1.908621873	-0.18012629599999899	-1.528231275	0.35657661600000001	0.93552064099999899	0.76449775499999895	-4.0942012E-2	0.21628640199999899	-0.90685691899999898	0.90463781799999898	0.57488327100000003
Lipid	Plasmalogen	HMDB0007996	1-(1-enyl-palmitoyl)-2-oleoyl-GPC (P-16:0/18:1)*	0.56472539700000002	1.3890386640000001	0.92103990300000005	1.488326941	1.892482054	-0.52078485100000005	1.236256013	1.7131899799999899	2.07148181999999	0.94456390999999895	-1.254227934	1.2662468419999899	1.3712222169999899	0.88408274499999895	4.8381921000000001E-2	0.31046480199999898	1.415372061	0.38767074299999899	0.20349511300000001	1.1056691160000001	1.9303433569999899	-0.57982826700000001	1.9874103519999899	1.844928686	0.79877990700000001	0.89224218200000005	0.90413735500000003	0.897322489	1.098506059	0.88232328599999899	1.4412691820000001	1.3458561840000001	1.389551118	-0.373538395999999	1.0257357170000001	-1.007566873	-0.39268951200000002	-0.241753729	-5.4185423000000003E-2	-8.0942490000000006E-2	1.7119557700000001	0.72960146000000003	-9.51963529999999E-2	1.9916935659999899	1.430676399	0.91764790500000004
Lipid	Long Chain Monounsaturated Fatty Acid	HMDB0002000	myristoleate (14:1n5)	0.55093298999999896	-0.65327241000000003	-0.75297128199999896	1.2008811530000001	1.2272349950000001	-0.53564597999999897	0.390030718	-0.13965156000000001	1.4934033309999899	0.54551813999999899	0.92875419400000003	0.104102525	-0.54271894200000004	1.4451304789999899	1.1321443550000001	7.84240719999999E-2	0.89734461899999896	2.1063235999999898E-2	-2.0418380470000002	0.44518359400000002	1.845513204	0.41530832200000001	0.89614981000000005	-5.1824514000000002E-2	1.4228835950000001	-0.83345440999999898	-0.26821925699999899	-0.81243086399999898	1.1453356269999899	-0.11685719	1.7510331610000001	0.96262090899999897	0.96292599999999895	0.348245154	0.90740762799999897	-2.4599592480000001	-1.66288338	-0.89681559600000005	0.59608899599999898	1.0500459150000001	0.79813421699999898	-2.8702825170000001	0.35158557499999898	-2.03960304499999	1.0998128819999899	1.207919577
[truncated: 54 more rows]
[truncated: 98 more columns]

## Sheet: Summary_all_patients_updated
SUPER_PATHWAY	SUB_PATHWAY	HMDB	COMPOUND	Regulation	p-value	rank	BH-corrected p-value	Average ep0	Stdev ep0	Average ep1	Stdev ep1		BH-corrected p-value EP1 vs REF
[truncated: 502 more rows]

## Sheet: Brain anomalies
SUPER_PATHWAY	SUB_PATHWAY	HMDB	COMPOUND	PED_081	PED_082	PED_083	PED_088	PED_089	PED_098	PED_100	PED_105	PED_107	PED_092	PED_003	PED_005	PED_006	PED_011	PED_022	PED_024	PED_028	PED_029	PED_048	PED_049	PED_077	PED_095	PED_084	PED_085	PED_086	PED_087	PED_001	PED_099	PED_103	PED_109	PED_110	PED_004	PED_023	PED_040	PED_045	PED_046	PED_050	PED_052	PED_058	PED_063	PED_064	PED_066	PED_067	PED_072	PED_079	p-value
[truncated: 502 more rows]
[truncated: 27 more columns]

[truncated: 13 more sheets: Summary_Brain anomalies, No Brain anomalies, Summary_No Brain anomalies, Treated, Summary_Treated, No treatment, Summary_No treatment, BA+ vs BA- in EP+, Summary_BA+ vs BA- in EP+, BA- vs BA+_all, Summary_BA- vs BA+_all, Prevalent cases, Summary_prevalent cases]
