# Supplementary material for: Exploratory analysis of epilepsy biomarkers using untargeted metabolomics across multiple cohorts
Source: Front Neurol. 2025 Dec 1;16:1684456. doi: 10.3389/fneur.2025.1684456 (PMC12703977; doi:10.3389/fneur.2025.1684456)
Supplement: Supplementary file 1 [file Data_Sheet_1.zip › Supplements/Table S5_PED-C_multilinear_analysis.xlsx]

## Sheet: All_patients-characteristics
Table S5. Multilinear analysis of PED-C. The characteristics of the cohort included in the analysis are shown here. Separate sheets show different sets of metabolites used in analyses.
PatientID	Epilepsy	Brain_structural_anomalies	Weight_or_height_big	Weight_or_height_small	Batch	Age group	Sex	Treatment	AED use
PED_012	1	0	0	0	1	2	0	1	1
PED_023	1	1	0	1	1	1	1	1	1
PED_027	1	0	0	0	1	2	0	1	1
PED_030	1	0	0	0	1	2	0	1	1
PED_031	1	0	0	0	1	2	0	1	1
PED_040	1	1	0	0	1	1	0	1	1
PED_045	1	1	0	0	1	1	1	1	0
PED_046	1	1	0	1	1	1	1	0	0
PED_050	1	1	0	0	1	1	0	1	1
PED_051	1	0	0	0	1	1	1	0	0
PED_052	1	1	0	1	1	2	0	1	0
PED_054	1	0	0	0	1	2	0	1	1
PED_058	1	1	0	0	1	1	1	1	1
PED_061	1	0	1	0	1	2	1	1	1
PED_067	1	1	0	0	1	2	1	1	1
PED_063	1	1	0	0	1	3	0	1	1
PED_064	1	1	0	0	1	3	1	1	1
PED_066	1	1	0	0	1	1	1	1	1
PED_071	1	0	1	0	1	3	1	1	1
PED_072	1	1	0	0	1	2	0	1	0
PED_079	1	1	0	0	1	2	0	1	1
PED_080	1	0	0	0	1	3	0	1	1
PED_084	1	1	0	0	0	3	0	0	0
PED_085	1	1	0	1	0	4	0	1	1
PED_086	1	1	0	1	0	3	1	1	1
PED_087	1	1	0	0	0	1	0	1	1
PED_001	1	1	0	0	1	3	1	0	0
PED_095	1	1	0	1	0	4	1	1	1
PED_099	1	1	0	0	0	3	0	1	1
PED_101	1	0	1	1	0	3	1	1	0
PED_103	1	1	0	0	0	1	1	1	1
PED_004	1	1	0	0	1	1	0	1	0
PED_109	1	1	0	1	0	3	1	0	0
PED_110	1	1	0	0	0	2	0	1	1
PED_008	1	0	0	0	1	3	1	1	0
PED_013	0	0	0	0	1	1	0	0	0
PED_014	0	0	1	0	1	2	1	0	0
PED_015	0	0	0	0	1	1	1	0	0
PED_016	0	0	0	0	1	1	1	0	0
PED_017	0	0	0	0	1	1	0	0	0
PED_018	0	0	0	0	1	1	0	0	0
PED_019	0	0	0	1	1	1	0	1	0
PED_020	0	0	0	0	1	2	0	0	0
PED_021	0	0	0	0	1	1	0	0	0
PED_022	0	1	0	0	1	3	0	1	0
PED_024	0	1	0	0	1	4	0	1	0
PED_028	0	1	0	0	1	1	0	0	0
PED_025	0	0	0	0	1	3	0	0	0
PED_026	0	0	0	0	1	1	0	1	0
PED_029	0	1	0	1	1	3	1	1	0
PED_032	0	0	0	0	1	2	0	0	0
PED_033	0	0	0	0	1	3	1	0	0
PED_034	0	0	0	0	1	1	0	0	0
PED_035	0	0	0	0	1	1	1	0	0
PED_036	0	0	0	0	1	1	0	0	0
PED_037	0	0	0	0	1	2	0	1	0
PED_038	0	0	0	0	1	3	1	1	0
PED_039	0	0	0	0	1	2	0	1	0
PED_041	0	0	0	0	1	2	0	0	0
PED_044	0	0	0	0	1	1	1	0	0
PED_042	0	0	1	0	1	1	0	1	0
PED_043	0	0	0	0	1	1	0	0	0
PED_047	0	0	0	0	1	2	0	0	0
PED_048	0	1	0	0	1	1	0	0	0
PED_049	0	1	0	0	1	1	1	0	0
PED_053	0	0	1	0	1	2	0	0	0
PED_055	0	0	0	0	1	4	0	0	0
PED_056	0	0	0	0	1	2	0	0	0
PED_057	0	0	0	0	1	1	1	0	0
PED_059	0	0	0	0	1	2	0	0	0
PED_060	0	0	0	0	1	3	1	0	0
PED_062	0	0	0	0	1	2	1	1	0
PED_065	0	0	0	0	1	2	0	1	0
PED_068	0	0	0	0	1	3	0	0	0
PED_069	0	0	0	0	1	3	0	0	0
PED_070	0	0	0	0	1	1	0	0	0
PED_073	0	0	0	0	1	1	0	0	0
PED_074	0	0	1	0	1	2	1	1	0
PED_075	0	0	0	0	1	2	1	1	0
PED_076	0	0	0	0	1	2	1	0	0
PED_077	0	1	0	0	1	1	1	0	0
PED_078	0	0	0	0	1	1	0	1	0
PED_081	0	1	0	0	0	2	0	0	0
PED_082	0	1	0	0	0	2	1	0	0
PED_083	0	1	0	0	0	3	0	0	0
PED_088	0	1	0	0	0	2	0	0	0
PED_089	0	1	0	1	0	2	0	1	0
PED_090	0	0	1	0	0	3	0	0	0
PED_002	0	0	0	0	1	2	0	0	0
PED_091	0	0	0	0	0	2	1	0	0
PED_003	0	1	0	0	1	3	0	1	0
PED_092	0	1	0	1	0	1	1	1	0
PED_093	0	0	1	0	0	3	1	0	0
PED_094	0	0	0	0	0	3	0	0	0
PED_096	0	0	0	1	0	2	0	1	0
PED_097	0	0	1	0	0	3	0	1	0
PED_098	0	1	0	1	0	1	0	1	0
PED_100	0	1	0	1	0	2	0	0	0
PED_102	0	0	0	0	0	2	0	0	0
PED_104	0	0	0	0	0	2	1	0	0
PED_105	0	1	0	0	0	1	0	0	0
PED_005	0	1	0	0	1	2	0	0	0
PED_106	0	0	0	1	0	1	0	0	0
PED_107	0	1	0	0	0	3	1	0	0
PED_006	0	1	0	0	1	1	0	0	0
PED_007	0	0	0	0	1	1	1	0	0
PED_108	0	0	0	0	0	1	0	0	0
PED_009	0	0	0	0	1	2	0	0	0
PED_010	0	0	0	0	1	1	1	0	0
PED_011	0	1	0	1	1	4	0	1	0

## Sheet: All_patients_metabolites
PatientID	1-pentadecanoyl-2-docosahexaenoyl-GPC (15:0/22:6)*	eicosanedioate (C20-DC)	1-palmityl-2-linoleoyl-GPC (O-16:0/18:2)*	O-sulfo-tyrosine	behenoyl dihydrosphingomyelin (d18:0/22:0)*	1-palmitoyl-2-eicosapentaenoyl-GPC (16:0/20:5)*	4-vinylphenol sulfate	kynurenate
PED_081	1.37505	-0.938688	0.249019	1.81877	-0.00913621	0.565223	1.15114	-0.396087
PED_082	0.87716	-0.89889	1.692	0.991937	-2.4926	1.56066	0.621706	0.764427
PED_083	1.46781	-0.669474	0.522314	1.32702	-1.11821	1.93305	-1.05925	-0.379146
PED_088	-0.101516	0.583825	0.305527	0.759049	-1.24753	0.997099	-0.661608	1.09869
PED_089	1.44273	-0.599935	0.18829	0.674748	1.60302	0.743267	-2.18198	-2.04653
PED_090	0.150926	-1.26142	-0.309028	0.896588	0.218642	1.86657	-0.860234	-0.00277275
PED_091	0.966334	-0.31236	0.378597	1.31305	-0.509311	1.71181	-1.77265	-1.70239
PED_093	0.360609	-0.664548	2.99269	0.708986	-1.24326	0.869321	-0.287056	1.14536
PED_094	0.187025	0.102086	1.71319	1.56676	-0.461013	0.0724466	-0.400349	-0.732669
PED_096	-0.341987	-0.0695588	0.482238	1.1968	0.17805	1.86923	-0.328723	0.507492
PED_098	-0.554128	0.0533648	-2.12561	1.20476	0.00311406	1.17264	-0.0626189	0.216917
PED_100	-0.239641	0.219789	0.689711	1.54738	-0.355272	0.982139	1.1933	0.0363153
PED_102	-1.05272	-0.915016	1.67631	1.52126	-0.95617	1.27576	0.0531088	-2.24746
PED_104	0.0908623	-0.325646	0.994923	1.76102	-0.691654	0.589023	-1.46625	-0.708832
PED_105	1.19195	-0.542178	0.589475	1.38681	0.239554	1.25069	1.49903	0.0581325
PED_106	0.90229	-0.189846	1.59086	0.806968	-0.0249708	1.13507	1.1459	-0.0923938
PED_107	-1.81793	0.913196	1.88702	1.80798	-0.550484	-0.119152	-0.285264	-1.01334
PED_108	0.802783	-0.499598	-0.367293	0.503877	0.539343	1.32978	0.0494726	0.0495313
PED_092	0.619777	-0.869771	-0.0477613	2.10053	0.604865	1.37951	0.0356157	-1.34752
PED_097	0.283309	0.162298	1.28699	0.804241	-0.781537	1.446	-0.72053	0.622537
PED_002	1.16536	-1.0582	0.228817	1.21946	-0.44062	1.52898	-1.2415	0.474205
PED_003	0.311671	-0.450851	-0.716631	1.59943	0.423628	2.01404	1.01323	0.361306
PED_005	1.31303	-0.745417	0.732866	0.832334	-0.277132	1.6757	0.191548	-1.14536
PED_006	0.251933	-0.273315	0.514217	0.501336	0.0292772	0.932799	1.87389	-0.321703
PED_007	2.13478	-0.59769	1.74443	1.43291	-0.613032	1.12794	-0.940694	0.38409
PED_009	1.75295	-0.59772	0.571139	0.614387	0.942954	2.87033	-0.759326	0.655954
PED_010	1.24136	-0.617835	0.102036	1.11939	0.0416544	1.41729	-0.0733205	-0.125541
PED_011	-1.44022	0.310326	0.895369	2.49632	-1.51159	0.0646941	-0.246141	0.0115929
PED_013	0.823875	0.556538	-0.58043	0.520325	-0.204552	1.40502	-1.98255	0.440725
PED_014	0.267438	0.550021	0.216197	1.18909	-0.546861	1.86893	-0.252924	0.027422
PED_015	0.34003	-0.417795	-0.366153	0.856725	0.650179	0.818072	-0.675948	-0.499419
PED_016	-0.268854	-0.346565	0.260104	2.63976	-1.24222	0.709103	0.454534	1.39077
PED_017	-0.920175	0.42248	2.26374	0.95024	-1.08903	1.3663	1.42661	1.08473
PED_018	0.223339	-0.177734	-0.0646135	1.20158	-0.878983	0.76887	-0.927698	-0.805773
PED_019	0.984292	-0.618737	0.841491	1.37276	0.52839	0.690476	-0.000503412	-0.707604
PED_020	-1.84311	0.824211	0.352662	1.33705	-0.0122782	-0.00669796	0.376225	-1.81665
PED_021	-1.99147	0.45517	0.724153	1.97216	-0.378222	0.89655	-0.14634	0.0140965
PED_022	-1.08805	-1.36076	0.731483	0.597651	-1.20534	-0.486867	-0.038151	-0.141022
PED_024	1.11436	-0.741749	-0.449065	1.67231	-0.704524	1.78084	-1.49655	-0.172654
PED_025	0.0589692	-0.685847	0.124977	1.17683	-1.1478	1.00392	-1.49352	1.24417
PED_026	-0.566549	-0.725478	0.813536	1.6947	-0.241763	0.520239	1.26723	0.681662
PED_028	0.805996	-2.18675	0.803146	1.1671	0.358567	2.47042	0.682892	0.468634
PED_029	0.877563	-1.80491	0.287364	2.79859	-0.743628	1.18161	-0.0465376	2.77746
PED_032	-1.03588	0.136807	2.55093	1.96528	0.251419	0.844466	-1.17327	0.349356
PED_033	0.653149	-1.03988	0.0833771	1.62433	-0.238854	0.410658	-1.73755	-0.0379002
PED_034	0.0179476	-0.807403	1.11122	1.25994	0.768226	0.923171	-0.700892	0.000445641
PED_035	0.979122	-0.23645	0.845693	0.67172	0.349795	1.84719	-0.33417	-1.50148
PED_036	-1.24367	-0.166112	0.469002	1.84136	-0.949042	0.772177	2.24739	-1.69738
PED_037	0.566945	-0.312956	1.19573	1.00587	-1.76464	0.982629	2.00512	0.000370967
PED_038	1.15192	-0.596223	1.06102	2.59945	0.191926	1.27479	0.386042	1.8167
PED_039	1.53785	-0.190106	0.224748	1.0485	-0.753424	1.71587	-1.43673	-0.594762
PED_041	-0.745384	-0.519747	-0.437612	1.17024	-1.0977	0.160792	-0.135634	0.34034
PED_042	0.637032	-0.00676566	0.284106	1.8232	0.0513452	0.783381	-0.770259	-0.402527
PED_043	0.448637	-0.771965	-0.391244	0.835867	-0.500057	1.54427	-1.14555	-0.884546
PED_044	0.398677	-1.21375	0.537727	0.206212	0.179277	1.0462	-0.646716	0.272721
PED_047	0.19167	1.35167	2.06779	0.946073	-0.167482	-0.0805883	-1.02722	-0.0119675
PED_048	1.08784	-0.231038	1.06043	0.256369	-0.0435449	1.24919	0.937325	-1.82105
PED_049	2.04671	-1.1672	-0.0740686	0.615155	1.12314	2.98245	0.789103	0.649566
PED_053	0.812941	0.0349595	0.659982	0.573358	0.118146	1.35813	-0.797755	0.951394
PED_055	-0.141372	0.109986	1.12598	1.18293	-0.201379	0.974757	-0.272252	-0.611094
PED_056	-1.41061	0.113825	2.06863	1.15965	-0.37362	1.63325	1.70765	-0.337175
PED_057	-0.135963	0.139374	1.36137	1.7795	-0.49162	0.739937	-1.41208	0.631265
PED_059	-0.161759	-0.168634	2.67582	1.28874	-0.518401	-0.0107079	0.484506	0.591222
PED_060	0.482132	-1.0955	0.63076	1.46438	-1.36649	1.14605	0.58638	1.56638
PED_062	0.360767	0.177289	0.896864	1.37391	-0.462157	0.563304	-0.0872608	-0.257539
PED_065	0.659803	-0.806866	1.17651	1.48619	-0.547867	1.14411	-0.439068	-1.23513
PED_068	0.221563	0.277356	0.213801	1.81758	0.0406777	1.06066	-1.06821	0.541975
PED_069	0.210189	1.07215	1.12857	1.32616	0.661093	0.83506	2.4384	0.460849
PED_070	0.842319	-0.434232	-0.999738	1.32617	0.0846576	2.23258	-0.297415	-1.57192
PED_073	-0.0955977	0.806597	2.29732	0.659519	-0.2751	1.09307	-0.123871	-0.558088
PED_074	0.490146	-0.208641	0.0978878	1.34042	0.701436	1.56463	-0.805298	1.53487
PED_075	1.25535	-0.611665	1.49122	1.50067	-0.357759	2.66529	-0.751304	-0.31372
PED_076	0.584484	-0.226178	0.538531	1.3394	-0.328719	1.4126	-0.296514	-0.247818
PED_077	0.811518	-0.650571	1.80893	0.803798	0.920732	1.3783	-0.603783	-0.959266
PED_078	0.235297	-1.21714	3.3391	1.36186	-0.189955	1.20262	0.364695	0.172234
PED_095	1.91527	-1.47459	-0.105127	0.532826	-0.175995	1.77589	-0.164123	-0.958734
PED_084	1.70084	-1.19483	-0.24344	0.563709	-0.40409	1.95301	-1.11576	0.269038
PED_085	1.25913	-1.77257	-0.322649	1.23827	-1.55059	1.9499	0.08995	-3.04143
PED_086	1.74823	-1.6898	0.890285	0.225322	-1.85339	2.76567	-0.528962	-3.27913
PED_087	1.17588	-2.07115	-0.805688	0.69248	-1.47416	1.11909	0.125473	-3.04845
PED_001	1.82001	-1.5386	-0.855853	1.04629	0.681018	2.28674	-0.53193	1.33536
PED_099	1.62489	-0.82254	-0.286791	0.358226	-1.20777	1.98654	0.135151	-0.525867
PED_101	1.11802	-1.58522	-0.386714	0.89085	-1.1509	1.61097	-0.427568	-0.224951
PED_103	2.38488	-0.642699	0.27892	0.726537	0.305366	2.48741	-0.899538	-1.08238
PED_109	0.892276	-1.85282	-1.63346	1.23667	-1.33843	1.97652	-0.584737	-1.4095
PED_110	1.04907	-1.07445	0.0167626	0.925585	-0.0319228	1.14479	-0.605208	-0.927485
PED_004	0.704046	-1.29426	0.513097	0.894934	-0.360921	1.78094	0.0207839	-0.687477
PED_008	-0.0716779	-0.698668	-0.0499829	1.10747	-1.57184	0.858337	-1.88627	-0.934237
PED_012	0.868955	-0.287868	0.747763	0.769496	-1.25019	1.63205	-1.09169	-1.01559
PED_023	1.42984	-1.9854	-1.0357	-0.230662	-1.38481	1.71316	-0.980726	-4.73025
PED_027	0.969251	-0.577464	0.0483417	0.722433	-1.78383	1.50453	-1.79623	-1.23696
PED_030	2.24548	0.735694	0.222398	1.36302	-1.09281	1.74289	-1.38963	-0.901702
PED_031	1.55659	-1.29367	-0.482577	1.1296	-2.14222	1.18983	-0.653335	-2.35856
PED_040	0.101902	-1.41621	0.0608156	0.71816	-0.980059	0.61759		-0.342745
PED_045	1.64877	-0.0263989	-1.11017	1.10763	-0.0242427	0.44431	-0.980017	-1.99898
PED_046	2.62888	0.348706	0.402367	1.04625	0.667836	1.35553	-1.33154	0.75251
PED_050	0.973215	-1.11213	0.0702393	0.356289	-1.53484	1.29954	-0.226128	0.18001
PED_051	0.827566	-1.3717	1.02363	0.896678	-1.30178	1.14823	1.32505	-0.0939282
PED_052	-0.249469	0.13108	-0.653731	1.37778	0.409389	1.40756	-0.985016	-1.06054
PED_054	1.47851	-1.26047	1.3009	0.680873	-0.883095	3.00301	-1.66913	-0.362233
PED_058	1.21203	-2.93248	-0.886897	1.02148	-1.59671	1.33663	-1.53568	-0.667723
PED_061	0.319052	-0.130372	0.179134	2.20028	-0.707774	0.885356	-1.35612	0.563018
PED_063	0.112914	-0.150977	0.605218	1.53354	-1.01996	1.45152	-0.124324	0.630817
PED_064	-0.0853131	-0.146291	0.478707	1.17582	0.153043	1.53091	-0.291294	-0.464671
PED_066	2.14621	-1.30404	0.881647	0.779972	-0.7467	2.77394	-1.04907	-1.80142
PED_067	1.16549	-0.926116	-0.289841	0.908716	-1.30858	1.43669	-0.270864	0.305618
PED_071	1.76284	-1.77329	0.265915	0.495756	-1.60571	2.33152	-2.83496	-1.10136
PED_072	0.175991	0.0840871	0.484483	1.34246	0.754009	1.48182	-0.464888	0.31939
PED_079	0.453993	-2.96853	-3.21496	0.396204	-1.85403	1.7935	-3.09904	-1.51307
PED_080	0.927788	-1.32024	1.87356	0.534896	-1.40397	1.0652	-0.771637	-1.50318

## Sheet: All_patients-results
metabolite	term	coef	stderr	t	pval	qval	abs_coef	rank
1-palmitoyl-2-eicosapentaenoyl-GPC (16:0/20:5)*	Q('AED use')	0.413361	0.393897	1.04942	0.296568	0.474508	0.413361	1
1-palmityl-2-linoleoyl-GPC (O-16:0/18:2)*	Q('Epilepsy')	-0.699587	0.335671	-2.08414	0.0397482	0.202656	0.699587	1
1-pentadecanoyl-2-docosahexaenoyl-GPC (15:0/22:6)*	Q('Epilepsy')	0.579585	0.327607	1.76915	0.0799799	0.21328	0.579585	1
4-vinylphenol sulfate	Q('Epilepsy')	-0.539322	0.339757	-1.58738	0.115682	0.231364	0.539322	1
behenoyl dihydrosphingomyelin (d18:0/22:0)*	Q('AED use')	-0.932486	0.361573	-2.57897	0.0113956	0.0911648	0.932486	1
eicosanedioate (C20-DC)	Q('AED use')	-0.53763	0.358497	-1.49968	0.136912	0.273824	0.53763	1
kynurenate	Q('AED use')	-0.685951	0.354031	-1.93755	0.0555575	0.193549	0.685951	1
O-sulfo-tyrosine	C(Q('Age group'))[T.4]	0.838346	0.454806	1.84331	0.0683065	0.447345	0.838346	1
1-palmitoyl-2-eicosapentaenoyl-GPC (16:0/20:5)*	Q('Epilepsy')	0.377816	0.350899	1.07671	0.284254	0.379005	0.377816	2
1-palmityl-2-linoleoyl-GPC (O-16:0/18:2)*	Q('Brain_structural_anomalies')	-0.505729	0.227219	-2.22573	0.0283237	0.22659	0.505729	2
1-pentadecanoyl-2-docosahexaenoyl-GPC (15:0/22:6)*	Q('Sex')	0.480922	0.191777	2.50771	0.0137947	0.110358	0.480922	2
4-vinylphenol sulfate	C(Q('Age group'))[T.2]	-0.395562	0.225659	-1.75292	0.0827759	0.35082	0.395562	2
behenoyl dihydrosphingomyelin (d18:0/22:0)*	C(Q('Age group'))[T.4]	-0.723961	0.451225	-1.60443	0.111836	0.447345	0.723961	2
eicosanedioate (C20-DC)	C(Q('Age group'))[T.2]	0.363206	0.210571	1.72486	0.087705	0.35082	0.363206	2
kynurenate	C(Q('Age group'))[T.3]	0.606067	0.236576	2.56183	0.0119356	0.095485	0.606067	2
O-sulfo-tyrosine	Q('AED use')	-0.661466	0.364442	-1.81501	0.0725807	0.193549	0.661466	2
1-palmitoyl-2-eicosapentaenoyl-GPC (16:0/20:5)*	Q('Weight_or_height_big')	0.361596	0.362365	0.997876	0.320797	0.556542	0.361596	3
1-palmityl-2-linoleoyl-GPC (O-16:0/18:2)*	Q('Weight_or_height_small')	-0.307131	0.304628	-1.00822	0.315833	0.939149	0.307131	3
1-pentadecanoyl-2-docosahexaenoyl-GPC (15:0/22:6)*	C(Q('Age group'))[T.3]	-0.313378	0.245744	-1.27523	0.205244	0.410488	0.313378	3
4-vinylphenol sulfate	C(Q('Age group'))[T.4]	-0.38565	0.477447	-0.807733	0.421221	0.915225	0.38565	3
behenoyl dihydrosphingomyelin (d18:0/22:0)*	C(Q('Age group'))[T.3]	-0.513278	0.241615	-2.12436	0.0361562	0.144625	0.513278	3
eicosanedioate (C20-DC)	Q('Brain_structural_anomalies')	-0.308827	0.21618	-1.42857	0.156309	0.360396	0.308827	3
kynurenate	Q('Weight_or_height_big')	0.561771	0.325691	1.72486	0.0877054	0.556542	0.561771	3
O-sulfo-tyrosine	Q('Epilepsy')	-0.642382	0.324659	-1.97864	0.0506639	0.202656	0.642382	3
1-palmitoyl-2-eicosapentaenoyl-GPC (16:0/20:5)*	Q('Brain_structural_anomalies')	0.227934	0.237527	0.959616	0.33961	0.428157	0.227934	4
1-palmityl-2-linoleoyl-GPC (O-16:0/18:2)*	Q('Weight_or_height_big')	-0.282294	0.34664	-0.814372	0.417407	0.556542	0.282294	4
1-pentadecanoyl-2-docosahexaenoyl-GPC (15:0/22:6)*	Q('AED use')	0.265106	0.36775	0.720885	0.472696	0.620845	0.265106	4
4-vinylphenol sulfate	Q('Weight_or_height_big')	-0.323153	0.351093	-0.920421	0.359636	0.556542	0.323153	4
behenoyl dihydrosphingomyelin (d18:0/22:0)*	Q('Brain_structural_anomalies')	0.384492	0.218035	1.76344	0.0809427	0.323771	0.384492	4
eicosanedioate (C20-DC)	Q('Sex')	-0.28039	0.186951	-1.4998	0.13688	0.283299	0.28039	4
kynurenate	Q('Batch')	0.510808	0.225145	2.2688	0.0254739	0.203791	0.510808	4
O-sulfo-tyrosine	Q('Treatment')	0.550299	0.236038	2.3314	0.0217804	0.174244	0.550299	4
1-palmitoyl-2-eicosapentaenoyl-GPC (16:0/20:5)*	Q('Sex')	0.204206	0.205412	0.994128	0.322609	0.516174	0.204206	5
1-palmityl-2-linoleoyl-GPC (O-16:0/18:2)*	Q('AED use')	0.194327	0.376803	0.515725	0.607208	0.620845	0.194327	5
1-pentadecanoyl-2-docosahexaenoyl-GPC (15:0/22:6)*	C(Q('Age group'))[T.4]	-0.251642	0.458935	-0.548318	0.58472	0.915225	0.251642	5
4-vinylphenol sulfate	Q('Brain_structural_anomalies')	0.31168	0.230896	1.34987	0.180198	0.360396	0.31168	5
behenoyl dihydrosphingomyelin (d18:0/22:0)*	Q('Weight_or_height_big')	0.28874	0.332629	0.868055	0.387485	0.556542	0.28874	5
eicosanedioate (C20-DC)	Q('Epilepsy')	-0.261644	0.319363	-0.819268	0.414622	0.472363	0.261644	5
kynurenate	Q('Epilepsy')	-0.400635	0.315385	-1.27031	0.206983	0.331174	0.400635	5
O-sulfo-tyrosine	Q('Weight_or_height_big')	-0.464476	0.335268	-1.38539	0.169079	0.556542	0.464476	5
1-palmitoyl-2-eicosapentaenoyl-GPC (16:0/20:5)*	Q('Treatment')	-0.137919	0.255115	-0.540614	0.59	0.968523	0.137919	6
1-palmityl-2-linoleoyl-GPC (O-16:0/18:2)*	C(Q('Age group'))[T.3]	0.171308	0.251793	0.680352	0.497886	0.663848	0.171308	6
1-pentadecanoyl-2-docosahexaenoyl-GPC (15:0/22:6)*	Q('Batch')	-0.215919	0.23387	-0.923247	0.358146	0.807952	0.215919	6
4-vinylphenol sulfate	Q('Sex')	-0.296184	0.199888	-1.48175	0.141649	0.283299	0.296184	6
behenoyl dihydrosphingomyelin (d18:0/22:0)*	C(Q('Age group'))[T.2]	-0.26198	0.212378	-1.23355	0.22032	0.440641	0.26198	6
eicosanedioate (C20-DC)	C(Q('Age group'))[T.4]	0.217413	0.447386	0.485963	0.628078	0.915225	0.217413	6
kynurenate	Q('Weight_or_height_small')	-0.264266	0.286218	-0.923302	0.358118	0.939149	0.264266	6
O-sulfo-tyrosine	C(Q('Age group'))[T.3]	0.457083	0.243532	1.87689	0.0635084	0.169356	0.457083	6
1-palmitoyl-2-eicosapentaenoyl-GPC (16:0/20:5)*	C(Q('Age group'))[T.3]	-0.13247	0.263215	-0.503277	0.615899	0.703884	0.13247	7
1-palmityl-2-linoleoyl-GPC (O-16:0/18:2)*	C(Q('Age group'))[T.4]	0.171107	0.470232	0.363879	0.716732	0.915225	0.171107	7
1-pentadecanoyl-2-docosahexaenoyl-GPC (15:0/22:6)*	Q('Brain_structural_anomalies')	0.180395	0.22176	0.813469	0.417921	0.428157	0.180395	7
4-vinylphenol sulfate	C(Q('Age group'))[T.3]	-0.219471	0.256008	-0.857281	0.393403	0.629445	0.219471	7
behenoyl dihydrosphingomyelin (d18:0/22:0)*	Q('Weight_or_height_small')	0.237801	0.292315	0.813511	0.417897	0.939149	0.237801	7
eicosanedioate (C20-DC)	Q('Treatment')	-0.188335	0.232188	-0.811135	0.419254	0.968523	0.188335	7
kynurenate	C(Q('Age group'))[T.2]	0.207819	0.207949	0.999377	0.320073	0.512117	0.207819	7
O-sulfo-tyrosine	Q('Sex')	0.350212	0.190052	1.84272	0.0683928	0.273571	0.350212	7
1-palmitoyl-2-eicosapentaenoyl-GPC (16:0/20:5)*	C(Q('Age group'))[T.4]	-0.12435	0.491564	-0.252969	0.800822	0.915225	0.12435	8
1-palmityl-2-linoleoyl-GPC (O-16:0/18:2)*	Q('Batch')	-0.108368	0.239627	-0.452237	0.652098	0.807952	0.108368	8
1-pentadecanoyl-2-docosahexaenoyl-GPC (15:0/22:6)*	C(Q('Age group'))[T.2]	-0.147134	0.216007	-0.681155	0.49738	0.663173	0.147134	8
4-vinylphenol sulfate	Q('AED use')	-0.19027	0.383421	-0.496244	0.620845	0.620845	0.19027	8
behenoyl dihydrosphingomyelin (d18:0/22:0)*	Q('Epilepsy')	-0.232375	0.322103	-0.72143	0.472363	0.472363	0.232375	8
eicosanedioate (C20-DC)	Q('Batch')	0.129306	0.227985	0.567171	0.571895	0.807952	0.129306	8
kynurenate	Q('Brain_structural_anomalies')	0.205078	0.213487	0.96061	0.339112	0.428157	0.205078	8
O-sulfo-tyrosine	C(Q('Age group'))[T.2]	0.31596	0.214063	1.47601	0.143147	0.381726	0.31596	8
1-palmitoyl-2-eicosapentaenoyl-GPC (16:0/20:5)*	Q('Batch')	-0.0610529	0.250497	-0.243727	0.807952	0.807952	0.0610529	9
1-palmityl-2-linoleoyl-GPC (O-16:0/18:2)*	C(Q('Age group'))[T.2]	0.0995389	0.221324	0.449742	0.653889	0.747302	0.0995389	9
1-pentadecanoyl-2-docosahexaenoyl-GPC (15:0/22:6)*	Q('Weight_or_height_small')	-0.0897295	0.29731	-0.301805	0.76344	0.939149	0.0897295	9
4-vinylphenol sulfate	Q('Treatment')	-0.0939687	0.247017	-0.380414	0.70447	0.968523	0.0939687	9
behenoyl dihydrosphingomyelin (d18:0/22:0)*	Q('Batch')	0.185598	0.229941	0.807156	0.421531	0.807952	0.185598	9
eicosanedioate (C20-DC)	Q('Weight_or_height_big')	0.0699509	0.329799	0.212102	0.832468	0.832468	0.0699509	9
kynurenate	Q('Sex')	0.0898202	0.184623	0.486507	0.627694	0.813899	0.0898202	9
O-sulfo-tyrosine	Q('Batch')	0.18567	0.231766	0.80111	0.425006	0.807952	0.18567	9
1-palmitoyl-2-eicosapentaenoyl-GPC (16:0/20:5)*	Q('Weight_or_height_small')	0.0243728	0.318448	0.0765362	0.939149	0.939149	0.0243728	10
1-palmityl-2-linoleoyl-GPC (O-16:0/18:2)*	Q('Sex')	0.0727094	0.196498	0.370026	0.712161	0.813899	0.0727094	10
1-pentadecanoyl-2-docosahexaenoyl-GPC (15:0/22:6)*	Q('Weight_or_height_big')	0.0724235	0.338312	0.214073	0.830935	0.832468	0.0724235	10
4-vinylphenol sulfate	Q('Batch')	-0.0766151	0.242867	-0.315462	0.753089	0.807952	0.0766151	10
behenoyl dihydrosphingomyelin (d18:0/22:0)*	Q('Sex')	-0.0346682	0.188555	-0.183862	0.854501	0.854501	0.0346682	10
eicosanedioate (C20-DC)	Q('Weight_or_height_small')	0.0317137	0.289828	0.109422	0.913091	0.939149	0.0317137	10
kynurenate	Q('Treatment')	-0.0329193	0.229295	-0.143567	0.886137	0.968523	0.0329193	10
O-sulfo-tyrosine	Q('Brain_structural_anomalies')	-0.174857	0.219765	-0.795653	0.428157	0.428157	0.174857	10
1-palmitoyl-2-eicosapentaenoyl-GPC (16:0/20:5)*	C(Q('Age group'))[T.2]	0.0159675	0.231365	0.0690144	0.945119	0.945119	0.0159675	11
1-palmityl-2-linoleoyl-GPC (O-16:0/18:2)*	Q('Treatment')	-0.0505393	0.244044	-0.207091	0.836369	0.968523	0.0505393	11
1-pentadecanoyl-2-docosahexaenoyl-GPC (15:0/22:6)*	Q('Treatment')	0.0268395	0.238181	0.112685	0.910511	0.968523	0.0268395	11
4-vinylphenol sulfate	Q('Weight_or_height_small')	0.0515851	0.308489	0.167218	0.867546	0.939149	0.0515851	11
behenoyl dihydrosphingomyelin (d18:0/22:0)*	Q('Treatment')	-0.00926451	0.23418	-0.0395615	0.968523	0.968523	0.00926451	11
eicosanedioate (C20-DC)	C(Q('Age group'))[T.3]	-0.00505339	0.23956	-0.0210945	0.983213	0.983213	0.00505339	11
kynurenate	C(Q('Age group'))[T.4]	0.0127794	0.441814	0.0289249	0.976983	0.976983	0.0127794	11
O-sulfo-tyrosine	Q('Weight_or_height_small')	0.0764306	0.294635	0.259408	0.795865	0.939149	0.0764306	11

## Sheet: BAinEP+-metabolites
PatientID	sphingomyelin (d18:0/18:0, d19:0/17:0)*	sphingomyelin (d18:0/20:0, d16:0/22:0)*	laurylcarnitine (C12)
PED_101	-1.00199	-1.07284	0.676946
PED_008	-1.1159	-1.15706	0.894136
PED_012	-1.00355	-1.00187	0.0430158
PED_027	-1.75858	-1.73555	0.764774
PED_030	-1.35329	-0.974856	0.6011
PED_031	-1.26902	-1.38747	0.0695228
PED_051	-1.03548	-1.36772	0.417544
PED_054	-1.05281	-1.15772	1.57565
PED_061	-0.797678	-0.758594	0.253286
PED_071	-1.15186	-1.1719	1.70096
PED_080	-1.27437	-1.2843	1.83015
PED_095	0.699043	0.423393	-2.03358
PED_084	-0.257724	-0.153139	-0.0400488
PED_085	-0.792647	-0.935096	-0.816305
PED_086	-1.18374	-1.61114	-0.753179
PED_087	-0.343458	-0.591006	-0.0296947
PED_001	0.970314	1.05795	-0.621624
PED_099	-0.68361	-0.851589	-1.25531
PED_103	1.00324	1.00736	0.91296
PED_109	-0.969407	-1.18306	0.956701
PED_110	-0.230903	-0.383047	-0.0649755
PED_004	-0.486831	-0.0708336	-1.13428
PED_023	-0.498626	-1.23491	-0.517328
PED_040	-0.327166	-0.909371	0.556206
PED_045	-0.088765	0.373089	-2.00227
PED_046	0.60206	0.845494	0.759296
PED_050	-0.271252	-1.13205	0.210974
PED_052	-0.76928	-0.589586	-0.530958
PED_058	-0.729072	-1.13159	0.967534
PED_063	-0.905216	-0.905575	-0.391788
PED_064	-0.200088	0.028843	-0.164303
PED_066	0.0719702	-0.294904	1.20515
PED_067	-0.663989	-0.788232	0.056294
PED_072	-0.302623	0.410201	-0.411689
PED_079	-2.6639	-2.1064	-1.1932

## Sheet: BAinEP+-results
metabolite	term	coef	stderr	t	pval	qval	abs_coef	rank
laurylcarnitine (C12)	C(Q('Age group'))[T.4]	-1.86756	0.802585	-2.32693	0.0287324	0.0861972	1.86756	1
sphingomyelin (d18:0/18:0, d19:0/17:0)*	Q('Brain_structural_anomalies')	0.824485	0.40493	2.03612	0.0529189	0.0529189	0.824485	1
sphingomyelin (d18:0/20:0, d16:0/22:0)*	C(Q('Age group'))[T.4]	1.21969	0.81651	1.49379	0.148263	0.222394	1.21969	1
laurylcarnitine (C12)	Q('Brain_structural_anomalies')	-1.19751	0.406018	-2.94941	0.00699606	0.0209882	1.19751	2
sphingomyelin (d18:0/18:0, d19:0/17:0)*	Q('Weight_or_height_small')	-0.693072	0.446707	-1.55151	0.133867	0.200801	0.693072	2
sphingomyelin (d18:0/20:0, d16:0/22:0)*	Q('Weight_or_height_small')	-1.02805	0.455679	-2.25608	0.0334525	0.100358	1.02805	2
laurylcarnitine (C12)	Q('AED use')	0.81525	0.410289	1.98702	0.05845	0.087675	0.81525	3
sphingomyelin (d18:0/18:0, d19:0/17:0)*	C(Q('Age group'))[T.4]	0.688225	0.800434	0.859815	0.398399	0.398399	0.688225	3
sphingomyelin (d18:0/20:0, d16:0/22:0)*	Q('Brain_structural_anomalies')	1.00538	0.413062	2.43396	0.0227486	0.0341229	1.00538	3
laurylcarnitine (C12)	Q('Treatment')	-0.804913	0.555498	-1.44899	0.160281	0.480843	0.804913	4
sphingomyelin (d18:0/18:0, d19:0/17:0)*	Q('Sex')	0.61488	0.365174	1.6838	0.105185	0.203161	0.61488	4
sphingomyelin (d18:0/20:0, d16:0/22:0)*	Q('AED use')	-0.931841	0.417407	-2.23245	0.0351769	0.087675	0.931841	4
laurylcarnitine (C12)	C(Q('Age group'))[T.2]	-0.561815	0.432202	-1.29989	0.205985	0.411849	0.561815	5
sphingomyelin (d18:0/18:0, d19:0/17:0)*	C(Q('Age group'))[T.3]	-0.590448	0.402251	-1.46786	0.155127	0.465382	0.590448	5
sphingomyelin (d18:0/20:0, d16:0/22:0)*	Q('Sex')	0.575511	0.372508	1.54496	0.135441	0.203161	0.575511	5
laurylcarnitine (C12)	Q('Weight_or_height_small')	0.245436	0.447908	0.54796	0.58878	0.58878	0.245436	6
sphingomyelin (d18:0/18:0, d19:0/17:0)*	C(Q('Age group'))[T.2]	-0.481976	0.431043	-1.11816	0.274566	0.411849	0.481976	6
sphingomyelin (d18:0/20:0, d16:0/22:0)*	C(Q('Age group'))[T.3]	-0.280106	0.41033	-0.682636	0.501373	0.584344	0.280106	6
laurylcarnitine (C12)	C(Q('Age group'))[T.3]	-0.223662	0.403332	-0.554535	0.584344	0.584344	0.223662	7
sphingomyelin (d18:0/18:0, d19:0/17:0)*	Q('Treatment')	-0.363903	0.554009	-0.656854	0.517525	0.776287	0.363903	7
sphingomyelin (d18:0/20:0, d16:0/22:0)*	Q('Weight_or_height_big')	0.261085	0.68166	0.383014	0.705081	0.850439	0.261085	7
laurylcarnitine (C12)	Q('Weight_or_height_big')	0.141537	0.670035	0.211238	0.834485	0.850439	0.141537	8
sphingomyelin (d18:0/18:0, d19:0/17:0)*	Q('Batch')	-0.324169	0.407274	-0.795949	0.433865	0.937168	0.324169	8
sphingomyelin (d18:0/20:0, d16:0/22:0)*	Q('Batch')	-0.205843	0.415454	-0.495465	0.624778	0.937168	0.205843	8
laurylcarnitine (C12)	Q('Batch')	0.0238411	0.408369	0.0583813	0.953928	0.953928	0.0238411	9
sphingomyelin (d18:0/18:0, d19:0/17:0)*	Q('AED use')	-0.312848	0.409189	-0.764556	0.451989	0.451989	0.312848	9
sphingomyelin (d18:0/20:0, d16:0/22:0)*	Q('Treatment')	-0.115544	0.565136	-0.204454	0.839722	0.839722	0.115544	9
laurylcarnitine (C12)	Q('Sex')	-0.0114237	0.366155	-0.0311989	0.975369	0.975369	0.0114237	10
sphingomyelin (d18:0/18:0, d19:0/17:0)*	Q('Weight_or_height_big')	0.127369	0.668239	0.190604	0.850439	0.850439	0.127369	10
sphingomyelin (d18:0/20:0, d16:0/22:0)*	C(Q('Age group'))[T.2]	0.105143	0.4397	0.239123	0.81304	0.81304	0.105143	10

## Sheet: BA+BA--metabolites
PatientID	bilirubin (Z,Z)	1-palmityl-2-linoleoyl-GPC (O-16:0/18:2)*
PED_090	0.0485773	-0.309028
PED_091	0.131313	0.378597
PED_093	0.329391	2.99269
PED_094	0.62455	1.71319
PED_096	0.192657	0.482238
PED_102	0.207496	1.67631
PED_104	0.275209	0.994923
PED_106	0.316746	1.59086
PED_108	0.622606	-0.367293
PED_097	0.549111	1.28699
PED_002	0.246994	0.228817
PED_007	0.118858	1.74443
PED_009	0.758584	0.571139
PED_010	0.916281	0.102036
PED_013	0.986943	-0.58043
PED_014	-0.146801	0.216197
PED_015	0.334771	-0.366153
PED_016	0.704376	0.260104
PED_017	0.18825	2.26374
PED_018	0.683341	-0.0646135
PED_020	0.594857	0.352662
PED_021	0.291733	0.724153
PED_025	1.04938	0.124977
PED_026	0.74426	0.813536
PED_032	-0.207519	2.55093
PED_033	0.329341	0.0833771
PED_034	0.832654	1.11122
PED_035	0.441845	0.845693
PED_036	-0.350442	0.469002
PED_037	0.589436	1.19573
PED_038	1.0083	1.06102
PED_041	-0.144219	-0.437612
PED_042	0.212452	0.284106
PED_043	-0.376621	-0.391244
PED_044	0.502136	0.537727
PED_047	1.24527	2.06779
PED_053	-0.722585	0.659982
PED_055	1.51316	1.12598
PED_056	0.577883	2.06863
PED_057	0.743453	1.36137
PED_059	-0.149068	2.67582
PED_060	-0.348737	0.63076
PED_062	0.682521	0.896864
PED_065	1.05021	1.17651
PED_068	1.60137	0.213801
PED_069	1.55497	1.12857
PED_070	1.13346	-0.999738
PED_073	0.201857	2.29732
PED_074	0.368063	0.0978878
PED_075	0.501611	1.49122
PED_076	1.02969	0.538531
PED_078	0.369373	3.3391
PED_101	1.06788	-0.386714
PED_008	0.562908	-0.0499829
PED_012	0.566637	0.747763
PED_027	0.78987	0.0483417
PED_030	0.421112	0.222398
PED_031	0.821274	-0.482577
PED_051	0.130707	1.02363
PED_054	-0.371725	1.3009
PED_061	0.92835	0.179134
PED_071	1.09553	0.265915
PED_080	1.2035	1.87356
PED_081	0.517307	0.249019
PED_082	0.00414318	1.692
PED_083	-0.0358026	0.522314
PED_088	-0.203337	0.305527
PED_089	0.211304	0.18829
PED_098	0.136071	-2.12561
PED_100	1.12358	0.689711
PED_105	0.283042	0.589475
PED_107	0.591824	1.88702
PED_092	-0.255862	-0.0477613
PED_003	0.832399	-0.716631
PED_005	0.193804	0.732866
PED_006	-0.241184	0.514217
PED_011	0.906903	0.895369
PED_022	0.333589	0.731483
PED_024	0.677648	-0.449065
PED_028	0.0958154	0.803146
PED_029	0.268046	0.287364
PED_039	-0.453925	0.224748
PED_048	-0.379489	1.06043
PED_049	0.0284499	-0.0740686
PED_077	0.620324	1.80893
PED_095	-0.156065	-0.105127
PED_084	0.32497	-0.24344
PED_085	-0.407675	-0.322649
PED_086	-0.595297	0.890285
PED_087	-0.449502	-0.805688
PED_001	-0.00990029	-0.855853
PED_099	-0.0617299	-0.286791
PED_103	-1.03643	0.27892
PED_109	-0.0367548	-1.63346
PED_110	0.0364922	0.0167626
PED_004	0.0630441	0.513097
PED_023	-0.0949819	-1.0357
PED_040	-0.414999	0.0608156
PED_045	-0.00560062	-1.11017
PED_046	-0.0605059	0.402367
PED_050	-0.494576	0.0702393
PED_052	0.470632	-0.653731
PED_058	-0.532679	-0.886897
PED_063	0.454806	0.605218
PED_064	0.618612	0.478707
PED_066	0.722016	0.881647
PED_067	0.602088	-0.289841
PED_072	0.452101	0.484483
PED_079	0.600324	-3.21496

## Sheet: BA+BA--results
metabolite	term	coef	stderr	t	pval	qval	abs_coef	rank
1-palmityl-2-linoleoyl-GPC (O-16:0/18:2)*	Q('Epilepsy')	-0.685869	0.336741	-2.03679	0.0443962	0.0887924	0.685869	1
bilirubin (Z,Z)	C(Q('Age group'))[T.4]	0.895244	0.457669	1.95609	0.0533305	0.106661	0.895244	1
1-palmityl-2-linoleoyl-GPC (O-16:0/18:2)*	Q('Brain_structural_anomalies')	-0.491432	0.229119	-2.14487	0.0344607	0.0344607	0.491432	2
bilirubin (Z,Z)	C(Q('Age group'))[T.3]	0.824352	0.243467	3.38589	0.00102568	0.00205136	0.824352	2
1-palmityl-2-linoleoyl-GPC (O-16:0/18:2)*	Q('Weight_or_height_small')	-0.341308	0.315986	-1.08014	0.282759	0.565518	0.341308	3
bilirubin (Z,Z)	Q('Brain_structural_anomalies')	-0.661347	0.221067	-2.99162	0.00351853	0.00703705	0.661347	3
1-palmityl-2-linoleoyl-GPC (O-16:0/18:2)*	Q('Weight_or_height_big')	-0.2762	0.346917	-0.796156	0.427885	0.427885	0.2762	4
bilirubin (Z,Z)	Q('Batch')	0.47334	0.232222	2.03831	0.0442405	0.0884811	0.47334	4
1-palmityl-2-linoleoyl-GPC (O-16:0/18:2)*	C(Q('Age group'))[T.4]	0.196431	0.47434	0.414115	0.679704	0.679704	0.196431	5
bilirubin (Z,Z)	Q('Weight_or_height_big')	-0.393924	0.334724	-1.17686	0.242131	0.427885	0.393924	5
1-palmityl-2-linoleoyl-GPC (O-16:0/18:2)*	Q('AED use')	0.191078	0.376932	0.506929	0.613355	0.613355	0.191078	6
bilirubin (Z,Z)	C(Q('Age group'))[T.2]	0.277389	0.215428	1.28762	0.200943	0.401885	0.277389	6
1-palmityl-2-linoleoyl-GPC (O-16:0/18:2)*	C(Q('Age group'))[T.3]	0.177248	0.252335	0.702431	0.484093	0.484093	0.177248	7
bilirubin (Z,Z)	Q('AED use')	-0.253767	0.363685	-0.697766	0.486992	0.613355	0.253767	7
1-palmityl-2-linoleoyl-GPC (O-16:0/18:2)*	Q('Batch')	-0.117206	0.24068	-0.486977	0.627373	0.627373	0.117206	8
bilirubin (Z,Z)	Q('Treatment')	0.164826	0.237032	0.695374	0.488483	0.801111	0.164826	8
1-palmityl-2-linoleoyl-GPC (O-16:0/18:2)*	C(Q('Age group'))[T.2]	0.111438	0.223275	0.499107	0.618834	0.618834	0.111438	9
bilirubin (Z,Z)	Q('Epilepsy')	-0.131531	0.324906	-0.404827	0.686496	0.686496	0.131531	9
1-palmityl-2-linoleoyl-GPC (O-16:0/18:2)*	Q('Sex')	0.0803923	0.197444	0.407165	0.684784	0.701275	0.0803923	10
bilirubin (Z,Z)	Q('Sex')	-0.0732941	0.190505	-0.384737	0.701275	0.701275	0.0732941	10
1-palmityl-2-linoleoyl-GPC (O-16:0/18:2)*	Q('Treatment')	-0.0620556	0.245666	-0.252601	0.801111	0.801111	0.0620556	11
bilirubin (Z,Z)	Q('Weight_or_height_small')	0.0471511	0.304881	0.154654	0.877415	0.877415	0.0471511	11

## Sheet: No_BA-metabolites
PatientID	sphingomyelin (d18:0/18:0, d19:0/17:0)*	sphingomyelin (d18:0/20:0, d16:0/22:0)*	behenoyl dihydrosphingomyelin (d18:0/22:0)*	beta-citrylglutamate	dehydroepiandrosterone sulfate (DHEA-S)	1-pentadecanoyl-2-arachidonoyl-GPC (15:0/20:4)*	N-acetylneuraminate	decanoylcarnitine (C10)	3-hydroxy-3-methylglutarate	aspartate	1-pentadecanoyl-2-docosahexaenoyl-GPC (15:0/22:6)*	orotidine	arabonate/xylonate	aconitate [cis or trans]
PED_090	0.761478	0.286103	0.218642	-1.381	1.97186	-0.456322	-2.27432	-0.0241336	-0.243579	-1.22011	0.150926	0.227802	0.1939	-1.75571
PED_091	-0.547625	-0.8673	-0.509311	-0.120826	0.928279	0.45291	-0.983241	0.518128	-1.53412	-0.839197	0.966334		0.705417	-1.71245
PED_093	-0.978899	-1.14174	-1.24326	-0.842237	1.82115	0.551112	-2.93437	0.56677	-1.11559	-1.35579	0.360609	-0.666005	-0.39779	-2.0172
PED_094	-0.520329	-0.790984	-0.461013	-1.14273	0.973708	-1.37882	-1.17138	1.85524	-2.27599	-1.7908	0.187025	-1.17742	0.39907	-1.77429
PED_096	-0.348351	0.00904885	0.17805	0.429492	1.33367	0.0591959	-0.143144	0.59736	-1.23437	-0.658066	-0.341987	-1.49092	0.32747	-1.72251
PED_102	-0.650328	-1.43223	-0.95617	-1.40719	0.866634	-0.40857	-1.57417	0.713358	-2.63718	-2.5117	-1.05272	-2.01422	-1.04016	-3.21075
PED_104	-0.0747332	-0.686017	-0.691654	-0.731999	0.865306	-1.44757	-1.13358	1.29492	-0.395796	-1.97039	0.0908623	-0.891223	-0.316296	-1.81471
PED_106	-0.241024	-0.282234	-0.0249708	-1.30146	-0.0825495	-0.129456	-1.8574	0.578414	0.267959	-1.55437	0.90229	-1.57765	-0.123662	-1.24349
PED_108	0.171391	0.467575	0.539343	-0.280492	-0.0766482	0.761471	-1.11873	-0.231569	-0.561846	-1.08086	0.802783	-1.30622	0.559665	-2.2432
PED_097	-0.551297	-0.54362	-0.781537	-0.452925	0.581273	-0.192289	-2.03288	-0.211302	-1.43849	-1.19502	0.283309	-1.763	-0.481237	-2.19579
PED_002	0.701107	0.0102889	-0.44062	-1.27534	0.815592	0.788748	-1.44762	1.50926	-1.36054	-1.73879	1.16536	-3.4798	-0.897746	-1.78168
PED_007	0.0566386	-0.200194	-0.613032	0.290032	0.539447	1.12162	-0.303161	1.43251	-0.72291	-1.09559	2.13478	-0.836842	0.00278678	-0.475448
PED_009	0.33348	0.997275	0.942954	0.270765	0.972947	-0.0180475	-1.42367	-0.814662	-1.51609	-0.617326	1.75295	-1.58392	-0.510755	-2.2141
PED_010	0.511884	0.527258	0.0416544	0.56598	-0.215282	1.11621	-0.802564	0.0407894	0.547711	-0.75329	1.24136	-1.20971	0.108863	-0.98098
PED_013	-0.996114	0.136602	-0.204552	-0.515651	0.198676	-0.304806	-1.06208	0.680887	0.236708	-1.33217	0.823875	-1.18032	-0.346055	-1.21664
PED_014	-0.585713	-0.323424	-0.546861	-1.49313	1.08096	0.742446	-1.66881	0.44255	-1.34372	-1.13411	0.267438	-2.11466	-0.861658	-1.37297
PED_015	0.577518	0.744536	0.650179	-0.42236	-1.72714	0.387113	0.504737	0.7014	-0.734309	-1.41869	0.34003	-0.892549	0.0531996	-1.18031
PED_016	-0.608588	-0.889437	-1.24222	-0.43844	-0.843903	0.122348	-0.218379	0.584471	0.0330742	-2.03726	-0.268854	0.553595	2.54518	-0.250715
PED_017	-0.902365	-0.795728	-1.08903	-0.181177	-0.735806	-0.0971204	-1.46616	-0.420979	-1.01975	-1.43178	-0.920175	-1.38209	0.779247	-1.41446
PED_018	-0.480713	-0.722531	-0.878983	-0.188755	-0.560506	0.716485	-1.25682	1.30686	-1.42416	-1.31957	0.223339		-0.385937	-1.33808
PED_020	-1.45543	-1.19242	-0.0122782	0.441614	0.596885	-0.943374	0.466818	-1.67007	-0.384519	-0.437611	-1.84311	-0.361952	1.21248	-1.33137
PED_021	-1.1652	-0.625429	-0.378222	0.67346	0.102381	-1.78655	0.434326	0.471309	-0.947837	-0.130498	-1.99147	-0.675775	0.427724	-1.68219
PED_025	-1.55714	-1.42665	-1.1478	0.19	1.55346	0.370462	-1.18178	1.29519	-1.46251	-1.04241	0.0589692	-0.979796	-1.87319	-1.19469
PED_026	0.200326	-0.31793	-0.241763	-0.499399	-1.23338	-1.09752	-0.697761	1.62414	-0.680499	-1.96393	-0.566549	-1.23089	0.425088	-1.10191
PED_032	0.244397	-0.113613	0.251419	-0.317569	0.225026	-0.774263	-1.10217	0.121446	0.411108	-0.305041	-1.03588		-0.621479	-1.16565
PED_033	-0.218306	-0.232459	-0.238854	1.0559	1.29818	0.710489	1.22116	0.195314	-0.925467	0.679112	0.653149	-0.880298	-1.31213	-1.95346
PED_034	0.544566	0.665359	0.768226	0.38049	0.423469	0.318014	-0.886405	0.733116	-0.845001	-1.18715	0.0179476	-1.59656	-0.990801	-1.53093
PED_035	0.265139	0.286145	0.349795	0.131956	-0.543524	0.154876	-0.217274	-0.493558	0.36673	-0.609013	0.979122	-1.09374	0.351637	-0.402617
PED_036	-1.51289	-1.58691	-0.949042	-0.285392	-0.103075	-0.145123	-0.0551918	-1.17143	-1.54132	-0.999858	-1.24367	-0.61117	0.441769	-0.94315
PED_037	-1.37896	-1.56695	-1.76464	-1.39344	0.657332	0.493394	-1.42102	0.677071	-0.772979	-2.02797	0.566945	-0.773826	1.33924	-0.572378
PED_038	0.388127	0.397	0.191926	-0.473191	-0.792867	-0.974524	0.33027	1.99168	-0.91481	-1.12875	1.15192	1.33221	0.643825	-0.944595
PED_041	-0.748124	-1.16534	-1.0977	-1.37897	1.22127	-0.33353	-1.86688	0.261472	-1.88898	-1.32368	-0.745384	-1.86184	0.239414	-1.02814
PED_042	0.33082	0.0923082	0.0513452	-1.0818	-0.767543	1.04058	-0.245085	1.95169	-0.455607	-1.55328	0.637032	-0.435025	-1.43641	-0.577107
PED_043	-0.239505	-0.36386	-0.500057	-0.268175	0.0141476	-0.688169	-1.1751	0.18833	-1.13124	-0.719292	0.448637	-1.38591	-0.856527	-2.83659
PED_044	-0.0173664	0.0548724	0.179277	-0.811944	-0.118602	0.450464	-1.02978	0.0969239	-0.445115	-1.18866	0.398677	-1.26369	0.0415413	-0.966987
PED_047	-0.32569	-0.758027	-0.167482	-0.417192	-0.115963	-1.00955	-1.08066	0.685099	-0.956351	-1.41693	0.19167	-1.20957	-0.642427	-1.62414
PED_053	0.50412	0.331072	0.118146	-0.729243	0.833275	0.843813	-1.04387	0.653546	-1.13136	-0.927123	0.812941	-0.434062	-1.66007	-0.545637
PED_055	-0.110471	0.106865	-0.201379	-0.572064	1.94882	0.567952	-1.52998	1.36975	-1.92849	-0.911742	-0.141372	-0.432419	-1.89126	-2.2229
PED_056	-0.793872	-0.557289	-0.37362	-0.674242	-0.358113	-0.637235	-1.04565	0.102342	-1.57844	-0.770906	-1.41061	-1.32944	-1.12417	-2.51029
PED_057	-0.558202	-0.653173	-0.49162	-0.395379	0.0488181	0.0474838	-0.295855	1.31637	-1.37808	-0.889466	-0.135963	-1.01463	-0.477852	-1.15734
PED_059	-0.518808	-0.607144	-0.518401	-0.557622	0.778816	-0.504073	-0.921269	-1.0034	-0.829781	-1.10984	-0.161759	-1.25492	0.451073	-1.37562
PED_060	-1.20506	-1.3222	-1.36649	-0.120326	1.45998	1.00154	-1.04878	-0.795643	-0.402689	-0.237128	0.482132	-0.843147	-1.09445	-1.35596
PED_062	-0.704649	-0.543019	-0.462157	0.658387	1.15445	0.542388	0.551302	0.146729	-1.61363	-0.477349	0.360767	-0.497705	0.086143	-1.87996
PED_065	-0.379999	-0.196471	-0.547867	-0.736443	0.463671	0.761684	-0.771129	1.18118	-1.32187	-1.50237	0.659803	-0.548048	-0.335323	-1.86323
PED_068	0.00976755	0.0480362	0.0406777	-1.15678	1.70828	1.24909	-1.38788	1.00756	-0.609018	-1.65392	0.221563	-0.919665	0.425715	-1.85816
PED_069	-0.356943	-0.223411	0.661093	-0.502537	1.69431	0.555033	-1.47967	0.264036	0.492851	-1.66099	0.210189	-1.16413	-0.54398	-1.40738
PED_070	-0.921548	-0.140437	0.0846576	0.264395	-0.899974	0.502183	0.703882	-1.05026	0.0660361	-0.350557	0.842319	-0.0276577	0.699872	-1.22653
PED_073	-0.817146	-0.43826	-0.2751	0.614245	-1.49925	0.0992663	-0.0413289	-0.347446	-0.0937025	-0.326993	-0.0955977	0.386241	-0.325697	-1.94418
PED_074	1.28699	0.773554	0.701436	0.045989	0.951614	0.877478	0.252148	1.23723	-1.4469	0.211519	0.490146	0.308166	-0.223346	-2.33994
PED_075	-0.928284	-0.710194	-0.357759	0.688384	0.737221	-0.36879	2.38413	0.803784	-0.947762	-0.562193	1.25535	-0.521403	-0.0707829	-2.95325
PED_076	-0.360542	-0.444338	-0.328719	-0.0705959	0.743621	-0.464272	-0.331231	1.7179	-1.18984	-1.34064	0.584484	-0.34875	-0.938894	-1.61469
PED_078	0.0686504	-0.106821	-0.189955	-1.10854	-0.23259	0.187668	-0.615466	-2.31641	0.424898	-1.14549	0.235297	-0.428896	1.30348	-1.00675
PED_101	-1.00199	-1.07284	-1.1509	-1.36875	1.78923	0.813142	-2.83988	1.32936	-1.96823	-2.05274	1.11802	-1.15942	-0.709395	-2.17399
PED_008	-1.1159	-1.15706	-1.57184	-1.2619	1.47663	0.805582	-1.50176	0.805833	-2.27709	-1.24122	-0.0716779	-2.06182	-1.47291	-3.21168
PED_012	-1.00355	-1.00187	-1.25019	-1.2377	1.39229	0.948965	-0.996925	0.882449	-1.7605	-1.03957	0.868955	-1.31782	0.0302916	-2.29783
PED_027	-1.75858	-1.73555	-1.78383	-1.35095	0.788134	0.795903	-1.55417	0.719274	-0.849677	-1.99055	0.969251	-2.44428	-0.34644	-1.94903
PED_030	-1.35329	-0.974856	-1.09281	-1.37205	0.563202	1.504	-1.63357	0.896261	-2.12112	-2.59652	2.24548		-0.74242	-2.06692
PED_031	-1.26902	-1.38747	-2.14222	-0.993962	1.25127	1.33769	-2.01247	0.477648	-1.2967	-1.94395	1.55659	-3.56996	-0.280283	-2.26163
PED_051	-1.03548	-1.36772	-1.30178	-1.35208	0.300534	0.703749	-1.41393	1.09952	-1.17546	-1.62228	0.827566	-2.01421	-1.71297	-1.59747
PED_054	-1.05281	-1.15772	-0.883095	-1.35907	1.52431	0.920753	-1.85195	1.04414	-1.36967	-1.99157	1.47851	-3.00213	-1.30617	-3.03055
PED_061	-0.797678	-0.758594	-0.707774	-1.03034	1.52705	-0.458779	-1.32788	1.04118	-2.23363	-1.81922	0.319052	-3.46352	-0.888497	-2.04063
PED_071	-1.15186	-1.1719	-1.60571	-1.04357	1.70299	1.17086	-2.12516	1.68762	-1.30243	-1.67694	1.76284	-1.69536	-1.39451	-2.53965
PED_080	-1.27437	-1.2843	-1.40397	-0.149365	1.14717	0.783129	-0.731676	1.5887	-1.00085	-1.00077	0.927788		-1.11045	-1.35858

## Sheet: No_BA-results
metabolite	term	coef	stderr	t	pval	qval	coef_abs	rank
1-pentadecanoyl-2-arachidonoyl-GPC (15:0/20:4)*	C(Q('Age group'))[T.1]	-0.22648	0.301372	-0.751497	0.455741	0.684592	0.22648	8
1-pentadecanoyl-2-arachidonoyl-GPC (15:0/20:4)*	C(Q('Age group'))[T.2]	0.0665957	0.368481	0.18073	0.857282	0.923227	0.0665957	9
1-pentadecanoyl-2-arachidonoyl-GPC (15:0/20:4)*	C(Q('Age group'))[T.3]	0.639075	0.982788	0.650267	0.518382	0.844451	0.639075	2
1-pentadecanoyl-2-arachidonoyl-GPC (15:0/20:4)*	Q('AED use')	0.477549	0.749872	0.636841	0.527022	0.86242	0.477549	5
1-pentadecanoyl-2-arachidonoyl-GPC (15:0/20:4)*	Q('Batch')	0.65711	0.403373	1.62904	0.109349	0.255148	0.65711	1
1-pentadecanoyl-2-arachidonoyl-GPC (15:0/20:4)*	Q('Epilepsy')	0.537298	0.652222	0.823796	0.413818	0.482788	0.537298	3
1-pentadecanoyl-2-arachidonoyl-GPC (15:0/20:4)*	Q('Sex')	0.226659	0.271959	0.833433	0.408413	0.714722	0.226659	7
1-pentadecanoyl-2-arachidonoyl-GPC (15:0/20:4)*	Q('Treatment')	0.0314187	0.335196	0.0937324	0.925682	0.925682	0.0314187	10
1-pentadecanoyl-2-arachidonoyl-GPC (15:0/20:4)*	Q('Weight_or_height_big')	0.396548	0.371255	1.06813	0.290396	0.508193	0.396548	6
1-pentadecanoyl-2-arachidonoyl-GPC (15:0/20:4)*	Q('Weight_or_height_small')	0.514635	0.707293	0.727613	0.470114	0.8227	0.514635	4
1-pentadecanoyl-2-docosahexaenoyl-GPC (15:0/22:6)*	C(Q('Age group'))[T.1]	-0.175642	0.295624	-0.59414	0.554994	0.684592	0.175642	7
1-pentadecanoyl-2-docosahexaenoyl-GPC (15:0/22:6)*	C(Q('Age group'))[T.2]	0.00938021	0.361453	0.0259514	0.979395	0.979395	0.00938021	10
1-pentadecanoyl-2-docosahexaenoyl-GPC (15:0/22:6)*	C(Q('Age group'))[T.3]	-0.189715	0.964043	-0.196791	0.844758	0.90974	0.189715	6
1-pentadecanoyl-2-docosahexaenoyl-GPC (15:0/22:6)*	Q('AED use')	1.39431	0.735569	1.89555	0.0635833	0.676659	1.39431	1
1-pentadecanoyl-2-docosahexaenoyl-GPC (15:0/22:6)*	Q('Batch')	-0.0397118	0.395679	-0.100363	0.920442	0.938926	0.0397118	8
1-pentadecanoyl-2-docosahexaenoyl-GPC (15:0/22:6)*	Q('Epilepsy')	-0.227546	0.639782	-0.355662	0.723532	0.779189	0.227546	5
1-pentadecanoyl-2-docosahexaenoyl-GPC (15:0/22:6)*	Q('Sex')	0.632431	0.266772	2.37069	0.0214968	0.134198	0.632431	2
1-pentadecanoyl-2-docosahexaenoyl-GPC (15:0/22:6)*	Q('Treatment')	0.262583	0.328803	0.798605	0.428152	0.799224	0.262583	4
1-pentadecanoyl-2-docosahexaenoyl-GPC (15:0/22:6)*	Q('Weight_or_height_big')	-0.0351042	0.364174	-0.096394	0.923578	0.923578	0.0351042	9
1-pentadecanoyl-2-docosahexaenoyl-GPC (15:0/22:6)*	Q('Weight_or_height_small')	0.343801	0.693802	0.495531	0.622313	0.928346	0.343801	3
3-hydroxy-3-methylglutarate	C(Q('Age group'))[T.1]	-0.89589	0.272958	-3.28215	0.00184468	0.0129127	0.89589	5
3-hydroxy-3-methylglutarate	C(Q('Age group'))[T.2]	-0.37779	0.333741	-1.13199	0.262833	0.460787	0.37779	7
3-hydroxy-3-methylglutarate	C(Q('Age group'))[T.3]	-1.98793	0.89013	-2.2333	0.0298576	0.139335	1.98793	1
3-hydroxy-3-methylglutarate	Q('AED use')	1.14904	0.679173	1.69182	0.0966656	0.676659	1.14904	3
3-hydroxy-3-methylglutarate	Q('Batch')	0.547507	0.365343	1.49861	0.140021	0.280041	0.547507	6
3-hydroxy-3-methylglutarate	Q('Epilepsy')	-1.63196	0.59073	-2.76261	0.00790888	0.0203087	1.63196	2
3-hydroxy-3-methylglutarate	Q('Sex')	0.0703826	0.246318	0.285739	0.776213	0.835922	0.0703826	10
3-hydroxy-3-methylglutarate	Q('Treatment')	-0.138131	0.303593	-0.454986	0.651013	0.799224	0.138131	8
3-hydroxy-3-methylglutarate	Q('Weight_or_height_big')	-0.125115	0.336252	-0.372086	0.711341	0.923578	0.125115	9
3-hydroxy-3-methylglutarate	Q('Weight_or_height_small')	0.915515	0.640608	1.42913	0.158946	0.734412	0.915515	4
aconitate [cis or trans]	C(Q('Age group'))[T.1]	-0.693563	0.270043	-2.56835	0.01313	0.0612734	0.693563	6
aconitate [cis or trans]	C(Q('Age group'))[T.2]	-0.445379	0.330175	-1.34892	0.183209	0.460787	0.445379	7
aconitate [cis or trans]	C(Q('Age group'))[T.3]	-1.52093	0.880621	-1.72711	0.0900849	0.315297	1.52093	2
aconitate [cis or trans]	Q('AED use')	0.779595	0.671918	1.16025	0.251245	0.82326	0.779595	5
aconitate [cis or trans]	Q('Batch')	0.982113	0.36144	2.71723	0.00892042	0.101662	0.982113	4
aconitate [cis or trans]	Q('Epilepsy')	-1.5291	0.584419	-2.61644	0.011605	0.0203087	1.5291	1
aconitate [cis or trans]	Q('Sex')	0.153616	0.243687	0.630383	0.531205	0.743687	0.153616	10
aconitate [cis or trans]	Q('Treatment')	-0.206296	0.30035	-0.686851	0.495228	0.799224	0.206296	9
aconitate [cis or trans]	Q('Weight_or_height_big')	0.288419	0.33266	0.867008	0.389921	0.606544	0.288419	8
aconitate [cis or trans]	Q('Weight_or_height_small')	1.09518	0.633765	1.72805	0.0899134	0.734412	1.09518	3
arabonate/xylonate	C(Q('Age group'))[T.1]	-0.483653	0.27596	-1.75262	0.0855613	0.299465	0.483653	8
arabonate/xylonate	C(Q('Age group'))[T.2]	-0.661508	0.33741	-1.96055	0.0552993	0.387095	0.661508	6
arabonate/xylonate	C(Q('Age group'))[T.3]	-2.16343	0.899917	-2.40404	0.0198139	0.138697	2.16343	1
arabonate/xylonate	Q('AED use')	0.727873	0.68664	1.06005	0.294021	0.82326	0.727873	4
arabonate/xylonate	Q('Batch')	-0.64541	0.369359	-1.74738	0.0864757	0.255148	0.64541	7
arabonate/xylonate	Q('Epilepsy')	-1.57833	0.597225	-2.64278	0.0108399	0.0203087	1.57833	2
arabonate/xylonate	Q('Sex')	0.182687	0.249026	0.733604	0.466485	0.725643	0.182687	9
arabonate/xylonate	Q('Treatment')	0.695585	0.306931	2.26626	0.0276247	0.15962	0.695585	5
arabonate/xylonate	Q('Weight_or_height_big')	-0.789118	0.33995	-2.32128	0.0242255	0.169578	0.789118	3
arabonate/xylonate	Q('Weight_or_height_small')	-0.148228	0.647652	-0.228871	0.819867	0.928346	0.148228	10
aspartate	C(Q('Age group'))[T.1]	0.111223	0.294223	0.378024	0.706952	0.761332	0.111223	9
aspartate	C(Q('Age group'))[T.2]	0.409542	0.35974	1.13844	0.260156	0.460787	0.409542	4
aspartate	C(Q('Age group'))[T.3]	0.340884	0.959474	0.355282	0.723815	0.844451	0.340884	6
aspartate	Q('AED use')	0.135308	0.732083	0.184826	0.854084	0.86242	0.135308	7
aspartate	Q('Batch')	0.981642	0.393804	2.49272	0.0158999	0.101662	0.981642	2
aspartate	Q('Epilepsy')	-1.30622	0.63675	-2.05139	0.0452813	0.0633939	1.30622	1
aspartate	Q('Sex')	0.370618	0.265507	1.39589	0.16868	0.444832	0.370618	5
aspartate	Q('Treatment')	-0.130713	0.327244	-0.399436	0.691208	0.799224	0.130713	8
aspartate	Q('Weight_or_height_big')	0.05833	0.362448	0.160933	0.872769	0.923578	0.05833	10
aspartate	Q('Weight_or_height_small')	0.714679	0.690514	1.035	0.30546	0.734412	0.714679	3
behenoyl dihydrosphingomyelin (d18:0/22:0)*	C(Q('Age group'))[T.1]	-0.14883	0.272138	-0.546891	0.586793	0.684592	0.14883	7
behenoyl dihydrosphingomyelin (d18:0/22:0)*	C(Q('Age group'))[T.2]	-0.296153	0.332737	-0.890051	0.377538	0.587281	0.296153	5
behenoyl dihydrosphingomyelin (d18:0/22:0)*	C(Q('Age group'))[T.3]	0.00682851	0.887454	0.00769449	0.99389	0.99389	0.00682851	10
behenoyl dihydrosphingomyelin (d18:0/22:0)*	Q('AED use')	0.152336	0.677131	0.224972	0.822883	0.86242	0.152336	6
behenoyl dihydrosphingomyelin (d18:0/22:0)*	Q('Batch')	0.317597	0.364244	0.871933	0.387253	0.598914	0.317597	4
behenoyl dihydrosphingomyelin (d18:0/22:0)*	Q('Epilepsy')	-1.62835	0.588954	-2.76481	0.00786266	0.0203087	1.62835	1
behenoyl dihydrosphingomyelin (d18:0/22:0)*	Q('Sex')	-0.0391138	0.245578	-0.159273	0.874071	0.874071	0.0391138	9
behenoyl dihydrosphingomyelin (d18:0/22:0)*	Q('Treatment')	-0.100122	0.302681	-0.330785	0.742136	0.799224	0.100122	8
behenoyl dihydrosphingomyelin (d18:0/22:0)*	Q('Weight_or_height_big')	0.378563	0.335242	1.12923	0.263985	0.508193	0.378563	3
behenoyl dihydrosphingomyelin (d18:0/22:0)*	Q('Weight_or_height_small')	0.778211	0.638683	1.21846	0.228547	0.734412	0.778211	2
beta-citrylglutamate	C(Q('Age group'))[T.1]	-0.24954	0.275884	-0.904513	0.369895	0.684592	0.24954	8
beta-citrylglutamate	C(Q('Age group'))[T.2]	0.0798215	0.337317	0.236636	0.813869	0.923227	0.0798215	10
beta-citrylglutamate	C(Q('Age group'))[T.3]	-0.35571	0.899669	-0.395378	0.694181	0.844451	0.35571	7
beta-citrylglutamate	Q('AED use')	0.946561	0.686451	1.37892	0.173822	0.811171	0.946561	2
beta-citrylglutamate	Q('Batch')	0.607071	0.369258	1.64403	0.106203	0.255148	0.607071	5
beta-citrylglutamate	Q('Epilepsy')	-1.96998	0.59706	-3.29947	0.00175321	0.0122725	1.96998	1
beta-citrylglutamate	Q('Sex')	0.559971	0.248958	2.24926	0.0287568	0.134198	0.559971	6
beta-citrylglutamate	Q('Treatment')	0.126547	0.306847	0.41241	0.681734	0.799224	0.126547	9
beta-citrylglutamate	Q('Weight_or_height_big')	-0.673032	0.339856	-1.98034	0.0529671	0.204107	0.673032	3
beta-citrylglutamate	Q('Weight_or_height_small')	0.657762	0.647473	1.01589	0.314385	0.734412	0.657762	4
decanoylcarnitine (C10)	C(Q('Age group'))[T.1]	0.0737644	0.316078	0.233375	0.816387	0.816387	0.0737644	9
decanoylcarnitine (C10)	C(Q('Age group'))[T.2]	0.2992	0.386462	0.774204	0.442316	0.619243	0.2992	5
decanoylcarnitine (C10)	C(Q('Age group'))[T.3]	1.42787	1.03074	1.38528	0.17188	0.481263	1.42787	1
decanoylcarnitine (C10)	Q('AED use')	0.33066	0.786462	0.42044	0.675897	0.86242	0.33066	3
decanoylcarnitine (C10)	Q('Batch')	-0.111484	0.423056	-0.26352	0.793191	0.92539	0.111484	8
decanoylcarnitine (C10)	Q('Epilepsy')	0.157516	0.684047	0.23027	0.818785	0.818785	0.157516	7
decanoylcarnitine (C10)	Q('Sex')	0.416105	0.285229	1.45885	0.150622	0.444832	0.416105	2
decanoylcarnitine (C10)	Q('Treatment')	0.3175	0.351552	0.903137	0.370618	0.799224	0.3175	4
decanoylcarnitine (C10)	Q('Weight_or_height_big')	0.0641612	0.38937	0.164782	0.869754	0.923578	0.0641612	10
decanoylcarnitine (C10)	Q('Weight_or_height_small')	0.160605	0.741805	0.216505	0.829441	0.928346	0.160605	6
dehydroepiandrosterone sulfate (DHEA-S)	C(Q('Age group'))[T.1]	1.30959	0.193737	6.75959	1.19641e-08	1.67497e-07	1.30959	3
dehydroepiandrosterone sulfate (DHEA-S)	C(Q('Age group'))[T.2]	1.69989	0.236879	7.1762	2.59122e-09	3.62771e-08	1.69989	2
dehydroepiandrosterone sulfate (DHEA-S)	C(Q('Age group'))[T.3]	2.61981	0.631787	4.14667	0.000124932	0.00174905	2.61981	1
dehydroepiandrosterone sulfate (DHEA-S)	Q('AED use')	0.18498	0.482056	0.383731	0.702742	0.86242	0.18498	8
dehydroepiandrosterone sulfate (DHEA-S)	Q('Batch')	-0.140212	0.259309	-0.540712	0.591015	0.7522	0.140212	9
dehydroepiandrosterone sulfate (DHEA-S)	Q('Epilepsy')	0.613015	0.419282	1.46206	0.149743	0.190581	0.613015	4
dehydroepiandrosterone sulfate (DHEA-S)	Q('Sex')	0.0509631	0.174829	0.291502	0.771827	0.835922	0.0509631	10
dehydroepiandrosterone sulfate (DHEA-S)	Q('Treatment')	-0.465577	0.215481	-2.16064	0.0353522	0.15962	0.465577	5
dehydroepiandrosterone sulfate (DHEA-S)	Q('Weight_or_height_big')	0.279252	0.238662	1.17008	0.247305	0.508193	0.279252	7
dehydroepiandrosterone sulfate (DHEA-S)	Q('Weight_or_height_small')	0.424147	0.454684	0.932839	0.355214	0.734412	0.424147	6
N-acetylneuraminate	C(Q('Age group'))[T.1]	-0.186145	0.239304	-0.777859	0.440177	0.684592	0.186145	9
N-acetylneuraminate	C(Q('Age group'))[T.2]	-0.330878	0.292592	-1.13085	0.263307	0.460787	0.330878	8
N-acetylneuraminate	C(Q('Age group'))[T.3]	-0.810941	0.780381	-1.03916	0.303538	0.708255	0.810941	4
N-acetylneuraminate	Q('AED use')	0.391692	0.595434	0.657826	0.513552	0.86242	0.391692	7
N-acetylneuraminate	Q('Batch')	0.757573	0.320298	2.36522	0.0217847	0.101662	0.757573	5
N-acetylneuraminate	Q('Epilepsy')	-1.76307	0.517896	-3.4043	0.00128495	0.0122725	1.76307	1
N-acetylneuraminate	Q('Sex')	0.707081	0.215948	3.2743	0.00188757	0.0264259	0.707081	6
N-acetylneuraminate	Q('Treatment')	0.81798	0.266162	3.07324	0.00336771	0.0471479	0.81798	3
N-acetylneuraminate	Q('Weight_or_height_big')	-0.844724	0.294794	-2.86547	0.00599547	0.0839366	0.844724	2
N-acetylneuraminate	Q('Weight_or_height_small')	0.118028	0.561625	0.210155	0.834368	0.928346	0.118028	10
orotidine	C(Q('Age group'))[T.1]	-0.406788	0.266605	-1.52581	0.13376	0.361841	0.406788	5
orotidine	C(Q('Age group'))[T.2]	0.198821	0.322856	0.615818	0.540986	0.688527	0.198821	8
orotidine	C(Q('Age group'))[T.3]	0.627168	0.835416	0.750725	0.45656	0.844451	0.627168	2
orotidine	Q('AED use')	-0.575056	0.661757	-0.868983	0.389272	0.86242	0.575056	4
orotidine	Q('Batch')	0.296664	0.370878	0.799896	0.427796	0.598914	0.296664	7
orotidine	Q('Epilepsy')	-1.5458	0.554605	-2.78721	0.0076466	0.0203087	1.5458	1
orotidine	Q('Sex')	0.319908	0.240922	1.32785	0.190642	0.444832	0.319908	6
orotidine	Q('Treatment')	0.588226	0.286442	2.05356	0.0456058	0.15962	0.588226	3
orotidine	Q('Weight_or_height_big')	0.108854	0.323308	0.336689	0.73785	0.923578	0.108854	9
orotidine	Q('Weight_or_height_small')	-0.0821651	0.610766	-0.134528	0.89356	0.928346	0.0821651	10
sphingomyelin (d18:0/18:0, d19:0/17:0)*	C(Q('Age group'))[T.1]	-0.198646	0.285805	-0.69504	0.490125	0.684592	0.198646	6
sphingomyelin (d18:0/18:0, d19:0/17:0)*	C(Q('Age group'))[T.2]	-0.451033	0.349448	-1.2907	0.202516	0.460787	0.451033	3
sphingomyelin (d18:0/18:0, d19:0/17:0)*	C(Q('Age group'))[T.3]	0.371768	0.932022	0.398883	0.691612	0.844451	0.371768	4
sphingomyelin (d18:0/18:0, d19:0/17:0)*	Q('AED use')	-0.123848	0.711137	-0.174155	0.86242	0.86242	0.123848	8
sphingomyelin (d18:0/18:0, d19:0/17:0)*	Q('Batch')	-0.0294518	0.382537	-0.0769907	0.938926	0.938926	0.0294518	10
sphingomyelin (d18:0/18:0, d19:0/17:0)*	Q('Epilepsy')	-1.29298	0.618531	-2.09041	0.0414874	0.0633939	1.29298	1
sphingomyelin (d18:0/18:0, d19:0/17:0)*	Q('Sex')	0.218454	0.257911	0.847013	0.400869	0.714722	0.218454	5
sphingomyelin (d18:0/18:0, d19:0/17:0)*	Q('Treatment')	0.18229	0.317881	0.573453	0.56881	0.799224	0.18229	7
sphingomyelin (d18:0/18:0, d19:0/17:0)*	Q('Weight_or_height_big')	0.681611	0.352078	1.93597	0.0583163	0.204107	0.681611	2
sphingomyelin (d18:0/18:0, d19:0/17:0)*	Q('Weight_or_height_small')	-0.0606116	0.670758	-0.0903629	0.928346	0.928346	0.0606116	9
sphingomyelin (d18:0/20:0, d16:0/22:0)*	C(Q('Age group'))[T.1]	-0.405407	0.280987	-1.4428	0.155075	0.361841	0.405407	7
sphingomyelin (d18:0/20:0, d16:0/22:0)*	C(Q('Age group'))[T.2]	-0.481695	0.343557	-1.40208	0.166833	0.460787	0.481695	5
sphingomyelin (d18:0/20:0, d16:0/22:0)*	C(Q('Age group'))[T.3]	0.554033	0.916313	0.604634	0.548052	0.844451	0.554033	4
sphingomyelin (d18:0/20:0, d16:0/22:0)*	Q('AED use')	0.284509	0.69915	0.406936	0.685725	0.86242	0.284509	8
sphingomyelin (d18:0/20:0, d16:0/22:0)*	Q('Batch')	0.407902	0.376089	1.08459	0.283107	0.495437	0.407902	6
sphingomyelin (d18:0/20:0, d16:0/22:0)*	Q('Epilepsy')	-1.60346	0.608106	-2.6368	0.0110093	0.0203087	1.60346	1
sphingomyelin (d18:0/20:0, d16:0/22:0)*	Q('Sex')	0.122815	0.253563	0.484358	0.630166	0.802029	0.122815	10
sphingomyelin (d18:0/20:0, d16:0/22:0)*	Q('Treatment')	0.149553	0.312523	0.478533	0.634277	0.799224	0.149553	9
sphingomyelin (d18:0/20:0, d16:0/22:0)*	Q('Weight_or_height_big')	0.622264	0.346143	1.79771	0.0780304	0.218485	0.622264	2
sphingomyelin (d18:0/20:0, d16:0/22:0)*	Q('Weight_or_height_small')	0.599868	0.659452	0.909646	0.367206	0.734412	0.599868	3

## Sheet: Prevalent-metabolites
PatientID	behenoyl dihydrosphingomyelin (d18:0/22:0)*	1-pentadecanoyl-2-docosahexaenoyl-GPC (15:0/22:6)*	eicosanedioate (C20-DC)	vanillylmandelate (VMA)	kynurenate	1-palmityl-2-linoleoyl-GPC (O-16:0/18:2)*	O-sulfo-tyrosine	1-stearyl-2-linoleoyl-GPC (O-18:0/18:2)*	4-vinylphenol sulfate	beta-citrylglutamate	erythritol	7-methylguanine	1-(1-enyl-palmitoyl)-2-oleoyl-GPE (P-16:0/18:1)*	1-palmitoyl-2-eicosapentaenoyl-GPC (16:0/20:5)*	1-myristoyl-2-palmitoleoyl-GPC (14:0/16:1)*	1-(1-enyl-stearoyl)-2-linoleoyl-GPE (P-18:0/18:2)*	indolelactate	sphingomyelin (d18:0/20:0, d16:0/22:0)*	linoleoylcarnitine (C18:2)*	kynurenine	glycerophosphoethanolamine	1-(1-enyl-palmitoyl)-2-linoleoyl-GPE (P-16:0/18:2)*	quinolinate	N6,N6,N6-trimethyllysine	C-glycosyltryptophan	erythronate*	1-myristoyl-2-palmitoyl-GPC (14:0/16:0)	1-palmitoyl-2-linoleoyl-GPC (16:0/18:2)	(S)-3-hydroxybutyrylcarnitine
PED_081	-0.00913621	1.37505	-0.938688	0.760261	-0.396087	0.249019	1.81877	0.637627	1.15114	-1.10244	0.434543	-0.885311	-1.12674	0.565223	0.534116	-0.254608	-0.0915448	-0.0974019	-1.73278	0.238159	-1.7024	-1.38258	-2.3417	-0.451279	-0.627193	-0.0801633	0.127321	-0.109996	-1.14384
PED_082	-2.4926	0.87716	-0.89889	0.527691	0.764427	1.692	0.991937	1.42878	0.621706	-2.18184	-0.356256	-1.33516	-0.258616	1.56066	0.529046	0.376668	0.639183	-2.32137	-2.46973	-0.323284	-1.41126	0.495015	-2.53171	0.197746	-0.924644	-1.21309	0.331124	0.198799	-0.607681
PED_083	-1.11821	1.46781	-0.669474	0.512996	-0.379146	0.522314	1.32702	0.375183	-1.05925	-1.19474	-0.608014	-1.90825	-1.31456	1.93305	0.243849	-0.903091	0.231617	-1.16448	-2.08781	-1.33162	-1.63505	-1.73415	-2.20358	0.396103	-0.364713	-1.14616	-0.0888475	-1.31243	-0.991771
PED_088	-1.24753	-0.101516	0.583825	-0.477778	1.09869	0.305527	0.759049	1.06949	-0.661608	-1.12777	-0.574846	-1.2527	-1.3257	0.997099	-0.273704	0.195207	0.758632	-1.41175	-1.68712	-0.825674	-2.23486	-0.775692	-2.69786	-0.0679888	-1.05263	-0.791935	-0.674968	-0.46155	0.573416
PED_089	1.60302	1.44273	-0.599935	1.58251	-2.04653	0.18829	0.674748	0.847771	-2.18198	-1.46072	-2.02059	-1.82742	-0.768203	0.743267	-0.296158	-0.449569	-1.15541	1.2177	-0.840039	-1.74308	-1.39962	-0.556425		-0.94815	-0.40492	-1.67671	0.171229	0.556119	0.313352
PED_090	0.218642	0.150926	-1.26142	0.0229834	-0.00277275	-0.309028	0.896588	0.00203048	-0.860234	-1.381	-0.671417	-1.09145	-1.66218	1.86657	0.532008	-1.873	0.984561	0.286103	-2.30493	0.795801	-1.47439	-1.2778	-1.30035	0.903514	-0.36011	-0.858308	0.141928	-0.11675	-0.833701
PED_091	-0.509311	0.966334	-0.31236	0.42177	-1.70239	0.378597	1.31305	1.89065	-1.77265	-0.120826	1.18095	-1.46445	0.0792717	1.71181	0.266685	0.0362764	-0.459163	-0.8673	-1.82952	-1.71872	-0.647778	-0.573655	-2.8719	-0.372162	-0.448537	-0.624704	0.2109	0.0757532	0.640542
PED_093	-1.24326	0.360609	-0.664548	0.75719	1.14536	2.99269	0.708986	2.54372	-0.287056	-0.842237	-0.26002	-2.81646	0.951154	0.869321	0.586685	1.75425	0.534629	-1.14174	-2.59918	0.81919	-1.57286	1.80727	-2.00535	0.546536	-1.5564	-1.0747	-0.177084	0.112882	-1.11355
PED_094	-0.461013	0.187025	0.102086	0.983918	-0.732669	1.71319	1.56676	1.88777	-0.400349	-1.14273	0.994364	-1.22966	9.75e-05	0.0724466	-0.198076	0.138015	-0.343148	-0.790984	-1.71892	-1.40002	-1.30139	-0.694503	-3.14909	0.924597	-0.845532	-1.02551	-0.758794	0.643141	0.0902694
PED_096	0.17805	-0.341987	-0.0695588	1.46749	0.507492	0.482238	1.1968	0.988706	-0.328723	0.429492	0.379394	-1.53611	0.211042	1.86923	1.32085	0.230077	0.336375	0.00904885	-2.3295	-0.561037	-0.484964	-0.426803	-1.11463	0.633245	-0.630944	-0.127317	0.913693	-0.595102	-0.931158
PED_098	0.00311406	-0.554128	0.0533648	1.02588	0.216917	-2.12561	1.20476		-0.0626189	0.143847	0.640339	-0.824232	-1.63393	1.17264	-0.903283	-2.14849	-0.089807	-0.736552	-0.253802	-0.223903	-2.46075	-2.48994	-0.739717	0.232541	0.879046	0.145663	-2.20881	-0.483014	3.55394
PED_100	-0.355272	-0.239641	0.219789	0.759616	0.0363153	0.689711	1.54738	1.73277	1.1933	-1.54236	-0.351087	-1.61698	0.23761	0.982139	0.439198	0.482459	0.607796	-0.487982	-2.22464	-0.0609369	-2.11342	-0.499891	-2.1835	-0.582234	-1.10662	-1.0359	0.227422	0.26782	-0.52504
PED_102	-0.95617	-1.05272	-0.915016	-0.153104	-2.24746	1.67631	1.52126	2.03339	0.0531088	-1.40719	-0.0155424	-1.8878	0.638661	1.27576	0.8551	0.478823	-1.0472	-1.43223	-1.90915	-0.315057	-1.03801	0.424014		-0.535458	-0.644083	-0.673623	0.579482	-0.468193	-0.230519
PED_104	-0.691654	0.0908623	-0.325646	2.28337	-0.708832	0.994923	1.76102	1.81193	-1.46625	-0.731999	0.117612	-1.45941	-2.0522	0.589023	-0.719711	0.0488212	-0.99103	-0.686017	-1.18442	-0.536757	-2.01294	-1.05945	-2.18456	-1.09568	0.279205	-0.912627	-1.29683	0.314824	1.56738
PED_105	0.239554	1.19195	-0.542178	0.437419	0.0581325	0.589475	1.38681	0.803693	1.49903	0.442568	-0.0403281	-0.858423	-0.577089	1.25069	0.937603	0.0436454	0.278564	0.583853	-1.4458	1.27348	-1.07996	-0.640048	-1.40191	-0.235453	0.650443	-0.770342	0.890788	-0.213674	1.26931
PED_106	-0.0249708	0.90229	-0.189846	-0.105198	-0.0923938	1.59086	0.806968	1.21165	1.1459	-1.30146	-0.054295	-2.26168	-0.425142	1.13507	-0.0649084	0.890644	0.827531	-0.282234	-1.90414	-0.922959	-1.90911	-0.199638	-3.3837	-0.327509	-1.42038	-0.586681	-0.890236	-0.0673419	-0.813684
PED_107	-0.550484	-1.81793	0.913196	0.759424	-1.01334	1.88702	1.80798	1.59031	-0.285264	-0.795394	0.157785	-1.52624	0.271771	-0.119152	0.356634	0.376772	-1.68562	-0.54971	-1.67451	-1.76607	-1.64023	0.533315	-3.03228	-0.571205	-0.626071	-1.48721	-0.772593	-0.194936	-1.38613
PED_108	0.539343	0.802783	-0.499598	-0.745131	0.0495313	-0.367293	0.503877	0.353844	0.0494726	-0.280492	0.0100466	-1.66497	-0.644994	1.32978	0.886962	-0.181242	-0.0267402	0.467575	-2.77208	-0.245019	-1.10792	-0.794823	-1.96304	2.07531	-1.26257	-0.964425	0.822293	0.25197	-1.64857
PED_092	0.604865	0.619777	-0.869771	2.4379	-1.34752	-0.0477613	2.10053		0.0356157	-1.2036	1.17392	-0.480715	0.343836	1.37951	-0.168125	-0.739448	-0.0777558	0.292166	-1.00785	-0.583288	-0.981291	-0.294552	-1.70096	0.691614	0.88021	0.324691	-0.770943	-0.281679	2.05198
PED_097	-0.781537	0.283309	0.162298	0.59148	0.622537	1.28699	0.804241	1.21099	-0.72053	-0.452925	-0.606216	-2.3981	-0.934201	1.446	0.747447	-0.223934	0.679324	-0.54362	-2.3393	-0.97247	-1.16597	-1.33407	-3.1682	0.427129	-1.97624	-1.23699	-0.0580053	0.438482	-1.02205
PED_002	-0.44062	1.16536	-1.0582	0.331206	0.474205	0.228817	1.21946	1.12959	-1.2415	-1.27534	-1.50738	-1.5104	-0.417373	1.52898	-0.0900068	-0.135856	-0.0210462	0.0102889	-1.83005	-0.329422	-2.11086	-1.01078	-2.56617	-0.578276	-0.449295	-0.914211	-0.0579535	0.258982	1.7282
PED_003	0.423628	0.311671	-0.450851	-0.100249	0.361306	-0.716631	1.59943	-0.436892	1.01323	-1.49729	0.0692413	-1.24802	-1.9378	2.01404	0.992255	-1.75762	0.874373	0.148013	-2.2409	0.0634693	-2.15024	-2.541	-0.706293	0.133179	-0.671631	0.323413	0.56267	-0.479056	-0.247619
PED_005	-0.277132	1.31303	-0.745417	-0.257452	-1.14536	0.732866	0.832334	1.76901	0.191548	-1.84781	-0.652676	-1.73069	0.0243579	1.6757	0.917855	0.487163	-0.156341	0.271746	-1.72373	-1.42681	-1.05822	0.224494	-2.04505	-0.678373	-1.57696	-0.776464	1.02435	0.325151	-1.09432
PED_006	0.0292772	0.251933	-0.273315	1.21949	-0.321703	0.514217	0.501336	1.2874	1.87389	-0.821036	-0.663351	-1.67467	0.254657	0.932799	0.739406	0.658739	0.149012	0.160674	-2.87042	-0.274889	-1.29277	-0.808468	-1.39046	-1.09144	-1.51489	-0.345823	0.474485	-0.476493	-1.51534
PED_007	-0.613032	2.13478	-0.59769	0.713653	0.38409	1.74443	1.43291	1.03946	-0.940694	0.290032	0.502648	-1.77618	0.654615	1.12794	0.560199	0.0764404	0.327105	-0.200194	-1.53664	0.148505	-0.013822	-0.109945	-1.50646	0.702418	0.0983398	-0.608984	0.448567	0.221678	0.300351
PED_009	0.942954	1.75295	-0.59772	0.654983	0.655954	0.571139	0.614387	0.759809	-0.759326	0.270765	-0.0616402	-1.78247	-0.338974	2.87033	-0.228364	-1.1358	0.0613823	0.997275	-2.27415	-0.789633	-0.785798	-1.03256	-2.98562	1.74741	-0.685749	-0.8909	-0.465909	-1.46969	-1.47536
PED_010	0.0416544	1.24136	-0.617835	0.665868	-0.125541	0.102036	1.11939	0.891596	-0.0733205	0.56598	-0.250618	-1.54381	0.583417	1.41729	1.08253	-0.359346	0.207973	0.527258	-2.81454	0.532761	-0.733988	-0.919375	-2.70929	-0.359887	-0.5288	-0.349914	1.04674	-1.05617	-0.151203
PED_011	-1.51159	-1.44022	0.310326	0.972479	0.0115929	0.895369	2.49632	1.08818	-0.246141	-1.52674	-0.565027	-0.590391	0.0773146	0.0646941	-0.763511	0.616866	0.938663	-1.19068	-1.14864	0.335576	-1.40746	-0.523891	-1.00976	1.24952	0.351454	-1.0754	-1.34236	-0.487423	0.07622
PED_013	-0.204552	0.823875	0.556538	1.31804	0.440725	-0.58043	0.520325	-0.470143	-1.98255	-0.515651	-0.499808	-1.56637	1.10072	1.40502	0.379626	-0.676828	0.0843024	0.136602	-1.20942	-1.35833	-1.11623	0.0818974	-2.10687	-1.01997	-1.06062	-0.540368	-0.20787	-0.836285	-0.203116
PED_014	-0.546861	0.267438	0.550021	0.0568571	0.027422	0.216197	1.18909	0.859287	-0.252924	-1.49313	-0.8407	-1.22442	0.223951	1.86893	1.74435	0.0129805	0.20586	-0.323424	-2.17441	-0.867095	-0.63951	0.275435	-2.34904	0.0771386	-1.88678	-1.49167	1.40343	0.993552	-1.60784
PED_015	0.650179	0.34003	-0.417795	0.117908	-0.499419	-0.366153	0.856725	0.46459	-0.675948	-0.42236	-0.0622179	0.0805106	-1.21431	0.818072	0.428314	-1.52483	-0.851928	0.744536	-2.63481	-0.0255983	-1.40153	-2.16365	-1.64878	-0.40723	-0.091893	0.229138	0.0646888	-0.927218	0.550423
PED_016	-1.24222	-0.268854	-0.346565	3.51535	1.39077	0.260104	2.63976	0.753166	0.454534	-0.43844	1.54853	0.115776	-0.667717	0.709103	0.25074	-0.350817	1.32376	-0.889437	-0.818453	0.256554	-1.6748	-1.62826	-1.04545	1.04643	0.723557	0.578278	-0.782606	-0.604472	-0.0835869
PED_017	-1.08903	-0.920175	0.42248	0.924998	1.08473	2.26374	0.95024	1.59177	1.42661	-0.181177	0.773788	-1.03401	1.9015	1.3663	0.96581	1.82392	0.965356	-0.795728	-1.73452	-0.575671	-0.82266	1.65389	-2.55464	0.56325	-1.44351	-0.784241	0.467062	-0.0613947	-0.770155
PED_018	-0.878983	0.223339	-0.177734	0.358282	-0.805773	-0.0646135	1.20158	-0.0752441	-0.927698	-0.188755	-0.373827	-1.24457	-1.1609	0.76887	0.456204	-1.54354	-0.4668	-0.722531	-1.48419	-0.842324	-1.14182	-2.6531	-2.10902	-0.31531	-0.514822	-0.721295	-0.434522	-1.1189	-0.0894327
PED_019	0.52839	0.984292	-0.618737	1.49633	-0.707604	0.841491	1.37276	0.846858	-0.000503412	-1.07176	-0.40765	-1.12954	0.318179	0.690476	0.607311	0.704705	0.142062	0.276605	-2.58422	0.931599	-1.40942	0.288347	-1.34621	0.264766	-0.30212	-0.196215	0.373022	0.473891	2.05592
PED_020	-0.0122782	-1.84311	0.824211	0.834173	-1.81665	0.352662	1.33705	0.824448	0.376225	0.441614	0.980221	-0.80801	1.31556	-0.00669796	0.302579	0.369449	-0.152468	-1.19242	-1.60627	-1.77678	-0.183695	-0.128702	-2.10434	-0.946651	-0.439012	0.115049	-0.699523	0.0864233	-1.58482
PED_021	-0.378222	-1.99147	0.45517	0.524637	0.0140965	0.724153	1.97216	1.48148	-0.14634	0.67346	-0.0829508	-1.70862	0.224731	0.89655	0.643413	-0.452258	0.0335678	-0.625429	-1.78629	-1.01372	0.097924	-1.11784	-2.3061	-0.671647	0.0586674	-0.299276	-0.761519	0.581246	0.310651
PED_022	-1.20534	-1.08805	-1.36076	0.976252	-0.141022	0.731483	0.597651	0.309936	-0.038151	-0.993855	-0.922974	-1.24003	0.134181	-0.486867	-0.00677649	0.53303	-0.478223	-1.31327	-1.36586	-0.236325	-1.23664	-0.175173	-2.27074	0.890248	-1.20563	-0.717181	-1.34585	-0.651885	-1.0606
PED_024	-0.704524	1.11436	-0.741749	0.165474	-0.172654	-0.449065	1.67231	0.264958	-1.49655	-1.15418	-0.539193	-1.57915	-0.636	1.78084	1.19273	-0.442242	0.984315	-0.0829307	-2.21321	-0.914034	-1.7551	-0.924006	-2.16946	0.175325	-1.0231	-1.13679	0.590075	-0.778435	-0.865905
PED_025	-1.1478	0.0589692	-0.685847	0.0524474	1.24417	0.124977	1.17683	-0.0112934	-1.49352	0.19	-1.68499	-1.22161	-0.000434481	1.00392	0.328464	-1.40498	1.01908	-1.42665	-1.6616	0.588704	-1.24211	-1.80557	-2.45456	0.0799966	-1.02124	-1.31094	0.389621	-0.4232	-0.0292318
PED_026	-0.241763	-0.566549	-0.725478	0.105751	0.681662	0.813536	1.6947	1.2563	1.26723	-0.499399	0.419462	-0.882463	0.23439	0.520239	-0.0925853	0.672353	0.504863	-0.31793	-1.3414	-0.612275	-1.2007	-0.222924	-1.56968	1.09656	-0.376733	0.052268	-1.14719	-0.201382	2.02417
PED_028	0.358567	0.805996	-2.18675	-0.697902	0.468634	0.803146	1.1671	-0.35652	0.682892	-0.647141	-1.08029	-2.07409	0.12689	2.47042	0.519851	-0.954205	1.00372	0.257331	-2.33718	0.119758	-0.746984	0.252571	-2.02719	1.95226	-1.9428	-0.721649	-0.453772	-2.16409	-2.05397
PED_029	-0.743628	0.877563	-1.80491	2.00446	2.77746	0.287364	2.79859	0.702075	-0.0465376	-0.723605	1.95387	-1.28828	-0.682909	1.18161	1.20835	0.213632	3.09765	-0.193348	-1.55417	1.72119	-0.142539	-0.277371	-0.973664	0.82566	2.41207	1.44536	0.472625	-1.44157	-0.458528
PED_032	0.251419	-1.03588	0.136807	1.18558	0.349356	2.55093	1.96528	2.05212	-1.17327	-0.317569	-0.994234	-1.59873	1.27638	0.844466	-0.549141	2.36299	-0.526177	-0.113613	-2.32823	-0.179214	0.268493	1.48449	-2.51621	1.32387	-1.25233	-1.44546	-0.985329	-0.544961	-0.256541
PED_033	-0.238854	0.653149	-1.03988	1.32177	-0.0379002	0.0833771	1.62433	1.26334	-1.73755	1.0559	-0.679342	-1.25102	0.00343853	0.410658	0.587774	-1.44143	-0.210312	-0.232459	-2.07264	-0.649917	0.152641	-2.6085	-2.46533	-0.92865	1.41425	-1.02471	-0.0753063	-0.357737	-1.52241
PED_034	0.768226	0.0179476	-0.807403	1.27497	0.000445641	1.11122	1.25994	1.15329	-0.700892	0.38049	-0.890068	-1.58963	-0.448851	0.923171	0.474562	0.240873	0.200611	0.665359	-1.40264	-1.02652	-1.06524	-0.857346	-2.03861	-0.717704	-0.752376	-1.37247	-0.276822	-0.32653	0.882838
PED_035	0.349795	0.979122	-0.23645	0.420506	-1.50148	0.845693	0.67172	1.35447	-0.33417	0.131956	1.39957	-1.59687	-0.41226	1.84719	0.745749	0.0320938	0.675502	0.286145	-1.92828	-0.981441	-0.223988	-0.583634	-1.5621	-0.437087	0.00188229	0.388302	0.0122	-0.204273	-0.410703
PED_036	-0.949042	-1.24367	-0.166112	0.726139	-1.69738	0.469002	1.84136	0.0522355	2.24739	-0.285392	0.532201	-1.4482	2.36782	0.772177	1.40726	1.63842	0.915087	-1.58691	-2.46427	-0.460811	-0.160517	1.99008	-2.33481	-0.641434	-0.90966	-0.0294175	0.0349401	-0.101902	-1.18697
PED_037	-1.76464	0.566945	-0.312956	-0.410965	0.000370967	1.19573	1.00587	1.64884	2.00512	-1.39344	-0.0830673	-1.60285	-0.731033	0.982629	0.22803	-0.192271	1.56329	-1.56695	-1.63927	-1.02318	-1.4342	-1.06349	-2.46243	0.00315069	-0.380422	-0.559701	0.223211	0.671843	0.530296
PED_038	0.191926	1.15192	-0.596223	2.69726	1.8167	1.06102	2.59945	1.08022	0.386042	-0.473191	0.710351	0.918595	-1.70541	1.27479	-0.316629	-0.963875	2.04018	0.397	-1.33944	0.493484	-1.47249	-2.37919	-1.28543	0.972769	3.16876	0.103303	-0.892576	-0.0636125	1.82101
PED_039	-0.753424	1.53785	-0.190106	1.4032	-0.594762	0.224748	1.0485	0.719791	-1.43673	0.674438	-0.477988	-1.95839	-0.487571	1.71587	0.766348	-0.0520122	-0.458158	-0.753783	-1.66824	-2.31856	-0.48987	-1.65836	-3.34718	-1.27556	-0.127999	-0.928111	0.227392	-0.146587	1.83923
PED_041	-1.0977	-0.745384	-0.519747	0.404745	0.34034	-0.437612	1.17024	-0.394842	-0.135634	-1.37897	0.36614	-1.56478	-1.6109	0.160792	0.88277	-1.27036	0.0703149	-1.16534	-2.31272	-1.21446	-1.19228	-1.64501	-2.98023	-0.00228983	-1.61496	-0.689499	0.0995077	-0.277996	-1.13451
PED_042	0.0513452	0.637032	-0.00676566	0.249168	-0.402527	0.284106	1.8232	1.21079	-0.770259	-1.0818	-0.790678	-0.354727	-0.00118775	0.783381	0.184421	-0.149609	-0.872821	0.0923082	-1.3984	-0.492411	-1.42359	-1.05188	-1.61629	-0.200436	0.613158	-1.14907	-0.114997	-0.00645954	0.447095
PED_043	-0.500057	0.448637	-0.771965	1.0609	-0.884546	-0.391244	0.835867	0.559373	-1.14555	-0.268175	-0.985833	-2.16207	-0.501016	1.54427	0.00902882	-0.503217	-0.850542	-0.36386	-2.66737	-1.00393	-1.17132	-1.0938	-2.03501	-0.944193	-0.989669	-0.837107	-1.38963	-1.06935	0.197979
PED_044	0.179277	0.398677	-1.21375	-0.30437	0.272721	0.537727	0.206212	0.336555	-0.646716	-0.811944	-0.0511529	-2.15176	-0.392388	1.0462	0.562126	-0.31201	-0.214117	0.0548724	-2.77811	-0.865226	-1.17517	-1.39391	-2.4343	-0.948536	-1.70046	-0.396793	0.350208	0.00987759	-0.884338
PED_046	0.667836	2.62888	0.348706	2.48884	0.75251	0.402367	1.04625	0.897248	-1.33154	0.281752	-0.000751114	-0.0449681	0.453312	1.35553	0.558702	0.570294	0.946357	0.845494	-1.59311	0.160714	-0.727467	0.12675	-1.75138	-0.863816	0.801689	0.519697	1.02655	1.15443	0.2015
PED_047	-0.167482	0.19167	1.35167	1.27549	-0.0119675	2.06779	0.946073	1.4085	-1.02722	-0.417192	-0.882241	-1.74041	0.104532	-0.0805883	-0.276076	1.03292	0.285869	-0.758027	-2.31661	-1.42862	-0.878974	0.0679612	-2.39111	-0.166062	-1.14719	-1.16352	-1.28511	-0.285155	-0.344768
PED_048	-0.0435449	1.08784	-0.231038	0.0168085	-1.82105	1.06043	0.256369	1.01619	0.937325	-0.844849	-0.865276	-2.06806	-0.00463133	1.24919	1.05067	0.515805	-1.34165	-0.735324	-2.05637	-2.58768	-0.847804	-0.634643	-2.44578	-0.502108	-1.70956	-1.05415	1.29458	0.846083	0.103565
PED_049	1.12314	2.04671	-1.1672	0.209118	0.649566	-0.0740686	0.615155	-0.16209	0.789103	-0.816609	-0.237812	-2.7392	-0.297711	2.98245	-0.190055	-0.774503	-0.0491969	0.732993	-2.50231	-1.15635	-1.23374	-1.18246	-2.30374	-1.04511	-1.80882	-0.798286	-0.562337	-1.33614	-0.707362
PED_053	0.118146	0.812941	0.0349595	0.827264	0.951394	0.659982	0.573358	0.507341	-0.797755	-0.729243	-0.928373	-0.512689	-0.316278	1.35813	0.26146	-0.313348	0.286329	0.331072	-1.5001	-1.016	-0.62586	-0.403423	-1.04042	0.202749	-0.413989	-1.2152	-0.045238	1.00685	0.283104
PED_055	-0.201379	-0.141372	0.109986	0.527651	-0.611094	1.12598	1.18293	1.60761	-0.272252	-0.572064	-0.388093	-0.836097	0.251585	0.974757	-0.442733	0.280099	1.31814	0.106865	-1.00043	-1.27254	-0.90208	0.312021		0.829725	-1.09839	-1.3851	-0.28366	0.181877	0.395322
PED_056	-0.37362	-1.41061	0.113825	2.69807	-0.337175	2.06863	1.15965	2.05722	1.70765	-0.674242	-1.16986	-1.26236	0.068365	1.63325	-0.078264	0.457388	0.343768	-0.557289	-1.61865	-0.878744	-0.585017	-1.04436	-2.5984	-0.787407	-1.6675	-1.86669	-1.17012	-0.629834	0.400508
PED_057	-0.49162	-0.135963	0.139374	1.35508	0.631265	1.36137	1.7795	1.53914	-1.41208	-0.395379	-0.808263	-0.277191	0.50599	0.739937	0.14302	0.843607	-0.0113996	-0.653173	-1.62083	-0.266627	-0.748922	0.250052	-1.97962	0.148638	0.627996	-0.43341	-0.548747	-0.326613	-0.699392
PED_059	-0.518401	-0.161759	-0.168634	0.27865	0.591222	2.67582	1.28874	2.48336	0.484506	-0.557622	-0.438353	-1.40207	0.797121	-0.0107079	0.32203	1.57333	0.487177	-0.607144	-1.78991	-0.425795	-0.321474	1.59961	-2.49699	1.30654	-0.661207	0.125427	0.251552	1.12107	-0.37343
PED_060	-1.36649	0.482132	-1.0955	1.71894	1.56638	0.63076	1.46438	0.353034	0.58638	-0.120326	0.137015	-1.36211	-0.228567	1.14605	1.28482	-0.997705	2.35374	-1.3222	-3.25789	0.683469	-1.30155	-2.12802	-2.14032	0.327201	0.0622894	-0.894045	0.911285	-1.03258	-1.28783
PED_062	-0.462157	0.360767	0.177289	1.1582	-0.257539	0.896864	1.37391	1.1219	-0.0872608	0.658387	0.669677	-1.94871	-0.760652	0.563304	0.951922	-0.629224	0.426148	-0.543019	-2.42464	-1.58926	0.0383618	-0.744903	-1.97994	-0.719615	-0.174239	-0.0579524	0.822324	-0.105052	-0.468506
PED_065	-0.547867	0.659803	-0.806866	0.690666	-1.23513	1.17651	1.48619	1.19237	-0.439068	-0.736443	-0.907652	-1.31684	0.0668353	1.14411	0.65562	-0.205986	-0.217255	-0.196471	-2.78553	-1.48545	-1.43301	-0.428618	-2.16606	-0.122672	-0.180242	-0.947914	0.716073	-0.660559	-0.430365
PED_068	0.0406777	0.221563	0.277356	0.222809	0.541975	0.213801	1.81758	0.10759	-1.06821	-1.15678	-0.180882	-1.3096	-0.864562	1.06066	0.387523	-1.20683	1.61884	0.0480362	-1.38796	-0.0934601	-1.17863	-1.41614	-1.95377	0.610273	-0.535848	0.03474	0.170549	-0.380822	-0.527556
PED_069	0.661093	0.210189	1.07215	1.17928	0.460849	1.12857	1.32616	0.960409	2.4384	-0.502537	-0.470352	-2.26073	0.00174992	0.83506	-0.43484	0.745449	0.757077	-0.223411	-1.84493	-1.3309	-0.979144	0.150991	-2.82373	-0.859303	-0.623505	-0.606658	-1.06714	-0.196417	-0.450187
PED_070	0.0846576	0.842319	-0.434232	0.607155	-1.57192	-0.999738	1.32617	-0.320199	-0.297415	0.264395	3.00876	-1.08272	-0.501222	2.23258	0.388039	-1.3622	0.145659	-0.140437	-2.83798	-0.43671	0.386387	-2.07993	-1.42309	-0.244369	0.559479	0.885435	-0.154515	-0.690612	-0.198068
PED_073	-0.2751	-0.0955977	0.806597	1.90357	-0.558088	2.29732	0.659519	1.28483	-0.123871	0.614245	0.450132	-1.37189	0.344513	1.09307	0.1856	0.779005	-0.101297	-0.43826	-2.92553	-0.443916	-0.101205	-0.0580066	-1.63624	-0.203652	0.127339	0.179671	0.423889	0.403216	-0.501035
PED_074	0.701436	0.490146	-0.208641	-0.18121	1.53487	0.0978878	1.34042	-0.335781	-0.805298	0.045989	-0.395268	-1.04208	0.717103	1.56463	0.810979	-0.643836	0.892767	0.773554	-2.8814	0.0617056	-0.372014	-0.15384	-1.27118	-0.255438	0.660213	-1.1796	0.27897	-0.759723	-0.832978
PED_075	-0.357759	1.25535	-0.611665	0.863337	-0.31372	1.49122	1.50067	1.25344	-0.751304	0.688384	-0.685671	-1.80544	0.850152	2.66529	0.247621	0.765407	0.88695	-0.710194	-2.84622	-0.9983	0.143916	1.07605	-3.24194	0.791097	0.124015	-0.996476	0.297472	-0.358399	-1.09843
PED_076	-0.328719	0.584484	-0.226178	0.903736	-0.247818	0.538531	1.3394	0.416351	-0.296514	-0.0705959	-0.180085	-0.694058	0.143115	1.4126	0.610255	-0.0159449	0.349139	-0.444338	-2.13221	1.23524	-0.703193	0.0656764	-1.00347	0.592099	-0.124643	-0.371879	0.463023	-0.611024	-0.369784
PED_077	0.920732	0.811518	-0.650571	0.780348	-0.959266	1.80893	0.803798	0.885542	-0.603783	1.58379	-0.363535	-1.28829	1.73817	1.3783	1.32826	1.60045	-0.235609	0.76572	-3.42893	-0.0530277	0.129675	1.51269	-1.35535	-0.452608	0.849091	-0.636994	1.3967	-0.26687	-0.393995
PED_078	-0.189955	0.235297	-1.21714	0.302401	0.172234	3.3391	1.36186	1.51488	0.364695	-1.10854	1.13611	-1.93307	1.24361	1.20262	0.317336	1.41164	0.965018	-0.106821	-3.06333	-0.391636	-0.710464	1.27581	-1.82249	2.97476	-0.246584	0.996981	0.309785	-0.36645	-2.03489
PED_095	-0.175995	1.91527	-1.47459	0.32999	-0.958734	-0.105127	0.532826	0.211548	-0.164123	-1.74943	-0.0531286	-3.38536	-2.0102	1.77589	0.517781	-2.26422	-0.91403	0.423393	-2.97828	-1.64709	-1.4518	-3.22221		0.250053	-1.79641	-0.854224	0.166495	-0.67981	-1.5335
PED_084	-0.40409	1.70084	-1.19483	-0.589344	0.269038	-0.24344	0.563709	0.193946	-1.11576	-1.57752	-1.5728	-2.86928	-0.481754	1.95301	1.74353	-1.08638	0.499112	-0.153139	-2.49612	-0.219366	-2.05839	-0.538631	-2.94898	-0.481536	-1.46953	-1.23059	2.25005	-0.51559	-0.872714
PED_085	-1.55059	1.25913	-1.77257	-1.34283	-3.04143	-0.322649	1.23827	0.360409	0.08995	-1.38197	-1.33873	-1.59402	-1.83846	1.9499	1.47993	-1.60992	-0.0991265	-0.935096	-2.65164	-2.85908	-1.8709	-2.88803	-4.15974	-0.971406	-1.45772	-2.09325	0.943526	-0.479678	-1.59333
PED_086	-1.85339	1.74823	-1.6898	-1.07516	-3.27913	0.890285	0.225322	0.0676313	-0.528962	-1.26018	-1.67345	-2.11483	-0.213144	2.76567	1.27635	-0.290258	-0.0952827	-1.61114	-3.21696	-0.948045	-1.61896	-0.277296	-2.35136	-1.59133	-2.3739	-1.86587	1.57814	-0.894351	-1.3436
PED_087	-1.47416	1.17588	-2.07115	1.0964	-3.04845	-0.805688	0.69248	-0.140401	0.125473	-2.61921	-0.896118	-0.93817	-0.346594	1.11909	2.15943	-1.15013	-1.28928	-0.591006	-2.7806	0.215503	-2.79925	-1.02156	-2.01892	-0.59821	-0.72784	-0.661742	2.24874	-0.608254	-1.69498
PED_099	-1.20777	1.62489	-0.82254	-1.49591	-0.525867	-0.286791	0.358226	0.411675	0.135151	-2.07287	-0.976667	-2.15524	-1.30327	1.98654	0.538484	-1.28732	-0.525748	-0.851589	-2.96329	-0.899151	-1.54188	-1.19559	-4.13958	-1.13868	-2.08297	-1.3154	0.32004	-0.714236	-1.49694
PED_101	-1.1509	1.11802	-1.58522	-0.600891	-0.224951	-0.386714	0.89085	-0.428561	-0.427568	-1.36875	0.0469208	-2.22378	-1.30484	1.61097	1.24579	-0.591659	0.0750759	-1.07284	-1.35234	-0.92415	-1.54128	-1.86404	-2.729	-0.421516	-1.13461	-0.754847	0.551003	-0.146391	-0.74148
PED_103	0.305366	2.38488	-0.642699	-0.844817	-1.08238	0.27892	0.726537	1.35784	-0.899538	0.516209	-0.233562	-2.68565	-0.248527	2.48741	1.48021	0.668766	-1.3961	1.00736	-2.55776	-2.10225	-0.901618	-0.628829	-2.93055	-1.76691	-1.03625	-0.834145	1.72354	-0.399323	-0.281048
PED_109	-1.33843	0.892276	-1.85282	-0.738386	-1.4095	-1.63346	1.23667	-0.512698	-0.584737	-1.5728	-1.51126	-1.68191	-1.26841	1.97652	1.31901	-1.80998	0.522801	-1.18306	-2.7963	-0.209451	-1.4056	-2.20726	-2.42642	-0.538049	-0.582233	-1.03028	1.27207	-1.28429	-0.695574
PED_110	-0.0319228	1.04907	-1.07445	-0.992354	-0.927485	0.0167626	0.925585	0.406918	-0.605208	-0.357764	0.00404526	-1.84745	-1.38716	1.14479	0.449807	-0.263191	0.193497	-0.383047	-2.10439	-0.287825	-1.16996	-2.41624	-2.27097	-0.469185	0.133138	-0.271606	-0.601695	-1.05613	-0.12435
PED_004	-0.360921	0.704046	-1.29426	-0.689142	-0.687477	0.513097	0.894934	0.287343	0.0207839	0.194167	-1.3681	-1.81884	0.409637	1.78094	1.61272	0.355575	-0.375742	-0.0708336	-2.98237	-1.34969	-0.841134	0.149848	-2.19468	-0.651335	-1.88132	-1.17769	1.52388	-0.66831	-1.10832
PED_008	-1.57184	-0.0716779	-0.698668	-1.01446	-0.934237	-0.0499829	1.10747	-0.402304	-1.88627	-1.2619	-1.56504	-1.43753	-0.638204	0.858337	0.612259	-0.3574	-0.211844	-1.15706	-2.07613	-1.57427	-1.73944	-0.430972	-3.31906	0.706814	-1.96768	-1.93054	0.28563	-0.941077	-0.525194
PED_012	-1.25019	0.868955	-0.287868	0.529201	-1.01559	0.747763	0.769496	1.1655	-1.09169	-1.2377	0.336791	-1.16586	0.656426	1.63205	1.43998	-0.401358	0.833634	-1.00187	-1.59136	-0.365976	-0.707127	-0.207436	-1.96685	-0.62129	-0.934009	-0.998619	0.903176	-0.553306	-1.10417
PED_023	-1.38481	1.42984	-1.9854	-1.60308	-4.73025	-1.0357	-0.230662	-1.9456	-0.980726	-0.875717	-0.993981	-2.60851	0.086478	1.71316	0.348741	-0.994965	1.56902	-1.23491	-2.34854	-1.63312	-1.86367	-1.50375	-2.75875	0.0693649	-1.29014	-1.35927	-0.290997	-0.867886	-0.199454
PED_027	-1.78383	0.969251	-0.577464	-0.273401	-1.23696	0.0483417	0.722433	-0.853446	-1.79623	-1.35095	-0.71816	-1.52447	0.128028	1.50453	0.45013	-0.106928	-1.76617	-1.73555	-1.96772	-1.8341	-1.16831	-0.407057	-3.11166	-0.232161	-1.08118	-0.713322	0.226698	-0.858933	-0.531067
PED_030	-1.09281	2.24548	0.735694	0.611166	-0.901702	0.222398	1.36302	1.09221	-1.38963	-1.37205	-1.08961	-1.6672	-0.0289449	1.74289	0.7316	-0.294628	-0.682419	-0.974856	-1.71891	-1.1417	-1.57329	-1.3098	-2.52858	-0.507622	-1.37842	-1.27468	0.422391	-1.15864	-0.289521
PED_031	-2.14222	1.55659	-1.29367	-0.660488	-2.35856	-0.482577	1.1296	0.299302	-0.653335	-0.993962	-0.481428	-2.86808	-0.37181	1.18983	0.970031	0.23786	-1.60543	-1.38747	-2.80569	-0.672811	-1.98155	-0.556207	-2.19792	-0.296801	-0.431704	-0.443741	0.801887	-1.22254	-0.843681
PED_040	-0.980059	0.101902	-1.41621	-0.272106	-0.342745	0.0608156	0.71816			-1.03877	-1.26196	-1.86459	-1.287	0.61759	0.496801	-2.58609	-0.653772	-0.909371	-1.53539	-1.25568	-2.11755	-3.59594	-3.55071	-0.746891	-1.13147	-0.92756	-0.418326	0.607473	0.337673
PED_045	-0.0242427	1.64877	-0.0263989	1.85754	-1.99898	-1.11017	1.10763	-2.34682	-0.980017	0.42667	0.60114	-0.668175	-1.73415	0.44431	0.845736	-2.58921	-0.641067	0.373089	-2.46075	-0.1409	-0.456661	-3.44938	-1.05243	-0.527359	0.21879	-0.177665	0.442384	-0.979012	-0.905679
PED_050	-1.53484	0.973215	-1.11213	-0.271208	0.18001	0.0702393	0.356289	0.464888	-0.226128	-1.28648	-0.69216	-2.69469	-0.0146974	1.29954	1.40223	-0.351092	-0.308899	-1.13205	-2.69451	-0.831612	-1.32999	-0.670783	-3.2194	-0.863985	-2.16921	-1.49337	1.53289	-0.755593	-1.0891
PED_052	0.409389	-0.249469	0.13108	1.79912	-1.06054	-0.653731	1.37778		-0.985016	-1.84643	-0.562514	-1.42505	-0.256023	1.40756	-0.0644518	-0.587759	-0.382494	-0.589586	-1.92661	-1.24454	-1.88371	-0.633903	-1.83803	-0.565503	-1.4635	-1.01833	-1.02966	-0.615824	0.0304223
PED_054	-0.883095	1.47851	-1.26047	0.51859	-0.362233	1.3009	0.680873	0.634146	-1.66913	-1.35907	-1.23552	-2.08729	0.0467465	3.00301	0.250198	0.763993	-1.89901	-1.15772	-1.6536	-3.39647	-1.32007	0.0114479	-4.56338	-0.60317	-1.87096	-1.3345	0.176912	-1.91665	-0.288029
PED_058	-1.59671	1.21203	-2.93248	0.722892	-0.667723	-0.886897	1.02148	-0.0726584	-1.53568		-0.505428	-1.35757	-1.86175	1.33663	0.0112662	-0.211172	-1.30109	-1.13159	-2.64319	-0.904847	-2.44411	-2.03141	-2.15105	-0.746094	-1.45966	-0.654564	-0.0411922	-0.360819	-0.468544
PED_061	-0.707774	0.319052	-0.130372	0.471238	0.563018	0.179134	2.20028	-0.124749	-1.35612	-1.03034	0.130168	-1.00731	-1.55432	0.885356	0.160402	-0.661325	0.923022	-0.758594	-2.68599	-0.395752	-2.09912	-1.50765	-1.22275	0.490893	-0.372935	-0.522768	-0.785228	-1.51185	-0.487927
PED_063	-1.01996	0.112914	-0.150977	1.90873	0.630817	0.605218	1.53354	1.51131	-0.124324	-0.956303	0.108601	-1.29906	-1.20802	1.45152	0.566741	-0.801178	1.19567	-0.905575	-2.12781	-0.755783	-1.1082	-1.1497	-2.09803	1.27702	0.260072	-0.0417629	0.750146	0.484989	-0.792861
PED_064	0.153043	-0.0853131	-0.146291	0.00992091	-0.464671	0.478707	1.17582	0.46271	-0.291294	-0.260485	0.249361	-1.0919	-0.695883	1.53091	0.314868	-1.09769	0.491147	0.028843	-2.51885	0.203007	-0.315501	-1.19422	-2.62593	0.0773451	0.161571	-0.636945	0.0714055	0.203899	0.172527
PED_066	-0.7467	2.14621	-1.30404	0.444947	-1.80142	0.881647	0.779972	0.577731	-1.04907	-0.757409	-0.872399	-2.09355	-0.790167	2.77394	0.00636589	-0.480127	-1.16776	-0.294904	-2.65595	-1.39194	-0.953402	-0.841282	-1.99005	0.959201	-0.0331374	-0.533661	0.0952705	-0.455362	0.366553
PED_067	-1.30858	1.16549	-0.926116	0.197551	0.305618	-0.289841	0.908716	0.365494	-0.270864	-1.03759	0.229911	-1.82633	-0.763877	1.43669	0.850969	-0.253475	-0.170969	-0.788232	-2.85534	-0.287386	-0.837737	-1.21325	-1.83834	-0.669178	0.55283	0.0161428	0.609694	0.394265	-2.33134
PED_071	-1.60571	1.76284	-1.77329	-0.0455041	-1.10136	0.265915	0.495756	-0.198226	-2.83496	-1.04357	-1.32295	-2.4725	-0.784539	2.33152	1.01223	-0.717997	-1.40115	-1.1719	-1.87701	-2.73278	-1.12964	-0.602688	-3.39128	-0.839004	-1.72283	-1.04856	1.2628	-0.314662	-0.125698
PED_079	-1.85403	0.453993	-2.96853	-1.04219	-1.51307	-3.21496	0.396204		-3.09904	-1.75553	-0.592319	-1.93316	-1.51508	1.7935		-3.35095	-4.74429	-2.1064	-1.94541	-2.59011	-2.74946	-3.95201	-1.83648	-0.867489	-1.10961	-1.48179	-1.34421	-1.21772	-1.21477
PED_080	-1.40397	0.927788	-1.32024	0.269461	-1.50318	1.87356	0.534896	1.73392	-0.771637	-0.149365	-1.41061	-1.37916	0.552504	1.0652	0.714416	0.924282	-0.626526	-1.2843	-2.6206	-2.47149	-0.27805	-0.0127645	-3.15968	-0.387707	-0.0713102	-1.38152	1.0071	0.0818905	-0.79714

[truncated: 3 more sheets: Prevalent-results, Treated-metabolites, Treated-results]
