# Supplementary material for: Exploratory analysis of epilepsy biomarkers using untargeted metabolomics across multiple cohorts
Source: Front Neurol. 2025 Dec 1;16:1684456. doi: 10.3389/fneur.2025.1684456 (PMC12703977; doi:10.3389/fneur.2025.1684456)
Supplement: Supplementary file 1 [file Data_Sheet_1.zip › Supplements/Table S6_AD-C_metabolites_statistical.xlsx]

## Sheet: Leht1
Table S6. Statistical analysis of the metabolites in AD-C cohort.
HMDB	Metabolite	p-value	rank	BH-corrected p-value	AD_003	AD_002	AD_009	AD_001	AD_011	AD_006	AD_010	AD_004	AD_008	AD_007	AD_005	AVERAGE...17	STDEV...18	AD_065	AD_188	AD_135	AD_250	AD_101	AD_063	AD_020	AD_109	AD_027	AD_148	AD_175	AD_058	AD_031	AD_051	AD_232	AD_214	AD_050	AD_023	AD_238	AD_125	AD_248	AD_049	AD_241	AD_161	AD_226	AD_167	AD_021	AD_097	AD_153	AD_062	AD_124	AD_029
HMDB10531	C58:11 TAG	1.06592e-05	1	0.00366677	-0.252197	-0.44052	-0.444379	-0.272712		-0.334412	-0.118329	-0.464236	-0.466347	-0.471304		-0.362715	0.118509	-0.309102	-0.114448		-0.393005		-0.217249	0.138655	-0.389586		-0.140742	-0.225471	-0.388242	-0.453624	-0.461139		-0.452721	-0.232188	0.378347	-0.452201	-0.455302	-0.138078	-0.441677	0.331642	-0.352714		-0.380513	-0.365338	-0.353088	0.0781154	0.614003	-0.172466	3.02179
HMDB05478	C60:12 TAG	3.26831e-05	2	0.00562149	-0.336573	-0.453363	-0.419949	0.0897449	-0.484025	-0.386016	-0.185154	-0.467925	-0.428131	-0.431171	-0.422669	-0.356839	0.161508	-0.350685	-0.326748	-0.461614	-0.430116	-0.462098	0.0332784	0.398003	-0.444179	-0.455258	-0.314657	0.29806	-0.444243	-0.428275	-0.464491	-0.446349	-0.407704	-0.384379	0.196263	-0.377598	-0.389607	-0.0421932	-0.406497	0.0465769	-0.278324	-0.440218	-0.262511	-0.404184	-0.40841	0.00184681	0.741183	-0.126334	3.19626
HMDB10513	C56:10 TAG	5.11618e-05	3	0.00586655	-0.305644	-0.457142		-0.409108		-0.27929	-0.238331	-0.422763				-0.352046	0.0813222	-0.355146	-0.00321332		-0.452697		-0.320483	0.00379867	-0.402925		-0.216523	-0.346751	-0.447585	-0.454335	-0.44957		-0.454299	-0.370574	0.359461			-0.206767	-0.456405	0.682707	-0.356621			-0.443154	-0.395906	-0.20386	0.311809	-0.274611	3.1832
HMDB05448	C56:9 TAG	0.000139283	4	0.0119783	-0.285434	-0.456754	-0.502333	-0.494083	-0.609883	-0.0760103	0.144489	-0.592697	-0.587415	-0.679953	-0.741772	-0.443804	0.257168	-0.0872191	0.355254	-0.491524	-0.363859	-0.689108	-0.253213	0.329003	-0.475771	-0.627816	0.104822	0.0811559	-0.312284	-0.535711	-0.625868	-0.675734	-0.428888	0.0113181	1.21202	-0.61296	-0.523708	-0.0281769	-0.661452	-0.256581	-0.0687022	-0.712005	-0.491413	0.0539061	-0.456964	1.32781	1.03949	-0.317001	2.55124
HMDB05476	C58:10 TAG	0.000270639	5	0.01862	-0.198764	-0.536182	-0.578736	-0.320126	-0.726483	-0.138735	0.147091	-0.737863	-0.57328	-0.721576	-0.898193	-0.480259	0.300976	-0.205013	0.111143	-0.666205	-0.411775	-0.800728	-0.0941526	0.597666	-0.489435	-0.793337	0.011736	0.167643	-0.364742	-0.589981	-0.76019	-0.833678	-0.407917	-0.0320017	0.814911	-0.688724	-0.524497	-0.0165075	-0.723686	-0.104854	-0.177573	-0.848346	-0.479686	-0.246739	-0.416597	0.890504	1.59364	-0.0962409	1.94987
HMDB05447	C54:7 TAG	0.000351461	6	0.0201504	-0.300826	-0.466529	-0.575724	-0.513787	-0.744937	-0.0594151	0.246124	-0.693433	-0.749119	-0.736662	-0.800813	-0.490466	0.316587	-0.0673898	0.581611	-0.368052	-0.309784	-0.809763	-0.341504	0.297042	-0.654084	-0.633658	0.156018	0.276936	0.247331	-0.558233	-0.715052	-0.790518	-0.549708	0.0410652	1.53316	-0.734962	-0.622931	-0.05845	-0.842758	-0.447344	-0.0318236	-0.799811	-0.64101	0.486555	-0.572064	1.77218	0.696448	-0.535161	4.09045
HMDB05392	C56:8 TAG	0.000476905	7	0.0234365	-0.269537	-0.495139	-0.66002	-0.500789	-0.804554	-0.0362901	0.243635	-0.792	-0.61414	-0.737614	-0.919547	-0.507818	0.339735	0.0158104	0.200281	-0.566528	-0.468814	-0.808475	-0.0521727	0.443969	-0.683363	-0.85796	0.0823334	0.695365	-0.437002	-0.597632	-0.910488	-0.801332	-0.46827	0.173465	0.829346	-0.757783	-0.578494	0.0515938	-0.937417	-0.336487	0.125751	-0.906837	-0.42849	0.143677	-0.650152	1.6592	1.60444	-0.386045	2.12854
HMDB10518	C54:8 TAG	0.000506163	8	0.021765	-0.428193	-0.472351	-0.49421	-0.559743	-0.647683	0.0401019	0.25395	-0.544323	-0.690637	-0.661712	-0.740312	-0.449556	0.299348	-0.0498389	0.628789	-0.409039	-0.28822	-0.731075	-0.194123	0.257485	-0.522493	-0.633579	0.162277	0.0704033	-0.309864	-0.47301	-0.638909	-0.722275	-0.418179	0.147284	1.48548	-0.655515	-0.529958	0.0559182	-0.742325	-0.372084	-0.203128	-0.721245	-0.566473	0.155543	-0.461168	1.09951	0.904544	-0.359474	3.64614
HMDB09012	C40:6 PE	0.000801698	9	0.0306427	-0.511031	-0.528616	-0.736059	-0.222803	-1.02517	-0.0209208	0.287449	-0.878041	-0.676402	-0.896904	-0.726512	-0.539546	0.384302	0.158929	0.535787	0.478846	-0.492855	-0.459194	-0.464898	0.477753	-0.982936	-0.902187	-0.355109	1.15184	-0.384318	-0.532267	-0.793813	-0.751029	1.08995	-0.0156358	0.656915	-0.590026	0.784384	1.89781	-1.01079	-0.227065	2.07141	-0.777086	-0.720121	0.186579	-0.700585	0.547289	0.147008	-0.623609	1.53377
HMDB05463	C58:9 TAG	0.00249018	10	0.0856624	-0.217695	-0.603408	-0.549735	-0.31499	-0.832214	0.000518199	0.247768	-0.85892	-0.265659	-0.596509	-1.07779	-0.460785	0.376239	-0.0876767	0.17453	-0.778562	-0.43793	-0.94006	0.170793	0.926917	-0.574033	-1.07868	-0.0213954	0.458003	-0.404839	-0.696495	-1.03504	-0.898885	-0.393851	-0.215241	0.525184	-0.820387	-0.594634	0.211357	-0.966565	0.0184055	0.0315217	-1.04177	-0.298399	-0.0736143	-0.584804	1.52246	2.90281	0.167421	1.507
HMDB05436	C52:6 TAG	0.00340033	11	0.106338	-0.430509	-0.337474	-0.439816	-0.646024	-0.64585	0.0480856	0.475225	-0.563104	-0.73694	-0.693054	-0.606523	-0.415998	0.351625	0.132816	1.05764	-0.047978	-0.192856	-0.704528	-0.37225	-0.0876745	-0.613006	-0.341636	0.325435	0.0878144	-0.243412	-0.476905	-0.505268	-0.664843	-0.370146	0.191426	2.06738	-0.670744	-0.588151	-0.0937058	-0.734604	-0.598092	-0.0258755	-0.609945	-0.695029	0.945294	-0.483607	1.43167	0.249081	-0.585072	3.9421
HMDB00089	cytidine	0.00478022	12	0.137033	-0.581862		-0.468165	-0.110577	-0.214658	-0.187129	-0.103789	-0.259439		-0.242469		-0.271011	0.158256			-0.109823	0.0986208	1.90494				0.803898						-0.430643	-0.35098	-0.601942		-0.384542	-0.394724		11.2087		-0.151021	-0.699046	0.302162	-0.45836	-0.255668		-0.0557086		-0.656528
HMDB00152	gentisate	0.00605063	13	0.160109	-0.256084	-0.195237	0.015653	-0.677405	0.286774	-0.68189	-0.255812	-0.518908	-0.338142	-0.83775	-0.346511	-0.345937	0.311094	-0.48943	0.0389546	2.47584	-0.481319	-0.346138	-0.305224	-0.444317	-0.682062	-0.374842	-0.34204	-0.664765	-0.367863	-0.118783	-0.228541	-0.395049	-0.316474	-0.73821	-0.517934	-0.383727	-0.572347	-0.265643	-0.17632	0.276571	-0.419282	-0.457258	-0.632851	0.263888	0.0346841	3.95332	-0.747969	0.173791	-0.381305
HMDB05462	C56:7 TAG	0.00788399	14	0.193721	0.17806	-0.67339	-0.792275	-0.571492	-0.904172	0.218083	0.272088	-0.923537	-0.61748	-0.339167	-0.971486	-0.465888	0.455675	0.0276515	0.631769	-0.656538	-0.463847	-0.815395	0.136739	0.0833231	-0.783345	-1.11715	0.371902	1.27889	-0.645661	-0.545824	-1.12982	-0.801344	-0.600094	-0.00948766	0.708093	-0.814528	-0.880261	-0.301851	-1.12246	-0.444221	0.681551	-0.968235	-0.347626	0.40709	-0.857335	1.69886	1.07678	-0.563476	2.77232
HMDB10517	C52:7 TAG	0.00854927	15	0.196063	-0.453497	-0.443592	-0.427574	-0.536749	-0.601281	-0.00227191	0.509374	-0.596547		-0.608681	-0.692598	-0.385342	0.348644	0.00979301	0.933395	-0.236343	-0.0156645	-0.7198	-0.120532	0.156619	-0.583423	-0.442006	0.29526	-0.0229754	-0.341053	-0.45109	-0.415526	-0.707222	-0.352411	0.274059	1.91107	-0.656034	-0.623386	0.179249	-0.615671	-0.480723	-0.223795	-0.678375	-0.645708	0.587123	-0.448713	0.733575	0.842327	-0.446213	4.99647
HMDB05391	C54:6 TAG	0.0089621	16	0.192685	-0.165602	-0.410621	-0.767024	-0.592484	-0.81317	0.278458	0.454708	-0.423235	-0.923903	-0.600675	-0.902833	-0.442398	0.440733	-0.351536	1.09798	-0.517891	-0.547632	-0.880853	-0.145739	-0.268073	-0.770796	-0.619408	0.0329444	0.512924	-0.531352	-0.593172	-0.805435	-0.865094	-0.463531	0.146975	1.35669	-0.84183	-0.724319	-0.32339	-0.921714	-0.562506	0.129548	-0.934581	-0.646965	0.349523	-0.64779	0.886647	0.0813852	-0.734543	2.47616
HMDB00161	alanine	0.0105425	17	0.213332	0.246826	-0.216264	-0.865841	-0.71834	0.303199	-0.588389	-0.239204	-1.51437	-0.614983	-0.676314	-0.336102	-0.474525	0.489313	0.709426	0.770684	-0.466596	0.61573	-1.80749	1.57464	0.353005	-1.54071	2.31829	0.189891	0.685075	2.00312	0.0813965	0.110849	-0.507357	-0.373642	0.76987	0.794095	-1.28649	-1.19225	0.0320065	-0.497461	-0.69227	1.35978	-0.252917	0.346401	0.351123	0.803846	-0.721108	2.0725	-0.137764	0.741032
HMDB06460	C20 carnitine	0.0160243	18	0.306242	0.52437	-0.304156	1.16299	3.20305	1.72534	0.582471	-0.237003	0.492895	3.24788	1.41241	-0.199329	1.05554	1.20311	-0.419954	-0.460433	-1.73761	-0.0736865	1.03111	1.08673	-1.21484	0.125254	-0.782965	-0.378651	-0.149417	0.707989	-0.58564	-0.209926	-0.562619	-0.667042	0.273358	0.368263	-1.05788	-0.457901	-1.55222	0.0370147	1.35016	2.08215	-0.469656	0.438275	0.355545	-0.135385	0.513912	0.559512	-0.55255	1.2784
HMDB09102	C38:6 PE	0.0170836	19	0.309302	-0.588304	-0.257826	-0.682402	0.458646	-1.00449	0.323173	0.0569668	-1.01949	-0.485804	-0.870273	-0.776513	-0.440574	0.49597	0.131876	0.7884	0.999901	-0.23012	0.0485074	-0.250579	1.40508	-0.88781	-0.961173	-0.329432	0.839329	-0.0617973	-0.411299	-0.681732	-0.663748	1.91668	-0.233787	0.46465	-0.373202	2.03492	2.815	-0.836795	0.22256	2.16503	-0.779748	-0.576638	-0.0855675	-0.520515	0.369782	0.211391	-0.512631	2.16804
HMDB05380	C52:5 TAG	0.021261	20	0.365689	-0.295468	-0.206162	-0.478676	-0.885277	-0.785261	0.376767	0.664805	-0.63399	-0.858509	-0.914613	-0.686857	-0.427567	0.502677	0.588628	1.37008	0.332519	-0.148696	-0.7705	-0.663749	-0.00579453	-0.756174	-0.427559	0.477504	0.380187	0.10307	-0.594612	-0.800069	-0.723777	-0.32304	0.593856	1.8816	-0.944295	-0.527701	-0.175235	-1.05194	-0.787103	0.602436	-0.769067	-0.854353	1.82893	-0.646418	3.08112	0.394297	-0.816095	0.89159
HMDB00895	acetylcholine	0.02393	21	0.391996	3.17614	1.46809	0.848921	0.272398	1.21367	1.55104	-0.199646	0.661802	-0.189368	-0.280295	0.221383	0.794922	0.98198	0.215523	-0.0199993	-0.718107	0.902599	0.267712	1.26471	-1.11616	-0.441438	0.108346	1.41765	-0.45417	0.361569	-0.0653719	-0.0724544	0.335138	-0.191292	-0.66567	-0.341312	-1.08737	-0.22245	-0.390438	0.269839	0.249654	0.466665	-0.267539	2.21246	0.563757	-0.566573	-0.738321	1.11303	-0.0211417	0.46471
HMDB00840	salicylurate	0.0277992	22	0.434678	-0.135854	-0.150261	-0.135845	-0.15562	-0.0944193	-0.153827	-0.143491	-0.129516	-0.144081	-0.157859	-0.146716	-0.140681	0.0169229	-0.143351	-0.144469	0.139912	-0.134269	-0.14577	-0.147753	-0.138206	-0.151532	-0.149943	-0.135101	-0.0840183	-0.132793	-0.140288	-0.0571433	-0.150817	-0.139029	-0.150725	-0.10317	-0.149006	-0.144815	-0.132848	-0.13019	-0.0803807	-0.135739	-0.149682	-0.149137	-0.092079	-0.139634	0.140314	-0.110961	-0.123563	0.654953
HMDB05471	C58:7 TAG	0.0316306	23	0.473084	0.0519847	-0.734095	-0.714623	-0.204358	-0.646275	0.0796681	0.215078	-0.757007	-0.784267	0.424869	-1.04243	-0.373768	0.475098	-0.320762	-0.0776969	-0.467036	-0.378575	-1.00034	0.528546	0.416654	-0.786253	-1.22957	-0.197616	1.69347	-0.632603	-0.445788	-0.954808	-0.724657	-0.118628	-0.575173	-0.0614179	-0.788579	-0.48276	-0.00484762	-1.02907	-0.317582	0.36581	-0.880078	-0.199999	0.193361	-0.693954	0.893888	0.981496	-0.183162	1.59353
HMDB05413	C58:8 TAG	0.034058	24	0.488164	0.0978259	-0.768924	-0.6118	-0.10803	-0.794568	0.0331826	0.375302	-0.989844	-0.386447	0.136923	-1.13192	-0.377119	0.488486	-0.203097	-0.0881166	-0.751683	-0.435057	-1.05358	0.445411	0.822997	-0.736853	-1.28422	-0.142331	0.94504	-0.601733	-0.615614	-1.06327	-0.871313	-0.398948	-0.537926	0.176341	-0.82469	-0.583585	0.173267	-1.16438	0.102943	0.17806	-1.05761	-0.0315783	0.123408	-0.615243	1.30397	2.79992	0.286982	2.33083
HMDB05435	C50:4 TAG	0.0361214	25	0.49703	-0.462912	-0.203772	-0.466815	-0.790334	-0.643486	0.0646047	1.03423	-0.69842	-0.84553	-0.69058	-0.614626	-0.392513	0.517764	0.285598	1.29425	0.674642	0.0785097	-0.710431	-0.566609	-0.326181	-0.744124	-0.189892	0.471602	0.144035	-0.158576	-0.507374	-0.38076	-0.654853	-0.225355	0.72644	1.80654	-0.781701	-0.562614	-0.101446	-0.849846	-0.771432	0.252903	-0.579474	-0.837143	1.67314	-0.631414	1.77898	-0.131074	-0.748577	1.82984
HMDB00848	C18 carnitine	0.0392459	26	0.519253	0.510053	1.04726	0.312279	5.96611	3.06939	-0.041694	-0.185258	0.3178	0.987272	0.626697	0.907963	1.2289	1.71058	-0.473325	0.330406	-1.6055	0.196631	1.51725	1.69567	-1.67727	0.0586444	-0.354006	0.152665	1.19996	0.750683	0.147259	-0.0280917	0.572999	-0.220914	-0.117303	-0.610031	-0.137365	-0.552719	-1.63143	0.183427	1.55493	2.11347	0.651682	1.15787	0.382624	-1.24977	0.567536	0.0578191	-0.733818	0.893393
HMDB10497	C50:6 TAG	0.0420632	27	0.535916	-0.618907	-0.138692	-0.483707	-0.604106	-0.327795	-0.0367802	0.779824	-0.689371		-0.618464	-0.702501	-0.34405	0.434242	-0.0789558	1.18827	-0.0687553	0.559902	-0.70839	0.0214091	-0.242336	-0.683087	-0.0730619	0.597597	-0.0557308	-0.212617	-0.53068	-0.276527	-0.725774	-0.283005	1.38372	2.05445	-0.683361	-0.691108	0.0412459	-0.560887	-0.61178	-0.285092	-0.64813		1.15403	-0.540546	0.573381	0.486649	-0.577223	3.77923
HMDB07883	C34:4 PC	0.042869	28	0.526677	0.00383436	-0.493476	-0.399561	0.067811	-1.13008	0.255363	0.769472	-1.18692	-1.56693	-1.21217	-0.562123	-0.495888	0.693251	0.1435	1.45815	2.0667	0.0455515	-1.18003	0.463288	1.44576	0.319476	-0.561403	0.828101	0.490997	-0.123685	-0.00296483	2.74675	-0.799684	2.1089	1.06303	1.45125	1.17713	1.3739	1.05051	-0.284765	-0.66853	0.333063	0.282696	-1.15521	-0.0353547	0.677692	0.487237	-0.599301	-1.0066	2.89354
HMDB06725	C14:0 CE	0.0454344	29	0.538946	-1.29622	0.555887	0.0106065	0.866614	-1.01603	-0.579023	-0.566192	-1.11242	-1.91959	-0.153398	-0.837156	-0.54972	0.78341	-0.329857	0.0355544	1.47892	-0.000942907	-0.92499	-0.663847	1.01931	-0.307155	1.30293	0.390637	-0.136633	-0.300239	0.369663	2.35145	-0.212293	1.65461	-0.100905	0.818753	1.24692	0.398428	1.47223	0.806162	-0.469113	1.41536	0.245524	-1.00662	0.588133	-0.179476	0.273859	-0.76904	-0.322873	3.88579
HMDB10471	C50:5 TAG	0.0461679	30	0.529392	-0.510602	-0.0667249	-0.282576	-0.730524	-0.570337	0.0563887	0.95561	-0.621163	-0.842245	-0.676855	-0.596009	-0.353185	0.491452	0.248744	1.46182	0.417851	0.458678	-0.694965	-0.413141	-0.232831	-0.660725	-0.104626	0.525274	-0.0597089	0.0982432	-0.421186	-0.245745	-0.69296	-0.221386	0.667639	2.07072	-0.730113	-0.591222	-0.0379568	-0.709213	-0.72253	-0.0273739	-0.467366	-0.824621	1.40765	-0.456953	1.33562	0.0250443	-0.58635	2.54753
HMDB05433	C50:3 TAG	0.0472716	31	0.524562	-0.447744	-0.196565	-0.588198	-0.854381	-0.741351	0.0664165	1.12712	-0.7741	-0.928635	-0.463864	-0.516414	-0.392519	0.554989	0.458491	1.27868	0.991525	-0.151431	-0.689638	-0.619744	-0.400965	-0.891714	-0.183139	0.392696	0.51858	-0.417367	-0.511982	-0.525125	-0.469003	-0.142442	0.413334	1.08299	-0.859434	-0.463497	-0.0642878	-1.03733	-0.870495	0.684335	-0.571844	-0.832723	1.78525	-0.761038	1.74752	-0.240288	-0.953017	1.73795
HMDB00715	kynurenic acid	0.0474871	32	0.510486	-0.291046	-0.685936	-0.387858	-0.0974208	-0.247722	0.583582	-0.75759	-0.304526	-1.34445	-0.478759	0.217886	-0.344894	0.482372	0.85506	1.53794	-0.332928	-0.232583	0.132896	-0.334081	-0.661211	-0.287802	-0.752472	0.354418	-0.217878	-0.950134	0.116821	-0.146296	-0.240297	-0.850366	0.363213	-0.0307406	-0.809493	-0.279223	-0.751103	-0.205983	0.288964	-0.429092	0.283918	0.203613	0.0112859	-0.848131	-0.454538	0.986979	-0.58415	-1.04233
HMDB08511	C40:10 PC	0.0522904	33	0.545088	-0.83682	-1.26089	-0.625083	1.53564	-1.38274	0.0445015	0.2014	-1.35448	-0.846805	-1.43872	-0.400944	-0.578631	0.857743	0.176101	-0.535856	-0.113805	-0.35289	-0.846341	-0.755306	2.46188	-0.619818		-0.764939	0.0477018	0.835636	-1.06102	0.60148	-0.695747	-0.160611	-0.66592	0.583046	-0.0709364	2.79232	0.833332	-1.4082	-0.0477656	-0.605592	-1.29275	-0.637852	-0.26688	-0.38499	1.39428	0.682434	0.0291076	3.52599
HMDB00682	indoxylsulfate	0.062423	34	0.631574	-0.00125955	-0.722683	-0.253914	-1.42657	-0.347737	-0.268937	0.500123	-0.617241	-0.815514		0.239244	-0.371449	0.528087	-0.649299	-0.0788079	-0.778682	0.0156295	1.06211	-0.616251	-0.936988	-1.25929	0.231105	0.359399	-0.538685	0.00288766	0.0180055	0.437539	1.05766	-0.751314	-0.954097	0.949703	-0.761729	0.0761597	0.919236	-0.868081	1.84201	-0.514603	0.222781	-0.805778	0.815242	1.67896	0.510074	-1.4975	1.94266	-0.761425
HMDB08057	C40:6 PC	0.0631115	35	0.620296	0.597968	-1.18596	-0.52499	0.908378	-1.01656	-0.0999492	-0.186411	-1.26695	-0.542158	-1.21836	-0.391458	-0.447859	0.692384	-0.422719	-0.673016	-0.796892	-0.744087	-0.287672	-0.687139	0.291767	-0.859845	-0.882525	-0.606189	1.05817	-0.19109	-0.819385	-0.536245	-0.856672	-0.350387	0.142189	2.00688	0.401018	1.55962	0.0517745	-1.21604	-0.0295253	-0.159776	-0.829099	-0.0738243	0.16004	-0.651358	1.23137	0.42349	-0.813125	2.34325
HMDB07103	C34:2 DAG	0.0652864	36	0.623847	0.109405	-0.148731	-0.793135	-0.768383	-0.589269	-0.108316	0.934137	-0.569093	-0.638182	-0.663047	-0.289475	-0.320372	0.487172	0.667663	1.77143	0.753965	-0.425042	-0.536653	-0.497507	-0.405972	-0.826498	-0.176219	0.320138	0.939044	-0.525556	-0.570703	-0.578616	-0.331333	-0.220486	0.638091	0.571271	-0.821622	-0.388118	-0.133545	-0.940698	-0.657279	1.1394	-0.505928	-0.607526	1.56121	-0.779675	1.18203	-0.313889	-1.03527	1.84341
HMDB05363	C52:4 TAG	0.066046	37	0.614049	-0.261293	0.0638461	-0.438075	-1.11198	-0.749299	0.25258	0.711589	-0.51806	-0.513242	-0.653388	-0.264265	-0.316508	0.482321	0.840238	1.3186	0.428272	-0.235626	-0.210317	-0.633693	-0.22265	-0.855761	-0.473873	0.396879	0.756421	0.0328192	-0.58226	-1.10901	-0.382002	-0.156611	1.09923	0.857096	-1.06266	-0.541379	-0.263307	-1.20037	-0.896907	1.02889	-0.710507	-0.803391	2.21033	-0.810892	3.16665	0.418371	-0.988414	0.0176713
HMDB00095	CMP	0.0666375	38	0.603245	-0.557147	-0.265441		0.483353	0.200127	-0.651384	-0.612049	-0.454232	-0.0499356	-0.533459	-0.173394	-0.261356	0.359701	-0.522112	0.00787214	-0.741798	-0.437789	0.0917571	-0.0383502	-0.582787		-0.432733	0.644514	-0.440855	-0.371382	-0.570166	-0.488391	-0.678496	-0.510288	0.416747	-0.304497	-0.61388	-0.474616	0.835774		-0.137324	-0.338139	1.00147	-0.733915			-0.585374	-0.550578	-0.624391	-0.310389
HMDB11517	C20:4 LPE	0.0679657	39	0.599492	0.966407	-0.706087	0.164556	0.985231	0.717926	0.882464	0.328672	0.950574	-0.784276		0.901808	0.440727	0.649767	-1.3367	0.878205	-1.40299	1.29659	0.0320093	-0.0283636	-1.09619	0.852456	-1.47845	0.473931	-0.0357761	1.83796	-0.0614598	1.28807	-0.567395	-0.261272	0.216346	-0.0941983	-0.673966	-0.216212	-1.41954	0.467851	0.0603588	1.47169	-0.386082	0.570163	0.0845145	0.570846	1.31096	-0.995565	-1.14606	0.843158
HMDB05065	C18:1 carnitine	0.0688637	40	0.592228	-0.199124	-0.0398515	0.15816	4.39281	3.0365	0.438894	-0.550818	0.398591	2.91008	0.527894	-0.306646	0.978772	1.58234	0.362165	0.678632	-1.03123	-0.499673	1.58474	0.80574	-1.35051	0.153454	-0.671679	-0.364878	0.279628	-0.0557825	-0.843191	-0.710666	-0.265031	-0.763078	-0.488288	-0.726751	-0.206348	0.147882	-1.29953	-0.330103	3.16525	1.35971	-0.131609	1.05736	-0.423358	-1.37953	-0.672446	0.127733	-1.37029	-0.201196
HMDB08036	C36:0 PC	0.0690895	41	0.579678	2.04492	1.99187	0.743341	2.14494	-0.54984	1.37497	0.388225	-0.5283	0.353935	-0.75154	-0.0730685	0.649041	1.04389	-0.636609	-1.3209	-1.39731	-0.250834	0.212921	-0.179018	-1.13406	-0.675787	-0.675916	-0.675063	1.64009	-0.0974025	-0.6372	-0.424307	-0.120829	0.339283	0.304868	0.591612	-0.447592	0.305204	-1.25193	-0.258896	-0.597467	0.548032	0.210435	-0.388479	0.336508	-0.245645	1.34878	-0.23131	-0.724858	1.78901
HMDB00226	orotate	0.075209	42	0.615998	-1.07853	-0.169572	0.503444	3.86302	-0.30263	2.34911	4.72972	1.16345	0.902191	0.259849	-0.513122	1.06427	1.76809	-0.826714	-1.35573	-1.00989	-1.21524	-1.2462	-1.66604	-1.61584	-1.24362	-0.948905	-1.5841	-1.263	0.209013	-0.848307	1.49148	-0.811271	-0.604283	-0.968353	-0.801618	-0.0876342	-0.930602	-0.754858	-0.678641	0.914489	0.775996	0.0763119	1.58736	-0.212399	-0.7974	-0.764082	-0.657263	-1.23197	0.383756
HMDB00684	kynurenine	0.0779223	43	0.623379	-1.02104	-1.03995	-0.79781	-1.44276	-0.493629	0.0143602	0.474591	-0.563687	-0.265446	0.798903	-0.017227	-0.39579	0.647707	-0.124624	1.85099	-0.563357	-0.00864661	-0.0630521	0.895362	-1.3214	-0.405326	0.16117	-0.0272218	-0.247861	-1.52356	-0.110716	-0.227777	0.227834	-0.865463	-0.382036	0.114685	-0.611822	-0.653074	-0.594802	-0.730203	-0.285059	0.0538679	-0.752974	-0.275347	-0.672215	-0.60442	-0.730439	1.00955	-1.07347	-1.08186
HMDB00186	lactose	0.0822303	44	0.642891	-0.422177	-0.295357	-0.403187	-0.26402	-0.161715	-0.312478	0.0820633	-0.241074	-0.475221	0.635751	-0.36669	-0.202191	0.301687	-0.372601	-0.223531	-0.30929	-0.292361	0.231154	-0.207634	-0.308344	-0.322335	-0.119754	0.119194	-0.379423	0.271098	-0.530308	-0.215986	-0.450743	-0.378855	0.126398	-0.30801	-0.477157	-0.544287	-0.274148	-0.361723	-0.35347	-0.292199	0.0305768	0.633248	-0.285036	-0.435371	-0.404139	-0.402552	-0.460323	-0.393211
HMDB08731	C40:9 PC	0.0875932	45	0.669602	0.410544	-1.22565	-0.990931	1.74798	-1.02889	-0.0849355	-0.193608	-1.30982	-0.570577	-2.01256	-0.902454	-0.560083	0.9661	-0.302669	-0.959959	-0.64342	-0.606622	0.00991143	-0.39895	1.82208	-0.92134	-1.44433	-0.616518	0.858188	0.153153	-0.72631	-0.278283	-0.83831	-0.330516	-0.236092	1.62089	0.176765	2.64117	0.705782	-1.3938	0.240409	-0.269695	-1.08944	0.568395	0.0204756	-0.429309	0.659646	0.713487	-0.541147	3.50622
Internal Standard	inosine-15N4	0.0951066	46	0.711232	1.48774	0.0218775	0.0558442	-0.263391	-0.133239	0.494137	0.146122	-0.232687	0.326563	0.426781	0.930747	0.296408	0.50564	-0.401185	-0.290642	0.0328316	-0.00634891	-0.622283	-1.1445	-0.563994	0.0952815	-1.54292	-1.46006	2.10608	1.50818	0.818946	1.09621	0.637426	2.04114	0.66266	1.273	0.192494	0.193458	0.365834	-0.2853	-0.474152	-0.455994	-0.752024	-0.528113	-0.452103	-0.287573	0.381449	0.415005	1.23326	8.36369
HMDB00214	ornithine	0.0953429	47	0.697829	1.07161	1.31955	0.845194	-1.95946	1.0833	0.0823853	1.00078	-0.507231	1.94368	0.842874	0.504366	0.566094	1.00454	0.305628	1.99445	-1.6544	2.45204	-0.294197	1.96204	0.762724	-1.20508	-0.900581	0.144288	-1.03038	1.31104	0.457287	0.453261	-0.93073	-1.86476	-0.0426363	-0.323731	-1.83155	-1.37668	-0.975802	0.538929	0.957436	-0.542522	-0.536226	-0.517139	0.654771	-0.26613	-1.20563	1.01405	-0.845476	-1.13959
HMDB06469	C18:2 carnitine	0.0988231	48	0.708232	-0.588519	0.760542	0.274538	1.34856	3.65484	0.759956	-0.610531	0.115877	4.50007	-0.548858	0.184271	0.895522	1.62102	0.0721304	0.747147	-0.92491	-0.142208	0.907349	0.373129	-0.792947	0.128532	-0.54112	-0.48162	0.377862	0.901924	-0.789293	-1.23522	-0.842997	-0.893418	0.335256	-0.435454	-0.875645	-0.533706	-1.1799	-0.465712	1.46081	0.207454	-0.267251	0.366547	-0.840084	-1.25814	0.105025	0.823248	-0.965281	-0.937689
HMDB05377	C50:2 TAG	0.0999916	49	0.701982	-0.159903	-0.182991	-0.731251	-0.740448	-0.641066	-0.204137	1.07689	-0.769431	-0.939907	0.249844	-0.446334	-0.317157	0.554731	0.189162	0.982299	0.526111	-0.411971	-0.606404	-0.539006	-0.469098	-0.955528	0.0575463	0.194797	0.643296	-0.631283	-0.407519	-0.232362	-0.340719	-0.140877	-0.100505	0.719856	-0.758885	-0.509024	-0.0767351	-0.973301	-0.809725	0.802416	-0.474481	-0.686339	1.47906	-0.725642	0.622857	-0.530266	-1.00623	2.13238
HMDB00062	carnitine	0.107485	50	0.739495	1.19457	2.2945	-0.374725	0.786423	1.13919	1.08715	0.431693	-1.63642	0.421516	-0.765754	2.10049	0.607149	1.12475	0.109089	1.27718	-1.91026	-0.407497	-0.867719	0.978402	-0.733428	-1.53961	0.331699	-0.0315881	-0.140561	0.213598	-0.550618	0.0967011	1.32982	-0.281101	0.203492	-0.0769864	-0.0673075	-0.987677	-0.769867	-0.287751	-0.802621	0.656826	-0.913858	0.144014	1.44653	-1.10871	0.500984	1.32757	-0.348763	2.12114
HMDB02366	C5:1 carnitine	0.111021	51	0.748847	1.54114	0.451449	0.724305	3.46564	0.300557	0.513152	0.359376	-0.108773	-0.562891	0.284603	-0.636896	0.575606	1.07736	-0.300608	-0.260915	-0.756264	-0.507532	-0.067254	0.306324	-1.09111	-0.529733	-1.11379	0.530067	0.0675877	-0.638433	-0.227949	2.18306	-0.237849	0.390708	0.163409	-0.257839	0.113528	-0.688603	-0.161249	-0.471395	0.403299	0.886153	-0.246883	-0.420361	0.740451	-1.16204	-0.852085	0.508923	-0.245537	-0.0553364
HMDB06733	C22:6 CE	0.111529	52	0.737809	1.0262	-0.951206	-0.597473	0.747611	-0.717122	0.215062	-0.304082	-0.74787	-0.535334	-1.79903	-0.911165	-0.415856	0.770895	-0.346509	-1.40844	-0.986904	-0.740865	0.154745	-0.0771239	1.00259	-0.650874	-0.832295	-0.73719	0.114272	0.182258	-0.571017	-0.248857	-0.805794	-0.315212	0.25526	1.30136	0.263225	2.3893	0.509192	-1.50025	1.0361	-0.752247	-0.766303	0.590155	0.382836	-0.201406	0.902002	0.268134	-0.404466	1.09237
HMDB06347	C26 carnitine	0.11383	53	0.738824	-0.0666925	-0.575986	1.13927	1.92543	0.800526	1.99587	-0.638414	-0.750661	2.34114	6.32954	-0.839182	1.06008	2.01863	-0.258763	-0.83108	-0.945958	0.958068	0.0991441	0.462732	-0.700947	0.712496	-0.103044	-0.488535	-0.323856	0.534735	-0.723656	-0.0445973	-1.23135	0.431694	1.63264	1.86236	-1.09882	-0.94594	-1.17282	-0.674924	0.155908	1.06939	-0.822242	0.359025	0.0337178	-0.843075	1.36611	0.0791006	-0.990902	1.29693
HMDB01316	6-phosphogluconate	0.115727	54	0.737226		0.244515	-0.417508	-0.282958	0.573424	-0.482552	-0.437931	-0.726166	-0.0549614	-0.184019	-0.470624	-0.223878	0.367708	-0.411072	-0.631689	-0.721275	-0.386016	0.0607103	0.166428	-0.467192	-0.362161	0.0436341	-0.255327	0.27635	-0.602085	-0.705572	-0.389019	-0.68472	-0.0704072	-0.00261738	-0.469166	-0.155702		-0.14489	-0.464017	-0.254469	-0.535582	1.70491		-0.36688	-0.737236	-0.472169		-0.02038	0.337447
HMDB00072	aconitate	0.116572	55	0.729107	-0.210929	-1.01849	-1.26382	0.56423	0.3134	-0.529809	0.374826	0.0381228	-0.0265737	-0.684354	-1.27979	-0.338471	0.629934	0.253473	-0.0900778	-0.907354	-0.470545	0.128934	-0.458105	-1.35936	-0.204953	0.553603	-0.0461054	0.10556	0.728628	-1.0225	0.684837	-0.372656	0.344424	1.11458	-1.17448	0.580491	-0.398708	-0.119323	0.217987	0.528137	4.91406	0.481445	0.0562738	-0.0298232	-0.772208	0.564718	-0.204569	-1.43129	-1.39553
HMDB07991	C38:6 PC	0.117477	56	0.721642	0.229272	-1.13406	-0.80168	1.94619	-1.04379	-0.137319	-0.243185	-1.32834	-0.480244	-1.67594	-0.74115	-0.491841	0.935594	-0.313026	-0.970412	-0.532398	-0.631228	-0.0266015	-0.477142	1.70875	-0.877821	-1.32487	-0.572197	0.755041	0.12168	-0.725885	-0.37915	-0.768509	-0.203216	-0.102721	1.50322	-0.0117501	2.64671	0.613936	-1.21931	0.150105	-0.253034	-1.03236	0.323508	0.0206947	-0.430798	0.732015	0.559778	-0.688984	3.92383
HMDB04953	C24:1 Ceramide (d18:1)	0.119424	57	0.720732	-1.43333	-0.339922	1.24658	0.147958	-0.612809	-0.219236	-0.416726	-0.656519	-1.81637	-0.106642	-0.199705	-0.400611	0.760333	-0.273812	0.177513	-1.5076	-0.131864	0.201309	0.149182	-0.487618	0.379823	-1.1608	-0.043085	1.25983	-0.403737	0.226885	-0.88695	-0.224363	-1.0172	-0.0959485	0.53475	-0.510392	-0.606583	-0.816267	-0.745843	0.243575	3.19332	-0.904577	0.496004	0.583099	-0.271602	1.39005	0.424394	-1.13679	1.63982
HMDB07874	C32:2 PC	0.120208	58	0.712956	-0.941542	0.112352	0.625884	0.55029	-1.43848	-0.408717	0.666402	-1.15388	-1.75104	-0.434835	-0.466703	-0.421842	0.804592	1.44355	0.608388	4.34276	0.364848	-0.629829	-0.194583	1.29784	0.0496171	-0.374361	0.287837	0.173148	0.0985348	-0.220479	1.07711	-0.447433	2.77508	1.291	0.594346	0.638579	0.66109	0.748779	0.722859	-0.631516	0.927068	0.0849755	-1.48689	0.414669	-0.12896	0.457014	-0.41027	-1.00712	1.68241
HMDB10370	C18:3 CE	0.120643	59	0.703412	-1.06401	-0.197106	0.604358	1.86985	-0.952108	0.0820236	-0.305629	-0.781043	-2.10854	-1.95014	-1.53917	-0.576501	1.11238	0.12908	-0.157467	0.099192	-0.397857	-1.57118	-0.73919	0.102391	0.0690467	0.16467	0.514245	0.892493	-0.613721	0.201448	1.03797	-0.0704579	0.597146	-0.257865	1.01517	-0.0768735	-0.23405	-0.534019	-0.186679	-0.485267	2.61276	-0.158809	-1.30723	0.260576	0.190051	0.415509	0.397884	-0.653208	1.58559
HMDB05376	C48:2 TAG	0.121138	60	0.694524	-0.547368	-0.0902008	-0.555393	-0.649058	-0.13951	-0.222468	1.35356	-0.766109	-0.87361	-0.351033	-0.547967	-0.308106	0.577451	-0.029051	0.86771	0.864869	0.212047	-0.647979	-0.371373	-0.463865	-0.77816	0.209322	0.435906	0.161309	-0.450094	-0.396321	0.23773	-0.637344	-0.129948	0.520027	1.06453	-0.731265	-0.568189	-0.0568063	-0.767986	-0.79634	0.206552	-0.447786	-0.78607	1.69401	-0.60564	0.413583	-0.405575	-0.742852	2.94275
HMDB00698	glycolithocholate	0.124967	61	0.70473	-0.243759	-0.310608	-0.247095	-0.811212	0.798866	-0.642262	0.76236	-0.762296	-0.558014	-0.418259	-0.708551	-0.28553	0.537634	-0.173254	-0.765819	-0.531996	0.154824	-0.656753	-0.790637	0.187888	-0.686802	0.176627	-0.181047	-0.829412	5.34006	0.257005	-0.46013	-0.777854	-0.584567	-0.500052	-0.490339	-0.375562	-0.0546882	-0.741481	-0.823888	-0.0364349	-0.730273	-0.00758727	-0.721173	1.38903	-0.211469	0.694203	-0.798776	-0.540375	-0.718398
HMDB04956	C24:0 Ceramide (d18:1)	0.126267	62	0.700576	-1.25198	0.143191	1.26217	-0.641134	0.153779	-0.1652	0.132018	-0.790703	-1.07602	-1.65508	-0.534678	-0.402149	0.779843	0.563488	-0.865876	-1.3235	-0.127126	0.86147	-0.5503	-0.795377	0.848532	-0.875112	1.18251	2.03176	-0.247739	0.327144	-0.218381	0.0980165	-0.310776	0.59341	0.460148	-1.23276	-0.583864	-1.36037	0.2557	0.675957	1.46651	-0.449272	0.180701	1.50959	-0.644903	1.42992	-0.066995	-1.45336	1.14096
NA	NMMA	0.131029	63	0.715457	0.260948	-0.25951	0.621072	-1.73831	-0.814873	-0.555939	-0.650701	-0.822238	-0.271205	0.287819	0.276615	-0.333302	0.64852	1.05752	0.538004	-0.916018	0.601521	-0.496885	-0.403462	4.42072	-0.339007	-0.440108	-0.729127	-0.670118	2.23556	0.255502	1.28463	0.17538	-0.725199	0.0885181	0.929686	-1.24838	-0.529157	-0.746089	1.18634	-0.718771	0.465292	-1.32636	-0.409978	0.321965	0.857108	-0.948737	0.155026	-1.64408	-1.10095
HMDB01539	ADMA	0.132773	64	0.713653	0.617139	-1.01542	0.793472	-0.735582	0.115391	-1.73223	-0.497263	-0.283453	-1.12365	0.311439	-0.597257	-0.377038	0.743258	0.118436	-0.222839	-1.30545	-0.397982	0.166119	-0.579164	0.315551	-0.617389	0.0585408	-0.989662	-0.78028	0.655587	0.618527	0.758237	-0.554884	-0.613181	1.10122	0.496096	0.058017	-0.214698	-1.05924	-0.387507	-0.879707	1.56211	-0.906451	0.272683	-0.960923	-0.474694	-0.294494	1.2585	-1.1669	0.371645
HMDB10379	C14:0 LPC	0.135237	65	0.715717	-0.390067	0.763042	-0.174549	-0.254358	-0.688237	-0.473119	1.02488	-0.59821	-1.72895	-1.76011	-0.196965	-0.406968	0.811258	0.0760486	2.08902	0.704973	0.253518	-1.14301	0.662518	0.415546	-0.440745	0.107503	0.384889	0.26483	-0.216345	0.383449	2.68163	-0.814022	0.189081	0.516174	1.15389	1.33065	-0.454173	-0.253299	0.301663	-0.544201	0.334506	0.807283	-1.38701	0.0677207	-0.116099	0.404564	-0.611916	-0.86824	3.48714
HMDB00092	dimethylglycine	0.135771	66	0.707656	1.22359	-0.241829	0.000764226	0.220804	1.11894	0.0875332	1.15909	-0.80304	-0.892132	1.28055	1.2923	0.404235	0.806833	-0.619971	-0.520344	-0.946831	-0.092164	0.225105	0.157113	-0.367951	-0.9315	4.99298	-0.0868889	-0.206537	-0.439989	-1.17571	-0.585353	-0.560971	2.05962	-0.605644	-0.0919991	-0.668556	0.197411	-0.794573	-0.778478	0.0235879	0.307857	-0.0585504	0.0832771	-0.0312309	0.517766	-0.598376	0.537158	-0.73902	-0.290684
HMDB07099	C32:1 DAG	0.138278	67	0.709963	-0.249665	-0.057128	-0.632346	-0.670653	-0.488266	-0.236372	1.16428	-0.702298		-0.533111	-0.434244	-0.28398	0.521977	0.220339	1.48692	0.787424	-0.158257	-0.641645	-0.261922	-0.560777	-0.695069	0.349287	0.417843	0.701344	-0.600318	-0.387222	0.155516	-0.469415	-0.215398	0.0834569	0.693233	-0.666851	-0.48027	-0.0858598	-0.720021	-0.672201	0.676238	-0.333254	-0.627402	1.59864	-0.593994	0.182086	-0.380851	-0.738795	2.74706
HMDB12104	C22:1 SM	0.147342	68	0.745377	-0.660792	-0.189216	0.201882	0.527655	-0.603459	0.939933	0.0769205	-0.617845	-1.29673	-1.53776	-0.668968	-0.348035	0.712757	1.09569	-1.61059	0.680064	-0.232581	0.800632	-0.194176	0.48068	0.584314	-0.815471	-0.728803	0.213669	-0.420568	-0.00988893	-0.450049	-0.0720061	0.26516	1.12173	0.319145	-0.300107	2.26057	0.733685	-0.249061	1.35556	0.382946	-0.685349	-1.05801	-0.00452812	-0.228439	0.546663	-0.745555	-0.744194	-0.124806
HMDB00043	betaine	0.150493	69	0.750284	0.812116	0.682029	1.04037	0.616465	1.7171	-0.692305	0.240141	-0.492543	-0.581192	6.00622	-0.0850214	0.842126	1.78208	-0.5697	-0.579288	-2.00783	0.452644	-0.205887	0.686477	-1.17423	-0.652017	0.5589	-0.764933	-0.0272145	0.676467	-1.00032	-1.24439	-0.757959	-1.32725	0.153088	-0.0781744	-0.525126	-1.39808	-1.36819	-0.480395	0.315343	0.350724	0.174216	0.749978	0.950042	-0.955021	0.6225	0.54383	0.152038	-0.0566232
HMDB10397	C20:5 LPC	0.15659	70	0.769529	0.200995	0.805667	2.05739	0.413204	1.49381	-0.209343	-0.017264	0.371018	0.249431	-1.84804	1.7899	0.482433	1.02812	-1.29292	-0.424771	-1.70151	1.30016	0.306934	-0.57044	-0.854377	-0.498123	-0.478855	0.639164	-0.773784	1.83328	-0.202101	0.209817	-0.701625	-1.20069	-0.0299227	-0.591432	-0.560569	-1.2219	-1.49866	2.30595	-0.27837	-0.326217	-0.0905294	-0.626176	0.435001	0.5215	0.392988	-0.327496	0.278786	-0.592237
HMDB08138	C36:4 PC-B	0.157268	71	0.761977	0.433447	-1.12991	-0.605063	0.767717	-1.03508	1.07392	0.528312	-1.084	-1.41573	-1.43959	-0.708514	-0.419499	0.891467	-1.11072	-0.423212	0.25064	-0.587457	-0.749737	0.0846589	0.348585	-0.342922	-1.61886	0.417064	0.909975	-0.157805	-0.286482	0.0289103	-0.695632	1.05876	0.771677	0.342139	-0.510558	2.00299	0.402159	-1.13132	-0.619076	0.563821	-0.812707	-0.591278	-0.757816	0.748708	0.681403	-0.808357	-1.36473	1.57498
HMDB00883	valine	0.165127	72	0.78894	-0.286385	0.191632	-0.723295	-1.31136	-0.137622	0.442696	1.45356	-1.1555	-0.717626	-1.33996	-0.499438	-0.371209	0.801626	-0.155017	0.740006	-0.866346	-0.131065	-1.41606	-0.0377831	0.540994	-0.091228	0.492595	0.191763	-0.0211664	-0.678088	0.479124	-0.526347	0.145587	-0.77169	0.852486	0.117867	-1.18301	-0.786704	-0.111762	-1.14407	-0.656915	-0.410822	0.0494399	-0.727132	1.06997	-0.434129	-0.815369	0.227133	-0.662226	-0.602925
HMDB00210	pantothenate	0.168153	73	0.792393	-0.0940054	-0.73414	-0.603721	-0.721563	-0.99908	1.79744	-0.975546	-0.950796	-0.924607	0.0362739	0.15532	-0.364947	0.793891	0.618304	-0.0128491	-0.264195	-0.327443	-1.2124	-0.132055	1.17723	-0.914978	0.376022	0.371099	-0.645843	-1.0632	-1.04571	-0.144604	-0.67974	-0.520707	-0.169439	-0.520581	1.55035	-0.46964	-0.436839	-0.0811482	-1.0118	0.19313	-0.617865	0.295485	-0.204444	-0.0171786	0.116528	-0.0855119	-1.01946	-2.1123
HMDB10386	C18:2 LPC	0.169408	74	0.78752	0.6607	1.01797	2.17385	0.14767	1.52162	-0.226984	0.0637838	0.319046	-0.0707962	-1.85494	1.3884	0.467301	1.02975	-1.05029	-0.0320788	-1.63292	1.94241	0.739221	-0.169975	-0.547503	0.174212	-0.316461	1.04374	-0.544638	2.53879	-0.00618007	0.784433	-0.415319	-0.813869	0.273127	-0.328298	-0.582733	-1.1728	-1.41455	2.76733	-0.188879	-0.0322673	0.0677452	-0.526076	0.68975	0.524552	0.53756	-0.143886	0.351302	-0.412782
HMDB00714	hippurate	0.170379	75	0.781471	0.211399	-0.658652	1.44055	-0.915997	-0.394581	-0.771231	0.120738	-0.619037	-0.689454	-0.999258	-0.137637	-0.310287	0.672497	0.256251	0.10356	0.0767572	-0.694354	-0.0886542	-0.90162	0.443643	-0.553145	1.91972	1.32592	-0.998356	-0.00628241	0.419263	0.230419	0.0890164	-0.46743	-0.354021	2.12402	-0.80098	-0.584814	1.07148	2.07586	1.44475	-0.522333	-0.516392	-0.69972	0.898275	0.233438	0.306804	-0.903578	-0.655133	-0.887634
HMDB08937	C36:4 PE	0.18229	76	0.825102	-0.997118	0.287357	-0.616545	-0.304891	-0.847674	0.991753	0.806172	-0.950554	-0.669373	-0.397402	-0.544897	-0.294834	0.657281	-0.242405	1.69268	1.74661	-0.0204138	-0.123569	-0.180463	0.35898	-0.884647	-0.979973	0.013567	0.270131	0.255556	-0.391878	-0.0533311	-0.526834	2.1414	-0.07573	-0.253929	-0.491997	0.975465	1.51673	-0.656646	-0.0697201	2.61981	-0.322415	-0.828407	-0.0226561	-0.385854	0.309414	-0.575404	-0.763097	1.15684
HMDB12101	C18:2 SM	0.185794	77	0.83004	0.795761	-0.470419	-0.034332	0.329702	-1.15455	0.000804871	-0.0736222	0.498184	-0.99681	-1.55089	-0.782756	-0.31263	0.706303	0.725614	-0.705932	1.03576	-0.650029	0.0507194	0.107512	-1.16961	0.671419	-0.630011	-1.03008	-0.960135	0.0939832	-0.481696	-0.902975	0.0192671	1.0984	2.10846	-0.733441	-0.756986	1.82946	0.224042	-0.913463	0.839958	0.608335	-0.716732	-1.26606	0.126307	-0.922103	0.352756	-1.14155	-1.1211	-1.07375
HMDB05359	C48:1 TAG	0.186146	78	0.820951	-0.421962	0.0473504	-0.609112	-0.473036	-0.150313	-0.384416	1.20665	-0.733123	-0.872958	0.182483	-0.520593	-0.248094	0.550061	-0.182248	0.745672	0.598021	-0.0820399	-0.662612	-0.330317	-0.513955	-0.738686	0.493333	0.110504	0.470101	-0.644597	-0.263016	0.427429	-0.576146	0.00254375	-0.116414	0.800082	-0.599586	-0.557408	-0.0899994	-0.647673	-0.751954	0.221271	-0.259102	-0.657318	1.46724	-0.511048	-0.0408883	-0.593137	-0.673879	2.34592
HMDB05456	C56:6 TAG	0.188785	79	0.822049	0.494453	-0.597989	-0.912848	-0.982522	-0.736813	1.15242	0.702119	-0.696609	-0.88629	-0.0779093	-0.984818	-0.320619	0.731163	-0.293058	1.25069	-0.668225	-0.497542	-0.847398	0.227461	-0.427877	-0.773446	-1.30892	0.313897	1.21017	-0.720792	-0.514816	-1.22121	-0.895948	-0.240078	0.211292	0.321441	-1.10296	-0.840813	-0.495419	-1.17532	-0.528362	1.14477	-1.02701	-0.622888	0.22573	-0.862709	1.79812	0.213762	-0.841545	1.124
HMDB00885	C16:0 CE	0.188901	80	0.812273	-0.17983	-0.752988	0.0892922	1.25821	-1.10324	1.48904	-0.666068	-0.390406	-1.10913	-1.97663	-1.52715	-0.442627	1.02404	-0.800831	-1.73768	0.0439626	-0.644266	0.225653	0.366013	0.695411	0.300748	-0.950734	-0.0850724	0.197843	0.067676	0.0598449	0.690442	0.00690566	0.90685	0.689459	1.29498	0.133885	2.4721	0.148152	-1.07047	1.18562	0.773136	-0.524195	0.415646	0.521749	0.510591	0.978219	0.0616832	-0.134441	3.07713
HMDB00222	C16 carnitine	0.190942	81	0.810916	-0.168814	-0.513836	-0.635447	4.32786	2.19649	0.529713	-0.180877	0.602275	0.617305	-0.437866	0.249812	0.598783	1.4019	-0.543405	0.400759	-1.82454	-0.962166	0.549622	-0.143536	-1.67605	-0.150904	-0.865674	-0.634111	-0.120256	-0.528253	-1.13856	-0.38129	-0.230171	-0.98487	-0.65945	-0.648307	-0.0263505	-0.188931	-1.41377	-0.674554	2.22808	0.851724	-0.170629	0.7308	-0.222387	-1.4815	-0.766534	-0.661056	-1.63263	0.875458
HMDB00050	adenosine	0.192021	82	0.80555	-0.0866878	-0.0897071	-0.0653494	-0.0821266	-0.0887674	-0.0857558	-0.0888512	-0.0955168	-0.09602	-0.042852	-0.0926481	-0.0831166	0.015006	-0.0814671	-0.0970759	-0.0908659	-0.0933877	-0.09188	-0.0825879	-0.0945675	-0.0878296	-0.0904943	-0.0920896	-0.0832836	-0.0900025	-0.0974743	-0.0886606	-0.0944017	-0.0871015	-0.0912433	-0.0886187	-0.0926214	-0.0973733	-0.0945733	-0.0915769	-0.0902122	-0.0837201	-0.0679721	-0.095492	-0.0821781	-0.0630983	-0.0904752	-0.0875989	-0.0979794	-0.0761682
HMDB04952	C22:0 Ceramide (d18:1)	0.196443	83	0.814175	-1.01979	0.533739	1.24525	-1.01284	-0.195315	-0.538477	0.242455	-0.532206	-0.856276	-0.588887	-0.469948	-0.290209	0.670542	0.0100148	0.886625	-1.33199	0.010769	0.658076	0.387333	-0.454567	0.835521	-0.697208	0.796285	2.33022	-0.213911	0.0075142	-0.031841	0.258431	-0.22689	0.694097	0.827742	-0.479057	-0.865326	-1.38828	0.654543	0.197463	2.61176	0.00451741	-0.532166	1.49872	-0.440794	2.8033	0.106468	-1.23	0.758041
HMDB00822	4-hydroxymandelate	0.208904	84	0.855511	0.764698	-0.278196	-0.350394	0.184728	-0.64089	-0.428571	1.08642	-0.436838	-0.627285	-1.49213	-1.04727	-0.296885	0.709146	-0.316783	3.21846	0.156555	-0.654214	-0.220125	-0.477231	-0.264993	-0.803746	0.0973403	0.225382	-0.661619	1.08937	0.789018	0.0460314	1.45198	-0.404071	-0.539978	-0.915294	-0.350875	-0.276591	-0.751254	1.17421	0.724726	-0.118731	0.0108355	0.0729801	5.06985	-0.13655	0.826922	-0.441694	-0.627707	-0.434992
HMDB00187	serine	0.212882	85	0.861544	-0.728431	-0.507217	0.800325	1.18772	0.150177	-0.0159333	-0.286202	-0.718793	1.98842	0.373651	2.09072	0.394039	0.963754	0.472825	-1.35379	-0.74013	-0.404719	1.28131	-1.18375	0.0551237	-0.160374	-0.0610003	-0.995842	-0.676318	1.54606	0.977203	0.983052	0.756454	-0.140632	0.495757	-0.897731	-0.1062	-0.124945	-1.31098	1.15661	0.533579	-0.899659	-0.133785	0.0857667	-1.21652	2.5138	-0.640291	0.653624	0.178692	-0.880781
HMDB07098	C32:0 DAG	0.214002	86	0.856008	-0.0233154	-0.0975833	-0.640048	-0.433648	-0.314702	-0.425148	0.974263	-0.501586	-0.585667	0.263296	-0.35038	-0.194047	0.448152	-0.183454	0.569155	-0.0844298	-0.295051	-0.47832	-0.465934	-0.540247	-0.639016	0.358453	-0.0605993	0.516228	-0.593516	-0.44923	-0.0924141	-0.505804	-0.20265	-0.188923	0.0413623	-0.610387	-0.547277	-0.239147	-0.534497	-0.501757	0.607512	-0.338774	-0.521012	0.663467	-0.567015	0.0363415	-0.528316	-0.669454	1.80001
HMDB06731	C20:5 CE	0.216028	87	0.85418	1.59827	-0.835051	-0.526142	1.31866	-0.809137	-0.270831	-0.433171	-0.735952	-0.842432	-1.29722	-1.24974	-0.37116	0.912725	-0.784186	-0.841262	-0.826674	-0.212623	-0.996625	-0.57051	0.185872	-0.0236563	-0.912278	-0.24324	0.0072635	-0.274757	-0.301419	0.222439	-1.11256	-0.717085	-0.198064	0.961707	-0.599323	0.562685	0.336265	-0.910473	0.635637	-0.0776027	-0.938722	-0.393507	-0.216737	-0.511916	-0.107114	0.153644	-0.0290508	2.3528
HMDB00130	homogentisate	0.221172	88	0.864583	0.736089	-0.271943	-0.223279	-0.169958	-0.00570408	-0.381889	0.6732	-0.296332	-0.514641	-1.24542	-0.788084	-0.226178	0.544033	-0.510007	3.7034	-0.229336	-0.49803	-0.272425	-0.402653	-0.293831	-0.698879	-0.370325	0.346642	-0.697159	0.53657	0.982206	-0.429291	0.495409	-0.760529	-0.531689	-0.771978	-0.30333	-0.441061	-0.700141	0.968187	0.558206	-0.183954	-0.607724	-0.0306439	2.8247	-0.143343	1.12971	-0.773515	-0.748759	-0.769913
HMDB11131	C18:0 MAG	0.228933	89	0.884866	-0.34474	-0.0744223	0.222729	-0.348924	-0.706439	-0.291493	0.0513644	0.274915	-0.172272	0.269266	-0.394537	-0.137687	0.302608	-0.146936	-0.492932	-0.166999	-0.294657	-0.257675	-0.114399	0.00111546	-0.680682	-0.300286	-0.682518	-0.181656	0.116661	-0.221666	-0.586005	1.49737	1.79056	0.441777	0.0369568	0.0573409	0.0707502	0.0163041	0.240218	-0.223432	0.863272	10.9764	0.187226	0.18196	0.252547	0.0775811	-0.0927409	0.143327	0.281491
HMDB00247	sorbitol	0.236817	90	0.905168	-0.349782	-0.265022	0.165605	-0.333446	7.94868	-0.0702206	0.168213	-0.351354	-0.401192	4.85586	-0.320214	1.00428	2.63573	-0.375414	-0.300663	-0.419819	0.292191	-0.24728	-0.350477	-0.292046	-0.385729	-0.236452	-0.192157	-0.40029	-0.150283	-0.316183	-0.270687	-0.359218	-0.307289	-0.272714	-0.38286	-0.397731	-0.404608	-0.0436556	-0.273223	-0.32769	-0.0362097	-0.0463841	-0.22372	-0.088457	-0.359961	-0.349571	-0.327268	-0.309812	-0.395326
HMDB00824	C3 carnitine	0.242697	91	0.917448	-0.0140807	2.99506	1.85817	-0.341004	0.378643	1.33804	1.3926	-1.23997	-0.787891	-1.04885	0.756587	0.480664	1.26858	1.52333	1.44331	-1.02012	-0.188531	-0.51742	-0.148926	-0.574991	-1.20399	0.81526	0.833987	-0.560941	-0.43957	-0.436584	0.540767	0.32884	-0.526055	-0.186382	-0.196063	0.281112	-0.863984	-0.011722	-1.12861	-0.59372	-0.295878	-0.651854	-0.71217	2.52494	-0.838154	-0.670427	0.0249782	-0.769967	0.118187
HMDB07248	C36:4 DAG	0.247819	92	0.926629	0.0400703	0.261776	-0.292804	-1.06637	-0.637508	0.662561	0.616209	-0.557908	-0.252774	-1.04979	-0.138747	-0.219571	0.562806	1.69847	1.45503	0.767929	0.152213	0.30341	-0.675029	-0.0664627	-0.74087	-0.490099	0.947033	1.01411	0.364903	-0.484496	-1.07306	-0.141816	-0.259625	2.60425	0.782904	-0.946162	-0.30338	-0.188589	-1.02695	-0.883008	1.07196	-0.42087	-0.622845	2.17356	-0.830219	4.27604	1.41768	-0.8758	-0.402387
HMDB13130	C5-DC carnitine	0.249195	93	0.921753	-0.0691077	0.663716	-0.772066	0.389148	-0.26961	0.551741	-1.891	-0.888063	-0.905135	-1.48842	0.986848	-0.335632	0.889528	-0.980185	0.195962	-0.561508	-0.0655135	-1.18933	0.896524	-0.845318	-1.08882	0.455683	0.738209	-0.699626	-0.910355	0.793962	1.65164	0.331513	0.0283198	-0.556502	0.711638	-0.282789	2.5216	0.197459	0.510066	-0.280735	0.53377	-0.734883	1.11581	0.59547	-0.436268	1.11722	2.34895	-0.240301	-0.868552
HMDB01348	C18:0 SM	0.250939	94	0.918329	0.653046	-0.548523	-0.429225	0.982694	-0.884666	0.372248	0.915838	-0.616393	-1.87489	-1.60848	-0.777704	-0.346914	0.924444	-0.573873	-1.48392	-0.459952	-1.12024	-0.448826	0.0252033	-0.723034	-0.107228	-1.21427	-0.550276	-0.42269	-0.996999	-0.485321	-0.995849	0.0824617	-0.00590449	-0.129544	-0.0414101	-0.36708	1.31806	-0.268273	-1.15252	1.91287	1.38648	-0.756248	0.0972984	-0.434374	-1.01394	1.42171	-0.592474	-1.22254	-0.06114
HMDB11565	C16:1 MAG	0.251965	95	0.912378	-0.799208	-0.605269	0.927779	-1.00558	-0.804455	-1.00928	-0.454277	1.00648	0.0124976	-0.0535737	-0.0483269	-0.257564	0.676746	-0.639859	-1.98869	-2.02133	-1.04775	-1.52075	-0.430763	-0.355753	-1.57477	-1.30232	-1.9195	-0.248484	-0.599634	-1.17154	-2.13968	-0.646466	-0.481482	-0.0570716	-1.24111	-1.32681	-0.60935	-0.504802	-1.03415	-1.13578	-1.11033	-0.431929	-0.313389	-0.425128	-0.211562	-0.558436	-0.70768	-0.682223	-0.121394
HMDB05385	C54:5 TAG	0.259709	96	0.930625	-0.0411395	-0.0313283	-0.164468	-0.9712	-0.66866	0.610789	0.595369	-0.386105	-0.149557	-0.276093	-0.465608	-0.177091	0.45398	0.369008	1.39213	-0.250562	-0.0454777	-0.326043	-0.434768	0.196992	-0.722546	-0.700185	0.27458	0.534012	0.928533	-0.624272	-1.0504	-0.480493	-0.428915	0.582714	0.740974	-1.04936	-0.731633	-0.542211	-0.989317	-0.840712	0.607983	-0.772379	-0.781156	2.10147	-0.66102	4.06193	0.652555	-0.670993	0.0504247
HMDB00134	fumarate/maleate	0.264901	97	0.939442	0.497154	-0.69098	-0.547509	0.198954	0.339419	-0.548016	-0.556551	-0.534383	0.287324	0.388362	-0.940175	-0.191491	0.503511	-0.675523	1.55901	0.299334	0.156443	-0.022684	0.401159	-0.899259	-0.129624	0.291932	-0.285729	0.788269	0.121088	-0.427421	-0.0782094	0.492925	-0.183297	0.350553	-0.343218	-0.718614	-0.540017	0.874296	0.542772	0.692435	0.613554	-0.166172	-0.3484	-0.242616	-0.744759	-0.240451	-0.783935	-1.33333	-0.130828
NA	C48:5 TAG	0.265495	98	0.931942	-0.740839	0.134351	-0.362123	-0.71647	0.251423	-0.130542	1.28681	-0.750894		-0.724317	-0.716853	-0.246945	0.627697	-0.188266	1.62693	0.333125	2.16724	-0.628647	-0.240316	-0.463437	-0.746368	0.448053	1.3474	-0.546793	0.362099	-0.614535	0.138537		-0.225309	2.24739	1.88138	-0.747855		-0.121505	-0.726958	-0.733866	-0.438527	-0.596432		2.33037	-0.56953	0.81369	0.420155	-0.643271	2.12767
HMDB00008	alpha-hydroxybutyrate	0.265564	99	0.922767	0.896931	-0.0404764	-0.0349124	3.23416	-0.646235	-0.192619	0.0178727	-0.0830222	-0.509648	3.8358	-0.642846	0.530455	1.47772	-0.0438383	-0.7804	-0.943903	-0.812081	-0.590277	-0.550346	-0.94078	0.619829	-1.40776	-0.148575	1.2673	-0.748188	-0.558124	-0.0683749	-0.632115	-0.432094	0.224597	0.0792575	0.400152	-0.490546	-0.518385	-0.427702	1.13264	0.623431	0.0944316	0.487064	-0.3745	-1.44354	-0.782433	-0.299444	-0.741484	-0.543162
Internal Standard	thymine-d4	0.266231	100	0.915833	0.192473	0.271496	0.990621	1.12294	-0.0339955	-0.336783	-1.3436	-0.16441	0.818817	0.346918	0.934042	0.25441	0.69093	-0.130191	-0.096936	-0.121441	0.0977043	-0.0737655	-0.294952	0.0465748	0.0775757	-0.401708	0.34439	-0.248241	-0.211945	0.136529	0.13737	0.925597	0.158241	0.12237	-0.0126436	4.7032	0.154309	0.637764	4.7604	0.561799	0.0594422	0.0309631	-0.0627526	-0.328929	-0.340318	0.521106	0.492084	1.05111	0.53435
HMDB00688	C5 carnitine	0.266245	101	0.906813	1.00614	2.10828	0.0506737	0.114522	-0.132827	0.150753	2.07319	-0.642295	-0.538428	0.19814	-0.644926	0.340293	0.938818	-0.260579	0.136911	-0.913594	-0.657173	-0.840707	-0.764108	-0.763988	-0.937839	0.416485	-0.0404435	-0.600671	-1.18999	-0.52964	-0.00769502	-0.42431	-0.202603	-0.103441	-0.638638	-0.608018	-0.48591	-0.316044	-1.01276	-0.633354	0.350781	-0.164058	-0.466206	1.27442	-1.48439	-0.447103	1.83973	-0.182288	-0.935874
HMDB05360	C50:1 TAG	0.272612	102	0.919397	0.0269142	-0.126392	-0.718692	-0.477724	-0.349428	-0.426199	0.949119	-0.674213	-0.838987	0.818399	-0.488518	-0.209611	0.568058	-0.218384	0.600978	0.117796	-0.433502	-0.5498	-0.442794	-0.66181	-0.855472	0.212839	-0.0576844	0.946965	-0.740848	-0.438401	-0.0975355	-0.429899	-0.100307	-0.342307	0.51304	-0.649436	-0.514982	-0.291845	-0.589251	-0.65451	0.822093	-0.404772	-0.501273	1.67682	-0.576168	0.264032	-0.613892	-0.85622	1.73244
HMDB00201	C2 carnitine	0.274975	103	0.918364	0.426196	0.412397	0.403113	5.59932	-0.370509	0.827733	-1.12634	0.859387	0.305093	-0.872541	0.0845672	0.595311	1.6965	1.56855	1.7759	-0.506961	-1.19408	1.87331	-0.137978	-1.25632	0.182427	-0.543008	0.148319	0.382504	-1.06206	-1.09321	-0.959748	1.67284	0.397168	0.821104	-1.08948	1.78084	0.0056189	-0.110877	0.456783	2.51603	1.76801	-0.978581	1.15487	0.00999514	-1.43149	-0.517291	-0.162474	-1.47343	0.282471
HMDB00235	thiamine	0.278562	104	0.921399	0.515108	-0.187818	0.727969	-0.720426	-0.289662	-0.281443	0.0878161	0.107221	-0.565578	-0.699973	-0.598894	-0.173244	0.464196	0.00772855	-0.389278	-0.10556	-0.0348182	-0.241257	-0.252844	0.682003	-0.277497	0.0434129	0.280859	-0.0877339	-0.0146555	0.549159	-0.301682	-0.252911	-0.223942	0.187337	0.00925176	0.859556	-0.369782	-0.0254647	-0.169825	-0.416172	-0.0481304	-0.485316	-0.22186	-0.204486	0.125385	-0.12318	-0.0696775	-0.427231	-0.426117
HMDB08047	C38:3 PC	0.280122	105	0.917732	-0.752958	-0.904473	1.25114	-0.661737	-0.342127	1.04483	1.01243	-0.683997	-1.50765	-1.3037	-0.735087	-0.325757	0.926163	0.0684142	-0.216753	0.379062	-0.700354	-1.17981	-0.636858	-0.467763	-0.317552	-0.862276	0.425037	2.07788	-0.763022	0.275253	-0.832213	0.690959	0.556032	0.145595	0.791837	0.0571499	0.0416263	-0.45265	-0.316746	-0.240344	1.55484	-0.125246	-0.945879	0.289405	-0.473081	1.08806	-0.306753	-1.15568	0.232214
HMDB10384	C18:0 LPC	0.281169	106	0.912473	0.533239	-0.0403906	1.10119	0.269809	1.45637	0.902342	-0.0747344	0.272489	0.1375	-2.21121	1.33931	0.335083	0.956008	-0.286201	-0.209699	-1.7777	0.940062	1.00973	0.152189	-1.66716	-0.257511	-0.619661	-0.703803	1.54165	0.605449	0.672258	0.203622	-0.239727	-1.44025	0.648476	0.655589	-0.479269	-0.600218	-2.04947	-0.347283	0.332114	1.05514	0.728047	-0.43589	0.205247	0.351246	2.17291	0.368112	-0.649331	1.51694
HMDB13331	C14:2 carnitine	0.285382	107	0.91749	-0.259107	0.267779	-0.136594	4.29387	0.465272	0.722463	-0.927528	-0.246689	1.63867	-0.753199	0.168514	0.475768	1.38319	0.855075	1.53058	-0.0771703	-0.965547	2.11738	0.274593	-1.03629	0.0869546	-1.08696	-0.0513685	-0.329413	-1.07762	-0.956021	-1.18363	0.652072	0.236531	0.439268	-0.811319	-0.287717	2.13811	-0.93823	-0.545862	2.10569	0.970139	-0.847145	0.852532	0.324628	-1.21209	-0.479308	0.495121	-0.999423	-0.129717
HMDB02250	C12 carnitine	0.285805	108	0.910341	0.252727	0.647114	-0.337726	5.21707	1.4064	0.302164	-0.435597	-0.628984	0.358463	-0.784393	0.0129704	0.546382	1.59343	0.824372	1.08401	-0.371388	-0.901416	1.32817	1.01281	-1.30736	-0.170642	-0.894763	0.0324847	-0.593277	-1.29673	-0.8987	-0.565635	0.663343	0.651332	1.22746	-0.807437	-0.0434094	4.14333	-0.866731	-0.361296	1.38271	1.25226	-0.568477	0.84843	0.423867	-1.21631	-0.847471	0.225166	-0.830862	0.598328
HMDB03337	glutathione oxidized	0.285951	109	0.902451	-0.90229	-0.0760466	-0.525938	-0.305573	3.49586	2.89024	1.51257		-0.412448		-0.294122	0.598028	1.5308	-0.645028	-0.992879	-0.471229	0.00716305	-0.471229	-0.645282	-0.514742	-0.16689	-0.688541	-0.253662	-0.327457	0.0308282	-0.93817	-0.518813	-0.111672	1.39704	-0.492095	-0.435095	-0.0399127	-0.39947	-0.614746	0.031846	-0.363336	-0.578867	0.427028	-1.04581	-0.435095	-0.578867	-0.0363503	-0.905853	0.181216	-0.341198
HMDB00258	sucrose	0.287323	110	0.898538	-0.45368	-0.205555	0.40587	-0.307028	-0.0343106	-0.269653	-0.194561	-0.323126	-0.188209	0.589393	-0.390784	-0.124695	0.314457	-0.504603	-0.363984	-0.396062	-0.223843	0.467038	-0.189812	-0.441213	-0.53087	-0.250434	-0.206354	-0.222291	-0.0130522	-0.29323	-0.356169	-0.440734	-0.364017	-0.0879028	-0.499974	-0.431079	-0.459294	-0.434009	-0.423748	-0.320465	-0.165145	0.312213	-0.311153	-0.227455	-0.46971	-0.524711	0.268538	-0.496714	0.100688
HMDB05458	C58:6 TAG	0.296544	111	0.91902	0.458689	-0.559766	-0.700967	-0.563445	-0.565282	0.477189	0.489746	-0.893951	-0.907661	1.06109	-0.857444	-0.232891	0.674682	-0.158011	0.392181	0.146516	-0.396468	-0.887778	0.292735	-0.0676928	-0.804476	-1.154	0.235288	1.68107	-0.646717	-0.336177	-1.02151	-0.516835	0.265798	-0.575399	0.024399	-0.88143	-0.53281	-0.132864	-1.03802	-0.578094	1.04804	-0.862329	-0.569127	0.716936	-0.753536	1.60301	0.121522	-0.734118	1.09914
HMDB00935	UDP-glucuronate	0.298559	112	0.917003		0.80293	-0.553034	-0.801431	-0.314463	0.263296	0.260152		-0.719287		-0.892615	-0.244307	0.577211	0.383957			-0.474035	-1.24595		0.152067	-0.00435983			-0.424905			-1.08992	-1.08992	1.58232	-0.29599	-0.582119	-0.723611	-0.724004		-1.1532	-0.877287	-0.11323	0.576543	-1.27346	0.613488		-0.464209	-0.858421	-0.858421
HMDB06726	C20:4 CE	0.303673	113	0.924454	1.43715	-1.06862	-0.829317	0.493572	-0.704154	1.47946	-0.380089	0.258733	-1.40114	-2.53122	-0.978611	-0.384023	1.1576	-1.31794	-1.23265	-0.91361	-0.48557	-0.601921	0.772344	-0.252463	0.646966	-1.59578	-0.230766	0.21409	-0.168686	0.0271033	-0.0625033	-0.800693	-0.0678191	0.444501	0.576443	-0.089562	2.37674	-0.186173	-1.92497	0.257492	-0.0020652	-0.353758	0.0725395	-0.607191	0.747924	0.173499	-0.445219	-0.675162	0.905676
HMDB05384	C52:3 TAG	0.305816	114	0.922814	0.242701	-0.0479131	-0.596399	-1.20327	-0.609964	0.387724	1.16857	-0.683	-0.55432	-0.25357	-0.14916	-0.208963	0.612941	0.839172	1.15234	0.293814	-0.320466	-0.155621	-0.430962	-0.566219	-1.02024	-0.491623	0.359634	1.35708	-0.494247	-0.430908	-1.13617	-0.164393	-0.148488	0.809106	0.711583	-1.14447	-0.424135	-0.266947	-1.27017	-0.872373	1.49716	-0.715132	-0.617412	2.40403	-0.935403	2.52172	0.268265	-1.16234	0.68995
HMDB00127	glucuronate	0.308198	115	0.921913	0.371351	-0.150427	0.235831	0.99664	-0.458332	-0.309704	-0.241337	0.00642889	0.179516	7.64714	-0.314606	0.723864	2.22424	-0.323687	-0.286684	-0.580267	-0.619222	-0.382439	-0.361768	0.143359	-0.577165	-0.553371	-0.432673	-0.535166	0.0679565	-0.477015	-0.200365	-0.106887	0.449435	-0.294825	-0.0315071	-0.405618	0.229772	-0.0299165	-0.223407	0.257029	0.773174	-0.436476	0.315325	0.398579	-0.359042	-0.301412	-0.626243	-0.584424	0.517824
HMDB05432	C48:3 TAG	0.30965	116	0.918273	-0.592023	0.0422624	-0.345336	-0.686895	0.212617	-0.16614	1.59552	-0.734711	-0.844398	-0.450617	-0.445196	-0.219538	0.652669	0.0788096	1.1052	0.937806	1.05294	-0.435455	-0.321069	-0.420818	-0.737157	0.215155	0.800369	-0.100365	-0.190028	-0.426929	-0.0533978	-0.610072	-0.212382	1.76005	1.39272	-0.724133	-0.605205	-0.0715332	-0.712868	-0.785698	-0.0759753	-0.442539	-0.786524	2.25276	-0.54589	0.996689	-0.0806295	-0.65932	2.12158
HMDB09805	C34:0 PI	0.312465	117	0.9187	-0.138557	0.670064	3.03643	1.16491	-1.04746	-0.318155	0.473622	-0.673942	0.358391	-0.143261	0.357093	0.339922	1.04131	0.759123	0.31052	0.478314	0.685135	1.82768	-0.385413	-0.445874	-0.538719	0.00502359	0.846361	1.24104	0.130792	0.932639	-0.0973731	0.776678	1.65921	1.11027	0.889522	-0.569587	0.194017	-0.498434	2.67311	-0.0165132	2.02909	0.244775	-1.19986	1.51828	1.14787	1.39421	0.603622	0.124341	0.113919
HMDB00289	urate	0.314401	118	0.916558	-0.489145	0.718528	-0.646819	-1.03666	1.02859	0.582738	-0.352095	-0.194168	-0.384656	-1.73693	-0.242084	-0.250246	0.759334	0.429618	1.16223	-0.510473	-0.848818	-0.316027	-0.924174	-1.70533	-1.14739	1.03799	0.0173538	0.571929	-1.25518	-0.100911	-0.647192	1.1747	-1.05174	0.501983	-0.0844318	-1.07916	-1.72537	-0.745594	-0.837731	-1.59626	1.24506	-1.44008	0.0346519	0.289622	-1.95927	-0.590438	0.0823875	-0.408126	-0.40522
HMDB02815	C18:1 LPC	0.317102	119	0.916666	0.441191	-0.114442	0.816907	1.88351	1.22999	0.0364836	-0.348879	0.418324	-0.0476804	-1.66467	0.465748	0.283317	0.870789	-1.19218	-0.0122688	-1.79571	0.681885	-0.211324	0.499904	-1.01196	-0.31867	-0.512461	-0.00412377	-0.437296	1.11209	0.178434	1.55632	-0.488259	-1.26172	-0.869271	0.00400124	-0.36557	-0.935062	-1.78672	1.66989	-0.064802	0.172426	-0.253327	-0.525597	-0.117837	0.417022	-0.125366	0.08417	-0.0251005	2.19024
HMDB07102	C34:1 DAG	0.317216	120	0.909354	0.424491	-0.05944	-0.706552	-0.593001	-0.352547	-0.246963	1.13033	-0.577492	-0.650959	-0.101295	-0.198918	-0.175668	0.51919	0.160985	1.25612	0.0832672	-0.356048	-0.489517	-0.297838	-0.641723	-0.799925	-0.00841882	0.110613	1.21144	-0.638337	-0.460576	-0.355259	-0.368116	-0.24519	-0.0731456	0.240095	-0.754353	-0.418732	-0.243427	-0.682957	-0.552828	1.27243	-0.27803	-0.472497	1.37388	-0.646517	0.348646	-0.317413	-0.863763	1.54614
HMDB08105	C36:3 PC	0.323462	121	0.919593	-0.894018	-0.693237	1.73225	0.229306	-0.886491	0.451065	0.545638	-0.868999	-0.753929	-0.99675	-0.851277	-0.271495	0.844829	-0.0588472	-0.521552	1.60929	0.0464565	-0.472956	-0.48999	0.141393	-0.0802297	-1.12981	-0.0403462	0.896542	0.20038	-0.178923	-0.508587	0.377639	2.06379	0.393695	0.0236537	-0.479258	0.566786	-0.0617754	0.203182	-0.446877	1.42709	-0.648072	-1.33108	0.724151	-0.158286	0.912979	-0.243029	-1.11958	0.740819
HMDB13326	C12:1 carnitine	0.324651	122	0.915409	0.355816	-0.0843853	-0.656895	5.39756	0.502406	0.745706	-0.727427	-0.651919	1.21498	-0.344432	-0.0238952	0.520683	1.6535	0.419972	2.06384	-0.0808568	-1.07087	1.07053	0.454668	-1.21139	-0.0720929	-1.08972	-0.233525	-0.648092	-1.35594	-0.933804	-0.837025	0.877318	0.247618	-0.0812471	-0.843325	0.144885	2.1209	-0.915327	-0.643531	1.82596	1.25694	-0.760875	1.07249	0.601358	-1.20644	-0.711131	0.0698289	-0.946747	0.835045
HMDB01085	LTB4	0.32736	123	0.915543	-0.211764	-0.0364905	-0.218638	1.29181	0.00646873	-0.495295	-0.196299	-0.498732	0.135346	0.444653	4.6684	0.444496	1.41845	-0.51076	-0.290809	-0.211764	-0.127564	3.66144	0.857061	-0.235821	0.338114	-0.402503	0.253914	0.166277	-0.0536742	0.0992606	-0.431715	-0.0553925	-0.0313354	-0.347515	0.291718	0.745367	-0.361262	-0.407658	-0.275344	0.327804	0.442934	-0.261597	0.332959	-0.148184	-0.517634	-0.507323	-0.0931966	0.0786402	0.0889504
HMDB05066	C14 carnitine	0.330158	124	0.915922	-0.308408	0.0593385	-0.240126	7.46182	1.31751	0.12467	0.0393608	-0.0470328	0.197215	-0.63857	-0.463866	0.681991	2.19785	0.334688	0.843439	-0.892605	-0.761312	1.24794	0.333175	-1.55308	0.045793	-1.03444	-0.391144	-0.402142	-1.11776	-1.1757	0.0144138	-0.0894098	0.730787	0.816348	-0.911851	0.196206	2.58304	-1.0071	-0.62389	2.74367	1.52218	-0.116274	0.627871	-0.232003	-1.58958	-0.968632	-0.374673	-1.4003	1.34593
HMDB11506	C18:1 LPE	0.330793	125	0.910341	1.2582	-0.106504	1.57826	0.118172	1.10274	-0.644305	0.816122	-0.550474	-0.660827	-0.853149	0.882236	0.267315	0.845113	-1.0832	0.690246	-0.955689	1.7348	0.289668	-0.385253	-0.269291	-0.00931765	-0.0807085	1.12669	-0.452341	2.64306	-0.563257	2.09378	-0.515944	-0.0991774	-0.35039	-0.0961804	-0.817313	-0.74915	-1.1789	2.23536	0.0776219	0.0115079	0.135693	-0.373265	1.72622	0.489189	0.518212	-0.953896	-0.344704	0.661736
HMDB13238	C7 carnitine	0.332118	126	0.906734	10.0312	0.117002	-0.514511	1.32936	-0.530685	0.195155	-0.202917	-0.431791			0.0826099	1.11949	3.19628	0.0278346	0.542141	-0.57535	-0.642623	0.233915	-0.596656		-0.170523	-0.619534	0.0624406	-0.750456		-0.789615	0.439827	-0.142247	0.523859	-0.556613		0.28985	0.235792	-0.503027		0.847977	0.576871	-0.342478	-0.25625	0.115615			-0.446088	-0.534703	0.107297
HMDB11420	C38:7 PE plasmalogen	0.341293	127	0.924447	2.58243	-0.373427	-0.476376	1.16293	-0.977944	-0.562303	-0.267367	-1.62802	-0.73251	-1.5127	-1.15858	-0.358534	1.17301	-0.120546	-1.21472	-0.926463	-0.335686	0.134422	-0.819792	0.630717	-0.483478	-1.22156	-0.646864	-0.179295	-0.011031	-0.0830799	-0.797808	-0.493089	-0.350554	0.330262	1.6335	-0.72841	0.472335	0.0595062	-0.731582	0.141296	0.163872	-1.11407	0.350005	0.604908	-0.29714	-0.371233	0.368788	-0.0500902	2.7117
HMDB00696	methionine	0.34938	128	0.938958	0.0759587	-0.208518	0.080195	-0.211192	-0.317338	0.165173	0.0263799	-0.297428	-0.258647	15.3753	0.0920135	1.32018	4.4479	0.0643869	-0.164245	0.0573898	0.0377543	-0.24132	0.0319644	0.428105	-0.304952	-0.096809	-0.1107	-0.277081	0.316543	-0.126162	0.139374	0.00279264	-0.00797305	-0.0348239	0.0243468	-0.212228	-0.0336556	-0.12781	-0.0262123	-0.198084	-0.214406	-0.121153	-0.139798	0.347397	0.338178	-0.262868	-0.0567815	-0.124831	-0.199511
HMDB10383	C16:1 LPC	0.351198	129	0.936527	0.241624	-0.426655	-0.362647	1.17228	-0.379792	-0.248377	0.194479	-0.228005	-1.0639	-1.4888	0.311186	-0.207146	0.67522	-0.520978	0.905455	-0.638217	-0.512788	-1.15843	0.0298375	-0.288803	-0.485174	-0.390094	0.142345	-0.560523	0.580362	-0.160597	1.6748	-0.470532	-0.965613	-0.687898	0.204041	0.184967	-0.573328	-1.15412	0.013133	0.613497	0.0278918	-0.457993	-0.97811	-0.401486	-0.12861	0.47656	-0.44528	-0.66914	3.91254
HMDB00157	hypoxanthine	0.351916	130	0.931223	-0.878306	2.59128	-0.485581	-0.287986	0.0534946	1.23526	0.0568725	0.274758	2.18208	-0.844809	-0.22386	0.333928	1.11645	0.00543381	-0.0268508	-0.614199	1.18762	1.15868	2.41476	0.478426	0.112234	-0.596199	1.53402	-0.05252	-0.365311	0.40351	-0.809702	-1.07591	-0.609983	0.381518	0.0364364	-0.698136	0.0628311	1.10456	-0.22634	-0.804042	-0.129191	0.038447	-1.08227	-1.10096	-1.00823	-1.1281	-0.839728	0.097864	-0.222759
HMDB02302	indole-3-propionate	0.356172	131	0.935291	-0.0520601	0.18677	-0.0572951	-0.557447	-0.028944	-0.450958	-0.425774	-0.336239	0.244787		0.372237	-0.110492	0.304394	-0.457766	-0.208508	0.707561	-0.240285	-0.159195	-0.429178	-0.297332	-0.459468	0.606328	0.0101573		-0.385251	-0.0709106	-0.391843	0.112015	0.144287	-0.301447	0.496435	2.07512	-0.229793	-0.242202	0.00925249	-0.384044	-0.0626379	0.128646	-0.439842	0.166067	0.913559	1.38919	-0.52162	-0.177378	-0.588922
HMDB00194	anserine	0.359461	132	0.936777	0.343728		-0.294445		-0.268497		-0.238895				-0.251691	-0.14196	0.243554		-0.217558		-0.251836	-0.259332		-0.220181	-0.243339	-0.304163	-0.10082	-0.294015		-0.314411					-0.284971			-0.310562		-0.311311	-0.227416	-0.142601	0.138765	-0.194811		-0.300775			-0.252046
HMDB02005	methionine sulfoxide	0.360027	133	0.931199	-0.147281	-0.381412	0.209419	-0.205608	-0.104605	-0.301144	0.50484	-0.316309	-0.324901	15.2685	-0.0711203	1.28458	4.42921	-0.225664	-0.291239	-0.0252167	0.238485	-0.0892368	-0.315073	0.303142	-0.210905	-0.270143	-0.0715805	-0.36723	0.327496	-0.080418	0.374923	-0.237387	-0.16235	-0.136856	-0.211521	-0.285808	-0.185332	-0.0134226	-0.0585594	0.0244935	-0.260468	0.0502019	-0.127297	0.0446233	-0.073412	0.243386	-0.186251	-0.190777	-0.213767
HMDB09069	C38:5 PE	0.361471	134	0.927957	1.65336	-0.514988	-0.674391	0.255212	-0.805702	1.0091	0.356315	-1.49252	-1.02691	-0.935113	-0.809553	-0.271381	0.920228	-0.963463	-0.0743707	0.204805	-0.0307361	0.129966	-0.591621	0.408609	-0.626827	-1.70713	-0.361612	0.200687	0.236628	-0.429941	-0.633921	-0.463336	1.05112	-0.465831	-0.154379	-0.938831	0.230736	0.159102	-0.845645	-0.277327	1.21282	-1.11567	-0.42976	-0.319088	-0.671826	-0.190463	-0.519938	-0.573134	0.864624
HMDB00658	C16:1 CE	0.362617	135	0.924003	-0.345234	0.00196788	-0.327487	2.75378	-0.975822	-0.625096	-0.320641	-0.935129	-1.57165	0.127663	-1.30452	-0.320197	1.09505	-0.349203	0.114547	1.04775	-0.728547	-0.812661	-0.262914	0.735852	-0.578006	-0.146381	0.2178	-0.181587	-0.537044	0.034637	0.639175	-0.179886	0.372967	-0.502244	0.786298	-0.0280061	-0.0217305	0.324378	-0.297606	0.267894	0.492859	-0.806133	-0.431833	0.240183	-0.328249	-0.097588	-0.643261	-0.705848	4.94129
HMDB12102	C20:0 SM	0.363553	136	0.919575	-0.644167	0.0206721	1.06423	-0.0189009	-0.389014	1.22828	0.495953	-0.362468	-1.66838	-2.04252	-0.802645	-0.283542	0.967703	0.585509	-1.46574	0.427312	-0.44952	0.235917	-0.27274	0.206693	0.722947	-1.09943	-0.301217	-0.216858	-0.885691	-0.585444	-0.395695	0.450512	0.850362	0.990264	0.855517	-0.462336	2.17102	-0.131451	-0.806708	1.54275	0.915934	-0.411272	-0.528332	0.103472	-0.675367	1.61923	-0.186839	-0.71053	-0.118644
HMDB00158	tyrosine	0.367061	137	0.921673	0.457153	1.20906	0.48868	-0.410218	-0.0731704	-0.15265	2.25881	-1.16715	-0.533733	2.0817	-0.737614	0.310988	1.07321	1.08477	-0.0466807	-1.06718	-0.5188	-1.29115	0.232683	0.581997	-1.09644	0.994351	0.10101	-0.433631	0.185394	0.402912	0.0665615	-0.0251282	-0.762664	1.83544	0.139898	-1.12809	-1.65153	-0.797921	-0.963987	-0.717378	0.132559	0.248214	-0.379057	0.536224	-0.219345	-0.42338	-0.641009	-0.75144	-0.563865
HMDB08270	C38:2 PC	0.367658	138	0.916481	-0.517109	-0.816093	0.5279	1.04142	-1.06762	0.125488	0.0579389	-1.49378	0.665881	-0.241845	-0.700259	-0.219825	0.74758	0.274983	-0.943218	0.130154	-0.331153	-0.276277	-0.637345	0.0869841	-0.704497	-0.117163	-0.475554	1.79258	-0.447619	-0.223507	-0.270654	-0.0494228	1.62842	-0.536174	0.418674	0.148139	0.839892	-0.248937	-0.298854	-0.849235	1.55808	-0.196798	-0.29259	0.418442	-0.215389	0.443304	0.105562	-0.762144	1.36802
HMDB02014	C14:1 carnitine	0.369186	139	0.91367	0.116382	-0.16989	-0.333756	6.53668	0.393586	0.29813	-0.71147	-0.297714	1.1497	-0.519295	-0.328511	0.557622	1.95401	0.657876	1.06101	-0.431694	-1.01524	1.64633	0.362015	-1.21819	-0.0328985	-1.05288	-0.220857	-0.448036	-1.17355	-0.965406	-0.917891	0.54697	-0.119037	-0.22559	-0.842365	0.0619594	2.94813	-0.897214	-0.531919	2.74882	1.24246	-0.796803	1.36252	0.163612	-1.16291	-0.735848	0.128141	-0.952343	0.261753
HMDB00138	glycocholate	0.369298	140	0.907418	-0.0908554	-0.173187	-0.112284	-0.257124	0.186679	-0.340445	0.200013	-0.244839	-0.304528	14.8319	-0.229688	1.22415	4.3066	-0.279872	-0.294616	0.436758	0.22086	-0.171258	-0.317847	-0.313045	-0.303161	0.0743201	-0.281737	-0.311794	0.364908	-0.24228	-0.11145	-0.192561	-0.290952	-0.0371653	-0.133352	-0.248615	-0.36788	-0.248468	-0.262731	-0.230728	-0.318869	-0.205367	-0.180858	0.0244573	-0.359541	0.0687323	0.0444068	-0.0241967	0.0156177
HMDB00637	glycochenodeoxycholate	0.373567	141	0.911397	-0.0027952	-0.301772	-0.382223	-0.474028	1.52875	-0.62353	0.520722	-0.459247	-0.469627	12.9608	-0.49898	1.07255	3.8075	-0.587291	-0.577986	-0.256617	0.55732	-0.282143	-0.0747636	-0.431845	-0.600477	-0.0877654	-0.399096	-0.335813	1.05563	-0.307547	-0.185722	-0.362585	-0.520853	0.106108	-0.581422	-0.589396	-0.680223	-0.38666	-0.530758	-0.297305	-0.645798	-0.025986	0.248959	0.626092	-0.590532	0.008853	0.964507	-0.124071	0.16755
HMDB00925	trimethylamine-N-oxide	0.374533	142	0.90732	2.46391	-0.325068	11.0701	-0.560763	-0.157334	-0.423032	0.0302238	-0.324552	-0.585527	-0.838959	-0.0960345	0.932086	3.31453	-0.285068	-0.111427	-0.41454	-0.168267	-0.129281	0.623108	0.0936217	-0.253076	-0.299514	-0.200357	-0.445439	-0.543084	-0.114164	-0.292393	-0.337188	-0.158498	-0.296899	-0.0104536	-0.4883	-0.205902	-0.130509	-0.491813	-0.201382	0.968182	-0.477372	-0.0680962	0.711612	0.372488	-0.000122457	-0.381733	0.654674	-0.4772
HMDB00619	cholate	0.378958	143	0.911618	-0.334446	-0.272715	0.669281	-0.325606	-0.283216	-0.337866	-0.249511	0.317692	-0.35597	11.5747	-0.0560932	0.94057	3.37733	-0.215257	-0.319582	-0.302001	-0.306977	-0.317712	-0.323806	-0.355091	-0.316146	-0.181208	1.31158	-0.295701	0.795055	-0.261635	0.542358	-0.16008	-0.236428	1.73008	0.423344	-0.183712	-0.356811	0.683989	-0.27972	-0.228252	-0.100864	-0.290967	2.4065	-0.247107	-0.336032	-0.329574	-0.264733	-0.19747	0.233006
HMDB07973	C34:2 PC	0.379053	144	0.905517	-0.750647	0.077707	1.14755	0.827243	-1.18666	-0.487373	0.29215	-1.60305	-0.777225	0.104818	-0.142166	-0.227059	0.794281	0.0501334	-1.17063	1.8475	-0.0738421	0.922485	-0.655502	0.18504	-0.526339	-0.7472	-0.0549509	0.65009	0.316148	-0.405626	-0.501577	-0.0843051	1.82372	1.59533	-0.153129	-0.764193	0.538571	0.0807029	0.504174	-0.0116036	1.59224	-0.737343	-0.815514	1.00238	0.14701	1.06285	-0.547116	-1.25121	0.308918
HMDB00168	asparagine	0.379481	145	0.900287	0.561554	1.2055	0.445749	0.144012	0.406973	0.701284	-0.090334	-0.793069	-0.136404	-0.65425	0.0129659	0.163998	0.558692	1.06585	0.156952	1.71401	1.50667	0.658167	1.11752	3.92052	0.342014	0.319348	1.33884	-0.105922	6.27852	0.150482	2.99234	1.26841	2.17875	-0.0156055	0.943881	0.962074	1.58856	0.43676	1.98917	0.638149	0.181615	0.528857	0.6497	1.65369	3.15265	0.0574729	1.05673	0.795075	-0.338011
HMDB00190	lactate	0.379541	146	0.894262	1.28218	0.103109	-0.624826	-0.957408	2.65772	0.321184	0.439271	-1.01159	1.31141	0.380904	-0.587206	0.30134	1.06836	-0.543387	1.19773	0.164353	0.0700778	0.0867309	2.34311	-0.382856	0.0783121	-0.328403	-0.838117	2.23277	-0.108537	0.266832	0.320197	-0.473317	-0.537098	-0.14501	0.284143	-0.615492	-1.04354	1.49525	-1.05444	0.844143	0.169592	0.814433	-0.869347	-1.48165	-1.6208	-1.66438	1.2022	-0.835703	1.67077
HMDB01565	phosphocholine	0.380321	147	0.890002	0.414194	1.81175	0.695233	1.06974	2.44615	1.10946	0.635475	-1.16407	-1.00728	-2.01831	-0.0751037	0.356113	1.27043	0.761642	0.157366	-1.00303	1.34423	0.464669	1.76685	0.361735	0.0265166	-0.284851	-0.232885	0.842328	-0.102262	-0.609045	-0.0240633	-0.0409572	1.10164	-0.0982026	0.89293	-0.107042	0.415054	0.0516682	-0.0217831	-0.261242	1.14746	1.83493	-0.0089145	0.544858	-0.505481	-0.0359329	-0.420597	0.628644	1.24315
HMDB12356	C34:0 PS	0.381653	148	0.887086	0.990688	-0.930579	-0.441649	2.70175	-0.890022	-0.221149	-0.159133	-0.939234	-1.07824	-1.21885	-1.34086	-0.320662	1.14437	-0.748035	-0.885734	-0.887044	-0.356295	-0.834782	-0.0229334	0.834482	-0.0303689	-1.06525	-0.116351	-0.134083	-0.482917	-0.0657457	0.678335	-0.975739	-0.5346	-0.380842	0.831396	-0.565728	0.977519	1.07262	-0.682433	0.565063	0.484513	-1.00496	0.265096	-0.488808	-0.0973228	0.0263226	0.916346	-0.182045	3.79899
HMDB00705	C6 carnitine	0.382167	149	0.882318	0.940864	-0.253924	-0.320087	3.77712	-0.435499	0.688246	-0.522323	-0.586143	0.05389	0.118702	0.183719	0.331324	1.18482	1.52264	2.18902	-0.488572	-1.07434	0.798034	-0.275279	-1.17216	-0.533032	-0.763342	0.325146	-0.656117	-1.29845	-1.0143	-0.67576	0.698171	-0.145681	0.783128	-0.907653	0.140945	2.67336	-0.622739	-0.448886	1.6071	1.77399	-0.70095	0.165351	0.631596	-1.4097	-0.533148	-0.085246	-0.956001	1.38619
NA	SDMA/ADMA	0.39895	150	0.914924	-0.66809	-1.36188	-0.0952418	-0.300657	0.709392	-0.284457	-0.9155	0.0734419	-0.0564809	0.206965	0.80068	-0.171985	0.617176	-0.247561	-0.614868	-1.37202	-0.682805	-0.150798	-0.743169	-0.30811	-1.00959	-0.646347	-1.09871	-1.17615	-0.301581	-0.589754	0.0288773	-0.452748	-0.865977	0.0309031	-0.344075	-0.644276	-0.417101	-1.21805	-0.871603	-0.893678	1.13246	-1.53359	-0.303781	-1.02487	-0.921913	-0.69177	0.339611	-1.57217	-0.422384
HMDB11319	C38:6 PC plasmalogen	0.399999	151	0.911255	1.70602	-0.888961	-0.645387	1.07813	-0.777463	0.825536	0.147164	-1.06845	-0.717213	-1.30755	-1.30828	-0.268769	0.994068	-1.29674	-1.74097	-0.565296	-0.594159	0.104473	-1.05715	0.315843	-0.52888	-1.95178	-0.79975	-0.104688	0.592329	-0.22651	-1.18847	0.00369595	-0.630127	-0.100427	0.501736	-0.321646	0.848802	-0.52925	-0.525066	0.201269	0.686102	-1.56513	0.504294	-0.867027	-0.279197	-0.113815	-0.611543	-0.750799	0.354485
HMDB00462	allantoin	0.400141	152	0.905582	0.0201261	0.97552	0.236524	-0.654632	1.12987	-0.207546	1.25279	0.64061	-0.840353	-0.616483	0.192912	0.193576	0.703714	-0.308229	0.323704	-0.854687	1.44161	0.344767	-0.534678	0.00662304	-0.167605	-0.00814726	3.23442	-1.01703	2.75639	-0.754922	1.34556	-0.709649	-0.144445	-0.257975	-0.231974	-0.618056	-0.945144	-0.404324	0.109971	-0.414549	0.326151	0.0447287	0.496053	1.26551	-0.688106	-0.87256	-0.488969	-0.5321	0.45821
HMDB00097	choline	0.400302	153	0.900025	-0.48929	0.781159	-0.759415	-0.141849	1.49895	-0.22346	-0.377612	-1.27962	-0.210097	-0.621012	-0.341818	-0.196733	0.716313	-0.53797	-0.763711	-0.819549	-0.0965102	-0.656806	1.22978	0.465694	-0.0373308	-0.789959	-0.998996	-0.173825	0.701458	-0.193393	-0.650601	-0.840071	-0.0960329	0.53776	0.355449	-1.39512	-0.629602	-0.306502	-0.400043	-0.0783746	-0.112737	-0.124668	-0.341818	-0.90116	-1.22856	-0.309842	0.673777	-0.754643	0.737729
HMDB00094	citrate	0.404381	154	0.903292	-0.242772	-0.511579	-1.85624	0.793376	1.05639	0.145884	-0.174757	-0.367078	0.244662	-1.28749	-0.16291	-0.214775	0.794005	0.219545	-0.230056	-0.518793	-0.176799	0.776097	-0.70105	-1.05104	0.577034	0.291886	-0.25286	-0.0562142	0.594765	-1.09378	0.700328	-0.124167	1.40792	0.779464	-1.01031	2.13568	0.204102	0.0924885	0.614414	1.11373	4.07898	1.04337	0.663733	-0.335059	-0.390262	-0.120477	-0.456269	-1.02554	-1.73802
HMDB00472	5-hydroxytryptophan	0.404442	155	0.8976	-0.51437	0.531975	0.000572222	0.408649	1.19188	1.04293	1.63036	-0.697035	-0.572116		-0.691593	0.233126	0.814183	-0.0912916	-0.895897	-0.181695	-0.363299	2.20942	-0.122886	-0.763145	0.53556	-0.915013	-0.905588	0.126686	-0.314314	-0.957626	0.370948	-0.725444	2.11238	-0.73633	0.28466	0.270057	-0.0482802	-0.91488	0.488566	-0.447861	-1.23547	2.17451	-0.343253	0.863322	-0.45503	-0.650838	-0.688407	0.996472	0.0500884
HMDB00026	N-carbamoyl-beta-alanine	0.407659	156	0.898941	-0.319022	-0.466827	0.00959594	0.0285617	-0.0513133	-0.334705	-0.384946	-0.0990924	-0.170761	12.6067	-0.220637	0.963412	3.68522	-0.245712	-0.0909772	-0.504485	-0.317837	-0.186718	-0.235409	-0.441205	-0.296683	-0.221914	0.038774	-0.00991689	-0.304342	-0.331149	-0.332061	-0.128453	-0.230302	-0.270058	-0.298506	-0.140215	-0.378655	-0.498285	-0.410568	-0.0789413	0.618962	-0.281091	-0.104199	-0.207689	-0.449047	-0.278446	-0.11514	-0.405462	-0.0930744
HMDB13127	C4-OH carnitine	0.408378	157	0.89479	-0.150848	-0.474614	0.206422	8.81451	-0.251702	-0.477548	-0.426449	0.417541	0.0525081	-0.105485	-0.165257	0.67628	2.58746	0.349819	-0.0313692	-0.534807	-0.691817	2.24787	-0.500175	-0.840782	0.270993	-0.390013	-0.273276	-0.246766	-0.742872	-0.75292	-0.7311	0.43492	0.107111	0.362013	-0.558504	1.09383	0.00473902	-0.642259	-0.0460739	2.89372	2.47094	-0.427025	0.487648	-0.483312	-0.580729	-0.6153	-0.649872	-0.842485	-0.0169237
HMDB00172	isoleucine	0.414581	158	0.902632	0.049801	0.322004	-0.501986	-0.665075	0.678541	-0.322312	1.23961	-0.916148	-0.735804	-0.94688	-0.157648	-0.177809	0.664407	0.145141	0.62589	-0.493252	-0.0633817	-1.01599	0.583797	1.40812	0.0155143	0.663657	0.814282	-0.234131	-0.439806	0.00463973	-0.942444	0.35014	-0.943069	0.953673	0.496712	-0.802178	-0.623483	-0.3219	-0.609518	-0.325233	-0.761431	-0.0215829	-0.476374	2.55899	0.368336	-0.654223	0.168752	-0.83954	-0.52397
HMDB10395	C20:4 LPC	0.416781	159	0.901714	1.87126	-0.733842	-0.645654	0.696976	2.34639	1.26524	-0.0764173	1.57644	-0.738424	-2.30531	0.51683	0.343045	1.32708	-1.77307	0.584993	-1.96734	0.38505	-0.647749	0.965639	-1.12292	0.498849	-1.52703	1.29018	0.0731361	1.5086	0.439861	0.964674	-0.939819	-1.44304	-0.012416	0.573508	-0.382726	-0.697488	-1.78118	-0.0991527	-0.162103	-0.423121	-0.308942	-0.0993763	-0.828809	1.19288	0.238972	-0.16293	-0.508289	1.0968
HMDB00708	glycoursodeoxycholate	0.419156	160	0.901185	0.692431	-0.347194	-0.525123	-0.153563	1.08527	-0.68878	0.0141612	-0.439521	-0.557245	-0.304703	-0.343884	-0.142559	0.525963	-0.776696	-0.706685	-0.550409	3.27688	-0.487138	1.62876	-0.770024	-0.662107	-0.173464	-0.557801	2.08669	0.339438	-0.680345	-0.408998	-0.118179	-0.70661	0.492441	-0.413774	-0.792901	-0.841852	-0.560597	-0.701262	0.00318891	-0.788834	-0.175005	2.04818	0.820646	-0.52167	-0.10332	0.622514	-0.0511059	0.617526
HMDB00267	pyroglutamic acid	0.4201	161	0.897606	-0.829707	-0.432368	0.617248	0.352667	0.607602	-0.638138	0.00650159	0.0295436	0.544371	4.30825	-0.739683	0.347844	1.35618	0.364188	-0.659304	-1.10862	-1.08692	-1.01364	-0.0442711	-0.942774	-1.18887	-0.0375729	-0.76594	-0.541415	-1.13769	-0.610541	-0.915177	-1.34601	-0.901513	0.502976	-0.160955	-1.18244	-1.26308	-0.906201	-0.944783	0.0182905	0.442557	-0.538066	-0.58348	-0.372083	-1.49297	-1.17092	-0.328679	-1.06964	1.06898
HMDB00626	deoxycholate/chenodeoxycholate	0.429341	162	0.911686	0.0605812	0.446082	1.09556	-0.73905	-0.41209	-0.560704	0.182477	-0.200546	-0.747501	-0.761896	0.024077	-0.146637	0.556786	0.439243	-0.498237	-0.792764	-0.317577	-0.44424	-0.628974	-0.224969	-0.566743	0.183456	7.06563		1.42992	-0.64522	0.460486	-0.719872	-0.292216	0.657248	0.131461	-0.65	-0.500211	0.558148	-0.790784	-0.0098422	-0.497847	0.20514	2.47391	0.146363	0.564417	-0.295849	-0.641666	-0.620479	-0.388287
HMDB05356	C48:0 TAG	0.43042	163	0.908371	-0.193179	0.225089	-0.60864	-0.384507	0.208192	-0.36052	1.23206	-0.611812	-0.725771	0.179813	-0.546243	-0.144138	0.547788	-0.38894	0.228279	-0.029092	0.121776	-0.560682	-0.478716	-0.54293	-0.652926	0.738549	-0.0634969	0.440124	-0.536361	-0.320911	0.385118	-0.513195	-0.0467031	-0.0255196	0.425595	-0.53882	-0.61573	-0.216416	-0.428341	-0.623847	0.215341	-0.357823	-0.493276	1.0968	-0.471009	0.12876	-0.636394	-0.563645	2.81108
HMDB00126	alpha-glycerophosphate	0.431716	164	0.905551	-0.486052	0.0951144	0.378598	-0.524179	0.883151	-0.55489	1.4379	-1.15323	-0.718037	-1.35875	-0.250212	-0.204599	0.804119	0.580084	2.08109	-0.279279	1.0341	-1.02245	0.477999	1.02035	-0.528474	0.723045	0.776447	0.336957	-0.121239	2.063	1.24793	1.14996	0.33559	0.599083	-0.94999	0.0267161	0.7073	0.701493	-0.613203	1.13882	-0.196225	-0.42821	-0.942345	1.89701	0.446654	0.00300029	-0.368514	-0.0865113	-0.618798
HMDB05395	C54:1 TAG	0.432174	165	0.901017	0.519828	0.164356	-0.296805	-0.268477	1.79457	-0.276292	0.74033	-0.383569	-0.381135	0.391328	-0.190441	0.164881	0.638539	-0.288375	0.21523	-0.323377	-0.0339573	-0.310862	-0.117339	-0.35902	-0.384535	-0.0875678	0.0227168	0.695246	-0.265648	-0.178278	-0.0492117	-0.25514	-0.201024	-0.11026	-0.215383	-0.379142	-0.332417	-0.265009	-0.131997	-0.329589	0.197401	-0.211419	-0.259454	1.12544	-0.348503	0.493839	-0.318508	-0.310941	0.358901
HMDB00448	adipate	0.433358	166	0.898043	2.08912	-0.410983	-0.898201	2.85599	-0.617556	2.3099	0.330071	-0.507166	0.0380937	-1.204	-0.301533	0.334885	1.34463	-0.551057	0.355499	0.549303	1.67465	0.392811	-0.576816	-0.585219	-0.0920855	-0.759288	-0.157811	1.16886	1.06151	1.37604	2.56517	-0.0300638	0.982957	1.23259	0.678874	-0.281467	-0.525629	0.425646	2.21609	2.91713	0.985168	-0.025918	0.208515	0.634486	-0.0132594	-1.17481	-0.470683	-1.03164	-1.14983
HMDB00099	cystathionine	0.433889	167	0.89376	-0.223549	-0.463444	-0.326466	-0.692424	-0.140996	-0.194616	0.128491	2.63504	-0.688981	5.12188	-0.455679	0.427205	1.72619	-0.279805	-0.168538	-0.655066	-0.488495	-0.412901	-0.280684	-0.723262	-0.623862	-0.0225508	0.862092	-0.363823	-0.145758	0.257924	0.443467	-0.407114	-0.249626	0.0700374	-0.356132	-0.421764	-0.777248	0.274552	-0.161799	0.00909327	0.799243	-0.17894	-0.290207	0.224522	-0.704144	-0.482049	-0.406235	-0.157258	-0.347489
HMDB12101	C18:1 SM	0.435665	168	0.892077	1.62892	-0.33426	-0.417757	1.07514	-1.06224	-0.20376	0.602007	-0.355401	-1.694	-1.3671	-0.510954	-0.239946	0.95919	-0.0106185	-1.01849	0.0902614	-1.18645	0.301388	0.209179	-0.748811	0.129425	-0.713473	-0.507775	0.723472	-0.730814	0.0961101	-1.17497	0.143476	0.203733	0.364028	-0.838943	-0.0699058	1.77795	-0.232967	-0.620796	1.95876	1.40633	-0.526753	-0.25314	-0.288856	-0.837495	1.01481	-0.962078	-1.24072	-0.400229
HMDB00610	C18:2 CE	0.440016	169	0.895653	-0.552326	-0.123507	1.74955	0.807295	-0.572754	0.744377	-0.557721	-0.573132	-0.575107	-3.14938	-0.361744	-0.287678	1.1687	0.538659	-2.57939	-0.0310453	-0.0772059	1.71316	0.0184525	0.621917	0.994356	-0.425228	-0.378652	0.538174	0.369117	0.587804	-0.396015	0.631298	1.2151	1.32657	0.44828	-0.131981	1.71582	-0.391084	-0.48498	0.894446	1.03261	0.000617464	0.0805336	0.454194	0.145453	0.914259	-0.0111454	0.0139491	-0.252574
HMDB06112	MDA	0.441337	170	0.893058	0.246703	0.360976	-0.264779	0.346759	1.72902	-0.372159	-0.254655	-0.852515	1.21495	-0.0109232	-0.195849	0.177048	0.705236	-0.90809	0.642942	-0.527467	0.0684539	-0.588427	1.38782	-0.711424	-0.306568	-0.558486	-1.31058	1.64092	-0.520897	-0.605229	0.049929	-0.0937469	-0.664143	0.494851	0.743752	-0.436135	0.119074	0.532762	-1.06641	0.722966	-0.299891	-0.0135081	-1.05543	-1.37531	-1.27137	-0.80071	2.55693	0.731043	2.28725
HMDB05406	C56:5 TAG	0.4467	171	0.898624	0.51369	-0.676695	-0.668772	-1.11463	-0.571773	1.21714	0.853237	-0.790316	-0.749558	0.691268	-0.851317	-0.195247	0.79301	-0.136181	1.24049	-0.419238	-0.3829	-0.763902	0.00746451	-0.498866	-0.72832	-1.28243	0.645937	1.91838	-0.633558	-0.219006	-1.24992	-0.45654	-0.285987	-0.0107199	0.191798	-1.05141	-0.916255	-0.545162	-1.27851	-0.53988	1.67391	-0.853824	-0.52517	0.733123	-0.956425	2.54352	0.344993	-0.831294	0.797136
HMDB09003	C38:4 PE	0.447242	172	0.894484	-0.580335	0.508798	-0.775272	-0.467996	-0.849029	1.36801	1.17382	-0.534967	-1.14283	-0.565755	-0.285618	-0.195561	0.795391	-0.403011	1.23243	0.924872	-0.255358	-0.270923	-0.50021	-0.416766	-0.800422	-1.61641	-0.303179	1.00746	-0.23374	-0.727737	-0.827308	-0.572196	2.10861	0.29017	-0.487951	-0.865924	0.425386	0.78128	-1.16908	-0.349359	3.55763	-0.341943	-1.05858	0.258106	-0.711107	0.728094	-0.505976	-1.01129	0.349191
HMDB02925	8,11,14-eicosatrienoic acid	0.451022	173	0.896829	-0.782562	-0.718518	0.66992	2.51131	-1.063	-0.779595	-0.828351	-0.0819537	0.0225556	-0.801349	-0.796785	-0.240758	0.997938	2.42817	2.15359	1.21369	-0.395862	0.44896	-0.11177	-0.20951	2.4913	-0.426135	4.89867	1.74681	-1.22144	-0.609444	-1.07601	-0.6528	-0.286637	0.739745	-0.673717	0.68962	-0.22708	-0.247541	-0.223353	1.30283	1.52029	-0.272413	0.0130479	-0.858244	-1.06445		-0.60199	-1.17702	-0.0298512
HMDB01999	eicosapentaenoic acid	0.452434	174	0.894466	0.131363	-0.584175	-0.492952	1.82364	-0.778099	-0.568147	-0.654225	-0.379368	0.856796	-0.642352	-0.822029	-0.191777	0.788856	0.202996	0.0407334	-0.686282	-0.570324	-0.575864	-0.399354	-0.295269	0.207745	-0.692614	0.710166	1.13798	-0.716954	-0.360372	-0.296852	-0.762862	-0.60337	-0.181091	0.0199559	0.0763521	-0.0677054	0.0605216	-0.557264	1.54265	0.0583449	-0.612077	0.38287	-0.598819	-0.611285	-0.229374	0.230304	-0.28676	2.11176
HMDB00248	thyroxine	0.45259	175	0.889663	-0.398445	0.112186	-0.543827	-0.32487	-0.0125816	1.11706	0.122324	-1.68875	-0.209533	-1.76375	1.21396	-0.216021	0.894557	0.181824	0.891301	1.53811	-0.864053	-0.201313	0.100673	0.0683571	-1.28053	-0.168463	-0.889366	0.396238	-0.924228	-1.01877	-0.328674	-0.768041	2.51253	0.332251	-1.47114	-0.00216069	2.88986	2.55213	-0.866709	2.68994	-0.966446	0.0506746	-0.379702	-0.862316	1.29023	0.608664	0.859802	-0.754893	-0.37299
HMDB00791	C8 carnitine	0.453769	176	0.886912	0.776978	0.015499	-0.431227	2.56392	0.162222	0.697091	-0.684146	-0.786325	0.24538	-0.575187	0.411005	0.217747	0.904566	1.85446	1.83312	-0.21516	-0.781665	0.932355	0.606273	-0.868776	-0.226623	-0.694927	0.110303	-0.615318	-1.08765	-0.658353	-0.356024	0.636718	0.423016	0.524306	-0.509407	0.227716	6.3321	-0.476541	-0.130113	1.07392	2.28493	-0.0811308	0.41052	0.777367	-0.955014	-0.46322	0.625143	-0.440674	1.13956
HMDB00870	histamine	0.458597	177	0.891285	-0.63109	0.0160031	0.00424119	0.129694	-0.412528	0.749945	-0.184754	-1.41524	4.10786	0.1026	1.02284	0.317234	1.34871	0.389891	0.744123	-1.02648	0.150263	0.263436	0.176326	1.63388	0.246614	-0.0221307	-0.0735449	-0.244985	0.23666	-0.314172	0.450586	-0.853756	0.0493862	-2.80902	0.401369	0.102339	0.149791	0.145413	-0.640285	0.603943	0.0124215	-0.102424	0.098749	0.0307907	0.301627	-0.158878	-0.253277	-0.491919	0.539045
HMDB13288	C9 carnitine	0.460921	178	0.890769	3.45356	0.695009	-0.498097	0.38751	0.692074	-0.00159825	0.661841	-0.48429	-0.188005	-1.12218	-0.600168	0.272332	1.1599	-0.450519	1.57522	-0.283291	0.307813	0.0616201	-0.169377	-1.00547	0.426416	-0.495162	0.397675	-0.896401	-0.845391	-0.330396	0.170634	-0.614342	1.09276	-0.651309	-0.806198	-0.620734	1.3869	-0.538627	0.406269	0.740254	0.342788	0.162879	0.798469	0.098063	-0.953777	-0.838318	-0.00754543	0.198353	-0.264611
HMDB07970	C34:0 PC	0.463318	179	0.890398	1.0744	0.141926	0.185715	1.18519	-0.673094	1.04201	0.37496	-0.965719	-1.19788	1.70517	-0.492635	0.216367	0.919286	-1.21708	-1.31235	-0.98706	-0.260308	0.0290504	-0.421727	-0.750551	-0.603132	-0.993775	-0.344866	1.33578	-0.222025	-0.454799	0.0969075	-0.487717	0.581281	0.0628135	0.35346	-0.446322	0.415643	-1.00407	-0.449603	-0.576983	1.01863	-0.492341	-0.582581	-0.0485542	-0.277766	0.991608	-0.656863	-0.757103	3.0086
HMDB00641	glutamine	0.466369	180	0.891284	0.237086	0.546307	1.98002	0.11472	0.530165	0.493534	-0.078192	0.455167	0.324548	-2.71406	0.839023	0.248028	1.06707	0.958488	0.81451	-1.33044	0.808295	0.048777	0.09661	1.13071	0.326525	1.86907	0.896188	-1.95785	0.761302	-0.667055	0.260275	0.675518	0.0991588	0.100671	-0.18578	-0.600869	-0.358812	-0.778163	0.0367827	-0.165679	0.805327	-1.17942	1.43824	0.734821	2.01467	0.389784	0.978372	0.198055	-1.89182
HMDB08006	C34:3 PC	0.475107	181	0.902965	-0.858187	-0.370808	0.588932	3.04209	-1.38165	-0.577873	0.198984	-0.973704	-1.47793	-0.428154	-0.757756	-0.272368	1.19968	0.548206	-0.186303	1.43594	-0.26117	-0.915345	-0.986623	0.783381	-0.381426	-0.211973	-0.0232773	-0.280462	0.155771	-0.623571	1.27769	-0.460459	1.8101	-0.332995	0.989768	-0.0444332	0.0290301	-0.0910822	-0.0308224	-0.472408	1.3659	-0.453367	-1.20408	0.21815	0.452669	0.38205	-0.480152	-0.848626	2.04336
HMDB00277	sphingosine-1-phosphate	0.481444	182	0.909983	0.47851	1.74604	0.0348403	-0.987299	2.38308	0.441814	0.883125	-1.16946	3.01695	-3.07551	0.250167	0.363842	1.63603	-0.162595	-0.400035	-0.343778	-0.209218	-0.689222	1.30696	-1.4047	-1.09169	-0.739431	-1.30807	0.483047	0.0115717	-0.502819	0.0122223	-0.740385	-0.631381	-0.572586	0.833778	0.219652	-0.356097	-1.12414	-0.829717	0.493299	1.36865	0.456636	-1.24694	-1.21663	-1.14417	-1.47623	0.585444	-0.823968	0.369749
HMDB07873	C32:1 PC	0.48353	183	0.90893	-0.574447	-0.551416	-0.528426	1.92983	-0.920902	-0.558686	0.0566603	-0.894333	-1.03521	1.43593	-0.677518	-0.210774	0.939278	-0.345364	-0.0103177	0.73163	-0.656568	-0.760999	-0.416034	0.379309	-0.699881	-0.252431	0.0693395	-0.175081	-0.552989	-0.441517	0.743879	-0.426856	0.0752778	-0.544316	0.263286	0.139035	-0.103654	-0.0479868	-0.180252	-0.33398	0.355746	-0.690417	-0.63216	-0.316502	-0.388322	-0.345312	-0.770244	-0.865973	4.90616
HMDB11130	C18:0 LPE	0.484849	184	0.906456	0.0535729	0.175705	0.850253	1.91546	0.234444	0.791867	0.235855	-0.775298	-0.514779	-1.32884	0.416515	0.186795	0.830381	-0.491509	0.659827	-0.860163	1.34767	0.563574	-0.594779	-0.548944	-0.238924	-0.366521	-0.263886	0.666561	1.75972	0.13463	0.381539	-0.36229	-0.239947	0.190584	0.134595	-0.429809	-0.280669	-0.998549	0.338243	0.619845	2.29599	0.0778654	-0.338597	0.441512	0.682322	1.40041	-0.387676	-0.604052	2.74969
HMDB07219	C36:3 DAG	0.487	185	0.905557	0.444265	-0.0422618	-0.516004	-1.03291	-0.607786	0.658449	1.03756	-0.478206	-0.192004	-0.864315	0.0389278	-0.141298	0.618378	1.22149	1.52532	0.51121	-0.183815	-0.0259557	-0.481319	-0.384156	-0.853428	-0.592961	0.454286	1.43473	-0.396426	-0.467553	-1.1304	-0.127395	-0.228626	1.26471	0.354861	-1.05022	-0.17205	-0.33609	-1.12844	-0.725066	1.52356	-0.588038	-0.569635	2.10088	-0.866027	2.75996	0.649662	-0.970453	0.16787
HMDB00193	isocitrate	0.48762	186	0.901835	-0.279273	-0.377434	-1.21019	0.767098	0.452541	-0.92066	0.763561	-0.516403	0.0976769	0.454312	-0.904065	-0.152076	0.671121	0.662507	0.670425	-1.2065	-0.148628	0.607814	-0.30666	-1.12335	-0.326684	0.198297	0.0658239	0.571333	0.198196	-0.621599	0.937811	-0.488007	0.331172	1.12713	-1.01737	0.0081321	-0.84696	-0.520342	0.316092	1.13493	4.87282	1.35391	-0.153337	0.495798	-1.48125	-0.60551	0.461197	-1.28106	-1.1086
HMDB00148	glutamate	0.487773	187	0.897293	-0.718499	-0.364449	0.574843	0.273567	0.369461	-0.683125	-0.178548	0.0189091	0.409351	4.3708	-0.767509	0.300436	1.36706	0.32696	-0.504794	-1.11107	-0.950755	-0.908386	-0.0801735	-0.855878	-1.11695	-0.171376	-0.699861	-0.592587	-0.960628	-0.551901	-0.858977	-1.27767	-0.829978	0.491256	-0.123827	-1.0702	-1.17079	-0.901213	-0.76658	-0.0865045	0.337319	-0.535166	-0.652621	-0.430549	-1.26177	-0.973998	-0.273602	-0.923571	0.813739
HMDB13325	C10:2 carnitine	0.492939	188	0.901974	-0.285698	0.653785	-0.422966	3.03334	0.661676	0.925963	-0.775308	-0.886383	0.790362	-0.845752	-0.207079	0.240177	1.10039	1.29478	3.73526	-0.234573	-0.45168	0.690512	-0.504839	-0.530218	-0.421461	-0.77787	0.753554	-0.682454	-0.634949	-0.980783	-1.21855	0.321373	-0.0774978	0.675708	-0.101372	-0.62356	0.706659	-0.789543	-0.320798	0.903634	1.97026	-0.67619	0.40833	1.25732	-1.04879	-0.302821	2.69328	-0.463435	0.773849
HMDB00651	C10 carnitine	0.493913	189	0.898973	0.338803	-0.162981	-0.485758	2.74699	0.20922	0.643388	-0.781188	-0.772415	0.435013	-0.63111	0.788684	0.211695	0.967868	1.00782	1.31498	-0.428243	-0.912567	0.536023	0.548797	-1.11199	-0.362368	-0.876061	-0.110501	-0.817578	-1.23305	-0.764605	-0.475807	0.313779	0.284237	0.115218	-0.746838	-0.00219193	5.93685	-0.723623	-0.335888	0.698522	1.54313	-0.227397	0.259518	0.405124	-1.05574	-0.697838	0.445234	-0.566397	0.623707
NA	C48:4 TAG	0.494008	190	0.894414	-0.664881	0.285627	-0.187378	-0.667326	0.701961	-0.0364023	1.49697	-0.744377	-0.91883	-0.496311	-0.475811	-0.15516	0.697092	0.0649622	1.37914	0.812006	1.89185	-0.282865	-0.310866	-0.39307	-0.743534	0.426533	1.19324	-0.245737	0.226589	-0.437588	0.0639683	-0.699086	-0.205484	3.60434	1.61123	-0.78824	-0.698898	-0.0571	-0.678263	-0.830803	-0.16365	-0.4193	-0.860092	2.30034	-0.447167	0.851364	0.162334	-0.588818	1.34207
HMDB00045	AMP	0.494363	191	0.890372	-0.804464	0.324728	0.203358	-0.732266	1.8347	0.185019	2.53222	-1.11395	1.09334	-0.418221	-0.469181	0.239571	1.10135	-0.209574	-0.180629	-1.01724	-0.186958	-0.196944	2.26868	-0.948861	-0.123396	-0.168829	-1.19283	0.242866	-0.0174805	-0.457845	-0.0969587	-0.98824	-0.139639	-0.56357	0.317187	0.120381	-0.278818	0.183441	-0.729162	-0.525124	1.3141	1.06594	-1.02739	-1.05165	-1.09336	-1.08483	-0.433365	-0.480927	1.52173
HMDB11208	C34:1 PC plasmalogen-A	0.498127	192	0.892478	-1.06238	-1.05496	0.346931	0.931094	0.0742303	1.69574	0.305356	-0.862046	-0.667579	5.1832	-0.796593	0.37209	1.74171	-1.10077	-1.7384	0.621675	-0.0162743	-0.0229269	-0.899613	-0.0154355	0.153987	-1.35324	-1.46165	-0.977199	0.67371	-0.687474	-0.274748	-0.0763673	0.180131	-0.898675	-0.174309	0.0727788	1.52807	0.821372	0.748828	0.466773	1.35432	-0.952148	-0.137028	-1.07426	0.067945	-0.151978	-0.471633	-0.203403	0.0109155
NA	C42:0 TAG	0.499662	193	0.89059	-0.509372	0.366396	-0.421762	-0.47501	3.3462	-0.148716	1.50882			-0.462801	-0.49212	0.301292	1.2442	-0.472189	-0.050797	-0.0513265	0.493678	-0.378854	-0.256981	-0.501765	-0.457514	0.845856	0.183858	-0.412071	-0.392053	-0.4103	0.206187	-0.501223	-0.166846	3.53981	-0.0795753	-0.489464	-0.517512	-0.21219	-0.468175	-0.517132	-0.402483	-0.339302	-0.507866	0.66356	-0.449568	-0.313138	-0.28459	-0.262793	1.40475
Internal Standard	glycocholate-d4	0.503533	194	0.892862	1.00755	1.48356	1.24946	-0.905909	-0.380933	-0.696991	0.96915	-0.154466	-0.85131	-0.464836	0.808549	0.187621	0.873826	-0.186045	-0.214048	-0.817564	0.315423	0.188891	-1.56928	-0.0455385	-1.46718	-1.70659	-0.984287	2.09981	3.24948	1.97821	2.59813	1.49532	1.29653	0.783578	0.984804	1.81219	0.646484	0.622651	0.324631	1.29723	0.450729	0.86461	1.46851	0.793057	0.379122	1.04292	0.0796388	0.343101	4.37499
HMDB06736	C20:3 CE	0.504337	195	0.889702	-0.332064	-0.44999	1.99651	-0.518125	0.278557	1.76551	0.548693	0.0707401	-2.13489	-2.75039	-1.78764	-0.301189	1.42664	-0.0398053	-1.464	0.964009	-0.661772	-1.49146	0.645999	0.392666	1.05431	-0.851571	0.965182	0.467882	-0.461798	0.674303	-0.155576	1.02262	1.16098	0.365074	1.41147	0.370478	1.47545	0.615372	-0.376668	1.5227	0.242321	0.151363	-0.610352	0.394503	0.450255	-0.0663337	-0.36036	-0.89497	0.550499
HMDB12107	C24:1 SM	0.508674	196	0.892775	-0.186552	-0.632139	0.13267	1.24196	-0.812037	1.28767	0.331037	-0.722019	-1.01301	-0.614254	-0.85352	-0.16729	0.784337	-0.248892	-2.26743	-0.697174	-0.339594	-0.334749	-0.401529	-0.254048	-0.0933711	-1.11553	-0.938907	-0.974116	-0.816875	-0.572382	-1.22808	-0.778208	-0.81589	0.106107	1.17661	-0.447951	1.48114	1.23474	-0.982096	1.68091	0.422799	-1.34227	0.289247	-0.322987	-0.0556105	-0.258288	0.19598	-0.854528	0.424921
HMDB07972	C34:1 PC	0.509045	197	0.88889	-0.61993	-0.722138	-0.720034	2.59069	-0.724354	-0.190366	-0.0528225	-1.15967	-1.35625	1.27106	-0.892808	-0.234239	1.11572	-0.763202	-0.470954	-0.0433714	-0.676422	-0.567001	-0.164409	0.123059	-1.13842	-0.64121	-0.174444	0.441614	-0.762203	-0.214909	0.362875	-0.341424	0.0168378	-0.916795	0.289993	-0.268329	0.330097	-0.643995	-0.16671	-0.372523	1.03048	-0.923454	-0.328154	-0.146862	-0.0692623	-0.362424	-0.574935	-1.07769	3.77478
HMDB00020	hydroxyphenylacetate	0.514859	198	0.894503	1.05351	0.417654	0.49562	-1.49425	-0.911581	0.38049	0.728045	-1.17467	0.122162	-1.55203	-0.107491	-0.185686	0.889555	-0.0504894	0.370527	-0.479996	-0.713461	-0.012979	-0.951084	0.123721	-0.660098	-0.316007	-0.473672	-0.803469	-0.0547342	-0.49273	-0.560041	0.824983	0.939247	0.459149	-0.54644	-1.16757	-1.04672	-0.494809	0.547944	-0.922843	-0.41797	-1.05053	-0.44803	0.567002	-0.934711	-0.767084	-1.20265	-0.835348	-0.870519
HMDB00011	beta-hydroxybutyrate	0.51535	199	0.890857	-0.110584	-0.538534	-0.215129	5.74538	-0.556435	-0.337427	-0.596339	1.38723	0.133917	-0.409847	-0.481227	0.365546	1.784	0.430745	-0.488098	-0.426627	-0.580484	1.86061	-0.600449	-0.571059	0.334122	-0.527084	-0.214898	-0.438414	-0.620203	-0.524581	-0.540775	-0.382976	-0.218411	-0.341976	-0.615549	0.584132	0.571275	-0.542023	-0.494336	2.7875	0.25604	-0.532943	0.794829	-0.46594	-0.577434	-0.341956	-0.625762	-0.57898	-0.566782
HMDB12103	C22:0 SM	0.515476	200	0.886619	-0.320061	0.349153	0.341708	-0.252184	0.045221	1.12749	0.616599	-0.646176	-0.161843	-2.28397	-0.771296	-0.177759	0.850975	0.777295	-1.96951	0.224056	-0.369738	0.582046	-0.046006	-0.292585	0.913401	-0.878867	0.0172412	0.472512	-0.587607	-0.521624	-0.767789	0.00457044	0.457439	1.47439	1.48489	-0.701762	1.39374	-0.0641951	-0.337085	1.22232	0.587385	-0.499626	-0.631821	0.896939	-0.424963	0.884478	-0.0545763	-1.0776	-0.00459935
HMDB05365	C52:0 TAG	0.520058	201	0.890049	0.706611	0.18864	-0.37003	-0.314904	1.18426	-0.245792	1.13028	-0.394082	-0.430786	0.0681723	-0.164229	0.123467	0.581237	-0.32647	0.0815187	-0.350835	0.155769	-0.337548	-0.282368	-0.392288	-0.391764	0.0673859	0.0158465	0.935595	-0.285658	-0.190526	0.247923	-0.258523	-0.142397	0.238218	-0.239854	-0.395749	-0.389055	-0.306777	-0.263573	-0.386083	0.152122	-0.222707	-0.254133	0.725178	-0.390975	0.603711	-0.377996	-0.327874	0.845842
HMDB00211	inositol	0.520603	202	0.886571	-0.877097	-0.799933	-1.03477	-0.253345	1.62898	0.287322	0.491721	-0.809393	-0.380966	-0.82677	0.729908	-0.167668	0.810689	0.227341	1.04996	0.163562	1.53779	0.835647	0.521004	1.04642	0.964298	0.735507	0.73068	-0.917128	-0.796007	-0.828636	-0.0226237	-0.458388	-0.690783	0.991843	-0.783715	-0.80019	-1.07081	-0.9439	-0.507428	0.358565	-0.0444409	-1.10029	-0.429556	-0.712729	-0.425887	-0.486641	-0.048238	-0.151596	-1.11689
HMDB00918	C18:1 CE	0.530666	203	0.899257	-0.283615	-0.530409	0.229973	2.28975	-0.272064	1.10561	-0.459869	-0.256952	-0.968325	-1.60432	-1.62032	-0.215503	1.08114	-0.554546	-1.88479	-0.810296	-0.575074	-0.170766	0.439508	0.553213	-0.0683962	-0.5227	-0.565095	-0.0984914	-0.657558	0.869225	0.407774	0.430663	0.266476	-0.578362	0.687719	-0.162656	1.70413	-0.27259	-0.23991	0.694994	0.875853	-0.361169	0.225799	0.27424	0.0571856	-0.0868169	0.042926	0.289303	2.80757
HMDB10412	C46:1 TAG	0.531833	204	0.896816	-0.5342	-0.0110512	-0.491689	-0.464466	0.882653	-0.317231	1.6206	-0.658663	-0.707852	-0.365922	-0.511514	-0.141757	0.697948	-0.344973	0.542105	0.479088	0.276694	-0.507616	-0.163546	-0.50895	-0.627559	0.677071	0.284679	-0.117435	-0.512377	-0.379665	0.419875	-0.59976	-0.239916	0.630905	0.74959	-0.591546	-0.580631	-0.174138	-0.604036	-0.656232	-0.0758201	-0.431172	-0.642071	1.48011	-0.475715	-0.173928	-0.391167	-0.515752	3.51796
HMDB00881	xanthurenate	0.532321	205	0.893261	0.236393	0.159487	-0.678799	0.479275	0.653931	1.03955	-1.09955	-1.6213	-0.122097	-0.632592	-0.091895	-0.152509	0.755909	-0.647331	1.06143	-0.907801	-0.320264	-1.89316	1.15887	0.256513	-0.414306	2.09929	0.10374	-0.2642	-1.85017	-1.2412	-0.135209	-0.903415	-0.203932	-0.45771	0.490578	-1.29437	-0.91291	-0.347572	-0.362537	-0.338394	0.152434	-0.201671	-0.595427	-0.2472	-1.06216	0.115405	1.35346	0.995512	-2.0982
HMDB10411	C46:0 TAG	0.532416	206	0.889083	-0.497481	0.298942	-0.541753	-0.425668	0.786593	-0.252928	1.28976	-0.616579	-0.66763	-0.231215	-0.5252	-0.125741	0.613412	-0.427528	0.201397	0.165271	0.149799	-0.538959	-0.374797	-0.516945	-0.570364	0.806386	0.0289937	0.0820974	-0.491257	-0.304508	0.568636	-0.553905	-0.00723956	0.363644	0.459509	-0.518925	-0.590596	-0.14405	-0.505573	-0.624089	-0.118931	-0.30429	-0.550432	0.977168	-0.471441	-0.208458	-0.553216	-0.426616	2.74855
HMDB07869	C30:0 PC	0.54175	207	0.900299	-0.860283	-0.54686	-0.333574	0.980626	-1.06078	-0.390775	0.182806	-1.01287	-1.42517	2.84394	-0.839394	-0.223849	1.15687	-0.587843	-0.407413	1.20132	-0.352403	-0.720517	-0.478221	0.961512	-0.584256	-0.00747951	-0.091573	-0.362373	-0.543858	-0.242465	2.74298	-0.87217	1.25811	-0.0942139	0.676691	1.51258	0.265313	0.858063	0.465558	-0.516736	0.0901315	-0.146435	-1.0767	-0.415515	-0.0952728	-0.394949	-0.952248	-0.857778	2.77879
HMDB00259	serotonin	0.542669	208	0.897491	-0.506001	0.700606	0.036334	0.48172	1.77605	1.03982	1.8212	-0.58386	-0.589544	-1.37082	-0.660969	0.194958	1.00539	-0.403046	-0.818082	-0.288295	-0.296124	2.24836	-0.0567541	-0.961575	0.426167	-0.919642	-0.901089	0.0962836	-0.225878	-1.05145	0.797554	-0.745048	1.83943	-0.950421	0.574272	-0.0320879	-0.307706	-1.10228	0.609984	-0.726388	-1.15236	2.35946	-0.568846	1.20766	-0.561982	-0.634908	-0.658073	0.637653	0.433782
HMDB11394	C40:7 PE plasmalogen	0.547226	209	0.900697	1.44589	-0.254022	-0.504006	1.75368	-0.624106	-0.191056	-0.128598	-1.77856	0.449314	-1.46216	-0.886561	-0.198199	1.03503	-0.243675	-1.24802	-1.08503	-0.114712	2.02156	-0.248319	0.792152	-0.484076	-1.45173	-0.940771	-0.27838	0.742617	-0.631493	-0.95873	-0.463038	-0.468349	1.90075	1.8206	-0.584566	0.774766	-0.218538	-0.708598	0.521938	-0.0204208	-0.716841	0.87764	0.598931	-0.44036	0.32035	0.196046	-0.217346	2.37329
NA	C44:13 PE plasmalogen	0.552046	210	0.904304	1.34788	-0.983969	-0.679432	0.32678	-0.563301	1.96612	0.499715	-1.55725	-1.21374	-1.0221	-0.322785	-0.200189	1.0614	-0.864634	0.904492	-0.00818141	-0.00750172	-0.445292	1.34584	1.04833	0.605165	-1.22863	1.71184	1.16226	0.773763	1.07215	-0.116221	-0.78718	-0.503908	0.0801146	0.66883	0.0174529	0.865522	0.337073	-1.96927	-0.445292	-0.360751	-0.277083	1.21942	-1.10327	0.613872	-0.268538	-0.250316	-0.360654	1.16258
HMDB01476	3-hydroxyanthranilic acid	0.553314	211	0.902086	-0.686334	-0.264865	0.0123424	-0.888842	-0.651799	-0.0230646	0.585745	-0.46529		8.09495	-0.694006	0.501884	2.56529	-0.313017	0.180768	-0.0740027	-0.693336		-0.752213	-0.267651	-0.285936	-0.0984339	-0.417033	-0.545537		-0.350298	-0.64995	-0.385535	0.692193	-0.483882	-0.0792847	0.0845619	-0.0944361	0.0715185	-0.182179	-0.20241	1.54633	-0.0330067	-0.334532	1.31905	-0.340921	-0.139543	-0.620075	-0.00749328	-0.609309
HMDB08048	C38:4 PC	0.565616	212	0.917793	0.881955	-1.36846	-0.639239	0.559724	-0.748287	1.56422	0.524661	-0.780891	-1.18258	-0.526284	-0.0777698	-0.162996	0.886952	-0.938911	-0.294094	-0.567621	-0.541622	-0.614854	-0.22613	-0.683344	-0.169173	-1.59213	-0.116156	1.47184	-0.343343	-0.146246	-0.363366	-0.454508	0.42394	0.841308	0.62094	-0.307492	1.40758	-0.511011	-1.24712	-0.540945	1.12123	-0.440622	-0.588494	-0.59063	0.102677	1.11279	-0.266243	-1.20492	0.73707
HMDB00716	pipecolic acid	0.569384	213	0.919569	-0.0789136	-0.0662866	-0.0478609	0.753125	-0.0499419	-0.383804	-0.525801	-0.273261	0.0675922	2.3522	-0.202951	0.140373	0.765323	-0.424959	-0.344059	0.1707	-0.147685	-0.393819	-0.322458	0.648847	-0.43531	-0.447416	-0.439461	-0.371611	0.24579	-0.274768	0.082387	-0.346487	0.422644	-0.181891	0.188942	-0.457485	-0.285563	-0.0125161	-0.426281	-0.293605	-0.398718	-0.496635	-0.10627	-0.21909	1.23724	-0.436361	0.101409	-0.357792	0.26194
HMDB05369	C52:2 TAG	0.572599	214	0.920439	0.798083	-0.282953	-0.840814	-0.930008	-0.455482	0.166325	1.32763	-0.778844	-0.836593	0.573491	-0.1947	-0.13217	0.724113	0.212969	1.28391	-0.075468	-0.630136	-0.644985	-0.307343	-0.780576	-1.06488	-0.257312	0.103431	1.54283	-0.897097	-0.35193	-0.764352	-0.144294	-0.401653	-0.328947	0.526413	-1.04667	-0.465373	-0.443921	-1.07172	-0.793954	1.70227	-0.569984	-0.466941	2.29079	-0.785198	1.03003	-0.207536	-1.05584	1.44337
HMDB11244	C36:3 PC plasmalogen	0.579437	215	0.927099	-0.160694	-0.0863324	0.871448	-0.0465041	-0.486703	0.584709	1.19666	-1.06158	-1.12982	-0.358572	-0.743233	-0.129148	0.720262	-0.642552	-1.56046	0.0775472	0.129856	0.391388	-0.888198	-0.06901	0.046495	-1.0684	-0.408211	0.018807	1.52891	1.00331	-1.4074	1.74872	0.569204	-0.216116	0.326433	-0.938678	0.0503094	-0.248772	0.846251	-0.155068	0.8804	-1.21894	0.49425	-0.487854	0.0636166	-0.397348	-0.215941	-0.804078	-0.0237462
HMDB11441	C36:3 PE plasmalogen	0.58243	216	0.927574	0.168084	1.49772	1.61777	1.05694	-0.226164	-0.0589249	0.291915	-1.28848	-0.000605492	-0.723005	-0.637576	0.154334	0.87765	0.15635	-1.06025	-0.671429	0.154092	3.74307	-0.209227	-0.263942	-0.319919	-0.613474	-0.927363	-0.705082	0.951447	0.0413889	-0.633482	-0.218555	0.270013	3.30258	-0.176851	-0.583182	-0.244394	-1.11186	1.99321	-0.381378	1.01988	-0.437349	0.509047	0.416204	-0.43325	0.27311	-0.413648	-0.63917	1.36217
HMDB10419	C46:2 TAG	0.583025	217	0.924242	-0.588322	0.171795	-0.379423	-0.52191	0.645299	-0.256282	1.82495	-0.710144	-0.789349	-0.368914	-0.455639	-0.129813	0.731762	-0.219542	0.795775	0.771106	0.896084	-0.360115	-0.129286	-0.499992	-0.676324	0.903814	0.429644	-0.214123	-0.292088	-0.402934	0.404796	-0.601461	-0.166335	2.27491	0.795217	-0.638953	-0.628648	-0.128994	-0.608853	-0.726677	-0.14952	-0.351703	-0.704659	2.20118	-0.498485	0.179829	-0.340843	-0.506762	3.0586
HMDB00687	leucine	0.584327	218	0.922057	0.00938851	0.245762	-0.579497	-0.735507	0.216799	0.762368	1.67172	-1.17413	-0.273878	-1.26932	-0.458298	-0.144054	0.820569	0.440469	0.811323	-0.714543	-0.430158	-1.22272	0.597914	1.33167	0.236546	0.142866	0.662609	0.172515	-1.07799	0.570326	-1.08858	0.354081	-0.653489	0.79676	0.621941	-0.416662	-0.704329	-0.327288	-0.723896	0.165021	-0.382785	-0.0983955	-0.892678	2.00763	0.235115	-0.535123	0.447423	-0.862515	-0.75315
HMDB00806	myristic acid	0.58454	219	0.918181	-1.12004	-0.558332	-0.539843	1.29606	-0.0313941		-0.241524	0.649019	0.822281	-0.705891	-1.01334	-0.144301	0.775307		3.76574	1.05998	-0.63801	0.314632	-1.01445		-0.423757	-0.412021	0.209033	-0.222999		-1.44058	-0.415768	-1.1736	0.202935	0.304981	-0.808483	-0.0941227	-0.0809441	-0.0571572	-0.377626	0.00755978	-0.199224	-0.927272	-1.10814	-1.00933		0.0655844	-0.919888	-0.504963	0.545203
HMDB00699	1-methylnicotinamide	0.592398	220	0.926295	-0.147558	-0.0458757	-0.779378	-0.51883	-0.779423	0.177161	-0.567672	-0.852734	0.82088	1.04498	0.430882	-0.110688	0.632851	0.0699647	-0.251775	0.753535	-0.712211	-0.229602	-0.369912	0.205283	-0.280651	-0.705243	-0.700003	0.154261	-0.454039	-0.0893093	-0.416191	0.363325	2.03475	-0.086951	0.207402	0.113505	1.40991	0.768572	-0.0222927	-0.0963753	0.122246	-0.573816	-0.756744	-0.626594	-0.270269	-0.608375	0.24009	-0.710855	-0.310582
HMDB00182	lysine	0.597796	221	0.930507	0.514215	-0.0331573	0.0526453	-1.61957	-0.179486	0.784653	0.313334	-0.539658	0.0540831	-0.575052	0.0614746	-0.106047	0.613654	1.60966	0.345256	-0.0769215	1.41599	-0.158376	0.777667	4.32228	-0.410909	-0.749618	-0.831066	-0.624093	0.563042	0.0771868	0.137822	-0.0317989	-0.944077	0.25377	0.636699	-1.16909	0.276	-0.0788297	-1.05492	-0.250061	-0.685604	-0.626093	-0.137595	2.5323	1.33177	-0.825535	1.23698	-0.211316	-0.7146
HMDB01906	aminoisobutyric acid	0.604969	222	0.93743	0.128046	-0.206169	-0.501392	2.61814	-1.07244	0.1922	0.0733037	-0.276662	-0.649868	2.45737	-0.665618	0.190628	1.16534	0.0166408	-0.902066	-1.03825	-1.44315	-0.327754	-0.543457	-0.60473	0.125741	-1.03479	-0.439543	-0.761081	0.0231715	-0.468547	-0.0309944	1.05405	-1.24608	0.663174	-0.0851602	-0.938561	-0.36809	-0.145281	-0.924347	0.840269	0.00569241	-0.441272	0.423077	0.522765	-1.10471	-1.29294	0.134576	0.0437238	-0.678296
HMDB05405	C54:3 TAG	0.606173	223	0.935083	0.944529	-0.0105187	-0.305399	-0.706439	-0.337608	0.375743	1.18711	-0.640003	-0.433272	1.32581	-0.116604	0.116668	0.698566	0.13849	0.804592	-0.37497	-0.235614	-0.500617	-0.19845	-0.652077	-0.862319	-0.632139	0.111019	1.23293	-0.392062	-0.511577	-0.759902	-0.0919477	-0.489802	-0.245492	0.0854317	-1.09184	-0.537096	-0.531885	-0.902772	-0.728226	1.59871	-0.675676	-0.576041	3.2194	-0.839113	2.29118	0.427789	-0.650252	0.350353
HMDB11410	C36:5 PE plasmalogen	0.609588	224	0.936153	3.05316	0.49978	-0.418043	-0.219799	-0.455665	0.409206	0.277683	-1.45903	-1.22027	-1.76689	-0.929526	-0.202671	1.25766	-0.692402	-0.985058	-0.815701	-0.343978	0.653242	-0.355756	-0.610675	-0.481566	-1.31322	-0.67788	0.250394	0.164118	-0.0185242	-0.949205	-0.328899	-0.271997	1.61681	1.3195	-0.914989	-0.403926	-0.723236	-0.664026	-0.495268	0.215264	-0.582106	0.706185	0.981321	-0.110263	-0.450998	-0.622448	-0.879115	-0.00960412
HMDB00086	alpha-glycerophosphocholine	0.610673	225	0.933652	-0.8774	0.837252	-0.179748	-0.211831	5.09445	-0.215968	-0.279552	-0.403728	0.354506	-1.40701	0.153079	0.260368	1.6285	-0.390553	0.111072	-1.16702	0.98401	-0.392173	0.985455	-0.489135	-0.294837	0.307495	-0.453925	0.357285	0.164637	0.0897305	0.405393	-0.948279	-0.65202	-0.0802241	0.4177	-0.696456	-0.723971	-0.865065	0.00858227	0.447602	0.00576086	0.874744	-1.01629	-0.797851	-0.693509	-1.00888	-0.479519	-0.775772	3.50494
HMDB00898	1-methylhistamine	0.613231	226	0.933413	-1.26587	-0.711419	0.00871641	-0.0576882	-0.327175	2.73453	0.310438	-0.966722	1.53215	1.3929	-0.597951	0.186538	1.16736	-1.34839	-0.543151	-1.27102	-1.42382	0.113803	0.265954	-1.16787	-1.37482	-1.0673	-1.45283	-0.833268	-1.23492	-1.24266	-0.988642	-1.262	-0.869372	-0.942868	-0.298808	-0.503179	-0.722379	-1.2865	-1.27038	-0.89387	-1.20204	-0.892581	-1.27554	-1.26587	-0.771376	-1.20075	-0.801678	-1.00411	0.478062
HMDB00300	uracil	0.613461	227	0.929649	-0.175914	-0.791027	-0.647427	0.21901	1.09367	0.558511	-0.843746	-0.11593	-0.135418	-0.243888	0.0676092	-0.0922312	0.551528	-0.153047	0.380209	-0.839214	-1.00541	-0.53056	-0.432058	-0.549809	0.0442059	-0.890741	-0.461771	1.88334	-1.02276	0.0175431	0.238547	-0.166612	-0.185762	0.809606	-0.41737	0.0117196	-0.510396	-0.326022	0.879528	3.17076	-0.20837	0.499471	-0.452301	-0.689583	-1.16102	-0.503321	0.758427	-0.657454	-0.345093
HMDB01414	putrescine	0.615712	228	0.928968	2.01104	-0.526184	1.37748	-0.50164	-0.293851	-1.08339	-0.230488	0.0343524	-0.338397	2.49219	-0.929255	0.182896	1.1523	0.0795835	-0.444666	-0.584838	0.246592	0.920046	0.201057	-0.160225	0.345193	-0.0511291	-0.941458	1.22085	-0.551668	0.133344	-1.21903	3.33179	0.564098	-0.556087	1.4482	0.58537	-0.513885	-0.000719389	-0.550379	0.00230492	1.11104	-0.124721	-0.517319	-0.635469	-0.274716	-0.725402	-0.95506	-0.0889352	1.82999
HMDB11229	C38:7 PC plasmalogen	0.617261	229	0.927239	3.20355	-0.933975	-0.997473	0.624066	-0.634295	0.773833	-0.040626	-1.58281	-0.977953	-0.518299	-1.13972	-0.202155	1.28282	-1.65082	-1.52743	-0.920043	-0.575024	0.160777	-0.558213	0.721723	-0.675406	-1.91426	-0.600079	0.530267	0.210249	0.114569	-1.24704	0.27555	-0.586368	-0.338608	1.31858	-0.403739	0.950394	-0.0994628	-0.775065	0.135439	0.298853	-1.56085	1.09876	-0.72006	-0.301207	-0.249181	0.095589	-0.559618	0.735667
HMDB00904	citrulline	0.617983	230	0.924288	-0.197471	-0.0795646	0.947412	0.820382	-0.460749	1.01506	-1.12838	-0.474133	-0.452972	-1.61342	0.215993	-0.127986	0.799513	0.80117	1.33951	-1.05982	1.24924	0.611338	0.00555478	-0.833618	-0.0588154	0.18639	0.737924	-1.35823	0.0748351	-0.000765029	1.14125	1.12986	-0.664535	1.19328	-0.105652	-1.47987	-1.153	-0.225237	0.880524	0.265427	0.146475	-1.24018	1.0437	1.12174	-0.626743	-0.616986	-0.184182	-0.815704	-0.735558
HMDB07218	C36:2 DAG	0.619685	231	0.922821	0.936197	-0.217969	-0.672778	-0.776483	-0.463034	0.366988	1.24459	-0.542837	-0.623921	-0.299811	-0.0944529	-0.103955	0.642545	0.617185	1.66793	0.134126	-0.415771	-0.521127	-0.21021	-0.6333	-0.937613	-0.438357	0.150999	1.84253	-0.682917	-0.379507	-0.794493	-0.0899982	-0.410309	0.00380345	0.250809	-0.984315	-0.194731	-0.374819	-0.974799	-0.658755	1.61022	-0.384003	-0.410956	2.39761	-0.786637	0.910182	0.287051	-0.926791	0.865983
HMDB11507	C18:2 LPE	0.621532	232	0.921583	-0.221321	0.20523	1.86878	0.305367	0.769805	-0.466148	0.410832	-0.188414	-0.612614	-1.43804	0.812518	0.131455	0.831441	-0.749085	0.442927	-1.00855	2.42696	0.896696	-0.778166	-0.295817	0.0423043	0.266968	0.485078	-0.599355	2.89156	-0.376092	1.41398	-0.322647	0.0623042	0.358613	-0.267387	-0.706146	-1.05964	-1.08004	2.48459	-0.280883	0.799698	0.0829044	-0.245561	1.60121	0.255861	1.46142	-0.827809	-0.596716	-0.0651622
HMDB09783	C34:1 PI	0.626515	233	0.924984	-0.306097	-0.476522	-0.687549	0.419623	-0.924751	-0.519509	1.25595	-0.397221	-1.50053	1.63434	-0.00413277	-0.136946	0.881435	-0.448341	-0.235601	-0.511405	-0.655356	-1.03867	-0.840729	0.362391	-0.733457	-0.501425	-0.377465	-1.40933	-0.733965	-0.341806	2.01633	-0.641009	0.240608	-1.06808	-0.0950123	0.174753	-0.117744	-0.579903	-0.408046	-0.545906	0.326622	-0.630494	-0.986919	-0.571479	-0.520683	-0.527469	-1.01893	-0.569076	1.79759
HMDB00292	xanthine	0.627148	234	0.921961	-1.03347	0.0219706	-0.403869	-0.310609	0.5143	0.306659	-0.359236	0.173429	0.33405	0.398866	-0.467376	-0.0750254	0.454573	0.347907	-0.397221	-0.643431	-0.268411	-0.323315	0.635226	-0.834378	-0.364508	-0.631127	-0.391455	0.0632614	-1.07355	-0.2387	-0.494177	-0.556533	-0.323704	0.083785	-0.256106	-0.50597	-0.195984	-0.512125	-0.650049	-0.0640935	1.64716	-0.290067	-0.721806	-0.925344	-0.733721	-1.04408	-0.408886	-0.886744	2.44179
HMDB00123	glycine	0.634114	235	0.928235	-1.26344	-0.631226	-0.576992	0.262859	0.285951	0.611927	-0.356896	-0.790955	1.01072	-0.577375	0.826848	-0.108961	0.708003	0.350821	-0.299788	-0.692262	-0.473987	1.13538	-0.704814	-0.589257	-0.736818	-0.27066	-0.853046	0.417511	1.29933	2.74466	-0.338116	-0.0618705	-1.41435	1.59139	-0.772462	-0.41755	-0.667253	-1.28835	1.09619	0.397005	0.0650893	-0.864927	-0.298543	-0.639274	-0.0665657	-0.812419	0.476056	-0.10336	-0.4462
HMDB08993	C36:1 PE	0.640563	236	0.933702	0.353641	0.406857	-0.129996	-0.566496	0.0750581	-0.230993	1.73832	-0.916428	-0.865284	1.95826	-0.33849	0.134951	0.906882	-0.255519	1.13188	0.470933	0.250689	-0.160397	-0.352616	-0.312039	-0.849517	-0.202567	0.164315	0.783768	0.270034	-0.568236	0.105283	-0.542313	1.43941	0.123367	-0.0651863	-0.975734	0.0742859	0.360327	-0.595939	-0.459087	1.51851	-0.0396829	-0.868491	2.28756	-0.512762	1.65744	-0.581707	-0.432831	0.645889
HMDB00673	linoleic acid	0.664014	237	0.963801	-0.516394	-0.731891	0.447498	1.31678	-0.756721	-0.664919	-0.928558	0.713036	1.06855	-0.554892	-0.597642	-0.109559	0.786056	3.0176	1.47274	0.762696	-0.666285	2.27885	-0.842753	-0.265891	2.34916	-0.729082	1.72841	1.93814	-0.747913	-0.755962	-0.952249	-0.715642	0.12486	1.57472	-0.862192	0.225091	-0.168849	-0.555347	-0.10628	1.79895	1.33402	-0.57023	0.196464	-0.398698	-1.11163	0.585848	-0.554664	-1.17792	-0.436968
HMDB05403	C54:2 TAG	0.664101	238	0.959878	1.16657	0.148283	-0.441349	-0.510928	0.305124	-0.164408	1.09932	-0.711551	-0.688187	1.1126	-0.239173	0.0978454	0.696551	-0.179638	0.675676	-0.43239	-0.179083	-0.51957	-0.0062573	-0.649987	-0.728955	-0.27805	0.131686	1.3272	-0.509192	-0.231904	-0.329511	-0.19718	-0.275058	-0.300336	-0.11822	-0.841715	-0.418661	-0.416413	-0.485506	-0.629604	1.12993	-0.415528	-0.413476	2.49587	-0.706313	1.41583	-0.285894	-0.594099	0.506281
HMDB00202	methylmalonate	0.685835	239	0.987143	-0.423911	-0.655397	0.00967663	-0.618899	-0.298966	0.403693	-0.201869	1.87862	-0.672903	-0.956702	0.455505	-0.0982863	0.755826	-0.159622	0.589997	-0.484527	-0.398842	-0.188281	-0.346427	-0.877146	-0.658056	-0.772504	0.824695	-0.381578	-0.365556	-1.04826	0.372513	-0.390918	0.597542	-0.629034	-0.908188	-0.322083	0.964453	-0.216078	-0.220066	-0.421753	-0.00366904	-0.218167	0.205252	-0.483284	-0.378522	-0.893789	-0.0268729	-0.617138	-1.04142
HMDB00124	hexose monophosphate	0.688241	240	0.986479	-0.610895	-0.0665966	-0.210204	-0.476024	1.56259	-0.464825	0.0948023	-0.574932	0.674464	-0.38676	-0.449055	-0.0824945	0.630798	-0.451641	-0.460683	-0.764048	-0.242712	-0.515823	0.0718276	-0.717682	-0.643648	-0.596951	-0.790257	0.0986988	-0.390473	-0.656698	0.00898104	-0.724642	-0.261925	-0.142015	-0.672602	-0.406304	-0.518702	0.0481422	-0.660962	-0.377264	-0.0872555	1.21126	-0.576599	-0.654541	-0.764085	-0.562226	-0.178664	0.0491592	0.340283
HMDB07871	C32:0 PC	0.688441	241	0.982671	-0.740148	-0.875443	-0.185848	1.7915	-1.00822	0.361011	0.0613476	-1.01401	-1.05198	6.8992	-1.13471	0.282064	2.25338	-1.20292	-1.31403	0.155669	-0.48771	-0.174983	-0.618871	0.12512	-0.507928	-1.03152	-0.574621	-0.0657154	-0.0383279	-0.836185	0.28034	-0.880413	0.638788	-0.359617	0.318878	-0.112322	0.717118	0.261933	-0.281788	0.0848164	0.585067	-1.14077	-0.901453	-0.403407	0.00450015	-0.107815	-0.836091	-1.04851	2.66428
HMDB07983	C36:4 PC-A	0.695968	242	0.989309	-0.668501	1.01837	4.09394	0.312395	-0.484562	-0.677766	0.0731685	-0.938848	-0.0924097	-0.896766	0.101724	0.16734	1.36308	0.694659	-0.434179	0.247642	1.27206	0.327347	-0.742115	0.183288	-0.420375	0.658214	0.193686	0.128257	0.277845	-0.144441	-0.217178	0.427589	1.58484	1.12385	-0.00473318	-0.158548	-0.0743207	-0.469168	2.77128	-0.695896	0.823409	0.19193	-0.943285	0.992911	0.844337	1.12798	-0.296624	-0.17884	0.272405
HMDB11503	C16:0 LPE	0.703458	243	0.995842	-0.644638	-0.055786	-0.384598	2.28788	-0.160133	0.130059	0.321997	-0.315467	-0.686798	-1.7227	0.00290649	-0.11157	0.921915	-0.962339	0.866941	-0.691054	0.734591	0.294666	-0.426758	1.11336	-0.607451	-0.291586	-0.251487	-0.268199	2.24913	-0.299517	0.873034	-0.717398	-0.183521	-0.667039	1.11995	-0.588364	0.0167507	-0.564798	0.893375	0.443951	0.432571	-0.722506	-0.0466909	0.280329	1.10216	0.581588	-0.533435	-0.70324	3.09591
HMDB01548	pentose monophosphate	0.70932	244	1.00002	-0.6484	0.839583	-0.43948	-0.300769	-0.098711	0.395539	1.06416	0.875014	-0.0586601	-0.693408	-0.133506	0.0728514	0.596727	-0.515586	0.390688	-0.448162	2.51834	3.0754	2.67529	1.88767	2.12202	-0.342842	2.1397	0.499284	-0.644969	0.78289	-0.452046	-0.699726	-0.356017	0.0936146	-0.285872	-0.409541	0.515729	0.503003	-0.597256	-0.557355	0.574824	-0.441919	-0.690314	-0.699566	-0.663778	-0.746543	-0.607549	-0.300823	-0.495581
HMDB11241	C36:1 PC plasmalogen	0.709861	245	0.996703	-0.169593	-0.185106	-0.623345	0.459527	0.1334	0.213422	-0.13012	1.6003	-0.608038	1.26563	-0.973353	0.0893389	0.74682	-0.926813	-1.34003	0.303475	-0.00135535	-0.15801	-0.413448	0.421117	0.314124	-0.532103	-1.06979	-1.05794	0.1688	-0.239427	0.171383	0.133447	0.0613792	-0.56912	-0.398188	-0.195755	0.986092	0.235908	0.465216	0.301764	0.506353	-0.104291	0.0467692	-0.847567	-0.424683	-0.498811	-0.486641	0.20252	0.327308
HMDB00295	UDP	0.71242	246	0.996229	-0.880427	0.181647	0.428524	-0.281924	1.23421	0.2025	0.865146	-0.774518	-0.0809598	-0.933168	-0.8925	-0.0846791	0.712163	0.292007	-0.501058	-0.711473	-0.505631	-0.546665	1.28165	-0.580627	0.342004	-0.442769	-0.950484	0.481752	-0.821284	-1.18736	-0.533922	-1.30815	0.211829	-0.919815	0.1172	-0.0619365	-0.41649	-1.01969	-0.583432	-0.947679	0.0215954	1.07324	-1.09163	-0.550994	-0.708851	-0.854819	-1.33754	-0.208026	0.41828
HMDB00262	thymine	0.717155	247	0.998791	0.322914	1.23026	-0.161416	1.34864	1.61035	-0.640419	-1.17974	-1.10838	-0.62463	0.334411	0.0425022	0.10677	0.927594	2.73015	0.962146	1.37014	1.22271	1.33438	1.6937	2.23785	1.70021	1.52481	1.39424	-0.655288	-0.492721	-0.207749	0.835871	1.20657	-0.350925	-0.830885	-1.12065	1.31457	-1.08872	-0.736763	-0.0671407	0.0816686	1.25436	-0.335979	0.490693	0.78881	0.642415	-0.287423	0.134938	-0.778804	-2.95902
HMDB00220	palmitic acid	0.71797	248	0.995894	-0.0236748	-0.610648	-0.0781489	2.50723	-0.6792	-0.8212	-0.726023	0.402631	0.0653811	-0.329709	-0.863432	-0.105163	0.915895	2.26485	1.65859	0.438743	-0.868635	1.32991	-0.623196	-1.16335	1.56587	-0.484256	1.38622	1.62646	-1.39257	-0.583105	0.0335536	-0.562295	0.6141	1.05357	-0.811406	0.764975	0.245329	-0.428252	-0.138744	2.58282	1.39449	-0.382959	0.710195	-0.325424	-1.30382	-0.0894721	-0.895566	-1.369	0.477915
HMDB01397	GMP	0.719776	249	0.994389	-0.858338	-0.103968	0.320057	-0.756652	1.34286	0.556615	1.50433	-1.10532	0.787817	-0.431186	-0.197796	0.0962199	0.84014	-0.193418	0.126462	-0.796425	-0.0732833	0.0859789	1.58142	-0.725987	0.0514374	0.0876049	-1.06127	0.111432	-0.384449	-0.164234	-0.572708	-1.04662	-0.474065	-0.584152	0.163129	-0.314053	-0.34209	-0.286161	-0.819085	-0.656654	1.79859	0.476317	-1.06352	-0.883353	-0.943639	-0.858338	-0.920708	-0.377883	1.67512
HMDB00299	xanthosine	0.724122	250	0.996392	-0.846122	-0.823135	-0.44394	-0.427329	-0.492291	-0.260942	-0.760826	3.58843	-0.198977	-0.753796	-0.0531994	-0.13383	1.20427	-0.68518	-0.452831	-0.859011	-0.567179	-0.79522	-0.491946	-0.736254	-0.703445	-0.693072	-0.617185	-0.777506	-0.756794	-0.602814	-0.798563	-0.523032	-0.578931	-0.645548	-0.566248	-0.556737	-0.778195	-0.533199	-0.699723	-0.77113	-0.501562	-0.493497	-0.797012	-0.854703	-0.451453	-0.614496	-0.652233	-0.835128	-0.391832
HMDB00630	cytosine	0.725748	251	0.994651	-0.522945	1.27767	0.304677	0.619752	-0.292768	-0.499911	-0.0467861	-0.573881	-0.343284	-0.197054	-0.428072	-0.0638734	0.551446	-0.503652	0.269691	-0.795105	-0.397526	0.0512871	-0.266129	-0.498501	-0.653296	-0.501513	0.183837	-0.746688	-0.381439	-0.374339	-0.614101	-0.231621	-0.566769	-0.227576	-0.695351	-0.742072	-0.694956	-0.46868	0.0833781	-0.0742285	-0.397224	-0.219083	-0.244002	-0.0413793	-0.792676	-0.500128	-0.703502	-0.635321	2.73242
HMDB05410	C56:3 TAG	0.726409	252	0.991606	0.827301	0.106708	-0.231501	-0.50995	-0.255714	0.0970082	0.701884	-0.632683	-0.225146	1.26954	-0.409368	0.0670979	0.58447	-0.0328298	0.509442	-0.338206	-0.140567	-0.519909	0.363129	-0.443962	-0.582	-0.454667	0.188638	0.82631	-0.29443	-0.336121	-0.489919	-0.103908	-0.139632	-0.421444	-0.0652827	-0.773563	-0.31296	-0.15811	-0.398608	-0.620162	0.95836	-0.454897	-0.463617	2.84154	-0.597126	1.89894	-0.0608766	-0.478437	0.103845
HMDB01058	hexose diphosphate	0.735759	253	1.0004	0.08155	0.591695	-0.202433	-1.07248	1.75994	2.00134	1.43304	-0.690535	-0.513689	-1.33106	-0.753866	0.1185	1.11317	0.267459	1.35172	0.433284	1.157	-0.188698	4.43744	0.283991	1.41542	-0.245092	0.0779414	1.55299	-0.0200763	-0.500066	0.524476	-0.905369	0.745995	-0.208195	-0.711179	0.313083	-0.208587	-0.472541	-0.427952	-0.420427	0.647753	0.344721	-0.671905	-1.01639	0.512867	-1.04781	-0.527452	0.899791	-0.0492242
HMDB00562	creatinine	0.742765	254	1.00595	-0.622506	0.494281	-0.516474	-0.268689	1.60683	0.541132	-0.482764	-0.224231	0.173829	-1.67751	0.060709	-0.0832172	0.792041	0.368778	-0.0970095	-0.628988	-0.154995	-0.157041	0.437436	-0.444517	-0.633658	0.209336	0.484588	-0.696235	-0.359409	-0.629137	-0.19221	0.687197	-0.358227	-0.897594	-0.49586	-0.94104	-0.390291	-0.256968	-0.216161	0.24165	0.787975	-0.869542	1.40038	0.895524	-0.223305	-0.723674	0.694876	-0.200927	-0.801562
HMDB01043	arachidonic acid	0.748089	255	1.00919	-0.543953	-0.673866	-0.672723	2.63091	-0.927787	-0.326035	-0.883022	0.37477	0.941662	-0.210028	-0.85502	-0.1041	1.02488	0.814987	1.46265	-0.0143971	-0.579003	0.428487	0.366007	-0.863402	2.02478	-0.686629	4.0028	2.43337	-1.09961	-0.571384	-0.771587	-1.11847	-0.460901	1.1813	-0.641674	0.722791	0.620309	-0.500903	-1.05313	0.521826	1.2213	-0.386039	0.342577	-1.15161	-0.750823	-0.205075	-0.568717	-1.0436	0.32029
HMDB11243	C36:2 PC plasmalogen	0.74843	256	1.0057	-0.351661	-0.0955199	0.227134	1.10206	-0.196619	0.830328	0.436519	-1.20022	-0.434717	0.850618	-0.413101	0.0686206	0.659853	-0.427308	-1.70725	0.227941	0.22582	1.00572	-0.523926	-0.0066451	0.431092	-0.632531	-0.989507	-0.646905	1.43832	-0.163776	-0.489697	0.546755	0.522374	0.405462	-0.467286	-0.187282	1.30203	0.0133552	1.29491	0.133836	1.02784	-0.430481	0.483539	-0.699265	-0.062745	0.458064	-0.366772	-0.329768	-0.00718904
HMDB00156	malate	0.748925	257	1.00245	-0.134061	-1.04325	-1.57255	0.805659	0.899374	-0.644067	-0.29965	-0.521933	0.92212	1.07332	-0.437892	-0.0866295	0.848837	-0.471869	0.717957	-0.0480713	-0.955851	-0.64759	0.238859	-1.4276	-0.606214	0.485603	-0.661138	0.889519	-0.207899	-1.29233	-0.0861334	0.51151	-0.302259	0.0650799	-0.69166	-1.04542	-0.964138	1.5098	-0.938343	1.38969	0.523843	0.133323	-0.546347	-0.971807	-0.998908	-0.668645	0.00087643	-1.00788	-0.51446
HMDB11442	C36:4 PE plasmalogen	0.753084	258	1.00411	0.34558	1.36061	1.81182	0.12431	-0.580966	-0.63497	0.378435	-1.38412	-0.203784	-1.29036	-1.0065	-0.0981769	0.985446	0.332259	-1.11993	-0.875602	0.0845727	1.87397	-0.773238	-0.466907	-0.111635	-0.660112	-0.560921	-0.441845	1.5294	0.874888	-0.546348	0.263375	-0.160462	1.29295	-0.130998	-0.830973	-0.978194	-0.840688	1.23436	-0.3932	1.29634	-1.16827	0.375443	0.365079	-0.444939	-0.673638	-0.451799	-0.576245	0.46535
NA	2-phosphoglycerate	0.763306	259	1.01381	-0.686178	0.769352	0.0641019	0.110828	1.82588	0.360714	0.0396277	-0.628231	0.293151	-0.751604	-0.616478	0.0710149	0.733283	-0.0851117	-0.646474	-0.878032	-0.095856	-0.701191	0.144624	-0.697483	-0.219691	-0.584651	-0.789654	-0.249149	-0.65377	-1.07332	-0.103341	-0.649874	0.431438	0.0404618	-0.121388	-0.550365	0.0671646	-0.167162	-0.785007	-0.458601	1.03154	0.925546	-0.364777	-0.657681	-0.834081	-0.947123	0.437437	-0.119594	0.286864
HMDB05398	C56:4 TAG	0.76346	260	1.01012	0.535203	-0.112048	-0.215768	-0.817084	-0.370704	0.5724	0.811325	-0.617477	-0.325379	0.47452	-0.516274	-0.0528443	0.529548	-0.016646	0.734062	-0.281975	-0.23784	-0.632551	-0.114865	-0.411853	-0.676899	-0.729266	0.343642	1.55694	-0.345631	-0.305909	-0.774848	-0.0392835	-0.102162	-0.280907	0.0687081	-0.90051	-0.546344	-0.313802	-0.83022	-0.657677	1.25392	-0.577281	-0.598815	2.08105	-0.773781	3.09868	0.0593308	-0.65844	0.147787
HMDB11343	C34:3 PE plasmalogen	0.767646	261	1.01176	0.14824	1.32069	1.80987	0.0056711	-0.162696	-0.431207	0.54022	-1.38887	-0.723814	-1.44273	-0.678511	-0.0911945	0.97465	0.388394	-0.875946	-0.540546	0.510014	3.78617	-0.626719	-0.509226	0.0209516	-0.0726293	-0.441161	-0.28832	1.14922	0.462103	-0.763326	0.0151602	0.781414	2.47776	-0.186339	-0.772031	-0.635817	-0.831231	1.73185	-0.408519	1.4037	-0.856613	0.990468	1.40337	-0.505455	0.204379	-0.540938	-0.487162	0.0550144
HMDB11310	C36:4 PC plasmalogen	0.77042	262	1.01154	2.25041	-0.75584	-0.850077	0.170838	-0.445925	1.64841	0.315009	-1.43254	-1.61571	0.49861	-0.968005	-0.107711	1.17254	-1.61434	-1.17175	-0.427622	-0.378828	0.0999232	-0.32167	-0.205999	-0.554385	-1.81323	-0.392457	1.01022	0.0652183	0.483231	-1.14088	0.783952	0.0470681	-0.347984	0.76161	-0.630608	0.87634	-0.243482	-0.487823	-0.30773	1.22788	-1.33065	0.407459	-0.747462	-0.061596	-0.334868	-0.199748	-0.850791	0.347256
HMDB00254	succinate	0.770605	263	1.00794	5.44336	-0.781306	-0.662492	0.295751	0.343479	-0.436503	-0.191317	-0.563184	0.0156957	-1.13215	-0.601041	0.1573	1.7268	-0.36838	1.38607	-0.463758	-1.00446	-0.408508	0.410233	-1.14507	-0.926633	0.0619112	-1.12958	0.0391268	-0.0960796	-0.104136	-0.333162	0.687736	-0.208602	0.0390018	-0.226365	-0.458941	-0.719311	0.152179	-0.259223	1.56398	0.163218	-0.786493	-0.739333	-0.959288	-0.989664	-0.328637	-0.413227	-1.19482	0.0300098
HMDB11294	C40:7 PC plasmalogen	0.772952	264	1.00718	0.732055	-0.69221	-1.5183	0.163553	0.197732	1.88758	0.331487	-0.465898	-1.2805	0.642976	-0.965819	-0.0879408	0.961858	-1.56595	-1.06824	-0.68382	-0.0748857	0.0707635	-0.00168032	-0.169143	0.161604	-1.10092	-1.00765	-0.913856	0.253412	-0.445808	-0.470487	0.280163	-0.417902	0.266891	0.265216	-0.106093	1.41502	-0.145613	-0.668835	-0.39217	1.21005	-0.563803	0.29127	-1.04652	-0.368211	-0.018657	-0.768859	-0.173626	-0.135642
NA	C16:1 SM	0.777581	265	1.00939	-0.0516019	-0.671517	0.5148	1.85368	-0.632837	0.472471	0.0723259	-0.602826	-1.38699	0.816809	-1.29296	-0.0826048	0.9212	-0.0173924	-1.35832	0.431399	-1.0294	0.990432	-0.123497	-0.605499	0.0776373	-0.523978	-1.14687	0.450567	-0.403067	0.172148	-1.00688	-0.244008	-0.308108	0.991128	-0.242977	-0.609408	1.76006	-0.0348705	-0.0812236	1.3663	0.939021	-1.00566	-0.753871	-0.320442	-0.0395837	0.822419	-0.942859	-1.28638	0.804767
HMDB00177	histidine	0.780253	266	1.00905	0.953413	1.36411	1.14444	-0.824338	-0.465018	-0.0112924	-0.0124289	-0.463161	-0.454483	-1.53722	-0.526585	-0.0756882	0.851414	4.65966	1.76189	2.09234	2.50881	1.77109	1.59642	3.85471	1.23193	1.4262	2.20323	1.06289	2.04549	1.54071	1.54538	1.97166	1.92451	1.16172	1.59003	0.879672	2.37788	1.52388	0.965539	0.568732	0.0582701	1.20901	1.27491	2.54339	2.48204	1.28975	0.582459	0.550043	-0.267099
HMDB00208	alpha-ketoglutarate	0.781067	267	1.00632	-0.567846	-0.496761	0.328891	1.0874	0.406155	-0.666393	-0.679332	-0.0890739	-0.165196	2.29008	-0.593199	0.0777022	0.878818	-0.173779	0.358065	-0.542282	-1.15276	-0.810433	-0.268256	-0.875256	-0.719244	-0.326954	-0.736953	0.0934507	-0.740637	-0.513706	-0.220083	-0.0684547	-0.402709	0.121621	-0.372475	-0.200209	-0.816161	-0.503171	-0.900249	-0.253374	0.658973	-0.770926	-0.72698	-0.571014	-0.68541	-0.254829	0.0901906	-0.678448	-0.983085
HMDB07158	C36:0 DAG	0.783315	268	1.00545	0.36431	-0.207372	-0.271942	0.130447	0.557114	-0.629875	1.32535	-0.229243	-0.497622	-0.109936	0.0953993	0.0478759	0.524537	0.18868	0.937007	-0.330265	0.0778047	-0.177924	0.145142	-0.733554	-0.508469	0.43737	0.111456	1.67631	-0.170709	0.0235171	0.0105878	-0.235596	-0.430641	1.06863	-0.677231	-0.647465	-0.220507	-0.310717	-0.16568	-0.876453	-0.413637	0.219397	-0.0638778	0.367099	-0.198971	0.460817	-0.512603	-0.085765	0.389843
HMDB42063	C44:0 TAG	0.7839	269	1.00246	-0.506015	0.237577	-0.453579	-0.458115	1.87401	-0.198056	1.70936	-0.521782		-0.404859	-0.464043	0.0814501	0.882401	-0.41459	0.181594	0.149627	0.301685	-0.383404	-0.235784	-0.473582	-0.480491	0.748022	0.108336	-0.258963	-0.410216	-0.362028	0.265172	-0.492721	-0.157716	1.46814	0.288111	-0.483238	-0.522647	-0.211657	-0.468347	-0.529561	-0.263574	-0.338163	-0.507221	0.981306	-0.42258	-0.238917	-0.388448	-0.354208	2.97175
HMDB13133	C3-DC-CH3 carnitine	0.786229	270	1.00171	-0.841161	0.884295	-0.289103	-0.272607	3.11939	0.798203	0.711325	0.016147	-1.00251	-1.60326	-0.384936	0.103253	1.21085	-0.620275	-0.747528	-0.681231	-0.435522	-0.164049	-0.661907	-0.820109	-0.526171	-0.438822	-0.461759	-0.770779	-0.256897	-1.00565	1.25019	-0.266323	0.633245	0.124233	0.166337	-0.723177	-0.683744	-0.665992	1.04501	0.120777	1.66132	-0.158394	-0.0501502	0.709597	-0.247628	-0.433794	0.546368	-0.847445	0.774166
HMDB11387	C38:6 PE plasmalogen	0.78922	271	1.00181	3.84233	0.123066	-0.247297	0.933786	-0.834706	0.195374	-0.19373	-1.41971	-0.903572	-1.57044	-1.26279	-0.121607	1.45272	-0.726844	-1.15285	-1.04512	-0.252629	0.126916	-0.514466	-0.15213	-0.45899	-1.51416	-0.451251	-0.240522	0.437716	0.183039	-0.726971	-0.328231	-0.677622	0.786725	1.05363	-0.935872	-0.402402	-0.591464	-0.655903	-0.570122	0.149015	-1.15831	0.403	0.0701893	-0.335533	-0.696353	-0.497437	-0.569162	2.01165
HMDB05396	C56:1 TAG	0.789639	272	0.998661	0.33407	0.237594	-0.374275	-0.404238	1.50701	-0.444426	0.496514		-0.394315	0.00621667	-0.418935	0.0545216	0.59059	-0.33156	0.311093	-0.406204	0.100954	-0.419111	0.143022	-0.402744		-0.0712138	0.0470706	0.264395	0.0481039	-0.272139	-0.00817419	-0.413739	-0.390999	-0.242716	-0.221308			-0.239828	0.381725		-0.0467994	-0.372324	-0.410935	2.09455	-0.397041	0.917986	-0.434892	-0.427241	0.513547
HMDB07199	C38:5 DAG	0.790217	273	0.995732	1.36876	0.197029	-0.825279	-0.827621	-0.649553	1.32793	1.37124	-0.736663	-0.877956	-0.623013	-0.579242	-0.0776705	0.920215	-0.00417774	3.82848	-0.55218	-0.222585	-0.708198	0.0496633	-0.35163	-0.813105	-0.287242	0.680449	1.21112	-0.544825	-0.582674	-0.637932	-0.797545	-0.449183	1.19485	1.15304	-0.94048	-0.438397	-0.668724	-0.591685	-0.467965	1.09614	-0.726175	-0.613063	0.747478	-0.557954	1.24616	-0.284035	-0.881179	1.10269
HMDB08039	C36:2 PC	0.790669	274	0.992664	-0.482329	-0.24717	1.68774	0.491141	-1.00162	0.0943077	0.51117	-1.44408	-0.133876	0.632196	0.66415	0.0701481	0.828295	0.154729	-0.850909	0.201276	0.466755	1.29932	-0.748517	-0.706464	-0.428712	-0.905244	-0.373465	1.34599	0.11694	-0.142431	-0.588513	0.111173	1.27675	1.71406	-0.0625607	-0.355497	0.180542	-0.750423	0.39372	-0.221403	2.06362	-0.192662	-0.847617	0.846687	-0.0578242	1.70462	-0.0147907	-0.878027	0.0629777
Internal Standard	phenylalanine-d8	0.791568	275	0.99018	1.16676	0.965133	1.02331	1.14983	0.71323	0.389101	-0.155952	-1.94948	-1.01984	-0.722722	-0.638268	0.0837359	1.0018	1.86543	1.6316	1.75146	1.8366	1.62745	1.14175	1.49841	1.45972	1.82651	1.89783	1.45032	2.20448	1.0515	1.58634	1.7145	2.06993	1.74849	0.886565	1.62881	1.56777	0.53109	1.15471	1.32499	0.961757	0.381572	1.02746	0.521508	1.55494	1.85083	0.869227	0.278502	1.66427
HMDB07216	C36:1 DAG	0.796686	276	0.992971	0.953204	0.0448781	-0.60085	-0.306282	0.0115383	-0.402314	0.96282	-0.607089	-0.620404	0.193909	-0.137737	-0.0462114	0.542804	-0.0288886	1.21204	-0.238937	-0.252479	-0.513552	-0.0324932	-0.569107	-0.678809	0.24556	0.264975	2.1872	-0.571226	-0.156858	-0.358565	-0.21686	-0.208914	-0.146604	0.0412292	-0.668317	-0.447893	-0.302178	-0.53086	-0.52705	0.987149	-0.237872	-0.296494	1.64481	-0.600917	0.501564	-0.341169	-0.644105	0.784864
HMDB00296	uridine	0.796916	277	0.989672	-0.0583234	-1.46218	-0.703918	0.0649932	-0.170367	0.617983	-1.43403	0.798561	0.652038	0.32451	0.66483	-0.0641725	0.778887	1.54612	-0.0900502	0.329035	-1.16915	0.208496	0.555926	-0.478089	-0.0074083	-1.75777	-0.737874	2.96725	-0.72636	0.796773	-0.451926	0.915762	-0.0505936	0.920887	0.504557	1.47771	0.382828	-1.2117	2.39417	1.10098	0.292967	-1.09544	-2.08329	-1.45159	-0.195292	-0.249107	-0.653554	-1.03209	-1.57204
HMDB01406	niacinamide	0.797132	278	0.986379	-1.18623	0.949452	-0.775214	-0.205348	1.22875	0.302655	-0.152876	-0.640803	1.99481	-1.31749	0.701306	0.0817295	1.00546	0.124797	-0.371623	-0.880533	-0.544105	-0.343114	0.798792	-0.610188	-0.926823	-0.697119	-0.797772	1.25898	-0.283408	-0.657275	-0.653285	-0.749907	1.8023	-0.438374	0.303931	-0.306027	-0.266928	-0.157174	-0.590087	0.879747	-0.42073	0.859585	-1.56133	-1.34493	-1.41345	-1.64575	-0.821367	-0.481274	0.909368
HMDB10404	C22:6 LPC	0.799641	279	0.985937	1.06914	-0.952975	-0.225539	2.94276	0.926112	-0.410971	-0.170649	-0.0860321	-0.230688	-1.85745	0.0298479	0.093959	1.17675	-1.00049	-0.315065	-1.61408	0.418189	-0.0343067	-0.198904	-0.12427	-0.176178	-0.93324	0.381579	0.09073	1.87256	-0.441226	1.04132	-1.01815	-1.27786	-0.32499	1.4783	0.282368	-0.307759	-1.17609	0.457576	0.688262	-0.388269	-0.636747	0.677824	0.0671275	-0.200821	0.396148	0.538218	-0.344171	3.00756
HMDB11697	C24:0 SM	0.803011	280	0.986556	-0.518447	0.65426	0.354252	0.540162	0.0158574	1.81867	0.00244355	-0.707614	0.13752	-2.23812	-0.9162	-0.0779285	0.987347	0.666696	-2.55948	-0.15131	0.0847283	0.517485	0.0367454	-0.857464	0.58812	-0.767936	0.421342	0.434425	-0.843548	-0.580355	-1.01934	0.137893	0.674943	0.968115	1.79204	-0.74661	1.41076	-0.0701473	-0.148833	1.10905	-0.165313	-0.670637	-0.579673	1.13608	-0.328244	0.481879	-0.3169	-1.1144	0.456837
NA	C44:2 TAG	0.803485	281	0.983625	-0.633956	0.504411	-0.400316	-0.529677	1.22821	-0.20047	1.80644			-0.516615	-0.576907	0.0756802	0.847036	-0.484501	0.410926	0.219758	1.46859	-0.491762	-0.315714	-0.628135	-0.631991	1.3963	0.61917	-0.402308	-0.0574231	-0.467057	0.592571	-0.6631	-0.118215	2.86204	0.305583	-0.665486	-0.689817	-0.165521	-0.582412	-0.692405	-0.408686	-0.355517	-0.668504	2.35085	-0.560029	0.238222	-0.433213	-0.3066	1.88204
HMDB00162	proline	0.806641	282	0.983987	-0.51957	2.10708	0.422421	0.433403	0.563389	-0.268472	1.29826	-1.74055	-1.43002	-0.423453	0.464651	0.0824668	1.06796	-0.207793	1.27934	-1.66032	1.39365	-1.35839	1.275	-1.32979	-1.4235	2.1504	0.213918	-1.02587	0.183931	0.00964797	0.510652	-0.341196	-0.681481	-0.246003	0.755408	-0.149559	-1.67933	-1.18661	-1.00146	-0.870674	0.625349	0.970061	0.153377	0.336931	0.148317	-1.45587	1.50435	1.02112	0.0896063
NA	cis-trans-hydroxyproline	0.807937	283	0.982086	0.894589	0.126402	0.258488	-0.679266	0.327882	-0.558298	-0.0225697	-0.974713	-0.420965	0.359102	1.24763	0.0507528	0.643052	-0.916958	0.607018	-0.624061	0.505243	-0.0499454	-0.78056	0.0294988	-0.0906152	0.319513	0.00359133	0.4581	-0.502078	-0.518936	-0.936098	0.290135	-0.694349	1.23847	-0.197902	0.067459	-0.833056	-0.596138	-0.0153888	-0.717066	-0.042017	-0.707429	1.6844	-0.189547	-0.887727	-0.813622	0.567322	0.0139089	0.527226
HMDB00725	hydroxyproline	0.811424	284	0.982852	0.847208	0.0829086	0.287844	-0.684161	0.320482	-0.561353	-0.0144316	-0.979291	-0.390736	0.37902	1.258	0.0495898	0.639918	-0.916411	0.551749	-0.633582	0.464258	-0.0646355	-0.785978	0.00977194	-0.0739977	0.273388	-0.0122221	0.444706	-0.510787	-0.499826	-0.944344	0.270451	-0.700686	1.20857	-0.21575	0.0679496	-0.838442	-0.605476	-0.0303768	-0.728811	-0.0404447	-0.715626	1.66883	-0.175272	-0.884969	-0.816612	0.544371	-0.00417196	0.517547
HMDB09060	C36:3 PE	0.811986	285	0.980081	-0.425362	0.44402	0.575688	-0.623814	-0.41302	-0.283971	1.25867	-0.999429	-0.52135	1.93046	-0.233803	0.0643712	0.849627	0.150167	1.20106	1.22485	0.980146	0.262013	-0.786555	0.213764	-0.610585	-0.371478	-0.0939797	-0.422492	0.850521	-0.783955	-0.304028	-0.504869	2.39714	0.114796	-0.688724	-1.06187	-0.649882	0.040589	-0.231489	-0.657987	1.7327	-0.181296	-1.1863	2.60878	-0.809673	1.51474	-0.573146	-0.611912	-0.49977
HMDB07100	C34:0 DAG	0.815847	286	0.981299	0.701987	0.102382	-0.559512	-0.361074	-0.0965245	-0.450118	1.24202	-0.545178	-0.553976	0.174515	-0.119452	-0.0422666	0.550241	-0.164273	0.919565	-0.250191	-0.116952	-0.442598	-0.318006	-0.495003	-0.61696	0.495553	0.0388598	1.41144	-0.362279	-0.294428	0.00702547	-0.386924	-0.0461921	0.0294796	-0.0572157	-0.51349	-0.502198	-0.422676	-0.45234	-0.539564	0.618605	-0.265171	-0.373109	0.862547	-0.553406	0.433184	-0.457783	-0.553079	1.46389
HMDB00058	cAMP	0.816893	287	0.979132	-0.795316	-0.497001	-0.512335		0.64677	2.32165	0.393064	-0.630825	0.185707	-0.542306	0.118447	0.0687858	0.883072	-0.725965	-0.196247	0.394458	-0.777543	-0.407786	-0.621067	-0.779285	-1.15288	-0.832954	-0.620021	-0.496653	-0.914503	-1.15288	-0.615839	0.934282	-0.857349	-0.675781	0.218117	-0.735374	-0.139791	-1.63032	-0.377815	-0.394891	-0.756981	-1.45119	-1.03822	-0.43706	-1.33166	-0.625249	0.996314	0.429656	-0.2189
HMDB03073	gamma-linolenic acid	0.818582	288	0.977751	-0.473504	-0.28813	-0.0100698	1.96628	-0.735151	-0.565225	-0.8317	0.294059	0.911006	-0.28813	-0.626051	-0.058783	0.80219	3.29093	1.2441	0.516121	-0.844251	0.422469	-1.18024	0.410883	2.61026	-0.468677	3.1857	1.04617	-0.306475	-0.547847	-0.432954	-0.539157	0.488122	0.354885	-0.392403	-0.0670336	-0.202202	-0.507296	0.0758587	1.3001	1.52988	0.0758587	0.579843	0.0382046	-0.728393	0.437917	-0.191582	-0.764116	-0.327715
HMDB12097	C14:0 SM	0.81963	289	0.975615	-1.28228	0.431674	1.08528	1.62182	-0.645133	0.94189	-0.0621565	0.0191685	-2.03776	0.476351	-1.41686	-0.0789098	1.09813	0.440822	-0.973662	0.515717	-0.379375	-0.244031	-0.895011	0.588287	0.437322	-0.301807	-0.758206	-0.999748	-0.591335	-0.310257	1.52097	-0.00410964	0.923011	0.890387	0.682562	0.102976	1.9679	0.401081	0.0510419	0.854263	0.568112	-0.631424	-1.19802	-0.401164	-0.617518	1.48346	-1.00182	-0.116895	1.47854
HMDB00017	4-pyridoxate	0.823634	290	0.977001	1.42634	0.0314233	0.0860553	-0.468589	-0.231288	0.434429	-0.340822	-0.278204	-0.353525	-0.525886	-0.21279	-0.0393509	0.533255	-0.335173	-0.362532	0.250807	-0.334162	-0.267765	-0.439686	-0.137431	-0.45443	-0.536006	-0.310914	0.175211	-0.180313	0.207412	-0.310686	0.0436374	-0.274528	-0.260011	-0.0585302	0.0730576	-0.37864	0.334042	-0.288967	-0.296523	-0.20848	-0.449767	-0.324927	1.79904	0.181291	-0.287797	-0.0499731	-0.376802	-0.142195
NA	C46:3 TAG	0.835696	291	0.987902	-0.602722	0.462137	-0.234617	-0.517885	0.449854	-0.123045	1.87175	-0.794246		-0.498326	-0.546909	-0.0534007	0.759658	-0.231786	0.930253	0.794128	1.48823	-0.507168	-0.337461	-0.525062	-0.725692	0.913303	0.917479	-0.236525	0.200321	-0.445638	0.275106	-0.699389	-0.129345	1.63079	0.976053	-0.765864	-0.715736	-0.124869	-0.658158	-0.784171	-0.1882	-0.244886	-0.809106	2.96607	-0.506179	0.762113	-0.34475	-0.330197	1.53159
HMDB11386	C38:5 PE plasmalogen	0.837129	292	0.986207	3.11305	0.886575	-0.579286	0.39656	-0.284948	0.957176	0.538049	-1.36217	-0.475984	-1.49589	-0.806618	0.080592	1.24885	-0.709778	-0.761698	-0.961297	-0.247086	1.41797	0.230459	-0.469461	-0.559617	-1.6433	-0.77938	0.0175002	0.750996	-0.302597	-0.99266	-0.234297	-0.240203	3.95636	0.853677	-0.55081	-0.162611	-0.955299	-0.37063	-0.604109	0.23647	-0.126316	0.900732	0.455714	0.035043	-0.0036367	-0.716367	-0.951437	0.626025
HMDB09815	C38:4 PI	0.837377	293	0.983132	2.98728	-1.05412	-0.636282	0.507523	-0.291978	1.23854	0.167137	-0.206503	-0.919551	-1.6369	0.709424	0.0785971	1.21908	-0.138658	0.46465	0.0762397	-0.224654	0.465075	-0.289443	0.0184863	-0.036267	-0.791768	0.0229203	1.59959	0.0810184	-0.415662	0.249858	-0.745909	0.645514	0.825883	0.0380363	0.333358	1.85136	-0.117129	-1.24423	0.0526544	2.20389	-0.349927	-0.594041	-0.395776	0.0815008	2.40464	0.109124	-1.0733	0.549315
HMDB00827	stearic acid	0.842149	294	0.985371	0.533779	-0.21593	0.130144	2.46968	-0.615328	-0.976587	-0.707144	0.665499	0.698694	-0.64146	-0.67854	0.0602547	0.95552	1.73974	0.773912	0.0916517	-0.635457	2.34007	-0.220168	-1.05357	1.84427	-0.131178	2.76878	3.12157	-1.27569	-0.572952	0.643605	-0.795428	0.681743	1.9601	-0.854755	0.860431	0.67574	-0.540816	-0.0718506	2.02684	1.14541	0.157335	1.18708	-0.457829	-1.26192	-0.206043	-1.04686	-1.22237	0.0810576
HMDB00175	IMP	0.843459	295	0.983559	-0.734999	0.0134369	0.0549245	0.105041	1.40873	-0.151174	1.07719	-0.722643	0.556522	-0.843869	-0.276017	0.0442866	0.695495	-0.393292	-0.512811	-0.666174	-0.167936	-0.253108	0.503651	-0.129264	-0.366976	-0.315642	-0.655961	0.163359	-0.252115	-0.179041	0.0577125	-0.556611	0.897984	-0.144646	0.219664	0.189519	-0.336974	-0.208118	-0.0113904	-0.068457	-0.310691	2.22006	-0.698672	-0.310419	-0.747348	-0.780403	-0.449876	0.226968	0.979871
HMDB07011	C30:0 DAG	0.844366	296	0.98129		-0.463701			-0.487641		0.693676					-0.0858887	0.551322		0.285803	-0.12492	-0.43764		-0.740803			-0.0826403	-0.292316	-0.143594					-0.434722	0.00370241	-0.123685			-0.631522				-0.641554		0.360316		-0.698634			1.28897
HMDB00510	2-aminoadipate	0.845579	297	0.979391	-0.0564493	-0.0640756	-0.0641889	-0.131165	-0.509235	0.813557	3.51105	-0.814817	-0.527961	-0.49402	-0.871863	0.0718942	1.17424	0.892917	-0.389667	-1.16378	-0.545479	-0.360899	-1.14973	0.117069	-0.556918	-0.467063	-0.460607	-0.287165	-0.124067	-0.211015	0.200581	-0.92672	-0.879641	0.299195	-0.550764	-1.3931	-1.05773	-1.02114	-1.50255	-0.883605	-0.352329	-0.504667	0.4615	-0.0565248	-1.26756	-0.391253	0.0996641	0.0719526	-0.515577
HMDB10393	C20:3 LPC	0.855843	298	0.987953	-0.0919248	0.230352	-0.143301	0.696187	1.32431	0.308162	-0.0574372	-0.236951	-0.547355	-2.74118	0.637085	-0.0565503	0.984392	-0.80737	0.144346	-1.23422	0.212897	0.0903784	0.728121	-0.769216	-0.820859	-0.741603	-0.310185	0.865408	0.962431	0.112456	0.52307	-0.46179	-1.3792	0.246442	0.688053	-0.898582	-0.515534	-1.7671	-0.417358	0.325317	0.450518	-0.304359	-0.65565	0.280754	0.436269	1.12383	-0.0610018	-1.12993	4.18402
HMDB01341	ADP	0.857893	299	0.987008	-0.849626	0.860795	0.831381	-0.657618	0.250338	0.740965	1.75277	-1.24642	-0.304216	-1.58002	-0.408306	-0.0554505	0.97914	-0.198611	-0.5555	-0.725817	-0.123799	0.329756	1.04302	-0.828371	-0.0058976	-0.488789	-1.25177	1.06315	-0.225317	-0.537642	0.0429551	-1.03332	0.252652	-0.472477	0.995969	0.837703	0.847034	-0.465141	-0.631993	-0.913594	1.75881	1.52837	-1.20312	-0.838967	-0.787338	-1.15344	-1.31079	-0.468308	-0.294145
HMDB11221	C36:5 PC plasmalogen-A	0.858691	300	0.984633	4.33732	-0.620086	-0.511542	0.615286	-0.788425	-0.394462	-0.447088	-0.970052	-0.416251	-0.681729	-1.01558	-0.0811466	1.45703	-0.750656	-0.82969	-0.778125	-0.0191441	-0.735069	-0.593898	0.279754	-0.320558	-0.938692	-0.303063	0.195778	-0.338483	-0.131254	-0.457057	-0.551553	-0.675733	-0.531228	0.987801	-0.715821	0.0391787	0.502314	-0.562776	-0.137266	-0.146983	-0.991889	0.0593709	-0.408593	-0.621413	-0.550008	0.918014	0.493465	2.75884
HMDB00224	phosphoethanolamine	0.858987	301	0.981699	-1.05975	0.527893	-0.356013	-0.451128	2.32267	0.465503	0.767728	-1.06214	-0.0621838	-1.14138	-0.559181	-0.0552707	0.983811	-0.233814	-0.417392	-1.0195	-0.518343	-0.362842	0.751759	-0.514819	-0.729196	-0.620704	-0.921561	0.545429	-0.707093	-0.505554	-0.387514	-1.09478	1.13587	-0.0841695	-0.342644	-0.264543	-0.699049	-0.0742846	-0.20481	-0.0812461	0.466288	1.497	-0.735514	-0.571966	-0.984281	-1.12085	-0.576054	-0.178555	1.48171
HMDB00251	taurine	0.861851	302	0.981711	-1.18605	0.988526	-0.21886	1.39254	1.88021	0.675138	0.429909	-1.22701	0.435611	-2.07912	-0.395504	0.0632167	1.15512	0.0105114	-0.0743803	-1.56869	-0.23515	-0.537906	0.634902	0.00228452	-0.425718	-0.927956	-0.639247	0.163707	-0.652392	-0.741821	-0.704318	-1.09068	0.807247	0.685124	0.245223	0.335015	-0.895747	-0.636015	-0.232809	0.0235179	1.196	1.33947	-0.681338	-0.452415	-1.5483	-1.42708	-0.86144	-0.0808029	1.25585
HMDB01511	phosphocreatine	0.866409	303	0.983646	-0.247035	0.461028	-1.16499	-1.33993	1.38561	1.63674	1.28826	-0.216212	0.964941	-2.33845	0.274436	0.0640369	1.2121	-0.0764278	-0.60334	-0.0311083	0.98624	-1.08387	-0.730541	-0.851024	-0.101256	-0.949188	0.526584	1.07458	0.258451	0.382548	0.527264	2.13564	1.14222	-1.65427	-1.19156	-0.449016	0.422639	0.443853	0.0311315	-0.533278	-0.416706	1.05915	0.351556	0.840334	1.42158	1.73354	0.0163368	0.596944	-1.22718
HMDB00517	arginine	0.867765	304	0.981945	-0.686202	-1.05358	1.04434	0.306785	-2.22321	1.17869	0.301924	-0.299558	0.734183	-0.253324	1.56026	0.0554821	1.05668	0.950669	0.0262376	-1.08054	-1.013	-0.0814227	-0.743499	3.29472	-0.239848	-0.678174	-0.338253	-0.917949	0.371532	-0.376276	0.719749	0.515544	-0.118929	-1.23181	0.526289	-0.813905	-0.421562	-0.56486	0.0529438	-1.23485	-0.941762	-1.1891	1.0308	2.48525	2.07815	-0.832642	0.245913	-0.480469	0.322442
HMDB00159	phenylalanine	0.867863	305	0.978835	0.431498	-0.319437	-0.276829	0.516374	0.0165948	0.17046	1.55885	-1.82227	-0.500014	0.288913	-0.530682	-0.0424132	0.798114	0.515144	1.0258	0.265977	-0.440772	-0.729404	1.0916	1.67047	0.719341	-0.112554	1.11313	0.311701	0.420385	0.354672	0.317472	0.503551	1.02916	3.1402	0.594144	0.274431	-0.322799	-0.0565326	0.0930529	0.251401	0.601489	0.54776	-0.343228	1.76383	0.221861	-0.438363	-0.309277	-0.860036	-0.515883
HMDB00929	tryptophan	0.868225	306	0.976044	0.477998	1.01903	-0.0655658	-1.05672	1.1196	0.323107	1.08993	-0.555589	-0.285141	-2.19123	0.690404	0.0514375	0.980387	-0.0302696	0.661558	0.444642	0.0259058	-0.744892	1.39356	1.28935	-0.0382941	1.18622	0.297792	-0.641984	-0.552514	0.725408	0.0450626	0.320694	-0.115711	0.353092	0.0124796	1.48766	-0.224555	0.598344	0.00864002	-1.43372	0.0460698	0.188874	-0.534985	1.19851	0.331588	-0.309169	0.789538	0.78775	-1.14414
HMDB00263	PEP	0.871078	307	0.976061	-0.677514	0.778486	-1.04946	-0.397491	2.11786	0.705098	2.20698		-0.411463	-1.25933	-1.34051	0.0672671	1.25238		-0.549121		1.75724		-0.219536	0.717452	0.993945		-1.00989	-0.0992317	-0.0748179	-0.409992	0.198145		0.475079	0.0932839	-0.0180487	0.314625	0.889966	-0.140264	-0.718988	-0.262039	-0.19218	1.84313	-0.828997		-1.04696		-0.789287	-1.07755
HMDB05357	C50:0 TAG	0.873072	308	0.97512	0.358947	0.246264	-0.602263	-0.397473	0.539161	-0.329983	1.36874	-0.618024	-0.70692	0.168054	-0.373238	-0.031521	0.604645	-0.407799	0.284658	-0.35826	0.192707	-0.53656	-0.428222	-0.564692	-0.635044	0.559643	0.0632738	1.25947	-0.503693	-0.233948	0.316559	-0.406646	-0.0839849	-0.116722	0.140773	-0.578269	-0.580409	-0.337551	-0.445939	-0.62873	0.427308	-0.360841	-0.415769	1.22943	-0.548225	0.625537	-0.598935	-0.556829	1.97909
HMDB00271	sarcosine	0.875237	309	0.974374	0.374517	-1.0757	-0.299747	0.142295	-1.04975	1.69992	0.392315	-1.12304	-0.681739	0.951672	0.194968	-0.043117	0.863518	0.462478	-0.990231	-0.608164	-0.881788	0.764549	-0.743828	2.95657	-0.76015	-0.689714	-0.693017	0.121238	-0.0805525	0.753824	-0.362082	0.272551	-0.720935	0.562898	0.995476	-0.127698	-0.473178	0.0362977	-0.09007	0.269188	-0.924478	-0.959177	-0.568849	-0.742365	-0.195426	-0.300144	-0.1751	-0.734911	0.326809
HMDB00122	fructose/glucose/galactose	0.876495	310	0.972627	0.408148	-0.894371	-0.317683	-0.263648	-3.0995	-0.836341	-1.11548	-0.719049	0.0875861	5.01521	0.734467	-0.090969	1.87842	0.365036	-0.0295779	-0.221444	-0.880706	-0.972314	-1.38509	-0.703565	-1.21221	0.024319	-0.345867	0.590195	0.107204	0.12778	-0.692898	0.658644	-0.259361	1.37039	-0.136146	0.184838	-0.304195	0.133778	-0.18937	-0.639325	-0.564516	-1.44365	0.798832	0.212848	0.308246	0.352121	0.434241	-0.659419	-2.96556
HMDB01976	docosapentaenoic acid	0.877526	311	0.970639	-0.452684	-0.620536	-0.338085	4.42773	-0.825968	-0.60848	-0.753534	0.138971	0.921411	-0.339985	-0.774644	0.0703815	1.46035	0.706875	-0.0280685	-0.542176	-0.856967	-0.254498	-0.773585	-0.751683	0.495863	-0.839988	0.759082	2.36799	-0.815106	-0.600718	-0.599955	-0.711539	-0.213888	0.714185	-0.594567	0.713528	-0.0474838	-0.396126	-0.181774	2.31251	1.14033	-0.636568	0.293037	-0.645185	-0.797131	0.142884	-0.410732	-0.791849	0.180436
HMDB10375	C22:5 CE	0.880927	312	0.971278	0.306038	-0.884616	-0.286845	2.73039	-0.508227	2.29273	-1.18924	0.530898	-1.2825	0.288557	-1.31768	0.0617723	1.31588	-0.826721	-1.69677	-0.235189	-0.29226	0.0184398	0.185817	0.0954397	0.502107	-0.951503	-0.363273	0.287878	0.00915036	-0.0852767	0.747582	-0.578729	-0.571346	0.333197	0.98839	0.935452	1.87873	-0.30974	-0.266138	0.900956	-0.225548	0.552588	0.0197439	0.557325	-0.720549	0.53947	-0.455358	-0.173396	0.71889
HMDB08925	C34:0 PE	0.881169	313	0.968441	0.678948	-0.416479	-0.242173	0.712989	-0.945937	-0.13065	0.305575	-0.802623	-1.18697	3.30278	-0.660909	0.0558686	1.18975	-0.327327	-0.347734	0.681612	-0.211966	-0.554133	-0.760491	1.0901	-0.173366	-0.199389	0.0485847	-1.04041	-0.341727	-0.209098	4.26987	-0.781114	2.30939	-0.386998	-0.0181442	1.12553	0.889549	0.941946	-0.290499	-0.0777811	0.405089	-0.146452	-0.989255	-0.550555	-0.48143	-0.0022285	-0.968116	-0.298494	2.53739
HMDB02183	docosahexaenoic acid	0.881722	314	0.965963	-0.458917	-0.422044	-0.507097	5.19171	-0.763495	-0.71133	-0.764524	-0.412835	1.31335	-0.759891	-0.829215	0.0796102	1.71527	0.995313	-0.152014	-0.739891	-0.904182	-0.618747	-0.647059	-0.66582	-0.265952	-0.916822	-0.0507743	2.45486	-0.830092	-0.557488	-0.514342	-0.758118	-0.080784	0.0449173	-0.244179	1.05663	0.389476	0.0958613	-0.30273	2.8463	0.237788	-0.500042	0.544081	-0.723647	-0.616783	-0.0442729	0.139446	-0.565896	1.35497
HMDB00742	homocysteine	0.886159	315	0.967742	-0.182436	0.985981	-0.289936	-0.0278786	2.01238	0.595729	-0.304411	-0.412966	-0.0729491	-1.77212	-0.0820302	0.0408507	0.899098	1.04799	0.606856	-0.0707018	0.305516	0.385232	1.01014	-0.0745268	-0.199703	1.06905	0.893753	-0.238202	0.016715	-0.135544	0.254088	1.26559	0.0149767	-0.431578	-0.191906	-0.490972	-0.210523	-0.00900555	0.202904	0.440856	1.15482	-0.503488	1.82037	1.32481	0.0133944	-0.39973	1.02863	0.140236	-0.653601
HMDB08994	C36:2 PE	0.886694	316	0.965262	-0.582796	0.49138	0.0744309	-0.560639	-0.45903	-0.254965	1.27887	-0.984711	-0.70387	1.50627	-0.192528	-0.0352355	0.772807	0.422886	1.18714	1.06645	0.399768	0.0773637	-0.765862	-0.136244	-0.94412	-0.199213	0.0323158	0.466553	0.266214	-0.62284	-0.423868	-0.344038	2.09957	0.467413	-0.460663	-0.993586	-0.53777	0.240098	-0.508511	-0.581401	3.0711	-0.271532	-1.06072	2.14315	-0.732554	1.4775	-0.428812	-0.754928	0.246917
HMDB01201	GDP	0.886848	317	0.962383	-0.282461	1.01619	0.414484	-0.825539	0.296422	1.42121	2.30791	-1.22029	-0.470171	-1.48209	-0.626432	0.0499304	1.11484	-0.493108	-0.906554	-0.590223	-0.343107	0.0248398	0.797318	-1.13183	-0.447147	-0.616161	-1.25514	1.31212	-0.267746	-0.73001	0.0441705	-1.04239	0.404905	-0.0278436	0.425476	0.587969	0.035111	-0.854708	-0.660824	-1.06885	1.64028	0.98849	-1.091	-0.912152	-0.601706	-1.20038	-1.13774	-0.397349	0.0105581
HMDB08038	C36:1 PC	0.891004	318	0.963854	0.0917394	-0.508962	-0.0286595	2.0059	-0.614901	-0.242379	0.413864	-1.11352	-0.856697	1.93631	-0.607084	0.043237	0.998689	-0.722705	-0.321427	-0.718145	-0.325167	-0.347929	-0.206638	-0.603202	-0.87404	-0.232035	-0.537748	0.491114	-0.664063	-0.178342	1.02867	-0.361726	-0.16147	-0.789667	0.172095	0.128567	0.0615063	-0.873324	0.0281202	-0.587233	1.2989	-0.326147	-0.453187	-0.0843585	-0.299861	0.0214272	-0.427405	-0.644555	2.68481
NA	C44:1 TAG	0.893365	319	0.963378	-0.545048	0.286906	-0.409823	-0.439504	1.46301	-0.221854	1.70186	-0.611812		-0.374892	-0.482348	0.0366498	0.809972	-0.405688	0.390181	0.307819	0.584642	-0.462052	-0.165455	-0.525912	-0.544861	1.28815	0.392007	-0.306441	-0.40973	-0.352882	0.612253	-0.553747	-0.123183	1.04931	0.255679	-0.542487	-0.586075	-0.192147	-0.496823	-0.607781	-0.290902	-0.279391	-0.576224	1.37829	-0.447279	-0.20516	-0.378884	-0.294381	2.96325
HMDB05404	C56:2 TAG	0.902214	320	0.96988	0.550105	0.304234	-0.305155	-0.305726	0.1828	-0.303695	0.755364	-0.549224	-0.433972	0.745328	-0.423654	0.0196732	0.476607	-0.104731	0.419562	-0.357823	-0.0422014	-0.458213	0.799878	-0.394077	-0.502378	-0.20349	0.125458	0.420429	-0.17808	-0.218719	-0.209286	-0.362433	-0.165887	-0.373474	-0.158345	-0.601745	-0.338725	-0.039339	0.200756	-0.527054	0.359168	-0.347042	-0.40194	2.63774	-0.440109	1.0038	-0.329477	-0.380238	0.341224
HMDB01046	cotinine	0.906473	321	0.971423	1.49211	-0.596604	-0.636641	1.16986	1.19847	-0.629925	-0.631713	-0.634566	-0.622501	0.565295	-0.327458	0.0314854	0.841779	-0.638263	1.24331	-0.639532	-0.635141	-0.638313	0.787247	-0.637128	-0.641025	-0.640972	-0.642463	-0.639169	-0.6322	-0.642194	-0.627562	-0.631192	-0.639958	-0.643547	-0.641939	-0.640408	-0.638606	-0.639887	0.740447	-0.639286	1.88958	-0.642549	-0.638716	-0.638353	-0.641241	-0.635706	2.324	-0.640321	2.07334
HMDB00631	glycodeoxycholate	0.907453	322	0.969453	1.11528	0.906882	0.748942	-0.828568	0.329422	-0.654196	1.12787	-0.64741	-0.742921	-0.539055	-0.498857	0.0288538	0.775984	-0.186908	-0.725514	-0.524892	1.51099	0.0502326	-0.715566	-0.0793983	-0.697794	0.228877	0.146049	-0.91297	1.96185	-0.666825	0.16859	-0.745901	-0.694342	0.0150586	-0.761369	-0.802274	-0.821868	-0.463818	-0.884578	0.33913	-0.80045	0.158305	-0.116463	0.921014	-0.55809	0.825077	-0.355769	-0.710501	-0.0633989
HMDB02329	oxalate	0.908295	323	0.967349	-0.922045	-0.160576	-0.73549	-0.699031	1.25381	0.579037	0.113012	-0.141611	-0.740651	-0.254808	2.06644	0.0325537	0.890235	-0.141766	1.70118	-0.603173	0.556692	-0.871007	-0.154358	0.935865	0.43289	-1.21496	-0.0117194	0.272241	-0.126155	-0.480893	1.99987	0.682636	0.536101	1.76486	-1.47113	0.832164	-0.0298072	0.819133	-0.377449	0.144878	2.09645	0.475852	-0.051688	0.690996	-0.91224	-0.461825	-0.974321	-1.65278	-1.72841
HMDB00133	guanosine	0.910281	324	0.966471	-0.398714	0.479689		-0.343783	-0.341832	0.477554	0.652835	-0.110014	-0.261537		-0.311257	-0.0174509	0.401802	-0.248797	-0.195107	-0.179084	1.14264	2.63088	2.11451	1.90689	1.11769	-0.376516	2.96408	0.0328553		1.41633	-0.212805		0.00273887	-0.346377	-0.282632	-0.338687	-0.0322898	-0.359163	-0.308089	-0.363846	-0.0729653	-0.149679	-0.23002	-0.375461	-0.374106	-0.438815	-0.431562	-0.256877	-0.309971
HMDB00555	3-methyladipate/pimelate	0.923984	325	0.978001	0.339485	-0.91108	-0.567563	2.31037	-0.898786	-0.668231	-0.155871	-0.000917427	0.877472	-0.625362	-0.00123675	-0.0274288	0.906375	-0.0523291	0.755569	-0.0577577	0.742476	0.636939	0.971354	1.79777	-0.0586358	-0.616341	-0.190757	-0.420194	-0.461228	-0.816399	-0.462505	-0.838513	-1.01007	-0.78742	-0.780076	-1.01406	-0.773051	-0.544732	-0.324156	0.88298	-0.462585	-1.00576	-0.381955	-0.354572	-0.665916	-0.672622	0.199939	-0.451887	0.30388
HMDB05367	C52:1 TAG	0.924481	326	0.975526	0.925525	0.0847425	-0.614093	-0.415679	0.467747	-0.413706	0.951911	-0.69309	-0.752129	0.48328	-0.230563	-0.0187323	0.605931	-0.287003	0.557304	-0.379515	-0.207314	-0.567133	-0.26098	-0.614467	-0.711752	0.232099	0.179135	1.68868	-0.579529	-0.124391	-0.0129792	-0.318907	-0.231203	-0.339218	0.0755712	-0.672723	-0.549228	-0.42161	-0.44208	-0.640783	0.838975	-0.391205	-0.371634	1.74117	-0.594518	0.750754	-0.564622	-0.635444	1.21227
HMDB11220	C36:5 PC plasmalogen-B	0.934779	327	0.983376	2.99563	-0.707081	-0.613136	0.904537	-0.023552	1.25584	-0.123128	-1.31168	-0.891179	-0.91007	-0.921559	-0.0313978	1.22259	-1.5797	-1.59076	-0.797225	-0.278024	0.563187	-0.712584	0.340705	-0.661772	-2.00856	-0.199202	0.071951	0.328682	0.00105901	-0.891188	0.113372	-0.28582	-0.114586	0.685633	-0.187345	0.819517	-0.8441	-0.379079	0.00944809	0.60666	-1.40538	0.977546	-0.807623	0.0649597	-0.162668	-0.726356	-0.682122	-0.142329
HMDB02226	adrenic acid	0.938288	328	0.984058	-0.660555	-0.798739	-0.738253	4.8032	-0.879136	-0.696704	-0.91836	0.326269	0.352968	0.398042	-0.766602	0.0383755	1.58839		0.445891	-0.505984	-0.941272	-0.265465	-0.733078	-1.03513	0.520514	-0.894624	0.544363	1.75029	-1.01068	-0.625681	-0.519596	-0.845687	-0.029859	0.965552	-0.8431	0.820693	0.361031	-0.483522	-0.529196	1.70518	1.23254	-0.246753	0.257646	-0.977609	-0.93171	-0.415049	-0.823938	-1.06247	-0.142881
HMDB00207	oleic acid	0.944487	329	0.987549	-0.216211	-0.968204	0.079727	2.88988	-0.706163	-0.755363	-0.863267	0.802321	0.424308	-0.0359679	-0.911354	-0.0236628	1.07897	2.72536	1.29793	0.611738	-0.987402	2.02883	-0.79334	-1.13185	1.70817	-0.676857	1.69213	0.825043	-1.40724	-0.651863	-0.522906	-0.627797	-0.0194599	0.525581	-0.897952	0.465995	0.173071	-0.674307	-0.255904	2.64556	0.911988	-0.549152	0.630843	-0.518269	-1.20367	-0.0422279	-0.686641	-1.22222	0.0653984
HMDB02013	C4 carnitine	0.94587	330	0.985998	-0.556958	0.595734	0.304502	0.340147	-0.094607	0.464538	0.0710115	-0.752431	-0.442231	0.0409491	0.135698	0.00966834	0.413862	0.384092	2.3466	-0.341946	-0.124945	0.156382	-0.346636	-0.464835	-0.711442	0.777662	0.303598	-0.147998	-0.63034	-0.605863	-0.0819633	0.0247359	-0.0811709	-0.251188	-0.582383	-0.373713	0.0345324	-0.37742	-0.766987	-0.217652	-0.51235	-0.847375	-0.269913	0.239057	-1.19248	0.3892	-0.273553	-0.352507	-0.465093
HMDB03229	palmitoleic acid	0.946616	331	0.983794	-0.613065	-0.94643	-0.437928	3.01047	-0.76163	-0.625748	-0.791826	0.118284	0.712543	1.25909	-0.656548	0.0242919	1.1543	1.65829	1.50006	0.656379	-0.986289	0.200418	-0.864297	-0.791826	0.961359	-0.759818	0.0482292	-0.00853946	-1.09077	-0.633599	-0.561732	-0.432493	-0.163144	0.104394	-0.803905	0.853257	-0.0870493	-0.488657	-0.37512	2.26945	1.00665	-0.788807	0.0222606	-0.656548	-0.936164	-0.193944	-0.756799	-1.03521	0.849634
HMDB00195	inosine	0.952263	332	0.986682	-0.443284	1.02361	-0.392962	-0.355131	-0.361542	0.150417	0.633396	0.294292	0.0542144	-0.435966	-0.271254	-0.00947365	0.47016	-0.380909	-0.0169641	-0.346956	2.18886	4.36578	3.87698	2.56832	1.04014	-0.347689	4.07915	-0.0154065	-0.423332	1.42551	-0.431806	-0.44924	-0.397848	-0.216221	-0.255693	-0.402661	0.0610326	0.102154	-0.373486	-0.43695	-0.219097	-0.389384	-0.448612	-0.449049	-0.441147	-0.449731	-0.442018	-0.282852	-0.380783
HMDB00902	NAD	0.963761	333	0.995597	1.13328	1.40545	-0.678105		1.37629	-0.89449	1.53773	-0.759672	-1.09693	-1.09862	-1.09693	-0.0171991	1.13868	0.889422	-0.72713	1.29472	-0.326478	-0.651056	0.159966	-0.651056	-0.245334	-0.488767	-0.245334	1.13455	1.67593	0.052619	3.29882	0.0530416	2.35214	-0.62274	0.594005	3.70455	-0.0821993	-1.02889	3.16358	0.188705	0.869136	1.40545	0.953239	1.54069	0.999306	-1.1151	-0.304502	-0.975635	-0.981129
HMDB11526	C22:6 LPE	0.964088	334	0.992953	-0.255089	-0.941086	-0.610666	4.07708	-0.415673	0.0370726	-0.28141	-0.407377	-0.722099		-0.688526	-0.0207777	1.39128	-0.741825	-0.0771061	-1.26676	0.375072	0.0368637	0.209266	0.429536	0.13251	-1.17905	-0.410838	0.412645	0.896815	-0.181407	0.201507	-1.05204	-0.463302	-0.385054	1.52196	-0.330442	1.42068	-0.525614	-0.0216283	1.92036	0.661683	-1.09681	1.69965	-0.0254481	0.827281	0.924419	-0.00333461	-1.15703	3.40501
HMDB07128	C32:2 DAG	0.96553	335	0.991469		-0.683729					0.760846					0.0385583	0.722287	-0.0917057	0.99857	0.87399	-0.116509			-0.835271		-0.235267	0.00419824	-0.0755732		-0.919202	-0.289569			0.21953	0.323544			-0.546279			-0.244098	-0.943147		1.03318		0.127131			1.39608
HMDB10368	C18:0 CE	0.967833	336	0.990876	0.196932	0.383497	-0.286939	-0.431641	-0.394523	1.86	1.03046	0.219222	-1.19863	-0.782683	-0.714133	-0.0107667	0.838705	-0.151178	-1.22686	-0.669017	-0.168387	0.21475	0.322043	-0.873297	0.0668158	-0.489893	0.0334052	0.339673	-0.819356	1.52785	0.558931	0.845205	0.692799	1.28313	0.652043	-0.779116	1.65842	-0.490348	-0.482899	-0.146521	1.41756	0.571002	0.491758	1.10618	-0.936988	2.09826	-0.249763	-0.166464	2.42127
HMDB00694	2-hydroxyglutarate	0.967948	337	0.988053	-1.32037	0.365871	-0.959996	0.789299	1.49755	-0.521055	-0.555486	-1.26322	-0.0351889	2.33081	-0.175219	0.0139081	1.0997	-0.411101	1.17454	-0.135769	-0.00106455	0.345496	1.52283	-0.440237	-0.503959	2.45202	-0.900172	0.966217	3.54084	0.550981	0.0569595	-0.0692086	2.72276	-0.620672	-0.213406	-0.847488	-0.206878	-0.709362	1.19795	-0.216319	1.10979	-0.0616578	-0.732007	1.2441	1.79463	-0.610836	-0.211531	-0.0314769	-0.650211
HMDB10382	C16:0 LPC	0.968151	338	0.985337	-0.0631267	0.338986	-0.0111813	0.86472	1.40415	0.345618	-0.00852539	-0.051436	-0.60141	-2.89464	0.532314	-0.0131392	1.04371	-0.895584	0.0781381	-1.25789	0.107591	-0.0108474	0.684401	-0.767105	-0.872504	-0.837894	-0.359846	0.8331	1.05876	0.152245	0.536222	-0.367483	-1.35063	0.304227	0.796692	-0.859558	-0.469985	-1.77049	-0.405632	0.400916	0.538543	-0.14303	-0.548482	0.433843	0.556843	1.17406	0.110544	-1.06526	4.16402
HMDB10169	C16:0 SM	0.968718	339	0.983006	-0.167998	-0.5504	0.339478	2.19507	-0.669969	1.30225	0.00893126	-0.763312	-0.609175	0.128205	-1.08574	0.0115765	0.932106	-0.907014	-1.93139	-0.892413	-0.429445	0.620135	-0.0497121	-0.338349	-0.0218591	-1.04476	-0.937838	-0.827868	-0.266099	-0.411584	-0.282068	-0.377755	-0.376135	0.115543	0.307558	-0.335963	1.52208	0.0272185	-0.378982	1.0173	0.554323	-1.02711	0.0701028	-0.599562	-0.294696	0.240176	-0.14669	-0.898748	1.81258
HMDB00167	threonine	0.974002	340	0.985461	-0.0846568	-0.575373	0.329234	-1.28868	-0.852539	0.608012	-0.245994	-0.333927	-0.167341	0.567398	2.14291	0.00900369	0.869533	-0.604645	-0.221048	0.659301	-0.61473	-0.869859	-0.913835	0.906822	-0.799147	-0.58304	-1.3359	-1.62777	0.738466	-0.9101	1.27243	0.0800425	1.0221	-0.925315	-0.517165	-1.62616	1.34983	3.10078	-0.319144	-0.0871338	-1.48124	-0.672192	-0.755839	-0.184188	1.56821	-1.80197	0.766755	-0.356141	0.154155
HMDB00286	UDP-galactose/UDP-glucose	0.978094	341	0.986699	-0.259614	0.68415	-0.548392	0.555238	0.367701	0.452602	1.51822	-0.918705	-0.518997	-1.1101	-0.149669	0.0065845	0.748158	0.854527	-0.12635	-0.235309	-0.780268	-0.471456	0.691047	-0.653081	-0.089976	-0.798332	-0.544369	0.478713	-0.501672	-1.00188	-0.242371	-0.909262	0.480355	-0.0198547	-0.390496	-0.315859	-0.798168	-0.927819	-0.0384114	-0.446002	0.350622	-0.649797	-0.668353	-0.0935067	-0.149587	-0.794063	-1.15559	-0.221679	-1.04285
HMDB05370	C54:4 TAG	0.984895	342	0.990655	0.350804	0.0183185	0.00459558	-0.95715	-0.583688	0.636082	0.754075	-0.479016	0.305994	0.12513	-0.209801	-0.00315048	0.498738	0.319229	1.02044	-0.30456	-0.0748908	-0.189085	-0.422823	-0.249014	-0.790148	-0.7853	0.231559	0.781971	0.376144	-0.638879	-1.07388	-0.197081	-0.451797	0.307533	0.140153	-1.09226	-0.558832	-0.541437	-1.03089	-0.801621	1.0594	-0.71247	-0.711719	2.92212	-0.795526	4.19839	0.808768	-0.616852	-0.319779
HMDB11252	C38:4 PC plasmalogen	0.993105	343	0.996	0.964289	-0.486116	-1.45048	0.0173453	0.185929	2.13788	0.590361	-0.840247	-1.3569	1.14517	-0.874873	0.00294112	1.08073	-1.40162	-0.943336	-0.404106	0.0525222	0.105696	0.22016	-0.205926	0.223637	-1.04421	-0.977523	-0.652259	0.306533	-0.130763	-0.198866	0.41122	-0.0229578	0.36666	0.227851	0.0613527	1.68386	0.00223282	-0.566109	-0.435044	1.43539	-0.317703	0.179926	-0.95368	-0.170471	0.0999489	-0.661963	-0.246532	0.326859
HMDB00064	creatine	0.99868	344	0.99868	0.557203	-1.01711	-0.294766	0.111196	-1.08277	1.81625	0.385943	-1.05548	-0.601476	0.964665	0.211266	-0.000462072	0.879845	0.599082	-0.930284	-0.490785	-0.840059	1.102	-0.714882	3.70853	-0.60456	-0.658791	-0.688999	0.26244	0.0269793	1.00373	-0.243698	0.445414	-0.664037	0.808024	1.25813	0.00765792	-0.377923	0.188049	0.0600058	0.526186	-0.882723	-0.869508	-0.509137	-0.684553	-0.0781894	-0.159129	-0.17741	-0.664413	0.440702
Internal Standard	valine-d8
Internal Standard	C24:0 PC
Internal Standard	PGE2-d4
[truncated: 228 more columns]
