# Supplementary material for: Exploratory analysis of epilepsy biomarkers using untargeted metabolomics across multiple cohorts
Source: Front Neurol. 2025 Dec 1;16:1684456. doi: 10.3389/fneur.2025.1684456 (PMC12703977; doi:10.3389/fneur.2025.1684456)
Supplement: Supplementary file 1 [file Data_Sheet_1.zip › Supplements/Table S7_AD-C_multilinear_analysis.xlsx]

## Sheet: AD-C_characteristics
Table S7. Multilinear analysis in the AD-C cohort. The used characteristics are shown here, metabolite on the next sheet and the results on the following pages.
ID	epilepsy	gender	age_at_sample_date	lipidemia	bmi	treatment
AD_001	1	1	52	1	26.4	0
AD_002	1	0	29	1	28.09	0
AD_003	1	0	56	0	29.07	0
AD_004	1	0	35	0	19.15	1
AD_005	1	1	20	0	17.65	1
AD_006	1	0	27	1	24.93	0
AD_007	1	0	39	0	19.66	0
AD_008	1	0	49	0	18.59	0
AD_009	1	0	38	1	20.83	1
AD_010	1	1	25	0	39.91	0
AD_011	1	0	21	0	24.33	0
AD_012	0	1	31	1	17.22	0
AD_013	0	1	37	0	29.41	0
AD_014	0	0	55	0	23.25	0
AD_015	0	0	20	0	26.26	0
AD_016	0	1	24	1	17.24	0
AD_017	0	0	52	0	19.49	0
AD_018	0	0	26	0	24.77	0
AD_019	0	0	52	0	38.97	0
AD_020	0	1	47	0	25.77	0
AD_021	0	0	39	1	26.58	0
AD_022	0	1	44	0	15.61	0
AD_023	0	0	56	1	28.08	0
AD_024	0	0	37	0	19.66	0
AD_025	0	0	21	0	19.44	0
AD_026	0	1	29	0	36.33	0
AD_027	0	0	34	0	31.51	0
AD_028	0	1	30	0	39.18	0
AD_029	0	0	62	1	26.33	0
AD_030	0	0	22	0	37.45	0
AD_031	0	1	40	0	30.69	0
AD_032	0	0	25	0	36.51	0
AD_033	0	0	26	0	19.11	0
AD_034	0	1	39	1	37.02	0
AD_035	0	1	33	0	37.18	0
AD_036	0	1	62	1	50.95	0
AD_037	0	1	49	1	25.89	0
AD_038	0	1	38	0	38.97	0
AD_039	0	0	63	0	19.03	0
AD_040	0	0	51	0	17.51	0
AD_041	0	0	54	0	30.82	0
AD_042	0	1	64	0	45.88	0
AD_043	0	1	47	0	45.54	0
AD_044	0	1	47	0	17.36	0
AD_045	0	0	50	0	42.45	0
AD_046	0	1	34	0	17.16	0
AD_047	0	1	44	0	27.34	0
AD_048	0	1	33	0	41.14	0
AD_049	0	1	28	0	20.8	0
AD_050	0	1	54	1	33.39	0
AD_051	0	1	30	0	23.46	0
AD_052	0	0	31	0	19.33	0
AD_053	0	1	30	0	41.4	0
AD_054	0	0	21	0	18.79	0
AD_055	0	1	36	1	21.51	0
AD_056	0	1	34	0	17.97	0
AD_057	0	1	27	0	19.72	0
AD_058	0	1	42	0	26.57	0
AD_059	0	1	44	1	36.44	0
AD_060	0	0	37	0	37.58	0
AD_061	0	0	28	0	21	0
AD_062	0	0	43	0	24.57	0
AD_063	0	0	52	1	24.49	0
AD_064	0	1	56	1	27.89	0
AD_065	0	1	53	1	29.27	0
AD_066	0	0	46	0	19.27	0
AD_067	0	0	27	0	37.98	0
AD_068	0	0	38	0	18.34	0
AD_069	0	0	45	0	38.89	0
AD_070	0	0	37	0	26.03	0
AD_071	0	1	32	0	40.53	0
AD_072	0	0	64	0	34.6	0
AD_073	0	1	52	1	44.96	0
AD_074	0	1	44	0	31.98	0
AD_075	0	1	30	0	46.65	0
AD_076	0	0	37	0	24.25	0
AD_077	0	0	26	0	37.58	0
AD_078	0	0	22	0	36.52	0
AD_079	0	0	32	1	35.29	0
AD_080	0	1	34	0	38.2	0
AD_081	0	0	57	0	40.48	0
AD_082	0	0	34	0	19.32	0
AD_083	0	1	25	0	17.72	0
AD_084	0	0	60	1	23.77	0
AD_085	0	0	30	0	39.55	0
AD_086	0	0	51	1	19.61	0
AD_087	0	1	39	0	42.45	0
AD_088	0	1	59	1	28.33	0
AD_089	0	0	37	0	31.49	0
AD_090	0	1	40	0	21.08	0
AD_091	0	1	42	1	25.99	0
AD_092	0	1	23	0	37.62	0
AD_093	0	0	33	0	18.38	0
AD_094	0	1	26	0	17.04	0
AD_095	0	1	42	0	21.72	0
AD_096	0	0	36	0	17.59	0
AD_097	0	1	32	0	22.96	0
AD_098	0	0	27	0	38.2	0
AD_099	0	0	52	1	37.13	0
AD_100	0	1	47	0	15.97	0
AD_101	0	1	42	0	25.1	0
AD_102	0	0	28	0	18.83	0
AD_103	0	0	21	1	37.98	0
AD_104	0	0	49	0	40.4	0
AD_105	0	0	44	0	19.82	0
AD_106	0	1	33	1	40.4	0
AD_107	0	0	38	0	24.62	0
AD_108	0	0	60	0	26.99	0
AD_109	0	1	43	0	26.99	0
AD_110	0	0	29	0	24.18	0
AD_111	0	1	34	0	17.65	0
AD_112	0	0	31	0	29.98	0
AD_113	0	1	57	0	31.23	0
AD_114	0	1	32	0	22.84	0
AD_115	0	1	59	1	31.25	0
AD_116	0	1	52	0	35	0
AD_117	0	0	31	0	26.32	0
AD_118	0	0	61	1	22.99	0
AD_119	0	0	36	1	26.47	0
AD_120	0	0	22	0	18.51	0
AD_121	0	1	38	1	40.96	0
AD_122	0	1	28	0	46.85	0
AD_123	0	0	31	1	40.88	0
AD_124	0	0	22	0	21.8	0
AD_125	0	1	27	0	20.81	0
AD_126	0	0	60	1	29.05	0
AD_127	0	0	31	1	34.75	0
AD_128	0	0	35	0	19.58	0
AD_129	0	0	41	0	64.17	0
AD_130	0	1	30	0	17.58	0
AD_131	0	1	34	0	39.04	0
AD_132	0	1	50	1	15.79	0
AD_133	0	1	45	1	44.64	0
AD_134	0	1	51	0	17.01	0
AD_135	0	1	24	0	25.65	0
AD_136	0	0	56	1	26.73	0
AD_137	0	1	56	0	24.44	0
AD_138	0	0	63	0	18.52	0
AD_139	0	1	30	0	16	0
AD_140	0	1	25	1	53.98	0
AD_141	0	0	31	0	35.51	0
AD_142	0	1	26	0	32.42	0
AD_143	0	1	51	0	45.31	0
AD_144	0	1	63	1	17.85	0
AD_145	0	1	25	0	17.3	0
AD_146	0	0	36	0	45.37	0
AD_147	0	0	52	1	37.24	0
AD_148	0	0	49	0	27.17	0
AD_149	0	0	29	0	37.35	0
AD_150	0	0	60	0	18.92	0
AD_151	0	1	39	1	17.99	0
AD_152	0	0	24	0	22.2	0
AD_153	0	1	43	1	27.02	0
AD_154	0	0	55	1	34.57	0
AD_155	0	1	26	0	36.44	0
AD_156	0	1	26	0	15.96	0
AD_157	0	1	22	0	17.96	0
AD_158	0	0	33	0	24.11	0
AD_159	0	0	57	0	34.01	0
AD_160	0	0	34	0	17.56	0
AD_161	0	1	52	0	26.13	0
AD_162	0	0	52	1	43.9	0
AD_163	0	0	56	1	25.47	0
AD_164	0	1	34	0	37.11	0
AD_165	0	0	28	0	18.31	0
AD_166	0	1	44	0	35.56	0
AD_167	0	0	55	0	30.86	0
AD_168	0	1	37	0	17.75	0
AD_169	0	1	35	0	17.97	0
AD_170	0	1	42	0	21.94	0
AD_171	0	1	31	0	21.88	0
AD_172	0	0	23	0	21.98	0
AD_173	0	0	58	1	19.37	0
AD_174	0	1	45	0	17.8	0
AD_175	0	1	47	0	30.11	0
AD_176	0	0	57	0	18.52	0
AD_177	0	0	31	0	34.71	0
AD_178	0	1	20	0	17.09	0
AD_179	0	1	56	1	27.94	0
AD_180	0	1	20	0	17.18	0
AD_181	0	0	44	0	29.74	0
AD_182	0	0	34	0	25.97	0
AD_183	0	0	28	0	36.9	0
AD_184	0	1	32	0	17.58	0
AD_185	0	1	61	1	31.53	0
AD_186	0	0	64	0	37.65	0
AD_187	0	1	50	1	17.65	0
AD_188	0	1	48	1	35.38	0
AD_189	0	0	27	0	19.57	0
AD_190	0	0	28	1	18.81	0
AD_191	0	0	37	0	39.75	0
AD_192	0	0	30	0	27.12	0
AD_193	0	1	31	0	17.47	0
AD_194	0	0	38	0	38.09	0
AD_195	0	1	29	1	17.31	0
AD_196	0	1	27	1	17.26	0
AD_197	0	1	50	0	22.49	0
AD_198	0	1	32	1	40.48	0
AD_199	0	1	26	0	39.08	0
AD_200	0	1	23	0	17.65	0
AD_201	0	0	32	0	17.43	0
AD_202	0	0	47	1	46.31	0
AD_203	0	0	60	1	29.7	0
AD_204	0	1	50	1	16.77	0
AD_205	0	0	35	0	27.17	0
AD_206	0	1	31	0	36.68	0
AD_207	0	0	49	0	26.85	0
AD_208	0	1	52	1	19.57	0
AD_209	0	0	34	0	17.31	0
AD_210	0	1	36	0	44.82	0
AD_211	0	0	42	0	24.1	0
AD_212	0	1	30	0	16.61	0
AD_213	0	1	35	0	17.71	0
AD_214	0	1	40	0	24.51	0
AD_215	0	1	36	1	23.8	0
AD_216	0	0	51	0	18.83	0
AD_217	0	1	21	0	17.51	0
AD_218	0	0	60	0	37.65	0
AD_219	0	1	34	0	39.04	0
AD_220	0	0	56	0	27.43	0
AD_221	0	0	45	0	19.61	0
AD_222	0	0	55	1	24.21	0
AD_223	0	1	24	0	38.3	0
AD_224	0	0	31	0	17.3	0
AD_225	0	0	53	0	18.08	0
AD_226	0	1	20	0	26.35	0
AD_227	0	1	24	0	43.34	0
AD_228	0	0	43	0	39.61	0
AD_229	0	1	62	0	21.48	0
AD_230	0	0	42	0	27.78	0
AD_231	0	1	39	0	50.69	0
AD_232	0	1	21	0	28.09	0
AD_233	0	0	47	0	17.79	0
AD_234	0	1	26	0	23.46	0
AD_235	0	0	36	0	37.98	0
AD_236	0	0	28	0	19.05	0
AD_237	0	0	34	1	27.46	0
AD_238	0	1	22	0	18.29	0
AD_239	0	0	44	0	23.04	0
AD_240	0	0	46	1	39.77	0
AD_241	0	1	55	0	29.24	0
AD_242	0	0	34	0	34.72	0
AD_243	0	0	23	0	40.7	0
AD_244	0	1	24	0	39.52	0
AD_245	0	0	48	1	39.76	0
AD_246	0	0	26	0	22.45	0
AD_247	0	0	23	1	19.58	0
AD_248	0	1	31	0	28.37	0
AD_249	0	1	48	1	38.97	0
AD_250	0	0	32	0	21.8	0

## Sheet: AD-C_metabolites
ID	C58:11 TAG	C60:12 TAG	C56:10 TAG	C56:9 TAG	C58:10 TAG	C54:7 TAG	C56:8 TAG	C54:8 TAG	C40:6 PE	C58:9 TAG	C52:6 TAG	cytidine	gentisate	C56:7 TAG	C52:7 TAG	C54:6 TAG	alanine	C20 carnitine	C38:6 PE	C52:5 TAG	acetylcholine	salicylurate	C58:7 TAG	C58:8 TAG	C50:4 TAG	C18 carnitine	C50:6 TAG	C34:4 PC	C14:0 CE	C50:5 TAG	C50:3 TAG	kynurenic acid	C40:10 PC	indoxylsulfate	C40:6 PC	C34:2 DAG	C52:4 TAG	CMP	C20:4 LPE	C18:1 carnitine	C36:0 PC	orotate	kynurenine	lactose	C40:9 PC	ornithine	C18:2 carnitine	C50:2 TAG	carnitine
AD_003	-0.252197	-0.336573	-0.305644	-0.285434	-0.198764	-0.300826	-0.269537	-0.428193	-0.511031	-0.217695	-0.430509	-0.581862	-0.256084	0.17806	-0.453497	-0.165602	0.246826	0.52437	-0.588304	-0.295468	3.17614	-0.135854	0.0519847	0.0978259	-0.462912	0.510053	-0.618907	0.00383436	-1.29622	-0.510602	-0.447744	-0.291046	-0.83682	-0.00125955	0.597968	0.109405	-0.261293	-0.557147	0.966407	-0.199124	2.04492	-1.07853	-1.02104	-0.422177	0.410544	1.07161	-0.588519	-0.159903	1.19457
AD_002	-0.44052	-0.453363	-0.457142	-0.456754	-0.536182	-0.466529	-0.495139	-0.472351	-0.528616	-0.603408	-0.337474		-0.195237	-0.67339	-0.443592	-0.410621	-0.216264	-0.304156	-0.257826	-0.206162	1.46809	-0.150261	-0.734095	-0.768924	-0.203772	1.04726	-0.138692	-0.493476	0.555887	-0.0667249	-0.196565	-0.685936	-1.26089	-0.722683	-1.18596	-0.148731	0.0638461	-0.265441	-0.706087	-0.0398515	1.99187	-0.169572	-1.03995	-0.295357	-1.22565	1.31955	0.760542	-0.182991	2.2945
AD_009	-0.444379	-0.419949		-0.502333	-0.578736	-0.575724	-0.66002	-0.49421	-0.736059	-0.549735	-0.439816	-0.468165	0.015653	-0.792275	-0.427574	-0.767024	-0.865841	1.16299	-0.682402	-0.478676	0.848921	-0.135845	-0.714623	-0.6118	-0.466815	0.312279	-0.483707	-0.399561	0.0106065	-0.282576	-0.588198	-0.387858	-0.625083	-0.253914	-0.52499	-0.793135	-0.438075		0.164556	0.15816	0.743341	0.503444	-0.79781	-0.403187	-0.990931	0.845194	0.274538	-0.731251	-0.374725
AD_001	-0.272712	0.0897449	-0.409108	-0.494083	-0.320126	-0.513787	-0.500789	-0.559743	-0.222803	-0.31499	-0.646024	-0.110577	-0.677405	-0.571492	-0.536749	-0.592484	-0.71834	3.20305	0.458646	-0.885277	0.272398	-0.15562	-0.204358	-0.10803	-0.790334	5.96611	-0.604106	0.067811	0.866614	-0.730524	-0.854381	-0.0974208	1.53564	-1.42657	0.908378	-0.768383	-1.11198	0.483353	0.985231	4.39281	2.14494	3.86302	-1.44276	-0.26402	1.74798	-1.95946	1.34856	-0.740448	0.786423
AD_011		-0.484025		-0.609883	-0.726483	-0.744937	-0.804554	-0.647683	-1.02517	-0.832214	-0.64585	-0.214658	0.286774	-0.904172	-0.601281	-0.81317	0.303199	1.72534	-1.00449	-0.785261	1.21367	-0.0944193	-0.646275	-0.794568	-0.643486	3.06939	-0.327795	-1.13008	-1.01603	-0.570337	-0.741351	-0.247722	-1.38274	-0.347737	-1.01656	-0.589269	-0.749299	0.200127	0.717926	3.0365	-0.54984	-0.30263	-0.493629	-0.161715	-1.02889	1.0833	3.65484	-0.641066	1.13919
AD_006	-0.334412	-0.386016	-0.27929	-0.0760103	-0.138735	-0.0594151	-0.0362901	0.0401019	-0.0209208	0.000518199	0.0480856	-0.187129	-0.68189	0.218083	-0.00227191	0.278458	-0.588389	0.582471	0.323173	0.376767	1.55104	-0.153827	0.0796681	0.0331826	0.0646047	-0.041694	-0.0367802	0.255363	-0.579023	0.0563887	0.0664165	0.583582	0.0445015	-0.268937	-0.0999492	-0.108316	0.25258	-0.651384	0.882464	0.438894	1.37497	2.34911	0.0143602	-0.312478	-0.0849355	0.0823853	0.759956	-0.204137	1.08715
AD_010	-0.118329	-0.185154	-0.238331	0.144489	0.147091	0.246124	0.243635	0.25395	0.287449	0.247768	0.475225	-0.103789	-0.255812	0.272088	0.509374	0.454708	-0.239204	-0.237003	0.0569668	0.664805	-0.199646	-0.143491	0.215078	0.375302	1.03423	-0.185258	0.779824	0.769472	-0.566192	0.95561	1.12712	-0.75759	0.2014	0.500123	-0.186411	0.934137	0.711589	-0.612049	0.328672	-0.550818	0.388225	4.72972	0.474591	0.0820633	-0.193608	1.00078	-0.610531	1.07689	0.431693
AD_004	-0.464236	-0.467925	-0.422763	-0.592697	-0.737863	-0.693433	-0.792	-0.544323	-0.878041	-0.85892	-0.563104	-0.259439	-0.518908	-0.923537	-0.596547	-0.423235	-1.51437	0.492895	-1.01949	-0.63399	0.661802	-0.129516	-0.757007	-0.989844	-0.69842	0.3178	-0.689371	-1.18692	-1.11242	-0.621163	-0.7741	-0.304526	-1.35448	-0.617241	-1.26695	-0.569093	-0.51806	-0.454232	0.950574	0.398591	-0.5283	1.16345	-0.563687	-0.241074	-1.30982	-0.507231	0.115877	-0.769431	-1.63642
AD_008	-0.466347	-0.428131		-0.587415	-0.57328	-0.749119	-0.61414	-0.690637	-0.676402	-0.265659	-0.73694		-0.338142	-0.61748		-0.923903	-0.614983	3.24788	-0.485804	-0.858509	-0.189368	-0.144081	-0.784267	-0.386447	-0.84553	0.987272		-1.56693	-1.91959	-0.842245	-0.928635	-1.34445	-0.846805	-0.815514	-0.542158	-0.638182	-0.513242	-0.0499356	-0.784276	2.91008	0.353935	0.902191	-0.265446	-0.475221	-0.570577	1.94368	4.50007	-0.939907	0.421516
AD_007	-0.471304	-0.431171		-0.679953	-0.721576	-0.736662	-0.737614	-0.661712	-0.896904	-0.596509	-0.693054	-0.242469	-0.83775	-0.339167	-0.608681	-0.600675	-0.676314	1.41241	-0.870273	-0.914613	-0.280295	-0.157859	0.424869	0.136923	-0.69058	0.626697	-0.618464	-1.21217	-0.153398	-0.676855	-0.463864	-0.478759	-1.43872		-1.21836	-0.663047	-0.653388	-0.533459		0.527894	-0.75154	0.259849	0.798903	0.635751	-2.01256	0.842874	-0.548858	0.249844	-0.765754
AD_005		-0.422669		-0.741772	-0.898193	-0.800813	-0.919547	-0.740312	-0.726512	-1.07779	-0.606523		-0.346511	-0.971486	-0.692598	-0.902833	-0.336102	-0.199329	-0.776513	-0.686857	0.221383	-0.146716	-1.04243	-1.13192	-0.614626	0.907963	-0.702501	-0.562123	-0.837156	-0.596009	-0.516414	0.217886	-0.400944	0.239244	-0.391458	-0.289475	-0.264265	-0.173394	0.901808	-0.306646	-0.0730685	-0.513122	-0.017227	-0.36669	-0.902454	0.504366	0.184271	-0.446334	2.10049
AD_065	-0.309102	-0.350685	-0.355146	-0.0872191	-0.205013	-0.0673898	0.0158104	-0.0498389	0.158929	-0.0876767	0.132816		-0.48943	0.0276515	0.00979301	-0.351536	0.709426	-0.419954	0.131876	0.588628	0.215523	-0.143351	-0.320762	-0.203097	0.285598	-0.473325	-0.0789558	0.1435	-0.329857	0.248744	0.458491	0.85506	0.176101	-0.649299	-0.422719	0.667663	0.840238	-0.522112	-1.3367	0.362165	-0.636609	-0.826714	-0.124624	-0.372601	-0.302669	0.305628	0.0721304	0.189162	0.109089
AD_188	-0.114448	-0.326748	-0.00321332	0.355254	0.111143	0.581611	0.200281	0.628789	0.535787	0.17453	1.05764		0.0389546	0.631769	0.933395	1.09798	0.770684	-0.460433	0.7884	1.37008	-0.0199993	-0.144469	-0.0776969	-0.0881166	1.29425	0.330406	1.18827	1.45815	0.0355544	1.46182	1.27868	1.53794	-0.535856	-0.0788079	-0.673016	1.77143	1.3186	0.00787214	0.878205	0.678632	-1.3209	-1.35573	1.85099	-0.223531	-0.959959	1.99445	0.747147	0.982299	1.27718
AD_135		-0.461614		-0.491524	-0.666205	-0.368052	-0.566528	-0.409039	0.478846	-0.778562	-0.047978	-0.109823	2.47584	-0.656538	-0.236343	-0.517891	-0.466596	-1.73761	0.999901	0.332519	-0.718107	0.139912	-0.467036	-0.751683	0.674642	-1.6055	-0.0687553	2.0667	1.47892	0.417851	0.991525	-0.332928	-0.113805	-0.778682	-0.796892	0.753965	0.428272	-0.741798	-1.40299	-1.03123	-1.39731	-1.00989	-0.563357	-0.30929	-0.64342	-1.6544	-0.92491	0.526111	-1.91026
AD_250	-0.393005	-0.430116	-0.452697	-0.363859	-0.411775	-0.309784	-0.468814	-0.28822	-0.492855	-0.43793	-0.192856	0.0986208	-0.481319	-0.463847	-0.0156645	-0.547632	0.61573	-0.0736865	-0.23012	-0.148696	0.902599	-0.134269	-0.378575	-0.435057	0.0785097	0.196631	0.559902	0.0455515	-0.000942907	0.458678	-0.151431	-0.232583	-0.35289	0.0156295	-0.744087	-0.425042	-0.235626	-0.437789	1.29659	-0.499673	-0.250834	-1.21524	-0.00864661	-0.292361	-0.606622	2.45204	-0.142208	-0.411971	-0.407497
AD_101		-0.462098		-0.689108	-0.800728	-0.809763	-0.808475	-0.731075	-0.459194	-0.94006	-0.704528	1.90494	-0.346138	-0.815395	-0.7198	-0.880853	-1.80749	1.03111	0.0485074	-0.7705	0.267712	-0.14577	-1.00034	-1.05358	-0.710431	1.51725	-0.70839	-1.18003	-0.92499	-0.694965	-0.689638	0.132896	-0.846341	1.06211	-0.287672	-0.536653	-0.210317	0.0917571	0.0320093	1.58474	0.212921	-1.2462	-0.0630521	0.231154	0.00991143	-0.294197	0.907349	-0.606404	-0.867719
AD_063	-0.217249	0.0332784	-0.320483	-0.253213	-0.0941526	-0.341504	-0.0521727	-0.194123	-0.464898	0.170793	-0.37225		-0.305224	0.136739	-0.120532	-0.145739	1.57464	1.08673	-0.250579	-0.663749	1.26471	-0.147753	0.528546	0.445411	-0.566609	1.69567	0.0214091	0.463288	-0.663847	-0.413141	-0.619744	-0.334081	-0.755306	-0.616251	-0.687139	-0.497507	-0.633693	-0.0383502	-0.0283636	0.80574	-0.179018	-1.66604	0.895362	-0.207634	-0.39895	1.96204	0.373129	-0.539006	0.978402
AD_020	0.138655	0.398003	0.00379867	0.329003	0.597666	0.297042	0.443969	0.257485	0.477753	0.926917	-0.0876745		-0.444317	0.0833231	0.156619	-0.268073	0.353005	-1.21484	1.40508	-0.00579453	-1.11616	-0.138206	0.416654	0.822997	-0.326181	-1.67727	-0.242336	1.44576	1.01931	-0.232831	-0.400965	-0.661211	2.46188	-0.936988	0.291767	-0.405972	-0.22265	-0.582787	-1.09619	-1.35051	-1.13406	-1.61584	-1.3214	-0.308344	1.82208	0.762724	-0.792947	-0.469098	-0.733428
AD_109	-0.389586	-0.444179	-0.402925	-0.475771	-0.489435	-0.654084	-0.683363	-0.522493	-0.982936	-0.574033	-0.613006		-0.682062	-0.783345	-0.583423	-0.770796	-1.54071	0.125254	-0.88781	-0.756174	-0.441438	-0.151532	-0.786253	-0.736853	-0.744124	0.0586444	-0.683087	0.319476	-0.307155	-0.660725	-0.891714	-0.287802	-0.619818	-1.25929	-0.859845	-0.826498	-0.855761		0.852456	0.153454	-0.675787	-1.24362	-0.405326	-0.322335	-0.92134	-1.20508	0.128532	-0.955528	-1.53961
AD_027		-0.455258		-0.627816	-0.793337	-0.633658	-0.85796	-0.633579	-0.902187	-1.07868	-0.341636	0.803898	-0.374842	-1.11715	-0.442006	-0.619408	2.31829	-0.782965	-0.961173	-0.427559	0.108346	-0.149943	-1.22957	-1.28422	-0.189892	-0.354006	-0.0730619	-0.561403	1.30293	-0.104626	-0.183139	-0.752472		0.231105	-0.882525	-0.176219	-0.473873	-0.432733	-1.47845	-0.671679	-0.675916	-0.948905	0.16117	-0.119754	-1.44433	-0.900581	-0.54112	0.0575463	0.331699
AD_148	-0.140742	-0.314657	-0.216523	0.104822	0.011736	0.156018	0.0823334	0.162277	-0.355109	-0.0213954	0.325435		-0.34204	0.371902	0.29526	0.0329444	0.189891	-0.378651	-0.329432	0.477504	1.41765	-0.135101	-0.197616	-0.142331	0.471602	0.152665	0.597597	0.828101	0.390637	0.525274	0.392696	0.354418	-0.764939	0.359399	-0.606189	0.320138	0.396879	0.644514	0.473931	-0.364878	-0.675063	-1.5841	-0.0272218	0.119194	-0.616518	0.144288	-0.48162	0.194797	-0.0315881
AD_175	-0.225471	0.29806	-0.346751	0.0811559	0.167643	0.276936	0.695365	0.0704033	1.15184	0.458003	0.0878144		-0.664765	1.27889	-0.0229754	0.512924	0.685075	-0.149417	0.839329	0.380187	-0.45417	-0.0840183	1.69347	0.94504	0.144035	1.19996	-0.0557308	0.490997	-0.136633	-0.0597089	0.51858	-0.217878	0.0477018	-0.538685	1.05817	0.939044	0.756421	-0.440855	-0.0357761	0.279628	1.64009	-1.263	-0.247861	-0.379423	0.858188	-1.03038	0.377862	0.643296	-0.140561
AD_058	-0.388242	-0.444243	-0.447585	-0.312284	-0.364742	0.247331	-0.437002	-0.309864	-0.384318	-0.404839	-0.243412		-0.367863	-0.645661	-0.341053	-0.531352	2.00312	0.707989	-0.0617973	0.10307	0.361569	-0.132793	-0.632603	-0.601733	-0.158576	0.750683	-0.212617	-0.123685	-0.300239	0.0982432	-0.417367	-0.950134	0.835636	0.00288766	-0.19109	-0.525556	0.0328192	-0.371382	1.83796	-0.0557825	-0.0974025	0.209013	-1.52356	0.271098	0.153153	1.31104	0.901924	-0.631283	0.213598
AD_031	-0.453624	-0.428275	-0.454335	-0.535711	-0.589981	-0.558233	-0.597632	-0.47301	-0.532267	-0.696495	-0.476905		-0.118783	-0.545824	-0.45109	-0.593172	0.0813965	-0.58564	-0.411299	-0.594612	-0.0653719	-0.140288	-0.445788	-0.615614	-0.507374	0.147259	-0.53068	-0.00296483	0.369663	-0.421186	-0.511982	0.116821	-1.06102	0.0180055	-0.819385	-0.570703	-0.58226	-0.570166	-0.0614598	-0.843191	-0.6372	-0.848307	-0.110716	-0.530308	-0.72631	0.457287	-0.789293	-0.407519	-0.550618
AD_051	-0.461139	-0.464491	-0.44957	-0.625868	-0.76019	-0.715052	-0.910488	-0.638909	-0.793813	-1.03504	-0.505268		-0.228541	-1.12982	-0.415526	-0.805435	0.110849	-0.209926	-0.681732	-0.800069	-0.0724544	-0.0571433	-0.954808	-1.06327	-0.38076	-0.0280917	-0.276527	2.74675	2.35145	-0.245745	-0.525125	-0.146296	0.60148	0.437539	-0.536245	-0.578616	-1.10901	-0.488391	1.28807	-0.710666	-0.424307	1.49148	-0.227777	-0.215986	-0.278283	0.453261	-1.23522	-0.232362	0.0967011
AD_232		-0.446349		-0.675734	-0.833678	-0.790518	-0.801332	-0.722275	-0.751029	-0.898885	-0.664843	-0.430643	-0.395049	-0.801344	-0.707222	-0.865094	-0.507357	-0.562619	-0.663748	-0.723777	0.335138	-0.150817	-0.724657	-0.871313	-0.654853	0.572999	-0.725774	-0.799684	-0.212293	-0.69296	-0.469003	-0.240297	-0.695747	1.05766	-0.856672	-0.331333	-0.382002	-0.678496	-0.567395	-0.265031	-0.120829	-0.811271	0.227834	-0.450743	-0.83831	-0.93073	-0.842997	-0.340719	1.32982
AD_214	-0.452721	-0.407704	-0.454299	-0.428888	-0.407917	-0.549708	-0.46827	-0.418179	1.08995	-0.393851	-0.370146	-0.35098	-0.316474	-0.600094	-0.352411	-0.463531	-0.373642	-0.667042	1.91668	-0.32304	-0.191292	-0.139029	-0.118628	-0.398948	-0.225355	-0.220914	-0.283005	2.1089	1.65461	-0.221386	-0.142442	-0.850366	-0.160611	-0.751314	-0.350387	-0.220486	-0.156611	-0.510288	-0.261272	-0.763078	0.339283	-0.604283	-0.865463	-0.378855	-0.330516	-1.86476	-0.893418	-0.140877	-0.281101
AD_050	-0.232188	-0.384379	-0.370574	0.0113181	-0.0320017	0.0410652	0.173465	0.147284	-0.0156358	-0.215241	0.191426	-0.601942	-0.73821	-0.00948766	0.274059	0.146975	0.76987	0.273358	-0.233787	0.593856	-0.66567	-0.150725	-0.575173	-0.537926	0.72644	-0.117303	1.38372	1.06303	-0.100905	0.667639	0.413334	0.363213	-0.66592	-0.954097	0.142189	0.638091	1.09923	0.416747	0.216346	-0.488288	0.304868	-0.968353	-0.382036	0.126398	-0.236092	-0.0426363	0.335256	-0.100505	0.203492
AD_023	0.378347	0.196263	0.359461	1.21202	0.814911	1.53316	0.829346	1.48548	0.656915	0.525184	2.06738		-0.517934	0.708093	1.91107	1.35669	0.794095	0.368263	0.46465	1.8816	-0.341312	-0.10317	-0.0614179	0.176341	1.80654	-0.610031	2.05445	1.45125	0.818753	2.07072	1.08299	-0.0307406	0.583046	0.949703	2.00688	0.571271	0.857096	-0.304497	-0.0941983	-0.726751	0.591612	-0.801618	0.114685	-0.30801	1.62089	-0.323731	-0.435454	0.719856	-0.0769864
AD_238	-0.452201	-0.377598		-0.61296	-0.688724	-0.734962	-0.757783	-0.655515	-0.590026	-0.820387	-0.670744	-0.384542	-0.383727	-0.814528	-0.656034	-0.84183	-1.28649	-1.05788	-0.373202	-0.944295	-1.08737	-0.149006	-0.788579	-0.82469	-0.781701	-0.137365	-0.683361	1.17713	1.24692	-0.730113	-0.859434	-0.809493	-0.0709364	-0.761729	0.401018	-0.821622	-1.06266	-0.61388	-0.673966	-0.206348	-0.447592	-0.0876342	-0.611822	-0.477157	0.176765	-1.83155	-0.875645	-0.758885	-0.0673075
AD_125	-0.455302	-0.389607		-0.523708	-0.524497	-0.622931	-0.578494	-0.529958	0.784384	-0.594634	-0.588151	-0.394724	-0.572347	-0.880261	-0.623386	-0.724319	-1.19225	-0.457901	2.03492	-0.527701	-0.22245	-0.144815	-0.48276	-0.583585	-0.562614	-0.552719	-0.691108	1.3739	0.398428	-0.591222	-0.463497	-0.279223	2.79232	0.0761597	1.55962	-0.388118	-0.541379	-0.474616	-0.216212	0.147882	0.305204	-0.930602	-0.653074	-0.544287	2.64117	-1.37668	-0.533706	-0.509024	-0.987677
AD_248	-0.138078	-0.0421932	-0.206767	-0.0281769	-0.0165075	-0.05845	0.0515938	0.0559182	1.89781	0.211357	-0.0937058		-0.265643	-0.301851	0.179249	-0.32339	0.0320065	-1.55222	2.815	-0.175235	-0.390438	-0.132848	-0.00484762	0.173267	-0.101446	-1.63143	0.0412459	1.05051	1.47223	-0.0379568	-0.0642878	-0.751103	0.833332	0.919236	0.0517745	-0.133545	-0.263307	0.835774	-1.41954	-1.29953	-1.25193	-0.754858	-0.594802	-0.274148	0.705782	-0.975802	-1.1799	-0.0767351	-0.769867
AD_049	-0.441677	-0.406497	-0.456405	-0.661452	-0.723686	-0.842758	-0.937417	-0.742325	-1.01079	-0.966565	-0.734604	11.2087	-0.17632	-1.12246	-0.615671	-0.921714	-0.497461	0.0370147	-0.836795	-1.05194	0.269839	-0.13019	-1.02907	-1.16438	-0.849846	0.183427	-0.560887	-0.284765	0.806162	-0.709213	-1.03733	-0.205983	-1.4082	-0.868081	-1.21604	-0.940698	-1.20037		0.467851	-0.330103	-0.258896	-0.678641	-0.730203	-0.361723	-1.3938	0.538929	-0.465712	-0.973301	-0.287751
AD_241	0.331642	0.0465769	0.682707	-0.256581	-0.104854	-0.447344	-0.336487	-0.372084	-0.227065	0.0184055	-0.598092		0.276571	-0.444221	-0.480723	-0.562506	-0.69227	1.35016	0.22256	-0.787103	0.249654	-0.0803807	-0.317582	0.102943	-0.771432	1.55493	-0.61178	-0.66853	-0.469113	-0.72253	-0.870495	0.288964	-0.0477656	1.84201	-0.0295253	-0.657279	-0.896907	-0.137324	0.0603588	3.16525	-0.597467	0.914489	-0.285059	-0.35347	0.240409	0.957436	1.46081	-0.809725	-0.802621
AD_161	-0.352714	-0.278324	-0.356621	-0.0687022	-0.177573	-0.0318236	0.125751	-0.203128	2.07141	0.0315217	-0.0258755	-0.151021	-0.419282	0.681551	-0.223795	0.129548	1.35978	2.08215	2.16503	0.602436	0.466665	-0.135739	0.36581	0.17806	0.252903	2.11347	-0.285092	0.333063	1.41536	-0.0273739	0.684335	-0.429092	-0.605592	-0.514603	-0.159776	1.1394	1.02889	-0.338139	1.47169	1.35971	0.548032	0.775996	0.0538679	-0.292199	-0.269695	-0.542522	0.207454	0.802416	0.656826
AD_226		-0.440218		-0.712005	-0.848346	-0.799811	-0.906837	-0.721245	-0.777086	-1.04177	-0.609945	-0.699046	-0.457258	-0.968235	-0.678375	-0.934581	-0.252917	-0.469656	-0.779748	-0.769067	-0.267539	-0.149682	-0.880078	-1.05761	-0.579474	0.651682	-0.64813	0.282696	0.245524	-0.467366	-0.571844	0.283918	-1.29275	0.222781	-0.829099	-0.505928	-0.710507	1.00147	-0.386082	-0.131609	0.210435	0.0763119	-0.752974	0.0305768	-1.08944	-0.536226	-0.267251	-0.474481	-0.913858
AD_167	-0.380513	-0.262511		-0.491413	-0.479686	-0.64101	-0.42849	-0.566473	-0.720121	-0.298399	-0.695029	0.302162	-0.632851	-0.347626	-0.645708	-0.646965	0.346401	0.438275	-0.576638	-0.854353	2.21246	-0.149137	-0.199999	-0.0315783	-0.837143	1.15787		-1.15521	-1.00662	-0.824621	-0.832723	0.203613	-0.637852	-0.805778	-0.0738243	-0.607526	-0.803391	-0.733915	0.570163	1.05736	-0.388479	1.58736	-0.275347	0.633248	0.568395	-0.517139	0.366547	-0.686339	0.144014
AD_021	-0.365338	-0.404184	-0.443154	0.0539061	-0.246739	0.486555	0.143677	0.155543	0.186579	-0.0736143	0.945294	-0.45836	0.263888	0.40709	0.587123	0.349523	0.351123	0.355545	-0.0855675	1.82893	0.563757	-0.092079	0.193361	0.123408	1.67314	0.382624	1.15403	-0.0353547	0.588133	1.40765	1.78525	0.0112859	-0.26688	0.815242	0.16004	1.56121	2.21033		0.0845145	-0.423358	0.336508	-0.212399	-0.672215	-0.285036	0.0204756	0.654771	-0.840084	1.47906	1.44653
AD_097	-0.353088	-0.40841	-0.395906	-0.456964	-0.416597	-0.572064	-0.650152	-0.461168	-0.700585	-0.584804	-0.483607	-0.255668	0.0346841	-0.857335	-0.448713	-0.64779	0.803846	-0.135385	-0.520515	-0.646418	-0.566573	-0.139634	-0.693954	-0.615243	-0.631414	-1.24977	-0.540546	0.677692	-0.179476	-0.456953	-0.761038	-0.848131	-0.38499	1.67896	-0.651358	-0.779675	-0.810892		0.570846	-1.37953	-0.245645	-0.7974	-0.60442	-0.435371	-0.429309	-0.26613	-1.25814	-0.725642	-1.10871
AD_153	0.0781154	0.00184681	-0.20386	1.32781	0.890504	1.77218	1.6592	1.09951	0.547289	1.52246	1.43167		3.95332	1.69886	0.733575	0.886647	-0.721108	0.513912	0.369782	3.08112	-0.738321	0.140314	0.893888	1.30397	1.77898	0.567536	0.573381	0.487237	0.273859	1.33562	1.74752	-0.454538	1.39428	0.510074	1.23137	1.18203	3.16665	-0.585374	1.31096	-0.672446	1.34878	-0.764082	-0.730439	-0.404139	0.659646	-1.20563	0.105025	0.622857	0.500984
AD_062	0.614003	0.741183	0.311809	1.03949	1.59364	0.696448	1.60444	0.904544	0.147008	2.90281	0.249081	-0.0557086	-0.747969	1.07678	0.842327	0.0813852	2.0725	0.559512	0.211391	0.394297	1.11303	-0.110961	0.981496	2.79992	-0.131074	0.0578191	0.486649	-0.599301	-0.76904	0.0250443	-0.240288	0.986979	0.682434	-1.4975	0.42349	-0.313889	0.418371	-0.550578	-0.995565	0.127733	-0.23131	-0.657263	1.00955	-0.402552	0.713487	1.01405	0.823248	-0.530266	1.32757
AD_124	-0.172466	-0.126334	-0.274611	-0.317001	-0.0962409	-0.535161	-0.386045	-0.359474	-0.623609	0.167421	-0.585072		0.173791	-0.563476	-0.446213	-0.734543	-0.137764	-0.55255	-0.512631	-0.816095	-0.0211417	-0.123563	-0.183162	0.286982	-0.748577	-0.733818	-0.577223	-1.0066	-0.322873	-0.58635	-0.953017	-0.58415	0.0291076	1.94266	-0.813125	-1.03527	-0.988414	-0.624391	-1.14606	-1.37029	-0.724858	-1.23197	-1.07347	-0.460323	-0.541147	-0.845476	-0.965281	-1.00623	-0.348763
AD_029	3.02179	3.19626	3.1832	2.55124	1.94987	4.09045	2.12854	3.64614	1.53377	1.507	3.9421	-0.656528	-0.381305	2.77232	4.99647	2.47616	0.741032	1.2784	2.16804	0.89159	0.46471	0.654953	1.59353	2.33083	1.82984	0.893393	3.77923	2.89354	3.88579	2.54753	1.73795	-1.04233	3.52599	-0.761425	2.34325	1.84341	0.0176713	-0.310389	0.843158	-0.201196	1.78901	0.383756	-1.08186	-0.393211	3.50622	-1.13959	-0.937689	2.13238	2.12114
AD_113	0.127924	0.040457	0.0165535	0.272878	0.497146	0.421352	0.296773	0.196234	0.094674	0.440622	0.220124	-0.406603	-0.0516866	0.298934	0.231248	0.268566	0.950967	-0.106731	-0.0697314	0.46908	0.214475	-0.150443	-0.0596094	0.354108	0.167242	-1.09758	0.399474	0.0644025	-0.152516	0.377061	0.0405357	-1.00081	0.76462	0.642693	0.886117	-0.226472	0.18164	0.107682	0.718316	-1.24215	0.524136	-0.696015	-1.47005	-0.0178828	1.00105	-0.739943	-1.18774	-0.0961613	-0.27092
AD_091	-0.464339	-0.439351		-0.633815	-0.714213	-0.733145	-0.826329	-0.662746	-0.403779	-0.880464	-0.622528	-0.276031	-0.436249	-0.958053	-0.514373	-0.810373	-1.34489	-0.333595	-0.113257	-0.8397	-1.80892	-0.146497	-0.896552	-0.919993	-0.625563	-0.375918	-0.322212	1.09458	1.55323	-0.515751	-0.628592	-1.16654	0.95365	0.718456	-0.0212672	-0.739757	-0.921976	-0.401799	0.503093	-1.15114	1.20076	0.073166	-1.3075	-0.0354725	0.384594	-0.963788	-1.31308	-0.490637	-0.750275
AD_108	-0.175097	-0.266941	-0.144651	0.123464	0.210315	0.230311	0.173952	0.210062	-0.521347	0.308739	0.257866	-0.212395	-0.499977	0.55457	0.26138	0.29307	-0.731909	1.3743	-0.568085	0.690043	1.28936	-0.148771	0.421955	0.532747	0.272777	0.245747	0.0294582	1.43762	0.528063	0.27641	0.238523	-0.152135	0.770332	1.75574	0.185626	0.20986	0.44087	-0.373532	1.59192	0.537714	1.23417	-0.741059	0.125953	5.26088	0.182165	0.97468	-0.240183	0.118507	0.816543
AD_013	-0.472347	-0.428828		-0.588747	-0.704991	-0.769169	-0.816159	-0.646938	-0.907356	-0.799945	-0.671767	-0.316098	-0.634671	-0.706503	-0.693613	-0.758059	-0.0265739	-0.441569	-0.858486	-0.839641	0.188258	-0.150972	-0.675579	-0.826939	-0.751614	0.284363	-0.693505	-0.285682	-0.475486	-0.714361	-0.770441	-1.12826	-1.02801	-1.38613	-1.07827	-0.710455	-0.77973		0.957271	0.510076	0.80292	-0.117306	-0.796207	-0.375923	-1.01789	-0.521842	-0.292561	-0.671457	-1.01611
AD_014	0.124649	0.235149	-0.124807	-0.118941	0.108395	-0.235904	-0.237016	-0.261553	0.0747601	-0.11492	-0.274789		1.15858	-0.201484	-0.238959	-0.331385	-0.84281	0.41931	0.230432	-0.466429	2.30259	-0.132273	-0.125248	-0.283266	-0.338002	0.922448	-0.149001	-0.243578	0.8088	-0.273362	-0.5012	0.0468967	-0.00388834	-0.153956	1.14358	-0.392156	-0.667269		0.196515	-1.43791	2.4177	0.211587	0.342113	-0.407488	0.777508	0.604995	-1.48651	-0.34421	0.118515
AD_239	0.00331684	-0.263596	0.000246587	0.800449	0.325136	1.32249	0.550739	1.19804	-0.13931	0.358463	1.80927	-0.627774	3.68606	0.90429	1.58387	0.932921	-0.288576	0.450419	0.00200142	1.75466	-0.370448	0.180267	0.35521	0.412364	2.72265	-0.0150016	2.41642	1.02272	1.10649	3.05001	1.70488	-0.709076	0.0561989	-0.14884	-0.143188	0.613282	1.36808	-0.243544	0.490837	-0.580027	-0.694423	1.17002	-0.753587	-0.224748	0.150555	0.832264	-0.332793	1.00004	0.36882
AD_047	-0.38636	-0.365927	-0.418913	-0.376461	-0.350467	-0.365752	-0.397008	-0.240177	-0.699164	-0.253855	-0.368705	-0.576299	0.230641	-0.601077	-0.248401	-0.616089	0.0835855	0.1647	-0.12347	-0.314733	0.0333005	-0.119089	-0.637355	-0.462318	-0.322493	-0.449735	-0.438892	0.0103897	1.76524	-0.259069	-0.374649	-0.647875	1.45662	-0.343433	0.00177382	-0.542997	-0.358291	-0.625744	0.0892611	-0.656744	0.718471	-1.40106	-1.0283	-0.43592	0.736845	-0.970021	-0.629584	-0.661679	-0.0217739
AD_203	-0.0548606	0.14492	-0.178676	-0.0363587	0.155227	-0.0685417	0.00197716	-0.0853351	0.981621	0.385772	-0.126138	-0.169122	0.753494	0.148257	0.287158	-0.235872	0.158358	1.23407	1.37121	-0.415621	1.59965	-0.0703623	0.369786	0.772472	-0.308606	0.838159	0.931312	0.374328	1.14775	-0.124629	-0.464943	-0.627474	-0.129487	0.198327	0.200126	-0.366327	-0.605955	-0.616587	0.227465	0.240641	0.290333	0.047927	0.342302	0.211617	0.75345	0.0169963	-0.257616	-0.335122	0.613788
AD_229	-0.459266	-0.440459		-0.630219	-0.698126	-0.752888	-0.87564	-0.67887	-0.62659	-0.938962	-0.639703	-0.599868	0.912048	-1.01662	-0.596101	-0.835461	0.490555	2.30931	-0.544703	-0.89413	1.56089	-0.151672	-0.89659	-1.00701	-0.706742	1.60786	-0.592858	0.989967	2.96372	-0.581011	-0.824754	-0.114001	-0.544529	0.991852	-0.393136	-0.804373	-1.12113	-0.0831393	1.0182	-0.230127	1.09388	-0.261304	-0.388731	-0.0428676	-0.513314	1.50338	-0.873965	-0.729103	-0.102929
AD_208	-0.463656	-0.423408		-0.651766	-0.699176	-0.762155	-0.821886	-0.692312	-0.589099	-0.866004	-0.672337	-0.316098	-0.168023	-0.9519	-0.661423	-0.919895	-0.588407	1.89982	-0.419094	-0.878923	-0.285475	-0.151236	-0.839284	-0.871699	-0.734494	0.924269	-0.619604	-0.0757929	0.586086	-0.664182	-0.859758	0.338343	0.192599	0.493069	0.0977127	-0.897579	-0.998701	3.79595	0.732588	-0.199854	0.401065	-0.195454	-0.351392	1.41021	0.406725	-0.115287	-0.728437	-0.834951	-0.0470653
AD_095	-0.368446	-0.252185		-0.49315	-0.423609	-0.593302	-0.465174	-0.577598	-0.616874	-0.397968	-0.689375	0.697838	0.0564523	-0.563465	-0.633035	-0.780193	-0.607421	0.166798	-0.583446	-0.770442	-0.547428	-0.136544	-0.555169	-0.33371	-0.762328	-0.280787	-0.703846	-1.0041	-0.545603	-0.748768	-0.895821	-0.897078	-0.429939	0.776145	-0.0160408	-0.824634	-0.729124	-0.0827412	-0.650786	-0.331371	-0.249574	-0.639817	-0.550769	-0.173491	0.403295	-0.807163	-0.348053	-0.923742	-0.0995295
AD_055	-0.442581	-0.404276		-0.574409	-0.596861	-0.639574	-0.687843	-0.604918	0.060511	-0.689651	-0.613359	-0.723181	1.47076	-0.699783	-0.63317	-0.733261	1.32924	0.723637	0.958365	-0.676585	1.08283	-0.117047	-0.690862	-0.697252	-0.588871	0.34176	-0.688175	-0.420797	0.619363	-0.558225	-0.60093	-0.268555	0.547874	-1.02922	0.239628	-0.476917	-0.74194	-0.588002	0.802747	-0.0471429	0.706837	0.022831	-1.17247	-0.434065	0.715856	1.05951	-0.607479	-0.509421	0.92799
AD_182	-0.308923	-0.332003	-0.286749	-0.252697	-0.167253	-0.0856298	-0.354386	-0.240749	0.234745	-0.550692	0.191435	-0.588838	0.0162406	-0.443981	0.228839	0.278801	-0.429436	-0.669731	0.134373	-0.0513344	0.488828	-0.143318	-0.757693	-0.807105	0.282813	-0.776019	0.826173	1.34272	0.491301	0.430252	0.149706	-0.579969	-1.24287	0.356406	-0.633516	0.278341	-0.45039	-0.449574	0.55407	-0.580577	0.316362	-0.805193	0.386854	-0.24845	-0.646658	-0.499205	-0.495	0.578957	0.270044
AD_076	-0.450354	-0.434506		-0.58721	-0.687406	-0.703988	-0.665105	-0.6176	-0.917037	-0.731481	-0.647553	-0.461377	-0.50998	-0.659596	-0.681553	-0.749148	-0.919464	1.4215	-0.940998	-0.707489	2.69746	-0.129716	-0.840313	-0.785015	-0.77026	2.61127	-0.709381	-0.713656	-1.08504	-0.730408	-0.803902	0.0171249	-0.387838	-1.31691	-0.652891	-0.569067	-0.529938		0.416354	1.47305	0.387117	0.0293374	-0.964043	-0.240959	-0.397505	-1.56047	0.988692	-0.724864	-0.696724
AD_166	-0.154193	0.0141163	-0.254454	-0.218884	-0.200437	-0.113135	-0.264491	-0.0833586	-0.26284	-0.435649	0.0161393	-0.277257	-0.362489	-0.489125	0.299223	-0.261802	1.18156	-0.469757	-0.342863	-0.472376	-0.805369	-0.150562	-0.527556	-0.485364	-0.255042	-0.389179	0.805107	1.33266	2.74724	-0.00823919	-0.390681	-0.485175	-0.145665	-0.609618	0.842654	-0.275387	-0.812571		-1.31898	-0.689187	0.387896	-0.802834	0.132317	-0.454622	0.602441	2.09102	-0.525166	-0.248	0.450316
AD_137	-0.282874	-0.261508	-0.349041	-0.343594	-0.321376	-0.54969	-0.485791	-0.406614	-0.858263	-0.321504	-0.572546	0.0405469	0.116885	-0.666186	-0.524798	-0.687582	-0.742203	-1.06352	-0.741362	-0.725746	-1.76562	-0.130286	-0.564402	-0.398189	-0.707214	-1.16792	-0.674739	-0.206786	-0.375047	-0.659907	-0.826075	-0.0886983	0.55181	-0.404058	-0.0841868	-0.811453	-0.847164	0.112261	0.0183872	-0.160948	-0.744175	0.227674	-0.883425	-0.0874342	0.180866	0.214493	-0.36578	-0.898006	-2.827
AD_179	0.216819	0.715175	0.0358099	0.15182	0.416657	0.0206096	0.28701	0.131557	-0.172887	0.559343	-0.245136	-0.360502	0.0438557	0.196019	-0.0521672	-0.291167	0.173537	0.66817	0.0126571	-0.350786	0.858173	-0.139432	0.435097	0.704674	-0.490249	0.213449	-0.415732	0.326466	0.876193	-0.396517	-0.589669	0.866738	1.59861	-0.15883	0.316707	-0.389887	-0.571637		-1.24834	1.042	0.755708	1.06249	0.144434	-0.420823	1.15398	1.34722	0.726722	-0.687087	0.663327
AD_171	-0.457606	-0.440589		-0.450341	-0.557787	-0.568299	-0.559136	-0.433564	-0.650485	-0.477476	-0.458152	-0.45261	-0.495707	-0.260704	-0.527157	-0.675047	-1.65203	-0.707157	-0.627918	-0.438124	-1.13229	-0.154825	-0.335913	-0.247847	-0.534089	-0.845994	-0.669256	0.342824	-0.675211	-0.458839	-0.507134	-0.893546	0.530352	1.47802	-0.619428	-0.41529	-0.278257	-0.350839	0.310173	0.160479	-1.08593	-1.06502	-1.43342	-0.443633	-0.315809	-1.69552	-0.32729	-0.569364	-1.94667
AD_074	-0.42799	-0.438594	-0.452484	-0.476797	-0.554614	-0.363759	-0.586498	-0.436971	0.350303	-0.737897	-0.142611	-0.140934	-0.351569	-0.657788	-0.28747	-0.215445	-0.291054	-0.345195	0.207247	-0.0839532	-0.789998	-0.0229069	-0.72968	-0.81494	0.235972	-0.0554386	-0.101625	0.185432	1.16692	0.187012	0.395105	1.34035	-1.18601	-0.825128	-0.637429	0.0828939	-0.0462349	-0.369033	0.376886	-0.0844039	-0.279974	2.42075	0.6784	-0.0997846	-0.717111	-0.177189	0.122921	0.667999	0.0791525
AD_136	-0.456378	-0.423136		-0.535341	-0.652845	-0.628304	-0.694687	-0.578877	-1.0396	-0.700223	-0.511807	-0.39859	-0.59069	-0.491762	-0.611686	-0.508513	-0.506904	1.02876	-1.07803	-0.51931	1.42996	-0.153784	-0.596869	-0.666467	-0.614206	1.22141	-0.610874	-0.875385	-1.22993	-0.554649	-0.585369	-0.786353	-1.08936	-0.652098	-0.173812	-0.381338	-0.36526	-0.585613	2.34438	1.2362	1.0682	1.06478	-0.45431	-0.3583	-0.548522	2.39933	0.702044	-0.498029	0.0351306
AD_181	-0.370607	-0.422053	-0.349084	-0.346079	-0.439399	-0.321177	-0.534739	-0.288845	-0.604857	-0.62876	-0.0378702	4.51893	-0.207747	-0.511765	-0.0174183	-0.28911	-0.0235888	-0.314505	-0.376641	-0.268607	0.914434	-0.116108	-0.601219	-0.649612	0.25333	0.2433	0.384053	1.79436	3.45105	0.331208	0.242859	1.45078	-0.084794	0.72221	-0.628688	-0.0469662	-0.511792		-0.0217964	-0.564708	-0.713967	-0.351464	0.552664	0.0415756	-0.810787	0.999047	-0.700259	0.413878	0.537721
AD_192	-0.123218	-0.325322	-0.31328	-0.0718673	-0.025563	-0.0472806	-0.262933	-0.201821	-0.854863	0.0653686	-0.141174	-0.72073	-0.381076	-0.202001	-0.192022	-0.55287	0.503924	0.252271	-0.918597	-0.140294	1.86584	-0.143019	-0.216475	0.0818893	-0.456334	-0.951085	-0.371195	0.738391	-0.734072	-0.212357	-0.723698	-0.114361	-0.226859	-0.402058	-0.465479	-0.713003	-0.310568	-0.20401	0.189655	0.507516	-0.823587	-0.315143	0.0368956	-0.425536	-0.437584	2.08585	0.344119	-0.818088	1.46888
AD_057	-0.390145	-0.397443	-0.444189	-0.464706	-0.486389	-0.570227	-0.595557	-0.555985	-0.74717	-0.60214	-0.564509	-0.463734	-0.5573	-0.779975	-0.541442	-0.75974	1.02576	0.380081	-0.628286	-0.60008	-0.841994	-0.0976899	-0.716592	-0.680924	-0.699917	-0.603628	-0.563755	-0.117552	0.487363	-0.600971	-0.862556	0.694451	1.20008	-0.322279	0.709284	-0.94966	-0.745295	-0.526253	-0.217252	-0.801836	0.537434	0.0765979	-0.462655	-0.420307	1.21109	1.22397	-0.796122	-0.9067	-0.313968
AD_172	-0.228346	-0.449352	-0.277893	0.210756	-0.0283058	0.547	0.043609	0.464777	-0.738445	0.19859	0.623722	-0.0657961	0.161295	0.541646	0.603299	0.268115	1.20088	-0.773292	-0.51554	1.01483	0.584269	-0.0582845	0.208872	0.114875	0.663909	-1.0251	0.651766	0.064926	0.295769	0.870818	0.23972	-0.118542	-0.130816	-0.953319	-0.584476	-0.178746	0.807358		0.376561	-0.952568	-0.298602	0.155747	-0.345546	-0.406861	-0.839513	-0.367637	0.326624	-0.485365	-0.281995
AD_207	-0.136269	0.150163	-0.250668	-0.128827	0.0636596	-0.0748407	0.0420871	-0.0864771	0.360617	0.0904893	-0.265212	-0.720636	-0.831187	0.285442	-0.215278	-0.0464792	1.37472	1.40231	0.328998	-0.322814	1.14739	-0.148971	0.226072	0.215395	-0.352647	0.627835	-0.380075	0.616547	0.560121	-0.364165	-0.292251	0.0236848	1.3259	-1.29732	1.16873	-0.360867	-0.422039	1.3992	-0.495806	0.437404	0.714487	-0.356826	0.59797	0.570532	1.77376	-0.462974	0.0975489	-0.148355	1.90424
AD_070	-0.461471	-0.430758		-0.373851	-0.535545	-0.339372	-0.40171	-0.331491	-0.718444	-0.530758	-0.204482	-0.59572	0.270351	0.0510351	-0.337387	-0.207928	-0.645069	0.333331	-0.626205	0.250156	0.52955	-0.123673	-0.54541	-0.596718	-0.111334	-0.00347661	-0.428305	-0.695828	-0.360864	-0.117311	-0.00580438	-0.691271	-1.2787	-0.416466	-0.733853	0.290325	0.641864	-0.462553	0.476889	-0.0841874	-0.244925	-0.416241	-0.299909	-0.481156	-0.608418	-0.947372	-0.145507	-0.180017	-0.476489
AD_246	-0.46818	-0.442536		-0.614357	-0.713608	-0.741442	-0.815145	-0.709447	-0.973828	-0.817038	-0.668657	0.274539	-0.423953	-0.813455	-0.690788	-0.853988	0.965802	0.476191	-0.859106	-0.82059	1.61746	-0.127681	-1.00972	-0.967766	-0.798319	1.07489	-0.718188	-0.622845	-0.690482	-0.715206	-0.884539	-0.0902842	-0.797359	-1.37523	-1.02787	-0.757527	-0.757221		0.61337	0.867621	-0.489764	0.519889	0.200159	-0.12933	-0.870742	0.647911	0.800311	-0.877408	1.28074
AD_114	-0.137643	-0.0474857	-0.242734	-0.0542982	0.139342	-0.131366	-0.239829	-0.0291745	1.85337	-0.209739	0.256147	-0.266321	-0.436923	-0.432993	0.3314	0.155229	0.0982216	-0.288018	2.98265	-0.21468	-1.15892	-0.128234	-0.121731	-0.313786	0.171637	-1.15828	1.30277	4.74039	3.18681	0.389427	-0.0554902	-1.06093	0.640637	0.0836888	0.635565	-0.12616	-0.610649	-0.431738	-1.10828	-1.69978	-0.786288	-0.857387	-1.73265	-0.558177	1.14313	-0.625155	-1.61704	0.119381	-0.739483
AD_197	-0.457286	-0.385614	-0.456859	-0.568584	-0.56547	-0.690647	-0.607239	-0.60293	-0.0236332	-0.57952	-0.720659	-0.182981	-0.363707	-0.546498	-0.674161	-0.758133	-0.731185	1.90746	0.510393	-0.83358	-0.402076	-0.129864	-0.65242	-0.513305	-0.802304	1.87717	-0.724352	-0.463817	1.06304	-0.810148	-0.765164	-0.829749	0.0761692	-0.453711	0.362851	-0.619928	-0.816699	1.30731	-0.172387	0.614246	0.285034	-0.0868477	-0.0097781	-0.117455	0.819382	-0.871222	-0.300993	-0.648642	0.480375
AD_237	2.83473	2.89704	2.58038	1.78319	2.19437	1.36126	1.75273	2.08873	0.155312	2.26476	0.714689	-0.423855	-0.407659	0.985351	1.47344	0.511926	-0.989062	0.740357	0.388572	0.104967	-0.044783	-0.152903	1.53166	1.79587	-0.108259	0.376477	0.850776	0.493715	0.514268	0.292295	-0.445496	-0.547025	2.59146	-1.131	1.47509	-0.491865	-0.360852	-0.367241	0.970211	-0.730876	2.66635	-1.3508	-1.07069	-0.32681	1.83294	-0.949704	0.0752596	-0.682492	0.101257
AD_211	-0.445195	-0.455984		-0.447184	-0.622465	-0.496543	-0.693246	-0.38895	-0.924661	-0.819982	-0.198732	-0.580542	-0.00382232	-0.717067	0.151126	-0.710145	-1.0278	1.81996	-0.930427	-0.477628	0.535122	-0.150418	-0.768434	-0.846025	0.0856599	0.535067	1.90184	0.195973	0.6789	0.637983	-0.335345	-0.486833	-0.831139	-0.0908644	-0.543083	-0.686997	-0.687807		0.897581	-1.04087	1.31115	-0.227557	-0.998176	-0.360497	-0.756178	0.0780461	-0.931739	-0.42463	0.341364
AD_107	-0.149368	-0.359379	-0.156804	-0.0918307	-0.196419	-0.0488248	-0.256554	-0.0119982	-0.556226	-0.273974	0.00649925	-0.48834	-0.428496	-0.260747	0.0750884	-0.278369	-0.171813	1.72976	-0.652284	0.171616	0.916403	-0.150582	-0.496793	-0.403629	-0.0769616	0.855148	0.161649	0.121794	0.23481	0.159424	-0.25164	-0.887779	-0.197832	-0.0943236	-0.0744608	-0.269281	-0.110088	-0.591227	0.0271326	0.684037	0.307243	-0.274674	-0.063995	-0.266021	-0.239906	-0.159857	0.812643	-0.42834	0.311956
AD_112	-0.192064	-0.0395716	-0.397693	0.101567	0.142783	0.221775	0.332495	0.161419	-0.170659	0.380335	0.368621	-0.326469	0.883086	0.36973	0.390254	0.281182	-1.14957	0.89066	-0.291468	0.47247	0.267085	-0.137509	0.50407	0.432102	0.703613	0.491357	0.687375	0.229136	0.6639	0.623398	0.76006	-0.135483	-0.0386765	0.187049	0.172918	1.1133	0.46411	-0.243106	0.27789	-0.376288	0.291754	-1.24276	-0.462937	-0.372835	0.064123	-0.488997	-0.129769	0.669698	0.804727
AD_215	-0.415091	-0.323362	-0.456313	-0.415771	-0.404708	-0.467018	-0.300067	-0.425156	0.552287	-0.107322	-0.527711	-0.181944	0.108129	-0.0322054	-0.550452	-0.384105	1.55834	-0.111757	0.812932	-0.559116	-0.255914	-0.0466767	0.0410756	0.443539	-0.606079	0.725783	-0.718341	-1.03239	-0.803192	-0.619489	-0.514724	-0.232079	-0.878425	-1.35985	0.127274	-0.268581	-0.401573	-0.340408	-1.26541	3.22519	-0.50395	1.29915	0.725828	-0.0243119	-0.310966	1.19254	2.25123	-0.255673	0.091068
AD_158		-0.434259	-0.455987	-0.673011	-0.776323	-0.74232	-0.841118	-0.683658	-0.824132	-0.953038	-0.700961		-0.735372	-0.991307	-0.691706	-0.862905	-1.31999	0.246258	-0.561747	-0.840814	0.778477	-0.155294	-1.04942	-1.08708	-0.735471	0.314584	-0.71457	-0.167038	0.608507	-0.753191	-0.762575	0.421315	-0.217306	1.29274	-0.312942	-0.564302	-0.855639	4.03264	-0.859311	0.256238	0.389047	-0.782886	0.392417	2.64086	-0.198569	-1.00392	-0.0400717	-0.700332	-1.91155
AD_116	-0.395647	-0.328763	-0.443161	-0.457092	-0.43742	-0.591552	-0.408807	-0.490548	-0.301975	-0.146656	-0.648327	-0.0590083	-0.748628	-0.508393	-0.635463	-0.663894	-1.06948	-1.17443	-0.00375071	-0.798185	0.252906	-0.155422	-0.501152	0.0826275	-0.748453	-1.15876	-0.723772	-1.30845	-1.40655	-0.739951	-0.717373	0.0742175	-0.980341	-1.41621	-0.972428	-0.546391	-0.714904	-0.473422	-1.31499	0.582199	-1.6706	-0.152769	0.293507	-0.41859	-0.729295	-0.269566	-0.353556	-0.59167	-1.31842
AD_222	-0.405543	-0.414363	-0.406286	-0.395892	-0.410355	-0.432858	-0.466186	-0.33398	-0.367535	-0.468759	-0.310981		0.457868	-0.575259	-0.244556	-0.408571	1.58659	1.34347	-0.0407203	-0.332023	0.217538	5.04401	-0.449017	-0.556355	-0.238821	0.565145	-0.292561	0.515999	1.05609	-0.121876	-0.19904	2.00664	0.494411	-0.0931685	0.29748	-0.142989	-0.407961	-0.454272	-0.212636	0.809623	0.762467	-1.6483	-0.794604	-0.331983	0.333229	-0.361028	0.88133	-0.353521	-0.24604
AD_142	-0.337466	-0.434397	-0.392468	-0.469209	-0.465186	-0.477834	-0.712004	-0.469376	-0.125837	-0.773049	-0.304145	-0.444125	0.17243	-0.953359	-0.219743	-0.426939	-0.0336115	-0.27265	0.148409	-0.587995	-0.695212	-0.145584	-0.989341	-0.980123	-0.25821	-0.526397	0.288087	1.66256	2.74795	-0.0465938	-0.35631	-0.508099	-0.317446	1.41834	-0.218178	-0.557473	-0.904489	0.0293311	-0.315533	-1.10096	0.244506	-0.546369	-0.240695	5.42729	-0.464779	-1.25114	-1.34665	-0.0920271	0.0410307
AD_089	0.74281	1.28834	0.348542	0.747936	1.19191	1.07125	0.813513	0.523654	1.14407	0.681162	0.56973	-0.113877	-0.297428	1.12567	0.571654	1.18998	1.34934	0.579029	0.37355	0.266759	2.5734	-0.130376	1.22605	1.13788	0.230292	0.223551	0.279123	0.0216265	-0.207769	0.163895	0.249475	-0.0799037	0.223963	0.299766	2.0212	1.10874	-0.266709	0.855123	0.364141	0.454188	-0.371921	-0.43333	0.112516	-0.0146716	1.72962	-0.0870943	0.00174782	0.718526	1.7073
AD_119	-0.41568	-0.435605		-0.322157	-0.221189	-0.486473	-0.110877	-0.484334	0.172657	0.479902	-0.568266	0.182243	-0.74334	0.581664	-0.679745	0.0619644	-1.1828	-1.17512	0.548706	-0.293368	3.14215	-0.151294	0.294413	0.825283	-0.662799	-0.699698	-0.723683	-1.30069	-1.54977	-0.687546	-0.471887	4.89285	-1.11391	-0.884574	-0.211289	-0.361623	0.520447	0.474555	-0.599354	1.23859	-2.22942	-0.949191	3.286	-0.338358	-0.337169	0.0266905	0.0431974	-0.258972	0.68968
AD_118	-0.27634	-0.15286	-0.433327	-0.300455	-0.179106	-0.311342	0.0390051	-0.32535	0.6073	0.372897	-0.61092	2.69582	-0.339876	-0.00770548	-0.479597	-0.360675	-1.20115	-0.522342	1.33322	-0.753608	0.55685	-0.0790581	-0.0791853	0.736118	-0.675454	-0.0910379	-0.692014	-1.30931	-0.930799	-0.701963	-0.554558	5.88159	-1.35909	2.32879	-0.621812	-0.317365	-0.568662	0.224691	-0.97453	3.64205	-1.09348	1.19791	6.9051	1.15355	-1.03144	-0.793255	2.0079	-0.28523	-1.05638
AD_015	-0.466761	-0.4519		-0.596538	-0.744482	-0.700109	-0.793169	-0.635874	-0.852917	-0.825714	-0.581229	0.141988	-0.677147	-0.73535	-0.644139	-0.668506	-0.0349864	-0.430575	-0.730743	-0.678562	1.11551	-0.152216	-0.803699	-0.846986	-0.713283	0.296542	-0.703185	-0.479563	-0.620913	-0.652376	-0.774521	0.0201525	-1.10912	-0.68295	-1.30937	-0.503182	-0.497193	-0.164476	1.0391	0.683103	-0.628422	-1.05601	-0.484907	-0.276295	-1.48104	-0.214022	0.705728	-0.578019	1.17451
AD_084	-0.282457	-0.372944	-0.261083	-0.191616	0.00565587	-0.379149	-0.312973	-0.109168	0.0904708	-0.00333586	-0.25533	0.367024	-0.3797	-0.425097	-0.109827	0.233544	1.13753	-1.46918	0.647761	-0.217646	4.85723	-0.140262	-0.319987	-0.231475	-0.210284	-1.31288	-0.320387	-0.434496	-1.27848	-0.0858452	-0.435622	2.11989	-0.914781	-0.127982	-0.663296	-0.309609	-0.413231	-0.536803	-1.1166	-1.27736	-1.66859	-1.06924	1.44121	0.12991	-0.663698	-0.181466	-0.681346	-0.259356	4.51444
AD_230	0.589529	0.812674	0.285718	0.757896	1.2403	0.902935	0.943147	0.688606	1.02718	1.04208	0.630887	-0.501916	0.244026	1.39772	0.665255	0.979325	1.60528	0.669933	0.696536	0.56699	1.21951	-0.144823	1.51783	1.48894	0.503548	1.1336	0.466361	0.78247	-0.565155	0.419754	0.761749	1.15581	0.398912	1.19289	0.423721	0.86845	0.173379	-0.213326	2.87282	2.98679	-0.600586	-0.0330808	-0.551806	-0.18961	1.45401	1.11195	2.56761	0.82486	2.40854
AD_205	-0.433118	-0.404123	-0.449868	-0.498533	-0.516269	-0.589373	-0.539103	-0.518685	-0.695648	-0.507267	-0.52062	-0.0856883	0.20145	-0.539624	-0.511459	-0.624127	0.692999	-1.06582	-0.708654	-0.642407	1.98691	-0.0987188	-0.352616	-0.458904	-0.560405	-0.415245	-0.617602	-0.538459	-0.335729	-0.498219	-0.606901	0.756013	-1.11985	-0.222781	-1.07187	-0.667146	-0.614712		-1.33378	-0.156384	-0.889005	0.256345	0.887489	-0.231966	-1.14424	-0.92096	0.101218	-0.593693	1.73446
AD_220	-0.452553	-0.425347		-0.632649	-0.624412	-0.804051	-0.749776	-0.749473	-1.05531	-0.644647	-0.797928		0.272945	-0.947641	-0.722898	-0.941075	-1.70683	2.05602	-0.966166	-1.00682	1.79579	-0.1181	-0.859823	-0.683385	-0.945733	1.74394		-1.20009	0.589519	-0.918566	-1.11658	1.46592	-0.829011	-0.674663	-0.410199	-0.994555	-1.1271	2.78826	-0.347101	1.63445	-0.472415	-0.278893	0.258714	0.947613	-0.269059	0.249808	1.23676	-1.13923	0.0118903
AD_170	-0.113361	-0.060995	-0.310217	-0.144069	-0.0879034	-0.165544	-0.119694	-0.120796	0.513486	-0.1451	-0.257583	-0.318455	0.529922	-0.242188	-0.168033	-0.305498	-0.252175	1.21648	0.670537	-0.232802	-0.750776	-0.141718	0.113734	-0.168449	-0.245783	0.118204	-0.063498	-0.351395	1.09681	-0.192534	-0.334913	0.0607373	1.79663	1.3623	0.927919	-0.541359	-0.414369	-0.214401	-0.035646	-0.549006	0.273333	-0.332088	-1.09944	-0.281846	1.46937	-0.199788	-0.690733	-0.434188	-0.735041
AD_088	-0.347129	-0.311794	-0.39553	-0.43523	-0.419355	-0.574283	-0.439993	-0.472489	-0.557058	-0.466178	-0.54727	0.0382843	-0.584241	-0.623481	-0.566478	-0.621358	-0.208376	1.44137	-0.422029	-0.57421	0.963581	-0.156993	-0.551333	-0.593013	-0.694206	1.86422	-0.666626	-0.422587	0.0118139	-0.623756	-0.776191	1.43615	0.0985399	1.25068	0.160732	-0.668343	-0.61697	-0.343473	-0.443659	2.30875	0.936209	0.196644	1.95594	-0.280634	0.35329	4.15817	2.20335	-0.850304	0.637915
AD_110	-0.470159	-0.456462	-0.457844	-0.580954	-0.665148	-0.675797	-0.680659	-0.588778	-0.914249	-0.710477	-0.559958	0.657488	-0.22043	-0.714352	-0.609929	-0.657544	-1.94625	0.449176	-0.881514	-0.627328	1.52375	-0.146178	-0.674071	-0.760366	-0.565582	2.11359	-0.616905	-1.03479	-0.729793	-0.468404	-0.622002	0.989718	-0.706724	0.550779	-0.798017	-0.573361	-0.577303	-0.125858	0.744617	1.38725	0.0352056	-0.725115	-0.788192	-0.301421	-0.605011	-0.372077	1.23796	-0.663875	0.0738809
AD_185	-0.243	-0.0681086	-0.323191	-0.139059	0.0310403	-0.145184	-0.0691629	-0.103663	0.314477	-0.00692858	-0.254044	-0.324583	-0.512201	-0.0966792	-0.151391	-0.0414679	0.477963	0.293007	0.329432	-0.264248	-0.648929	-0.154777	0.157677	0.153408	-0.23837	-0.0685855	-0.30814	0.500175	-0.0927596	-0.263217	-0.334467	-0.192503	0.76478	-0.542924	1.22655	-0.342087	-0.492204	0.518667	0.0595136	-0.308557	0.773479	-1.3114	0.32302	-0.0208821	0.777172	0.652225	-0.72298	-0.295063	1.6952
AD_126	0.497675	1.38006	0.343395	1.48081	1.32554	2.23008	2.14937	1.80166	2.93102	1.5825	1.70552	-0.74741	-0.100798	2.94204	1.89243	1.55292	0.277907	-0.516678	2.2942	1.73269	0.377241	-0.150551	2.62404	2.53089	2.02785	-0.665408	1.04087	1.52505	1.29216	1.32384	2.5828	1.75427	2.757	2.65838	1.17601	2.78185	1.47926	-0.321377	-0.755016	-0.756807	-0.4286	-1.25971	0.0198291	-0.0751493	1.43463	-2.0067	-1.24533	2.60861	2.06988
AD_090	-0.376142	-0.397484		-0.431102	-0.384006	-0.547834	-0.471129	-0.554163	-0.51302	-0.491362	-0.6265	0.706417	-0.430402	-0.621764	-0.662441	-0.563985	-0.132247	0.749199	-0.207386	-0.520122	-0.320691	-0.0985684	-0.694843	-0.681862	-0.679905	0.307555	-0.658951	-0.848188	-0.0181188	-0.600979	-0.747099	-0.479768	-0.329943	-0.131482	-0.468867	-0.573028	-0.439946	2.14815	-0.367388	0.365721	-0.118786	0.411497	-0.530638	0.70995	0.363451	-0.0974155	1.03998	-0.75222	-1.20375
AD_117		-0.433729		-0.760384	-0.913838	-0.89428	-1.02952	-0.78792	-1.09319	-1.17477	-0.739436	-0.316381	-0.568148	-1.32473		-0.996322	-1.05757	-0.271298	-1.12188	-0.969503	0.222848	-0.153416	-1.19699	-1.30279	-0.739308	2.0921		-1.33211	-0.517446	-0.69581	-0.807346	1.12452		1.13899	-1.49524	-0.531008	-0.90522	1.76221	-1.21927	3.11274	-1.24412	-1.01976	1.04693	0.151355	-1.65685	1.11791	3.20966	-0.614261	-0.692283
AD_061	-0.43846	-0.432841	-0.437992	-0.378725	-0.528501	-0.199209	-0.421511	-0.21546	-0.728603	-0.641197	-0.0934246	-0.679908	-0.492511	-0.387118	0.0063765	0.0380833	-0.297278	-0.431212	-0.568598	-0.0606973	-3.27175	-0.145359	-0.175504	-0.483285	0.221687	0.336154	-0.181883	-0.00532045	-0.145862	0.0398591	0.545512	0.743542	1.3098	2.09128	-1.22925	0.44026	-0.0769883		0.780867	-0.312663	-0.53311	0.270716	-0.749721	-0.480722	-1.00125	-0.542321	-0.486414	0.725311	-0.146215
AD_064	0.46271	1.11416	0.0536483	0.278972	0.771987	0.0940123	0.47474	0.0399065	-0.103985	0.630298	-0.334225	-0.678683	-0.480058	0.178789	-0.271025	-0.259385	-1.3793	1.58279	-0.257897	-0.353378	-0.444883	-0.155198	0.278662	0.402968	-0.553789	0.537599	-0.532735	0.142798	0.999327	-0.535765	-0.693429	-0.0469601	2.58293	-1.15014	2.97339	-0.709911	-0.631377	-0.617503	-0.942344	0.176658	2.51873	-0.204963	-0.603949	-0.253032	2.53302	-1.1571	-0.151164	-0.866663	0.254859
AD_163	-0.460821	-0.440968	-0.439673	-0.325471	-0.514457	-0.251492	-0.322792	-0.24199	-0.567864	-0.43224	-0.0830563	-0.595249	-0.694401	0.00939274	-0.130419	-0.0621877	0.467922	1.34857	-0.318115	0.321651	1.74239	-0.134086	-0.283309	-0.234601	0.244633	1.67769	-0.407916	0.27886	0.709552	0.0206621	0.699148	-0.0734159	0.153122	1.90315	-0.806565	0.850942	0.553267	-0.615074	0.960132	1.8918	-0.215727	0.800735	-0.00506358	-0.407688	-0.688597	-0.0413822	0.913885	0.539402	0.56704
AD_018	-0.439793	-0.430338	-0.458716	-0.558364	-0.536318	-0.599093	-0.578608	-0.568692	-0.285836	-0.577907	-0.576922	-0.578185	0.526511	-0.720686	-0.564724	-0.730579	0.62038	0.34267	0.0260767	-0.595428	-0.49806	-0.126717	-0.794067	-0.725333	-0.486805	0.104061	-0.549397	0.0517142	2.07963	-0.420548	-0.489718	0.445824	0.299188	-0.122528	-0.148985	-0.482303	-0.535501	1.46553	0.788539	-1.05437	0.879851	1.7044	-0.250171	1.50063	0.34126	-0.294122	-0.915553	-0.621955	-1.49334
AD_037	-0.392421	-0.27476	-0.459014	-0.482121	-0.424433	-0.653479	-0.469651	-0.597771	-0.486372	-0.433094	-0.703348	-0.525485	-0.530932	-0.607125	-0.684573	-0.646812	-0.837618	1.35854	-0.0119415	-0.836567	-0.700869	-0.154019	-0.529867	-0.642962	-0.838836	1.42368		-0.158281	1.06755	-0.831559	-0.88656	0.925417	0.94797	-1.23143	-0.0471139	-0.793466	-0.806145	-0.494283	-0.0527468	1.40754	0.293659	1.00122	0.230804	-0.503002	0.445119	1.04315	1.41925	-0.936449	-0.64944
AD_234		-0.435699		-0.6337	-0.714052	-0.784578	-0.775371	-0.655286	-0.7554	-0.811184	-0.720411	-0.672084	-0.123755	-0.820691	-0.700414	-0.856518	-0.643875	0.151049	-0.567291	-0.896053	0.40882	-0.137976	-0.820851	-0.851458	-0.78583	-0.0352343	-0.718901	-0.985058	-1.13597	-0.74689	-0.85741	2.02279	-1.31584	0.696303	-1.0759	-0.787303	-0.878265	-0.68192	0.696924	0.188297	-1.03488	1.08394	0.298834	-0.238843	-0.574829	1.08724	0.381838	-0.792922	-0.15892
AD_152	-0.276943	-0.402417	-0.298391	-0.239108	-0.259182	-0.153371	-0.397326	-0.187486	-0.320588	-0.462364	-0.00380753	-0.380112	0.0357302	-0.311025	0.0433004	0.00014566	-0.547719	0.798186	-0.260948	-0.0167146	-0.136439	-0.123896	-0.213858	-0.463207	0.329233	0.0445583	0.165017	1.34097	0.870552	0.307649	0.439369	0.475091	0.0972918	-0.514534	-0.550754	0.459257	-0.224963	-0.485325	2.07467	-0.262131	-0.724956	-0.357112	-0.758396	-0.41145	-0.512792	-0.537506	-0.247458	0.53539	0.500946
AD_041	1.75128	3.26062	1.00618	1.70234	2.22447	1.74273	2.61705	1.96132	0.99603	2.51884	1.04074	-0.0657018	-0.589673	2.16155	1.61466	1.18978	0.748884	0.0717214	0.509669	0.2019	0.0283346	-0.137202	1.97685	2.57071	0.107771	-0.695145	0.964358	-0.0167833	0.71201	0.360221	-0.0749135	0.0328398	0.649278	-0.34932	1.39093	-0.120664	-0.0425047	-0.639758	-0.875209	-1.08698	0.836697	0.0416351	-0.039951	-0.149746	1.83517	-0.601126	-0.319444	-0.258599	1.13405
AD_115	0.0605322	0.211983	-0.00715536	0.258941	0.683456	0.0193227	0.65357	0.141259	-0.0713276	1.35253	-0.276106	-0.00451688	0.539051	0.279913	-0.135013	0.00277945	-1.31272	0.20664	0.133444	-0.0704655	-1.51856	7.18696	0.0464216	0.7691	-0.430543	0.0254354	-0.363372	-0.680403	-0.954172	-0.407392	-0.49671	0.032984	-0.113869	-0.554824	0.0700977	-0.380554	0.153151		0.565254	0.704074	-0.249089	0.58531	0.188184	-0.165188	0.229152	0.522413	1.63527	-0.668906	-0.852512
AD_217		-0.424529		-0.759557	-0.901365	-0.908605	-1.00423	-0.781562	-0.97028	-1.10081	-0.775613	-0.186469	-0.477636	-1.19501	-0.723645	-1.00269	-1.32848	0.501628	-1.01331	-1.02188	-1.01437	0.125061	-1.02493	-1.20133	-0.835632	1.51625	-0.724892	-0.928315	-0.0233561	-0.816025	-0.885668	-0.819152	-1.15219	0.567046	-1.47921	-0.781828	-0.908898	-0.57351	0.289886	-0.0759684	0.166319	0.65881	-0.835761	-0.222226	-1.67902	0.806053	-0.553374	-0.776495	-0.80674
AD_043	-0.290416	-0.0678197	-0.216416	0.126533	-0.0114732	0.17445	0.466461	-0.00820123	1.9127	0.215035	0.137815	-0.274146	-0.153663	0.239308	-0.0514602	0.241474	0.97653	-1.28742	1.54976	0.772881	-0.981778	-0.146322	0.232909	0.259866	0.524888	-1.16522	-0.366301	0.907056	0.168602	0.0680284	1.172	-0.289604	1.10184	-0.531314	0.35678	1.40906	1.12278		-1.01582	0.0479544	-0.717841	0.0822463	-1.08261	-0.488734	0.300635	0.0409999	-0.69488	1.09919	-0.331831
AD_019	-0.027149	0.224158	-0.107167	0.286512	0.449024	0.422647	0.704668	0.383093	0.280893	0.701934	0.210285	-0.0318568	-0.103836	0.799702	0.301561	0.621234	1.84963	-0.246847	-0.117534	0.380822	1.35749	-0.141493	1.01224	0.870178	0.261019	-0.18301	0.0495731	0.359962	-0.86434	0.109258	0.489127	1.47039	-0.0445652	-0.151631	-0.235916	0.507593	0.397394	2.36899	-0.690807	1.7055	-0.339725	0.85822	0.869998	1.95783	-0.182439	1.84612	1.55203	0.343788	0.102491
AD_130		-0.426115		-0.743337	-0.879505	-0.77746	-0.9878	-0.727028	-0.848649	-1.11023	-0.598627	-0.417728	0.476641	-1.2653	-0.649159	-0.771282	1.12569	1.22737	-0.683708	-0.767986	-1.15207	-0.127612	-1.08944	-1.25924	-0.536478	0.141112	-0.509474	-0.17094	0.361204	-0.315296	-0.646052	-0.144926	-0.67312	-0.99942	-1.12844	-0.751785	-0.76928	-0.678058	1.66188	-1.05807	0.0435061	0.573942	-0.712241	-0.42828	-1.20765	0.185573	-1.10623	-0.644294	-1.75711
AD_183	-0.436565	-0.440133	-0.401394	-0.332721	-0.446925	-0.195155	-0.27572	-0.159635	-0.939298	-0.483129	0.0599403	-0.438563	-0.452701	-0.0830189	-0.0698803	0.614175	0.366664	-0.652575	-1.05484	0.280565	-0.0142975	-0.152925	-0.0977435	-0.54968	0.368907	0.112001	-0.0443379	0.0600838	-0.164803	0.257113	0.583277	2.84869	-0.628507	-0.374176	-1.27545	0.322691	0.403837		-0.0613947	-0.374575	-0.743807	-0.00698388	0.0369428	-0.479753	-1.19669	-0.701041	-0.54317	0.589564	0.382266
AD_086	-0.403734	-0.462832	-0.459113	-0.487193	-0.575371	-0.480266	-0.69858	-0.48313	-0.553511	-0.820298	-0.222924	-0.00310274	0.170051	-0.870223	-0.265156	-0.254324	-0.0901837	1.27348	-0.684948	-0.252574	0.572746	-0.126163	-0.273177	-0.859758	0.265394	0.347878	0.0683263	0.0393353	1.88488	0.256282	0.167288	0.416557	0.871192	-0.491453	-0.62461	-0.0687834	-0.474636		0.532451	-0.737296	1.36995	0.307753	-0.875599	-0.228782	-0.702941	1.65873	-0.879067	0.30665	0.0199246
AD_227	-0.208702	-0.397607	-0.28906	0.0854099	-0.0254101	0.392997	0.199492	0.393518	-0.220655	-0.095207	0.779162	-0.0686244	-0.247156	0.103944	0.541078	1.50623	-1.19199	-0.538572	-1.14435	1.17139	-0.902604	-0.119009	0.885683	-0.281639	1.15279	-0.994424	0.67112	-0.38504	0.830241	0.939102	1.06936	0.780811	0.372525	-0.0786391	-0.345257	1.12845	1.02455	-0.634304	0.307865	-0.196521	-0.628305	-0.937394	0.481097	-0.446636	-0.317917	-0.872389	-0.446275	1.02852	-0.264213
AD_149	0.439521	-0.252439	0.673653	1.7761	1.22099	2.53008	1.45786	2.72056	-0.700541	1.56672	2.72683	-0.0644763	-0.664321	1.57153	2.29142	5.16669	-0.701388	1.15392	-1.2205	3.16738	-0.558429	-0.152543	5.2744	1.96084	3.11875	0.333935	3.38924	-0.85748	0.0343901	3.48386	2.53812	0.641972	1.54177	-0.335284	-0.176155	1.88517	2.4824	0.439958	0.363914	-0.32074	-0.0335033	-0.958057	0.0390643	-0.315732	-0.324018	0.529812	-0.494661	2.13299	1.09095
AD_028	-0.471845	-0.429442		-0.57178	-0.699559	-0.38767	-0.621157	-0.461151	0.286263	-0.905259	-0.0553864	0.0119814	-0.326405	-0.950322	-0.238368	0.3	-0.479658	-1.30069	-1.18176	0.271512	-1.77009	-0.152931	-0.00525205	-0.990373	0.955208	-1.20296	-0.113207	-1.26219	0.906277	0.489841	1.47447	0.0332002	-1.00836	-0.87881	-0.60628	0.992322	0.462196	-0.449454	-1.19008	-1.1934	-0.407964	-0.693942	-0.0876619	-0.279368	-0.765036	-0.433453	-1.21097	1.4389	0.0663255
AD_079	0.270638	0.0973841	0.00934304	1.6348	0.850746	2.60732	1.65502	1.36785	-0.42754	1.14131	1.89297	-0.605713	0.131316	1.73723	1.23631	2.09802	-0.517759	0.145416	-0.647203	3.22252	-0.363705	-0.140326	1.33065	1.03225	2.98498	-0.127377	1.6845	0.822795	-0.464513	2.7315	2.2554	0.581852	0.182966	0.8688	-0.0828424	2.24475	3.36637	-0.329579	2.49374	-0.169965	1.64509	0.0828183	-1.01218	-0.0483394	-0.0702965	0.701034	0.442726	1.46557	-0.0675748
AD_106	-0.234432	0.0845499	-0.375601	-0.064681	0.0403557	-0.0352357	0.389968	-0.106601	0.443947	0.350111	-0.282859	-0.184301	-0.600507	0.565665	-0.346516	0.194217	-0.769648	0.0300842	0.341367	-0.0658893	-0.519567	-0.131349	0.319752	0.580605	-0.273316	0.465091	-0.577303	-0.0974694	-0.255206	-0.407912	0.0466356	1.04522	0.270192	0.271563	-0.44035	0.107654	0.194899	-0.661138	-0.536315	-0.672706	-0.0742269	-0.739987	-0.242581	-0.423774	0.0941161	-1.7043	-0.926328	0.263477	0.00978834
AD_233	-0.448384	-0.4078		-0.568092	-0.545852	-0.688394	-0.615198	-0.648882	-0.915596	-0.450026	-0.644428	0.0269712	0.111009	-0.779834	-0.662246	-0.610566	0.191122	-0.0902823	-0.772462	-0.840603	-0.172055	-0.147093	-0.570945	-0.359648	-0.772589	-1.22931	-0.720786	-1.1453	-1.2073	-0.682599	-0.834928	0.251262	-1.34923	0.0854164	-0.928509	-0.714369	-0.804406	-0.616348	-0.694871	-0.764662	-0.794675	-0.278893	0.531448	-0.323317	-0.893864	-1.06844	0.0236826	-0.621181	-0.605635
AD_131	-0.222374	-0.314401	-0.388533	0.318658	0.23549	0.711736	0.592382	0.362029	0.403215	0.484609	0.638811	0.187806	5.92763	0.198517	0.34329	0.916155	1.00915	-0.62037	0.107283	1.80015	-0.45178	0.153415	0.180704	0.170243	1.39146	-0.978403	0.640949	-0.237938	-0.754653	0.968109	1.52853	-0.896718	0.430388	2.15162	0.437138	0.911384	2.27166		0.433227	-1.06921	-0.42759	0.166257	-0.283126	0.0268784	-0.0234625	-0.978661	0.0151122	0.829298	1.34512
AD_122	0.0589971	-0.00995466	-0.0786224	0.857583	0.55408	1.34729	1.42761	1.0728	0.468684	0.708536	1.17276	0.55567	-0.322321	1.25507	0.834067	1.86143	1.17773	-1.19968	-0.397033	2.62121	-0.524922	-0.142998	0.723544	0.612801	1.80893	-0.847502	0.574103	-0.176954	-0.680304	1.09524	2.01812	0.654371	-0.00182409	0.0963801	0.0950071	2.78259	2.93511	0.315822	-0.898292	0.189342	-0.232343	-0.387785	0.942601	-0.121238	-0.0128878	2.50731	0.401985	1.35892	-0.340286
AD_204	-0.463119	-0.445131		-0.647933	-0.669395	-0.818642	-0.82372	-0.716564	-0.824855	-0.784382	-0.761939	-0.321283	0.233479	-1.01761	-0.711299	-0.830196	-0.566028	0.0386074	-0.854178	-0.989929	-0.625806	-0.14763	-0.793884	-0.827431	-0.866292	0.426874		-0.523219	-0.829424	-0.842017	-0.980432	-0.400545	-0.474297	-0.891405	-0.57332	-0.848713	-1.08786	0.118471	-0.108601	0.96124	-0.783725	-0.146335	-0.907752	-0.415687	-0.280119	-0.389258	0.0047074	-0.938382	-0.908589
AD_218	3.56909	1.09115	1.937	3.7399	2.81597	3.93155	2.26465	5.01078	3.85747	1.68442	7.18753	-0.501822	1.47715	2.90004	7.26823	5.49826	-1.30501	0.493696	0.495724	3.16073	0.0557222	1.4753	4.24514	1.93151	4.79806	-0.247265	7.58471	1.10357	1.85209	7.73147	3.26862	2.65694	3.7946	2.11243	4.04438	3.52218	1.66799	-0.554599	-0.401362	-0.884193	3.25301	0.535118	-0.178982	-0.212771	2.81333	1.19439	-1.36695	4.08194	0.868331
AD_244	-0.257802	-0.349538	-0.262905	0.0679117	-0.0747275	0.457145	0.284978	0.393645	0.614355	-0.0152269	0.56946	-0.211075	-0.507702	0.376696	0.586143	1.23806	-0.0505633	-0.927075	-0.573288	0.79543	-0.890584	-0.153904	0.895572	0.055981	0.995149	-1.10708	0.448926	0.0336842	0.872806	0.666433	1.39853	2.56589	0.684834	-0.838123	0.427525	0.861998	0.825437		-0.0887039	-0.580967	-0.312049	-0.173933	0.662135	-0.364679	0.166319	-0.855922	-0.596735	1.32559	-0.378233
AD_024	-0.0264116	-0.0345661	-0.0843298	0.182378	0.340233	-0.129768	0.447154	0.00051796	-0.346342	0.826093	-0.423763	-0.197028	1.38145	-0.132052	-0.429613	-0.0246911	-1.26823	-0.275789	-0.115462	-0.230468	-0.115959	-0.137641	-0.243414	0.211283	-0.640318	-0.558667	-0.72048	-1.35524	-1.65941	-0.644835	-0.733377	-1.09243	0.653854	-0.654858	0.515081	-0.475828	0.0240557		-0.886751	0.823483	-0.706484	0.680331	-0.899973	-0.462413	1.85996	-0.928936	2.22618	-0.858303	-1.89059
AD_169	-0.461282	-0.448541		-0.625062	-0.695121	-0.783326	-0.838572	-0.64434	-0.295767	-0.869591	-0.637942	-0.22927	-0.224944	-1.07718	-0.636518	-0.7609	-0.970591	0.162828	-0.0252095	-0.872623	0.0335563	-0.150762	-0.606501	-0.990334	-0.769812	-0.0331854	-0.686338	0.328601	-0.261428	-0.653548	-0.867033	-1.0636	-0.448149	0.438639	-0.607183	-0.906694	-0.946474	-0.304855	0.263747	-0.203565	0.179499	0.29045	-0.299108	-0.432091	-0.644165	-0.842842	-0.691488	-0.927292	-1.11133
AD_176	0.604057	0.493068	0.359418	0.163735	0.721029	0.0787722	-0.200149	0.105342	0.848417	0.155852	-0.106913	-0.277917	-0.113222	-0.428497	0.134736	0.0701778	-1.87363	0.725136	1.79171	-0.509372	-0.87418	-0.143242	-0.154044	-0.159788	-0.406968	0.497617	0.105136	2.0162	0.667309	-0.285474	-0.541256	-0.985024	2.75011	-0.944845	1.42265	-0.642058	-0.976555	-0.435838	0.0553196	0.196132	2.20796	0.181987	-1.32461	-0.465071	1.14918	0.300348	0.284249	-0.443143	-0.0860409
AD_180	-0.460386	-0.448476	-0.459411	-0.524656	-0.600489	-0.616567	-0.673294	-0.506626	-0.636754	-0.599292	-0.410844	0.140102	1.15379	-0.67034	-0.451484	-0.604269	0.307559	-0.925203	-0.42564	-0.512902	-1.14245	-0.0780945	-0.294051	-0.535927	-0.445436	-0.916965	-0.599231	0.173338	-1.31091	-0.346423	-0.453871	-0.220329	-0.0293794	-0.498918	-0.959177	-0.597416	-0.329111	-0.736662	1.0063	-0.282292	-1.28733	0.370171	-0.619601	-0.393714	-0.662634	0.484062	-0.204082	-0.52569	-0.679043
AD_191	0.354542	0.830055	0.128675	0.771502	0.565136	1.19241	1.23848	0.799227	1.10895	0.55931	0.940249	-0.237189	-0.329844	1.12979	0.897634	1.25392	0.650357	-1.00218	0.300144	0.72633	-0.0753386	-0.144125	1.1744	0.735796	0.732633	-0.00814351	0.442101	0.476708	0.256157	0.496188	0.987833	-0.202379	1.16019	-0.794147	2.49942	1.06776	0.576209	-0.429309	-0.448698	0.208124	-0.016734	0.40971	1.51546	-0.375471	2.17369	-0.306211	0.266754	1.21801	0.994156
AD_077	-0.431298	-0.441236	-0.466742	-0.289796	-0.448573	0.117965	-0.271411	-0.130235	-0.103225	-0.57158	0.557776	-0.3803	-0.650707	0.0315587	0.251451	0.632939	0.0529385	-0.740442	-0.542834	0.74327	-0.347732	-0.155952	0.0485904	-0.22331	1.42602	-0.131304	0.567701	1.1607	0.357666	0.931425	1.7898	2.52502	-0.873976	1.31529	-0.0316651	2.32009	0.664317	-0.300317	0.23413	-0.404965	0.304496	-0.0413747	1.14292	-0.312795	-0.793186	0.993567	-0.359537	2.45208	0.639313
AD_092	-0.294344	-0.220538	-0.398763	-0.260782	-0.18931	-0.283173	-0.174968	-0.276868	-0.327687	-0.19617	-0.379022	-0.269903	-0.502629	-0.0489611	-0.383189	-0.0726306	0.00711258	-0.64674	-0.539268	-0.375981	0.142584	-0.148733	0.000964314	-0.23256	-0.421732	-0.736692	-0.588861	0.307454	-0.736947	-0.450129	-0.277655	0.89132	-0.587254	-0.968882	-0.81112	-0.0848816	-0.330952	-0.663009	0.444736	0.174227	-0.833175	-0.849808	-0.299579	-0.455192	-0.558053	2.05124	0.313229	-0.0959586	-0.013779
AD_033	1.66124	2.8813	0.907204	0.497405	1.4191	-0.048784	0.418077	0.195121	-0.634039	1.22318	-0.516056	-0.583936	2.04038	-0.174938	-0.270501	-0.392663	-0.447835	-0.502187	-0.636882	-0.891538	0.483466	-0.136577	0.668294	0.989968	-0.879003	-0.462312	-0.598232	-1.06914	-1.28447	-0.77499	-1.15104	-0.398599	0.380942	1.66183	-0.247025	-1.03269	-1.19192		-0.731316	-0.190509	-0.540835	-0.0182807	0.0612697	-0.299625	0.26146	-0.783786	0.616555	-1.23106	-1.2266
AD_236	-0.406258	-0.436654	-0.441537	-0.558635	-0.563629	-0.725272	-0.703719	-0.613948	-0.627787	-0.70953	-0.629592	-0.507761	0.354343	-0.859433	-0.584435	-0.778756	0.874331	2.06976	-0.517781	-0.828362	0.322925	-0.129941	-0.704903	-0.854657	-0.705095	1.93363	-0.590243	-0.168614	-0.772719	-0.587443	-0.839643	-0.760474	-0.56946	-0.664958	-0.814021	-0.895772	-0.788331	-0.638643	0.0846445	0.0150225	-0.30866	-0.942399	-0.106897	-0.418365	-0.674022	-0.0916843	0.472229	-0.933526	-0.435949
AD_105	2.75965	2.23202	2.06761	1.93673	2.04391	1.53952	1.30716	2.36479	-0.0945298	2.27042	1.49099	-0.0194124	-0.440104	1.41641	2.67228	1.03276	0.643175	1.18099	-0.194193	0.450501	-0.949785	-0.151519	3.93972	3.72457	0.471053	0.534127	2.78631	-1.08377	-0.763551	1.38523	0.0622962	0.504719	0.511005	-0.0824279	0.762255	-0.386444	-0.0873071	-0.388024	-0.112697	-0.719244	1.89059	-0.0154207	0.557708	-0.0769107	0.774118	0.196822	-1.05427	-0.059392	-0.0875366
AD_087	0.932668	0.661343	0.245128	2.69395	2.0364	3.23147	2.55899	2.21439	2.41771	2.61868	3.40787	-0.40632	0.602636	3.69917	2.0889	3.61196	-0.102088	0.82604	0.927112	4.55032	0.462022	-0.145011	4.09213	3.50236	4.6117	0.814454	2.30921	0.573521	-0.339426	3.53909	4.18526	1.20879	1.71792	-0.753547	2.63782	4.90532	4.77354	0.271232	0.827488	-0.00665994	1.02876	0.39112	0.803523	0.108324	1.66368	0.458127	-0.748167	4.36539	1.45252
AD_247		-0.455369		-0.666772	-0.81672	-0.82818	-0.913541	-0.69693	-0.894315	-1.02195	-0.716866	2.03797	-0.565354	-1.03934	-0.711422	-0.847609	-1.75859	1.18259	-0.684364	-0.88821	-0.0950374	-0.146892	-1.07351	-1.18579	-0.811766	2.0091	-0.712769	-1.13226	-1.16243	-0.725531	-0.918694	-0.74757	-1.40887	0.476752	-1.45495	-0.839953	-0.694497	-0.655683	0.198791	0.506904	-0.600159	-0.343456	-0.683011	-0.32367	-1.52142	0.0789616	1.56792	-0.879762	-0.583513
AD_201	-0.466574	-0.458109		-0.652067	-0.724207	-0.611122	-0.820545	-0.599153	-0.838941	-0.854824	-0.574644	-0.213998	-0.512373	-1.0484	-0.666604	-0.410719	0.28489	-0.649382	-0.797675	-0.664623	0.0303112	-0.149141	-0.81196	-0.983089	-0.660855	-0.547313	-0.682801	-0.79201	-0.824588	-0.570763	-0.759854	0.092888	-0.707172	0.703321	-1.27375	-0.780792	-0.451364	-0.688887	0.0733957	-0.775274	-0.0466995	0.0122492	-0.300617	-0.322372	-1.32329	-0.0846488	0.34677	-0.73025	-0.48906
AD_173	-0.137517	-0.25199	-0.323936	-0.0819791	-0.188126	0.433004	-0.247653	-0.174808	0.190071	-0.34125	0.358731	-0.262455	-0.580329	0.067742	0.1678	0.684309	-1.06604	-0.56589	0.87943	0.0512681	-0.786385	-0.154902	0.109721	0.249012	0.510821	-0.051227	0.139339	2.04365	0.782227	0.258397	1.07533	-1.18168	1.73795	0.978307	-0.149678	1.57916	-0.342722		2.91024	-0.737426	0.517745	1.3916	-0.379302	-0.256076	-0.103868	-0.234125	-0.903931	2.79897	1.62018
AD_196	0.589434	1.72429	0.134559	0.426665	0.889323	0.204482	0.989852	0.349228	-0.283808	1.52677	-0.312386	0.101732	-0.23188	0.502288	-0.0502902	-0.0402209	-0.0456605	0.566901	-0.00212629	-0.592141	-1.13351	-0.10987	0.524762	1.13328	-0.62373	0.0493106	-0.487175	-0.14968	0.00567445	-0.595011	-0.690389	-0.866369	1.43961	0.615318	-0.300417	-0.591043	-0.64111	-0.741917	-0.329415	-0.309299	-0.359011	1.49263	-0.199349	-0.501444	0.68368	0.231084	0.575383	-0.733423	-0.302519
AD_012		-0.46208		-0.741107	-0.848648	-0.882123	-0.966329	-0.770147	-0.61678	-1.03575	-0.77117	1.48447	-0.534271	-1.26543	-0.71659	-0.880284	1.44378	0.669289	-0.296848	-1.02874	-0.832115	-0.140542	-0.759459	-1.1332	-0.79889	0.775383		0.182576	-0.154103	-0.763389	-0.747886	-0.990142	0.00448067	-0.425623	-0.850934	-0.669335	-1.08468	-0.0408584	1.21515	0.514808	-0.170232	0.542697	-1.09657	0.149196	-0.693996	0.863993	-0.698841	-0.502169	-1.6792
AD_186	-0.195436	-0.00190407	-0.306268	0.0369002	0.260856	0.205734	0.818307	-0.0153423	0.975679	0.603769	-0.207925	0.691992	1.53901	0.988124	-0.232468	0.67752	-0.530423	1.13146	0.302597	0.198304	3.08579	0.192398	0.574118	1.00238	-0.231394	0.870713	-0.573972	-1.26708	-0.927675	-0.347256	0.0841431	3.57676	0.165092	2.49574	1.17819	-0.0417445	0.365782	-0.665955	0.0700796	0.550535	1.68761	1.69847	2.60263	0.540332	1.53527	-0.069286	-0.1497	0.119077	1.07834
AD_193	-0.286498	-0.0798784	-0.345624	-0.233525	-0.117561	-0.220585	-0.133328	-0.189794	0.721467	-0.0465428	-0.189704	-0.470805	-0.438241	-0.11425	-0.0642592	-0.301753	-0.137982	-0.154568	1.80866	-0.216526	-0.640651	-0.145286	0.643458	0.277952	-0.109508	0.679769	0.0111079	1.38619	-0.00955242	-0.134528	-0.0205546	-0.40278	1.00809	-0.290363	-0.0912483	-0.219476	-0.15875	-0.606833	0.068194	0.638941	-0.144869	-0.275675	-0.842032	-0.499888	0.558692	0.301276	0.230545	-0.064168	-0.513703
AD_190		-0.470151		-0.588141	-0.737517	-0.692826	-0.75036	-0.614445	-0.753371	-0.822324	-0.57122	-0.0254461	0.55725	-0.741021	-0.674084	-0.673651	-1.62538	2.48256	-0.414536	-0.561314	-0.310735	-0.139282	-0.817577	-0.885291	-0.624479	2.41711	-0.713994	-1.05428	-0.638102	-0.601745	-0.598853	-0.620626	-1.11138	-0.0574354	-1.09034	-0.496574	-0.197913	-0.352431	0.437941	1.16552	0.259287	0.10484	-0.102088	-0.506296	-0.970782	-0.22181	1.73838	-0.635376	-0.866305
AD_249	-0.274641	-0.247937	-0.352842	-0.340626	-0.220949	-0.52451	-0.431323	-0.364822	-0.533682	-0.0171154	-0.601799	-0.178267	0.193338	-0.47707	-0.491803	-0.562725	-0.569121	0.616176	-0.501189	-0.738375	-0.849785	-0.105139	-0.257918	0.0899387	-0.765813	0.333081	-0.701078	-0.285902	-1.21499	-0.684258	-0.934072	-0.203677	-0.374301	0.385958	-0.623736	-0.869899	-0.855248	-0.721175	-0.864091	0.181432	-0.705095	-0.121525	0.53225	-0.371439	-0.37491	0.213088	-0.0702379	-0.945027	-0.577109
AD_120	-0.463346	-0.464627		-0.580903	-0.695128	-0.637513	-0.732834	-0.597939	-0.744876	-0.816045	-0.535365	0.106729	-0.502184	-0.800978	-0.62378	-0.729394	0.168344	0.114547	-0.721776	-0.546812	0.508558	-0.142923	-0.728256	-0.870824	-0.676416	0.0190042	-0.685073	-0.973625	-0.826091	-0.542939	-0.764868	-0.126688	-0.746105	0.0474464	-1.03294	-0.660881	-0.36892	-0.606356	-0.89891	-0.185871	-0.306421	-0.870043	-0.0443826	-0.466587	-0.992771	1.34282	0.462626	-0.797758	-0.486155
AD_189	-0.472247	-0.464759	-0.448188	-0.554336	-0.677751	-0.731987	-0.700687	-0.623853	-0.704301	-0.617181	-0.619947	-0.614952	-0.0236559	-0.653175	-0.709193	-0.374454	0.770359	3.60109	-0.38725	-0.629509	0.469501	-0.122685	-0.305414	-0.575716	-0.730158	3.01293	-0.722599	-1.28552	-1.76385	-0.71326	-0.695638	-0.902413	-1.48543	-1.28207	-1.32562	-0.447023	-0.0025571	-0.707917	6.42919	1.82767	0.476368	0.108272	-0.932833	-0.533282	-1.47136	-0.194947	2.86274	-0.699058	0.808557
AD_022	-0.463086	-0.460011	-0.460042	-0.59644	-0.603692	-0.709352	-0.748093	-0.656476	-0.766274	-0.700516	-0.647534	0.121436	0.721881	-0.903343	-0.622645	-0.766282	-0.358825	2.05705	-0.488602	-0.760443	-0.145516	-0.149198	-0.774908	-0.689496	-0.771139	0.393409	-0.638558	-1.0841	0.0653098	-0.709922	-0.93888	-0.539384	0.0943474	-0.690688	0.0471571	-0.829474	-0.907394		0.766172	0.392697	0.885393	0.664816	-1.04754	-0.31062	0.0259316	0.0876023	-0.28937	-0.973607	-0.172525
AD_155	-0.46225	-0.465627		-0.324929	-0.545214	-0.0185126	-0.297561	-0.156125	-0.0543117	-0.543949	0.251256	0.469219	-0.0196433	-0.0989501	-0.0485659	0.261788	-0.277703	-1.03406	0.412506	1.13019	-1.13079	-0.141033	-0.0997149	-0.423266	0.770282	-0.742383	0.0263401	0.380187	-0.714859	0.560916	0.92275	-0.943286	-0.5007	1.17194	-0.941168	0.213618	1.55354	-0.384122	1.07106	0.2292	0.515452	0.459472	1.86269	9.35849	-0.546943	0.307484	0.564886	0.422666	-1.22929
AD_162	-0.00668813	0.414057	-0.0838193	0.0247714	0.396926	-0.0903497	0.251196	-0.0935469	0.066392	0.426485	-0.280818	0.171213	-0.576302	0.0581219	-0.238567	0.208122	0.0203375	-0.071612	-0.11685	-0.345478	0.0205371	-0.144258	0.824209	0.497834	-0.435545	0.350411	-0.47179	0.114412	-0.964722	-0.447508	-0.384628	-0.476308	-0.0715284	-0.108572	0.589826	-0.41447	-0.467565	-0.531548	-0.179345	0.906143	0.292454	-0.0857753	0.642947	-0.438213	0.286716	-0.17127	0.282261	-0.223867	0.0663808
AD_160	-0.272145	-0.455045	-0.216133	0.208412	-0.0556119	1.09315	0.28322	1.08592	-0.152949	0.323287	0.980142	0.969069	0.01058	0.342929	0.576546	3.36344	-0.0312596	0.28063	-0.705993	2.15225	-0.265899	-0.151189	0.790266	0.191097	0.922451	-0.195474	0.440163	-1.27228	-1.32498	0.931085	0.762604	-0.709941	-0.29778	-0.779952	-0.60412	0.112676	2.49495	-0.240518	-0.0254701	0.0551839	0.133183	-0.343098	0.167818	-0.127426	-0.629291	0.914608	0.962456	0.0765163	-0.104273
AD_178	-0.471841	-0.468007		-0.620287	-0.795714	-0.703722	-0.853741	-0.573296	-0.859579	-0.986327	-0.447536	0.155375	-0.510969	-1.08665	-0.44777	-0.66588	-0.464842	-1.1327	-0.707597	-0.565498	-0.94066	-0.148426	-0.856098	-1.09693	-0.387071	-0.908343	-0.414781	0.320315	0.00225589	-0.223671	-0.400499	-0.551783	-1.02713	-1.03213	-1.27614	-0.465943	-0.584712	2.51722	0.872678	-0.019171	-1.0761	0.763484	-1.11821	1.25794	-1.4705	-0.64349	-0.136274	-0.495602	-1.72146
AD_085	-0.435731	-0.436752	-0.457235	-0.176974	-0.293634	0.0958068	0.157613	-0.123144	0.671104	-0.139048	0.0957326	-0.280368	-0.53493	0.433053	-0.207435	1.01886	-0.826057	-0.362397	0.285811	1.37032	-0.967525	-0.152469	0.744863	0.130884	0.550538	-1.0537	-0.498548	0.054748	-0.299466	0.0611389	1.35307	-0.205479	-0.502492	1.29191	-0.444478	1.63567	1.88456	-0.693147	-0.458159	-1.02027	1.19002	0.0888241	-0.121465	-0.446982	-0.809777	-0.0122118	-1.35669	1.25644	0.743034
AD_083	0.370131	0.169702	-0.0165992	0.109608	0.231416	0.160842	0.250543	0.486259	0.0822295	0.370137	0.258018	-0.408677	-0.356084	0.052622	0.898454	0.453	-1.31466	-0.966529	-0.42727	-0.151996	-0.458032	-0.14561	1.72769	0.541375	-0.0673485	-1.17051	1.56524	-0.488569	0.810284	0.337821	-0.193855	0.243621	2.74465	0.0897966	0.0496925	-0.268132	-0.334251	-0.295619	-0.221186	-1.04891	0.334285	0.387259	-0.27266	-0.0483411	0.976702	-1.15663	-0.60173	-0.291736	-0.729825
AD_052	-0.364502	-0.458476	-0.361335	-0.219724	-0.18403	-0.0266155	-0.253969	-0.0784849	-0.353403	-0.326238	0.163321	0.34025	-0.281149	-0.218172	0.0589961	0.772812	0.155735	0.629974	-0.330719	0.581454	0.770028	-0.151797	-0.235304	-0.459769	0.548995	0.40906	0.0798723	1.10438	-0.152908	0.40366	0.592204	0.156901	-0.0965714	-0.549704	-0.311815	0.131955	0.333597		-0.482899	-0.844341	1.41671	1.08165	-0.140559	-0.190493	-0.419511	0.00410413	-0.594917	0.442143	0.00169325
AD_209	-0.39635	-0.446907	-0.413099	-0.52152	-0.48553	-0.579269	-0.659974	-0.535815	-0.847821	-0.446753	-0.574488	-0.263587	-0.143159	-0.726708	-0.602601	-0.466028	-1.02689	-0.0230909	-0.520323	-0.718283	-0.701563	-0.139285	-0.25931	-0.329588	-0.774974	0.725072	-0.709285	-0.472145	-0.334959	-0.6804	-0.881506	0.0329119	0.36822	-0.0406835	-0.896103	-0.765161	-0.806901	-0.272567	1.78259	1.72751	-0.493	0.639363	-1.41904	-0.339051	-0.5807	0.181108	0.83393	-0.818737	-0.652663
AD_040	-0.397327	-0.44653	-0.435241	-0.438823	-0.439502	-0.503154	-0.479318	-0.355848	-0.597391	-0.391017	-0.477749		0.697046	-0.743123	-0.506326	-0.0523928	0.377971	-0.525364	-0.548061	-0.456655	0.155583	-0.0846073	-0.206678	-0.595386	-0.605583	-0.612279	-0.653263	-1.02637	-0.382165	-0.52861	-0.718101	-0.360105	0.393103	-0.0460423	-0.0577635	-0.806188	-0.392812		0.0181596	-0.841806	-0.137304	0.42072	-0.137117	-0.285121	0.255051	-0.345189	0.228079	-0.913035	-1.20864
AD_242	0.443719	0.0785368	0.138097	0.962123	1.30953	1.15406	1.05417	1.10957	0.693787	0.801198	1.0921	-0.413579	0.352552	0.369042	0.722372	2.1409	0.560461	-0.878422	-0.133494	1.7902	-1.06216	-0.142325	0.705231	0.27029	1.38559	-1.05356	0.765595	0.348654	-0.374472	1.1896	0.944337	0.583005	0.0728088	0.00705085	-0.726738	0.355387	1.5886	-0.410159	-0.491255	-1.539	-0.37576	0.469125	0.132035	-0.141727	-0.697042	-0.423169	-0.723628	0.580365	-0.380879
AD_069	-0.41718	-0.433887	-0.433292	-0.572631	-0.572495	-0.64085	-0.668174	-0.549105	-0.760561	-0.710666	-0.580681	-0.354469	-0.0648995	-0.836089	-0.516898	-0.504711	1.50983	-1.46151	-1.03526	-0.776395	0.374294	-0.147823	-0.296047	-0.748402	-0.662298	-0.91264	-0.630022	-0.898477	-0.675056	-0.568561	-0.683953	3.05745	-0.596487	0.350556	-0.937318	-0.557652	-0.880426	-0.660222	-0.959023	-0.883798	-1.41372	1.3018	0.592596	-0.0775994	-0.852679	-0.736419	-1.06825	-0.521648	-0.324423
AD_048	-0.437644	-0.4087	-0.426705	-0.373535	-0.34821	-0.450728	-0.10324	-0.395376	-0.32149	-0.266076	-0.432103	-0.105769	-0.449075	-0.233779	-0.588324	0.274658	0.868885	-0.883472	-0.878916	-0.179213	-0.659722	-0.149016	0.390951	-0.259807	-0.399356	-0.792069	-0.717551	-1.04876	-1.31534	-0.527509	-0.0992359	0.744768	-1.0266	0.611834	-0.810859	0.116034	0.271755	-0.564433	-0.993907	0.0979861	-0.899947	-0.0506695	0.174371	-0.397311	-0.706834	1.4387	-0.0121252	-0.0784385	-0.118795
AD_200	-0.453911	-0.450797	-0.424507	-0.517706	-0.66891	-0.556163	-0.697891	-0.329344	-0.286086	-0.820227	-0.364611	0.2192	-0.375143	-0.859432	-0.371626	0.0622506	-1.1567	-0.312462	-0.93791	-0.280616	-0.277453	-0.153425	-0.435153	-0.923922	-0.49673	-0.409952	-0.584744	-1.35837	-1.06068	-0.360004	-0.5442	-0.299768	-0.758427	-0.944603	-1.05324	-0.581938	-0.223065	-0.428513	-0.0989124	-0.159507	-0.383525	-0.579044	-0.704556	-0.495166	-0.910039	-0.302537	0.118127	-0.700891	-0.671399
AD_046	-0.206955	-0.262568	-0.33589	-0.255369	0.0752515	-0.29883	-0.0843926	-0.215526	0.441941	0.237511	-0.311378	-0.14018	-0.66776	-0.388018	-0.20592	0.136564	0.45676	-0.58	-0.852366	-0.356936	-0.751098	-0.131279	1.1237	0.223346	-0.301888	-1.01932	-0.262262	-0.867319	0.728771	-0.289217	-0.31618	-0.985529	0.0232029	-0.136492	1.05707	-0.337201	-0.437716	-0.298326	0.180194	-1.41541	0.125423	-0.234993	-0.112602	1.29523	0.977584	-0.0505372	-1.17336	-0.305568	-0.901538
AD_221	-0.461822	-0.452012	-0.450506	-0.637172	-0.667251	-0.707186	-0.88454	-0.584348	-0.91482	-0.870404	-0.57636	0.0474291	-0.678838	-1.07908	-0.463968	-0.609637	0.527407	-1.17297	-1.18787	-0.832468	0.510083	-0.157964	-0.102251	-0.8301	-0.585865	-0.0969569	-0.483183	-0.706333	-0.497946	-0.455692	-0.588097	-0.986394	-0.350138	-1.20394	-1.44007	-0.556042	-1.1163	-0.573988	3.28203	0.198563	-1.23018	1.79685	-1.04801	-0.0673272	-1.69654	-0.728029	-0.58092	-0.443597	0.0658442
AD_099	0.0148554	-0.171343	-0.135321	0.0711674	0.323022	0.0629606	0.184296	0.271511	0.505399	0.281279	0.0447676	-0.231721	-0.367003	0.104367	0.0427461	1.05824	1.18113	-0.606556	-0.747973	0.314723	-1.05964	-0.149932	0.990964	0.231479	-0.0821761	-0.8553	-0.116071	-0.588463	-0.919157	-0.00312307	-0.114421	0.0878419	1.73114	-0.848715	0.897731	-0.318596	0.300374	-0.345185	-0.604783	-0.838577	-0.620525	-0.86418	-0.807993	-0.27328	0.449145	0.445448	-1.06959	-0.111219	-0.29167
AD_138	-0.153597	-0.275539	-0.0870453	-0.0592544	0.0815033	0.0246534	0.0128422	0.242762	0.462691	0.0372366	0.238105	-0.0381733	5.75438	-0.327082	0.670516	0.448765	1.28884	-1.32893	-0.615001	0.155325	1.91523	-0.14944	0.354311	-0.157741	0.526282	-1.19117	1.04727	-0.346226	1.31226	0.763356	0.381661	-0.669861	-0.226251	3.00254	-0.791092	0.0459653	-0.0135795	-0.0461136	0.9891	-1.01854	-0.975297	-0.74492	-0.9499	0.491185	-0.445933	0.051597	-0.603502	0.115119	-0.298833
AD_159	-0.416262	-0.376343	-0.457114	-0.368575	-0.19792	-0.476371	0.114486	-0.450089	-0.548943	-0.0881055	-0.545888	-0.0197896	-0.115358	-0.420253	-0.598633	1.67549	-0.119944	-0.52447	-1.18294	-0.475284	0.36049	-0.0962532	0.307276	-0.235669	-0.548698	-0.176977	-0.651784	-1.35447	-0.818043	-0.604288	-0.395964	0.946394	-1.11276	-0.981212	-0.601478	-0.209984	0.18043	0.0573591	0.385338	0.311892	-0.634743	0.388617	-0.46289	-0.340573	-0.520808	0.816951	1.84668	-0.35847	0.694191
AD_168	-0.428063	-0.465708	-0.40703	-0.474549	-0.439683	-0.290179	-0.346858	-0.231441	0.424583	-0.369923	-0.160959	-0.135843	0.772797	-0.630499	-0.394086	1.1401	4.2507	-0.891172	-1.12962	0.416069	0.196785	-0.141308	0.645086	-0.487104	0.00119339	-1.06485	-0.513474	-1.42729	-1.05462	-0.13228	0.408245	-0.304814	-1.0563	-0.831622	-1.26774	0.0742987	0.969105	-0.660421	-1.38297	-1.29729	-0.845593	1.70912	0.0851723	-0.0934277	-0.614719	-0.123212	-1.08525	0.119033	0.3703
AD_035	-0.34411	-0.312056	-0.387817	-0.262032	-0.26381	-0.400611	-0.235581	-0.324747	-0.179624	-0.130303	-0.491085	-0.434509	-0.222393	0.00637398	-0.50692	-0.392631	-1.52517	-0.982332	-0.262344	-0.37962	-1.28372	-0.141849	-0.253076	-0.0988311	-0.532349	-1.00828	-0.689686	-0.583145	-0.747168	-0.607753	-0.285547	-0.569733	0.0290116	-0.709539	0.233996	-0.0581042	-0.116123	-0.563836	0.298924	-0.311346	-1.17792	0.0552198	-1.24979	-0.407686	0.582977	1.09798	-0.514268	-0.0732896	-1.78408
AD_174	-0.0383908	0.10265	-0.21955	0.167897	0.883754	-0.114832	0.595042	-0.172615	-0.298105	1.82934	-0.374386	-0.177136	-0.290464	0.659277	-0.406811	-0.301047	-0.670651	-0.188303	-0.0391706	-0.135049	-1.22835	-0.147984	0.749867	1.61186	-0.600833	-0.8376	-0.663028	-1.03719	-1.74059	-0.566506	-0.711345	-0.669933	0.716822	0.359675	0.338416	-0.397752	0.149789	2.4401	-0.217838	-1.41747	1.18912	-0.915301	0.677033	0.262644	0.439658	-0.935683	-1.00773	-0.865192	-1.68253
AD_103	-0.309414	-0.171689	-0.454945	0.524391	0.346175	0.950767	1.1843	0.476317	1.16461	0.495855	1.34545	0.0515772	-0.622805	1.9712	0.599841	1.53934	0.152171	-0.316385	0.587498	2.74958	-1.37363	-0.146911	1.48998	0.929397	2.87217	-0.0626381	0.938043	1.82217	-0.654013	1.63771	3.9047	-0.200433	-0.456486	-1.28341	0.266374	5.28965	3.72088	1.3431	-0.167088	-0.161035	-0.156023	0.176553	0.334476	0.0126152	-0.094158	-0.899239	-0.34682	4.94643	0.537827
AD_054	-0.464516	-0.408667		-0.618165	-0.641785	-0.801705	-0.740449	-0.719443	-0.68241	-0.533164	-0.756274	0.420667	0.0547613	-0.750186	-0.71527	-0.924885	-0.212772	-0.714981	-0.469539	-1.02299	0.321688	-0.138455	-0.81573	-0.604114	-0.864761	-0.241659		-1.31301	-1.71284	-0.846143	-1.00321	1.94688	-1.27658	-0.0791454	-1.48551	-0.768462	-0.899206	-0.523108	-0.744255	0.0146947	-0.763883	-0.660409	1.01525	-0.316922	-1.21976	0.489166	1.32747	-0.919561	-1.23324
AD_212	-0.471603	-0.407545		-0.5365	-0.670203	-0.550658	-0.662473	-0.489236	-0.0616556	-0.699082	-0.321954	-0.12123	0.913496	-0.483531	-0.441681	-0.661687	-1.02841	-0.517392	0.68672	-0.301986	0.561455	-0.0980037	-0.68258	-0.578473	-0.344385	-0.391854	-0.525922	-0.614297	-1.12908	-0.274657	-0.263728	-0.814683	-0.363275	-0.255628	-0.559086	-0.368541	-0.0141932	-0.477164	0.124698	0.0585297	-0.0628974	-0.161063	0.666614	1.42803	-0.418231	-0.502002	-0.00574363	-0.327079	-0.644548
AD_098	-0.356952	-0.391881	-0.437035	-0.0560218	-0.167493	0.202107	-0.0622341	-0.0235677	-0.40231	-0.169959	0.442299	-0.31261	-0.325301	0.450684	0.110813	-0.0117582	0.805131	-0.730807	-0.677758	1.12817	-0.155633	-0.127537	-0.129039	-0.127297	1.01579	-1.33001	0.134524	0.149157	-0.851537	0.863423	0.997159	1.11327	0.0650159	1.04819	0.0136169	0.56042	1.28407	1.34963	-0.452502	-0.928486	-0.717266	-0.16757	-0.131035	0.169242	0.258128	1.34028	-0.89775	0.848932	-0.232876
AD_143	-0.190523	0.316159	-0.271527	0.289319	0.394525	0.294056	0.904168	0.146198	1.09636	0.825537	-0.0908345	0.466296	-0.548902	0.973509	-0.115541	0.160123	1.43198	-1.15049	0.412481	0.231152	0.286745	-0.153719	0.458397	1.02611	0.0175365	-0.809797	-0.431447	-0.200177	-1.26158	-0.278836	0.342196	-0.464558	0.511917	-1.39526	2.3752	0.599148	0.567165	-0.667707	-1.05896	0.101196	-0.545155	-0.101433	-0.168752	-0.468007	1.32253	0.903196	-0.425557	0.394829	1.31747
AD_202	0.540593	0.66302	0.538398	0.33543	0.91069	-0.0656103	0.372389	-0.177793	-0.630861	1.03424	-0.430798	0.105032	0.415592	0.62262	-0.253881	-0.0105058	-0.526425	0.422122	-0.760506	-0.473677	0.431512	12.3954	0.629791	0.942332	-0.63677	0.273379	-0.400608	-0.769388	-0.442534	-0.583762	-0.721292	1.40912	-0.08465	-0.114541	0.366142	-0.424665	-0.404311	-0.365848	-1.34408	0.824454	0.596007	0.121141	1.1003	-0.206547	0.507494	1.6981	0.920298	-0.619487	0.141097
AD_219	0.797092	0.484948	0.570423	0.248298	0.751174	-0.0800275	0.255193	-0.121581	-0.255891	1.0197	-0.417389	0.109274	-0.470929	0.755643	-0.405439	-0.109854	0.710747	-1.32552	-0.400783	-0.298841	-0.0938984	-0.142981	0.673065	1.19348	-0.565705	-1.50004	-0.575003	-1.22716	-1.52987	-0.531946	-0.586164	-0.314618	-0.114142	0.224355	0.215493	-0.461178	-0.118105	2.34479	-0.363324	-0.851144	-1.3226	-0.497249	0.0755547	-0.0783914	0.499226	-0.53886	-0.842627	-0.465518	0.12619
AD_223	-0.298721	-0.0494015		-0.108664	-0.0772717	-0.0703785	0.423326	-0.112486	0.0445293	0.105105	-0.307592	0.446404	-0.474039	-0.0128093	-0.364274	-0.356349	-1.27507	-1.24285	0.0830504	0.0547798	-0.590425	-0.139779	-0.268385	-0.0434122	-0.256363	-0.609889	-0.522393	-1.04179	-1.02891	-0.397424	-0.130221	1.18378	-0.931407	-0.183499	0.472127	-0.0433902	0.652549	-0.519166	-1.60079	0.134103	-0.0493724	0.875022	1.24989	-0.451533	0.292168	-0.604324	0.953331	-0.24468	-0.847568
AD_073	0.069835	-0.00589826	-0.0942345	0.607802	0.642646	0.756822	0.762172	0.597589	1.54602	0.629539	0.754691	0.132749	0.0867473	0.8109	0.64747	0.629833	1.49856	0.0635168	1.04209	1.43239	-0.984623	-0.139806	0.260192	0.33724	1.20502	-0.0623251	0.377865	1.70091	0.732148	0.81763	1.52771	-0.546737	1.5744	0.881311	1.22523	1.02461	1.52454	-0.205523	-0.350287	0.139254	0.592931	0.878096	-0.826945	-0.317912	0.998346	2.94829	0.785097	1.04798	0.202898
AD_121	1.4897	2.07266	0.569374	2.04099	2.73513	1.98479	3.30958	1.60773	1.72185	2.92741	0.781388	0.217314	-0.704977	2.94793	0.65435	1.42045	-1.02242	-0.958122	0.922996	1.34024	-1.19663	-0.152468	1.66022	2.10803	0.517869	-1.1076	0.104507	0.906509	-0.253912	0.249031	0.710763	0.160073	1.97432	0.210636	2.22968	0.761635	1.77059	-0.237094	-0.532576	-0.446679	0.660607	-0.001121	-0.637327	-0.390993	2.11056	-1.08633	-0.0127726	0.283014	-1.67687
AD_123	0.873939	0.878121	0.464449	3.08032	2.22688	3.87851	3.98136	3.47535	5.17112	2.50045	4.35188	0.0799542	-0.588483	4.0763	2.87938	3.07822	2.2486	-0.0852398	3.13939	5.26368	0.374406	-0.137646	2.78233	2.75033	5.57602	-0.876358	2.42121	2.11052	0.000847878	4.19988	5.6238	1.30315	0.860311	0.195884	1.59528	5.2179	5.33857	-0.0616405	0.931848	-0.686738	-0.491811	-0.0197821	-0.252764	-0.114182	1.24393	0.321154	-0.162016	4.50968	2.0648
AD_056		-0.398665		-0.654478	-0.830694	-0.789937	-0.877164	-0.618281	-0.636049	-0.948318	-0.656658	0.722915	-0.631404	-0.82161	-0.668269	-0.827088	-1.68269	-0.632957	-0.348155	-0.85265	-0.670537	-0.118579	-0.801567	-0.912387	-0.66097	-0.445523	-0.68446	0.0278308	0.0401197	-0.619213	-0.639632	-0.551999	0.0345003	-0.249649	-0.982896	-0.68569	-0.725452	-0.336188	-0.0880212	0.805282	-1.10672	-0.0140622	0.0772047	-0.0877923	-0.564548	-1.52263	0.0648394	-0.460193	-1.14686
AD_045	1.96331	2.02454	1.62534	2.26137	2.06941	3.443	1.9817	2.30413	2.90379	1.18823	3.50164	0.00736187	-0.559879	2.20305	2.7137	2.71723	2.33671	0.204954	1.46068	1.56696	-0.629994	-0.153915	1.58722	1.79929	2.23781	-0.253924	2.06409	2.97948	0.996859	2.17808	1.97233	-0.532896	1.55188	-0.569214	4.0312	1.31732	0.400585	-0.287497	0.0420552	-0.110119	-0.0218764	0.116709	0.0939413	-0.109573	2.40726	-0.988193	-0.108358	2.72021	1.23038
AD_157	-0.471435	-0.416683		-0.646252	-0.774136	-0.797424	-0.845794	-0.658082	-0.682591	-0.866207	-0.689245	-0.0531632	-0.377981	-0.812855	-0.695111	-0.862488	-1.16777	-0.37451	-0.411206	-0.896645	-0.718973	-0.141838	-0.81805	-0.927425	-0.761957	-0.846421	-0.697856	-0.714102	-0.0430459	-0.685829	-0.844964	-0.544791	-1.09992	-0.364304	-0.843484	-0.773994	-0.799001		-0.662523	-0.931325	-0.81785	-0.172717	-0.627804	-0.464649	-0.979971	-1.32496	-0.925388	-0.785281	-0.583668
AD_216	-0.457147	-0.444788		-0.535395	-0.446909	-0.607288	-0.495502	-0.620306	-0.572226	-0.374325	-0.694022	-0.0738096	-0.661183	-0.155563	-0.699301	-0.549695	-2.04411	0.00718721	-0.416483	-0.669791	-0.749083	-0.154269	-0.201666	-0.183563	-0.747381	0.81121		-1.29951	-0.980252	-0.808086	-0.668835	-0.634683	-1.2693	-0.689827	-0.0836061	-0.559944	-0.552219	1.69019	-0.576564	0.695404	0.230504	-0.965708	2.33296	-0.045848	-0.464048	-0.855872	-0.201076	-0.536837	-1.16616
AD_030	-0.431684	-0.304202	-0.458887	-0.249555	-0.322811	-0.181141	-0.0365865	-0.168264	-0.530997	-0.367738	-0.183892	0.480532	-0.780585	0.0698312	-0.236503	-0.203313	0.416452	-0.76323	-0.757253	0.0284514	-0.019046	-0.152312	-0.4033	-0.392327	-0.065722	-0.585587	-0.532558	0.0648129	-0.523526	-0.217929	0.177952	0.240089	-0.125359	-1.29465	-0.0051602	0.32194	0.142487	-0.444796	-0.735542	0.376494	-0.772027	-0.624159	-0.394718	-0.465297	-0.236602	0.135058	0.325683	0.110921	0.277539
AD_199	2.0046	1.60201	2.75912	2.57456	2.40075	2.32055	2.45308	2.77162	1.36276	2.33377	1.59265	0.0741091	0.4637	2.15354	2.11085	1.00437	1.67249	-0.871989	0.468934	1.22516	1.1743	-0.145069	1.74911	2.22817	0.906641	-1.22293	1.35157	0.0521663	-0.39204	1.07143	0.758651	2.82115	0.575381	0.306903	1.03744	0.349771	0.797504	-0.284471	-1.34073	-1.00411	0.525646	-0.0637537	0.599573	-0.3985	0.508548	0.791706	-0.733863	0.258019	1.42046
AD_096	-0.357068	-0.3554	-0.414319	-0.533555	-0.513234	-0.65084	-0.633576	-0.585891	-0.802259	-0.569772	-0.598626	0.0633617	-0.151141	-0.7046	-0.529877	-0.727789	-0.452829	0.325562	-0.68175	-0.855788	-0.352968	-0.10841	-0.62152	-0.622492	-0.726949	0.413983	-0.525395	-0.171886	0.3215	-0.679421	-0.778782	0.426217	-0.530207	2.21962	-0.301737	-0.852409	-0.955098	2.40522	-0.67764	-0.213416	-0.175469	0.112419	0.689479	0.735157	0.00275432	-0.737535	-0.557228	-0.746521	0.259272
AD_235	-0.289032	-0.21184	-0.280864	-0.0694233	-0.0828044	0.0185657	0.0789563	-0.111624	-0.101327	-0.0424762	-0.0370758	0.0997521	-0.259466	0.345502	-0.163399	-0.00576665	0.956412	-1.09335	-0.320598	0.179372	0.136578	-0.101709	-0.331913	-0.069671	-0.0283476	-0.953447	-0.242497	-0.066186	0.10093	-0.0956185	0.0649996	0.403726	-1.00726	0.677688	-0.264127	0.0702921	0.26835	0.304356	-1.52104	-1.02711	-1.03164	-0.0503835	0.479117	-0.237822	-0.680355	-0.92382	-0.912902	0.127916	-0.0350802
AD_094		-0.448476		-0.629237	-0.795929	-0.758966	-0.82725	-0.649552	0.269967	-0.862779	-0.614536	0.00745614	1.57998	-0.960155	-0.712947	-0.968575	-1.64173	-1.19085	0.714412	-0.646151	-0.913027	-0.116376	-0.738791	-0.874455	-0.707226	-1.36089	-0.722575	-0.403558	-0.426395	-0.653745	-0.686997	-1.05603	-0.359947	0.175208	-0.36169	-0.712716	-0.292224	-0.48863	-1.16849	-0.605865	-0.520258	0.4875	-0.883802	-0.547094	-0.535884	-1.58928	-0.758896	-0.805532	-1.30422
AD_042	4.80346	5.61347	3.60639	2.47198	3.29255	1.49704	2.13398	2.40953	-0.0612727	2.6655	0.660125	0.648343	-0.629412	1.07962	1.30192	0.768163	-0.278083	-0.968969	-0.167699	-0.237492	-1.46876	-0.145099	0.84191	2.06484	-0.344001	-1.48189	0.295391	0.284392	0.125494	0.0212044	-0.588932	-0.161218	0.688082	0.490462	1.42141	-0.545686	-0.745377	1.82754	-1.59409	-0.40243	-1.01449	0.47127	2.37789	0.700354	1.31498	-0.0171529	-0.300608	-0.685832	-0.832983
AD_053	-0.205363	-0.40253	-0.292194	0.119439	-0.0865421	0.254267	-0.0604305	0.191715	0.162175	-0.25082	0.636879	0.464599	-0.208378	0.116584	0.300839	0.115973	1.20709	-1.02628	-0.060975	0.90297	-0.948468	-0.117047	-0.22193	-0.303689	1.09248	-0.686807	0.508662	1.38025	1.14889	0.916835	1.03944	0.386569	0.0128017	0.154376	1.7018	0.536552	0.536636	-0.219656	-0.218813	0.0329078	2.01797	-0.119237	1.02412	1.97405	0.0112319	2.52706	0.173666	0.901486	0.596146
AD_206	-0.269314	-0.424262	-0.396239	-0.182523	-0.181851	-0.0160977	-0.307377	-0.154236	-0.033607	-0.0917953	0.0305893	0.398512	-0.351426	-0.188475	-0.0877806	-0.29647	1.33751	-1.3972	0.250993	0.121339	-0.0721075	-0.137756	-0.158914	-0.22896	0.244919	-0.540312	0.0189677	0.439595	-0.967091	0.482869	0.199558	-0.116235	-0.104956	-0.174106	-1.11604	-0.0727208	0.166789	6.94174	1.04538	0.33833	-1.6965	0.932221	-0.990963	0.0965194	-1.14866	1.14291	1.39565	-0.031289	0.237165
AD_072	1.11934	1.78494	0.641578	1.78535	2.54536	1.61741	3.00013	1.63117	0.537802	3.31263	0.920869	0.376923	-0.478152	2.37371	1.12455	1.22258	0.799956	-0.331023	0.725799	0.638946	0.374108	-0.154341	1.5109	2.95798	0.349488	-0.135601	0.66127	0.282048	0.257577	0.444643	0.1203	2.41293	0.110237	-0.949879	-0.231015	0.109007	0.590721		-0.711517	0.374583	-0.931114	-0.826142	0.0304367	-0.297752	0.669293	-0.205356	2.07128	-0.00364411	0.325351
AD_245	3.8218	2.81523	2.78453	3.20491	4.08878	2.5518	2.68622	2.37773	2.23946	2.94362	2.18483	0.16254	-0.30627	3.12581	1.91634	2.42706	-0.27119	0.072646	1.27009	1.42932	0.325901	0.627938	2.77517	2.84771	1.15916	0.11294	1.75053	1.70557	-0.363143	1.37514	0.983802	-0.193873	1.17481	-1.17837	3.17364	1.22914	0.73555	-0.376438	1.22851	0.470342	1.04819	-0.804621	-0.068521	-0.311468	2.72585	0.291507	1.30879	0.922466	1.15664
AD_075	0.202707	0.285234	0.017773	0.0790278	0.466271	0.0268732	0.243221	0.0662065	0.295133	0.484168	-0.208471	-0.434791	-0.0447649	0.327597	-0.0275028	0.0211149	-0.464842	-1.44869	-0.0429569	-0.354706	-1.29547	-0.151728	0.332898	0.45751	-0.346945	-0.906095	-0.25972	-0.095096	-0.00475941	-0.27647	-0.41448	-0.137429	-0.702052	-0.868427	0.647504	-0.496164	-0.455178	0.128265	-1.11156	-0.69774	-0.249519	-0.396651	0.0310025	-0.435247	0.151781	0.488138	-0.0341217	-0.334343	-0.548375
AD_225	-0.465269	-0.4032	-0.454583	-0.648343	-0.720428	-0.770827	-0.811093	-0.584336	-0.701413	-0.789312	-0.777636	0.491562	-0.563849	-0.824304	-0.596017	-0.870174	-0.372828	-1.48854	-0.643612	-1.10375	-0.266344	-0.157788	-0.676008	-0.365647	-0.881128	-1.05122		-1.26312	-0.958486	-0.867879	-0.980537	-0.667843	-1.45005	-1.49336	-0.215132	-0.832058	-1.30142		-1.13874	0.850614	-1.48115	1.43936	0.342396	-0.420944	-0.898855	0.312563	-0.380208	-0.617912	0.289166
AD_067		-0.42782		-0.656132	-0.767429	-0.83937	-0.77777	-0.749375	-0.935652	-0.783449	-0.755959	-0.0962472	0.466036	-0.769532	-0.690849	-0.911665	-1.18637	-0.900923	-0.964699	-1.00512	-0.404042	-0.0661168	-0.742718	-0.688102	-0.848211	-0.26673		-1.20111	-0.526866	-0.827598	-0.940312	0.952233	-1.40121	0.287077	-1.35144	-0.801717	-0.932242	-0.458293	-1.53538	-0.252001	-1.48459	-0.656619	0.337729	-0.324906	-1.37406	-0.440877	-0.608142	-0.714542	0.998995
AD_059	-0.467751	-0.442944	-0.454009	-0.347052	-0.535203	-0.36883	-0.468148	-0.335732	-0.212889	-0.477307	-0.206373	-0.112274	-0.327351	-0.382788	-0.369035	-0.679937	-1.2653	-0.265114	0.017296	0.173956	-0.820151	-0.0803215	-0.694605	-0.583128	-0.120292	-0.988392	-0.535587	-0.259823	-0.464834	-0.20218	-0.0858498	-1.01271	1.80777	-0.720434	0.296818	-0.305076	0.274796		-0.55735	0.496446	-0.113291	-0.682287	-1.24225	-0.472883	0.00926549	-0.362194	0.772365	-0.508557	1.04885
AD_071	-0.455012	-0.430589		-0.589992	-0.641165	-0.610392	-0.739805	-0.615291	-0.860486	-0.866805	-0.431462	0.536909	-0.482207	-0.752158	-0.550745	-0.478685	0.388175	-1.11308	-0.93573	-0.287068	-0.562715	-0.150168	-1.01808	-1.0604	-0.301988	-0.531035	-0.539314	-0.144296	-0.778101	-0.285915	-0.0783991	-0.0282176	-1.41178	0.960771	-1.22341	-0.0757841	0.0263817		-0.377076	-0.70317	-1.23347	-1.45261	0.861417	-0.262478	-1.75842	-0.421965	-0.329941	-0.00163031	0.914789
AD_132	0.0135803	0.0304785	-0.287068	-0.144908	0.268411	-0.475448	-0.196035	-0.380785	-0.79855	0.324131	-0.631787	-0.36465	-0.64572	-0.432021	-0.582876	-0.656591	-1.00904	0.972854	-0.494631	-0.773632	-0.532871	-0.151738	-0.592986	-0.0893495	-0.832966	0.847777	-0.707701	-0.43681	-0.571338	-0.788489	-1.01203	-0.186159	0.769788	-0.451895	0.853223	-0.860725	-0.874617		-0.458841	2.13515	0.190121	-0.305991	-0.872063	-0.534227	1.17567	0.165382	4.26779	-1.14007	-1.31799
AD_129	-0.447387	-0.441208		-0.591957	-0.610028	-0.682384	-0.71067	-0.603361	-0.891047	-0.710119	-0.620673	1.22993	-0.568062	-0.70145	-0.654268	-0.616726	1.54967	-1.36432	-1.00406	-0.698774	-0.0669664	-0.142335	-0.856651	-0.816991	-0.663512	-0.23483	-0.701493	-0.765908	-0.00382606	-0.658735	-0.575665	0.165407	-1.43604	-0.00841722	-1.04	-0.503277	-0.559662	-0.122275	-1.57888	1.01807	-1.89409	-0.188018	0.500285	-0.428313	-1.41792	-0.226977	0.997678	-0.387229	0.608875
AD_184	2.99196	1.98274	2.30045	3.39441	3.37126	2.38664	2.63222	2.87057	1.17311	3.81974	0.933299	-0.344287	0.653079	1.53225	1.50386	0.513118	-0.625549	-1.45695	1.66009	0.737577	-0.593397	-0.13525	1.19198	2.53105	0.251796	-1.75598	0.471095	-1.21753	-1.0296	0.220605	-0.229809	-1.26486	1.44931	-0.0576618	2.11348	-0.375486	0.393578	-0.500773	-1.0047	-1.00132	0.553045	-0.775021	-1.73803	-0.53349	1.92973	-0.117644	0.0285999	-0.655524	-1.5036
AD_141	-0.314217	-0.353674	-0.356458	-0.165702	-0.202747	-0.168527	-0.206936	-0.153395	-0.321318	-0.223807	-0.0532525	0.0631731	-0.584399	-0.0916009	-0.0386588	-0.24639	-0.926321	-0.220501	-0.503264	-0.0179211	0.162928	-0.145362	-0.327398	-0.28798	0.0838384	-0.152334	-0.126369	0.602681	0.0607165	0.0843195	0.111224	0.414467	-0.913677	-0.25712	-0.767819	-0.183171	-0.0348001	0.262593	-0.271123	-0.425906	-0.712233	-0.507974	0.165083	-0.142034	-0.844381	-1.185	-0.403006	0.078068	0.189876
AD_150	-0.457307	-0.46267		-0.610703	-0.572538	-0.619674	-0.691376	-0.648623	0.0083521	-0.765344	-0.452519	0.322809	-0.255368	-0.826053	-0.561372	-0.409526	1.35017	0.255123	0.335136	-0.518033	1.19143	-0.122233	-0.857136	-0.915035	-0.307685	0.397678	-0.47355	-0.767597	-0.714464	-0.308823	-0.206728	0.793931	-1.40114	-0.354373	0.0932283	-0.375388	-0.454471	-0.457417	-0.0797309	-0.907651	0.313274	0.398627	2.5561	0.0902814	-0.636899	0.84167	0.0339795	0.136771	1.29299
AD_231	-0.0863856	-0.104411	0.0546906	0.405118	0.0524081	0.845766	0.235168	0.740236	5.80817	-0.0775839	1.59831	-0.252368	-0.453474	0.25759	1.28763	0.751787	0.139181	-1.27955	7.44364	1.4799	-1.5163	-0.140998	0.147252	0.209738	2.83231	-1.74972	1.62427	4.40913	2.21656	2.40804	3.03549	-0.916974	1.92191	-0.972834	0.536127	2.03833	1.14961	-0.394832	-0.386212	-1.33697	-0.623096	-0.475228	-0.501926	-0.250857	0.583745	-1.17303	-1.55299	3.63258	-1.65076
AD_026	0.547287	0.744556	0.598755	0.393449	0.936742	0.638562	0.766625	0.183214	2.94256	0.967096	-0.121454	0.897325	-0.521115	1.37215	-0.176186	0.608954	-0.572468	-0.591584	4.34618	-0.075046	-0.0965969	-0.156128	0.845161	1.14452	-0.303273	-0.222024	-0.410809	-0.348207	0.727409	-0.479906	-0.0565377	-0.520209	1.62479	-0.713802	0.99745	-0.0855635	-0.00804487	-0.427438	-0.596428	0.853681	1.14675	0.207226	1.21312	5.59389	1.48728	0.214768	0.142929	0.125761	0.104533
AD_210	-0.369042	-0.332692	-0.456462	-0.0378841	-0.0758915	0.0192923	0.225622	-0.0579326	0.491022	0.119783	-0.00452235		-0.0810358	0.433551	-0.188337	-0.144928	-0.503467	-0.205917	0.507138	0.825503	1.24236	-0.132314	-0.20429	0.11569	0.13633	0.229783	-0.557765	-0.759573	-0.736157	-0.114648	0.484821	0.119055	0.4373	-1.13425	0.955588	0.544355	1.18445	-0.563	-0.552213	1.47347	0.522527	-0.354324	0.307415	-0.362133	0.390316	0.328052	1.22301	0.144578	0.626273
AD_147	3.76698	7.70043	1.84645	4.81487	4.49679	3.36601	5.0631	3.59026	1.31228	4.57073	2.20007		-0.610438	3.87777	2.03232	2.13843	0.341716	-0.425501	0.59937	1.23572	-0.578594	-0.151838	3.9106	4.51467	0.718995	0.413329	1.203	0.196621	0.00663896	0.812935	0.346846	0.482589	0.223195	-1.12302	1.07469	0.325208	0.676763	2.36398	-1.63811	1.84942	-0.11472	-1.11235	0.891637	0.742526	1.20319	1.89325	2.87455	0.0895769	0.238044
AD_243	-0.0685438	-0.311032	-0.270109	0.399262	0.298293	0.863621	0.711634	0.335515	-0.184324	0.372917	0.838171		-0.666757	1.21565	0.405723	1.28979	-0.0494235	-0.879098	-0.495621	1.4864	-1.06091	-0.141808	0.382392	0.336	1.62373	-1.15882	0.438536	1.00021	0.376353	1.02391	2.15545	-0.342371	-0.221402	-1.39304	-0.199606	2.58298	1.59543	2.3512	0.0637725	-0.864032	0.315043	-0.792967	0.0762618	-0.251982	-0.427006	-0.199888	-0.529436	2.08811	-0.215201
AD_195	-0.390292	-0.377151	-0.394318	-0.31835	-0.344898	-0.23885	-0.317522	-0.238141	0.220903	-0.536316	-0.015137		-0.307961	-0.453121	0.05388	-0.29734	1.06512	0.0275125	0.481834	-0.0796222	-0.0165614	-0.108221	-0.594598	-0.686625	0.206264	-0.490485	0.530992	2.26032	1.52733	0.19566	0.263193	-0.881796	1.27561	1.31761	0.573704	-0.156134	-0.301369	-0.420829	0.512489	-0.942086	0.608741	0.442742	0.298834	-0.416357	0.529509	-0.243029	-0.452302	0.0761956	-0.665009
AD_111	-0.321888	-0.44868	-0.410292	-0.236113	-0.308439	-0.19591	-0.256981	-0.209701	0.71605	-0.316304	-0.0244199		-0.0837872	0.361542	-0.101759	-0.0229322	-0.443331	2.74117	1.0047	0.209482	-1.1351	-0.145362	-0.193755	-0.274501	0.414701	1.64203	0.120835	0.505363	1.39745	0.258635	0.606888	-0.762781	0.219386	-1.27856	0.203211	0.0657318	0.38052	-0.445274	2.59209	0.193745	1.20024	0.022402	-0.377605	-0.247415	-0.114623	-1.51541	-0.62869	0.512471	-0.587789
AD_198	-0.45819	-0.447821	-0.458844	-0.556829	-0.627999	-0.57449	-0.725687	-0.566346	-1.12873	-0.637392	-0.488954		-0.128585	-0.75976	-0.606215	-0.867118	-0.769268	-1.16343	-1.10608	-0.439475	-1.7575	-0.12475	-0.87802	-0.786062	-0.648371	-0.903078	-0.712318	-0.580254	-0.965092	-0.593872	-0.810861	-1.24569	-0.406673	-0.477885	-0.738989	-0.694641	-0.423791	-0.281963	0.0588308	0.431485	-0.615903	-0.945331	-0.377746	-0.421508	-0.941582	0.155901	0.936683	-0.97333	-1.35426
AD_066	-0.424253	-0.434771	-0.417914	-0.298811	-0.479215	0.0831592	-0.368764	-0.0710909	-0.249747	-0.71333	0.416189		1.57484	-0.39545	0.542903	0.160644	0.132776	-0.129767	0.225692	0.429142	-0.250651	-0.141619	-0.885206	-0.731659	1.38522	0.228559	0.713211	0.406664	1.2094	1.06768	1.65105	-0.943142	0.112446	-1.20976	0.337159	1.12319	0.0962563	0.99805	1.09427	-0.908282	0.900014	-0.883198	0.382328	0.147412	-0.41893	0.553728	-0.779783	1.89044	-0.249636
AD_100	-0.351828	-0.242601	-0.439212	-0.407558	-0.30992	-0.417484	-0.36808	-0.428089	0.505914	-0.164119	-0.540326	0.57066	1.04486	-0.224192	-0.483167	-0.555295	1.47511	0.543755	0.912431	-0.636983	0.087168	-0.131878	-0.120053	0.219258	-0.606967	1.06615	-0.545896	-0.159531	0.756121	-0.600967	-0.487364	-1.02482	1.53558	-0.811925	1.52126	-0.618349	-0.708407	-0.428831	-0.477828	0.959663	0.198531	0.931005	-0.294346	-0.132385	1.43379	-1.51513	-0.0103526	-0.386844	1.50861
AD_080	-0.0815513	0.0302937	-0.255886	0.301728	0.244189	0.504403	0.717332	0.245961	1.68303	0.360396	0.470155		-0.781316	0.963583	0.195348	0.516156	0.110904	-1.36796	0.958543	0.941295	-0.77291	-0.15445	0.3874	0.371705	0.508438	-1.42896	-0.163533	-0.182676	0.20767	0.316334	0.89248	-0.113496	-0.704692	-0.0315965	0.876281	1.09518	1.21289	0.225169	-1.12665	-0.88655	-0.0681963	-0.508475	0.555398	-0.18581	-0.0959597	-0.0267092	-0.642023	0.951121	-0.435774
AD_165	-0.471096	-0.473601		-0.625018	-0.670304	-0.675454	-0.670795	-0.693036	-0.653235	-0.562732	-0.580255		-0.139132	-0.390634	-0.708988	-0.706437	-0.655599	0.17111	-0.551845	-0.516849	-0.372375	-0.145026	-0.392025	-0.322694	-0.675552	-0.814663		-1.22669	-1.41787	-0.685649	-0.661293	-0.375747	-1.35904	0.270185	-0.932657	-0.609136	-0.20828	0.676006	0.375943	-1.28268	-0.17865	-0.746207	0.674958	0.153297	-1.36893	0.709851	-1.18446	-0.492559	-0.613725
AD_104	-0.0919162	-0.136322	-0.182072	0.251105	0.419995	0.468967	0.575802	0.145517	0.54893	0.461748	0.0933539	-0.0505235	-0.571616	0.922191	-0.0718706	0.673812	0.519682	-0.873566	0.121699	0.40347	-0.157743	-0.135697	0.38361	0.404049	0.241322	-0.924677	-0.283472	-0.283427	0.319944	-0.0852962	0.521506	-0.0140886	0.195928	2.02649	2.37573	0.795874	0.521442	-0.437232	-0.587552	0.135216	0.578905	2.05418	1.47086	1.20684	1.04349	0.400915	1.45746	0.544281	1.31773
AD_082	-0.4689	-0.47425		-0.538817	-0.634226	-0.550051	-0.488921	-0.532572	-0.443635	-0.603291	-0.474034		-0.702598	-0.299253	-0.558675	-0.535111	-0.534494	0.869433	-0.0466765	-0.328106	1.00081	-0.154294	-0.680758	-0.605808	-0.225858	1.41629	-0.604468	-0.681474	1.22466	-0.408201	0.139079	-0.504062	-0.203624	-0.693208	-0.540307	-0.193624	0.0409359	-0.543292	0.290992	0.322857	-0.402529	1.84454	-0.947967	-0.354597	-0.377464	-0.819654	-0.248892	0.00228017	1.0581
AD_240	8.9341	6.46712	9.43838	8.44959	7.40988	6.12128	5.69101	7.72903	2.88515	5.31117	5.81045	-0.552448	-0.0801759	4.05529	6.85199	4.10083	1.4394	0.483673	1.68374	3.82368	-0.360257	-0.15292	3.63072	3.51762	3.85528	-0.00993628	5.48707	2.17105	0.768483	4.87153	2.93417	-0.40314	0.134384	0.60607	0.92678	3.47392	2.71979	-0.283556	-0.63388	-1.0707	-0.456444	0.148168	0.647614	-0.0979027	1.20624	0.432995	-0.926667	3.03749	0.720778
AD_133	0.991256	1.29296	0.86224	0.52533	0.949954	0.446273	0.26033	0.299707	-0.438556	0.256577	0.127367	-0.674252	-0.37864	0.182894	0.191888	-0.0439432	0.149909	-0.538153	-0.344211	-0.368376	-0.979745	-0.15112	-0.254669	0.0491729	-0.281707	-0.720187	-0.00373353	0.700856	1.14582	-0.257004	-0.521048	-0.655516	1.10311	0.41556	2.71485	-0.550931	-0.816819	0.661594	0.2182	0.520138	0.401206	2.81742	-1.00124	-0.102887	3.54229	-1.05408	1.09582	-0.518813	0.327758
AD_228	-0.140466	-0.0198867	-0.241408	0.148893	0.309123	0.285485	0.637744	0.00328048	0.223625	0.537866	-0.136414	-0.557539	-0.362905	1.17992	-0.206568	0.462453	-0.979654	-0.772585	-0.299485	0.219926	0.418149	-0.143407	0.600896	0.805264	-0.153739	-0.376203	-0.439879	0.0304779	-0.361606	-0.314971	-0.00318682	-0.220329	-0.830115	2.48664	0.805192	0.464809	0.531212	0.569348	-0.668179	-0.0288062	-0.0474235	0.63257	-0.00595934	-0.294916	0.330756	1.0695	0.449493	0.151696	1.62977
AD_034	0.098591	0.254381	0.0670484	0.557848	0.517407	0.739287	0.928181	0.53749	1.66009	0.675541	0.606383		0.263788	1.10147	0.52419	0.603359	-0.297205	-0.816623	1.16471	0.69873	-0.457391	-0.13513	0.872897	0.826038	0.632785	-0.992091	0.229801	1.0355	0.105058	0.343157	0.970795	0.344759	-0.220762	0.980778	0.515244	0.834044	0.770625	0.0249119	-0.98929	-0.784742	-0.282929	0.0771699	0.933502	-0.249705	0.0985241	1.62961	-0.369464	0.752489	-0.634305
AD_146	-0.310743	-0.357296	-0.359308	0.0371304	-0.0841853	0.242875	0.164021	0.101806	0.200818	-0.024897	0.324199		-0.534729	0.253677	0.0914123	0.213529	0.636988	-1.16597	-0.0677332	0.790363	0.78919	-0.141619	-0.395059	-0.068989	0.733776	-1.34194	-0.0952636	0.43693	-0.451732	0.404333	0.979801	0.124894	-0.630875	0.841792	0.157321	0.699198	0.942551	-0.419436	-0.822314	-0.756443	0.126476	0.823185	2.54573	-0.317769	-0.425672	0.926598	-0.471323	0.866668	-0.0759194
AD_102	-0.453586	-0.423037		-0.529536	-0.637421	-0.565409	-0.716404	-0.426825	-0.748782	-0.785656	-0.349103		-0.383197	-0.879812	0.0685387	-0.769224	0.849183	-0.291507	-0.635474	-0.748201	0.602724	-0.141643	-0.902622	-0.781901	-0.306403	-0.411802	0.750685	0.0794999	0.521756	-0.0787803	-0.526085	-0.247361	-0.880009	0.263982	-0.618683	-0.67053	-0.969553	-0.426841	-0.21761	-0.706664	0.195627	0.214948	0.34084	-0.249497	-0.81945	0.861209	-0.0653052	-0.533266	0.135233
AD_127	0.128255	0.188573	-0.0792534	0.672528	0.66612	0.84339	1.11329	0.6476	0.71317	0.706029	0.717748		-0.636892	0.789605	0.68619	0.49466	2.14211	0.370377	0.34051	0.994563	0.303696	-0.134958	0.244228	0.207535	0.902158	0.419561	0.484651	1.04408	0.0455871	0.62876	1.03624	0.347859	0.0637358	2.14246	0.49603	0.823057	0.931774	0.344407	0.262252	-0.438837	0.275235	-0.3737	0.151506	0.17147	0.532398	-0.0103306	-0.242634	0.619548	-0.203801
AD_224		-0.429325		-0.663027	-0.745823	-0.775779	-0.865545	-0.643601	-0.931627	-0.901834	-0.589579	-0.598171	1.67299	-0.909268	-0.469823	-0.892361	-1.01229	-0.312671	-0.926911	-0.910533	0.919186	-0.150047	-0.746972	-0.761133	-0.583284	0.178931	0.243523	-0.497301	0.117513	-0.355327	-0.771032	-0.845032		3.29732	-1.31656	-0.826244	-1.01614		-0.00297252	-1.31624	0.575606	2.6587	-0.15904	-0.0164967	-1.51576	-1.30013	-1.11324	-0.664105	-0.0405573
AD_144	0.0060432	0.000357227	-0.109187	0.222169	0.426716	0.13533	0.265993	0.127663	1.74969	0.552232	0.0168563		3.26883	0.527284	0.108928	-0.125346	0.240222	2.57662	1.92967	0.144941	-1.3097	-0.142665	0.583009	0.747521	0.141019	0.539876	0.284365	-0.0700585	1.16636	0.163434	0.00636613	-0.296596	1.36636	3.0086	2.10479	-0.158216	-0.0910252	-0.640395	2.0235	-1.05736	4.26286	0.0742384	-0.0332564	-0.17691	1.72772	0.23284	-1.37202	-0.222125	-2.19685
AD_017	-0.402061	-0.418604	-0.455391	-0.320169	-0.336051	-0.347844	-0.273058	-0.343115	-0.707294	-0.18499	-0.325284		3.35075	-0.0172199	-0.4938	-0.312081	-0.681614	0.546747	-0.455898	-0.0175685	0.0462846	0.100283	-0.600238	-0.404256	-0.477392	0.0902029	-0.69956	-0.468784	-0.925078	-0.495139	-0.347561	-0.617454	-0.510045	-1.14421	-0.719932	-0.317745	0.255688	-0.519843	1.01716	0.412543	-0.708144	1.23716	0.713429	-0.474415	-0.62062	-0.602757	0.528862	-0.477417	-0.743701
AD_044	-0.469881	-0.446779		-0.645828	-0.709866	-0.754898	-0.707146	-0.707377	-0.112579	-0.811273	-0.698081		-0.63298	-0.71108	-0.707424	-0.782173	-0.265455	-0.933058	0.145348	-0.780942	-1.03195	-0.156324	-0.752051	-0.760455	-0.725758	-0.783788	-0.725536	-0.902814	-0.284075	-0.760425	-0.660552	0.0143856	-0.616746	-0.292044	0.0571459	-0.439161	-0.663104	2.88126	-0.755016	-0.310443	-1.31849	-0.785889	0.45215	0.831284	-0.331477	0.295081	-0.41338	-0.38343	-1.2059
AD_177	-0.252032	-0.186828	-0.41863	-0.40949	-0.171785	-0.616701	-0.418913	-0.536557	-0.795153	-0.0264982	-0.631956		-0.588068	-0.233347	-0.623435	-0.586806	2.73264	-0.594638	-0.843074	-0.831644	1.14511	-0.142831	-0.389822	-0.065278	-0.791736	1.26151	-0.720923	0.0672637	-1.21253	-0.724992	-0.88395	-0.492023	-1.01098	2.63377	-0.735216	-0.758801	-0.835301	0.467309	0.91595	0.59364	-1.46676		1.31585	-0.0442639	-0.545912	-1.4598	0.944005	-0.781974	0.977588
AD_134	-0.444367	-0.423846		-0.432667	-0.453079	-0.565449	-0.344772	-0.435564	0.999486	-0.0176192	-0.451327	-0.163749	-0.567489	-0.0538306	-0.613289	-0.440682	0.384158	-1.09581	2.25598	-0.387899	-0.734463	-0.149739	-0.566768	-0.0826968	-0.503904	-0.14761	-0.679674	-1.47805	-1.80929	-0.535871	-0.398203	-1.59963	-0.805056	-0.616137	-0.723652	-0.282923	0.346833	-0.587445	0.174895	1.19488	-1.88068	0.17927	-1.8706	0.119977	-0.781234	-0.455274	1.92101	-0.370743	-0.264781
AD_039	-0.459676	-0.46065		-0.646618	-0.767626	-0.794294	-0.815814	-0.625587	-0.414229	-0.826453	-0.737268	-0.226631	0.161453	-0.762854	-0.644984	-0.879003	-0.233939	1.60255	0.64665	-0.921451	0.040716	3.4175	-0.672366	-0.597494	-0.765142	1.08775	-0.71675	-0.273213	0.314701	-0.795016	-0.649851	-0.483589	-0.287938	-0.578604	-0.0581848	-0.53514	-0.889739	1.07959	0.483229	1.03345	0.991413	-0.158203	2.21118	-0.000108789	-0.233367	0.33762	0.331032	-0.242384	1.62393
AD_156		-0.426661		-0.663599	-0.767059	-0.83547	-0.887925	-0.692351	-0.790758	-0.894297	-0.741535	-0.458926	0.42753	-1.04115	-0.619088	-1.02346	-1.60197	-0.191606	-0.523299	-1.04135	-0.583819	-0.108242	-1.03958	-0.894957	-0.849844	0.131067	-0.681419	0.509485	0.779207	-0.788565	-0.975582	-0.62596	-0.337896	-1.07403	-0.760281	-0.94217	-1.16186	-0.35908	-1.49477	-0.337747	-0.929811	0.448104	-0.0258075	-0.063801	-0.344939	-1.17349	-0.7568	-0.89108	-1.34818
AD_016		-0.440365		-0.705647	-0.813712	-0.863783	-0.857902	-0.750405	-0.999272	-0.874635	-0.766373		-0.552313	-0.894705		-0.956806	-1.34914	-0.989387	-0.879343	-1.00953	-1.03119	-0.150298	-1.04534	-0.948865	-0.86195	-0.968017		-1.17759	-1.04546	-0.871254	-0.956489	-0.486473	-0.810977	-1.46741	-0.558447	-0.871973	-0.840309	-0.711023	-1.08061	-1.29517	-1.38094	-0.628521	-1.04612	-0.439477	0.00165385	-1.23406	-1.30297	-0.83609	-1.67235
AD_036	-0.264173	-0.0868546	-0.361853	0.00742775	-0.0125027	0.119039	0.238923	-0.0562287	0.210735	-0.0202434	0.0507032	-0.152624	-0.198131	0.0991272	0.0639472	-0.215857	1.17675	0.559628	-0.112718	0.270566	-1.026	-0.108814	-0.149047	-0.0290413	0.145452	0.361651	-0.0763372	0.248088	0.567979	0.0291478	0.248965	-0.82355	0.00409662	-0.073731	0.815842	0.259316	0.229977	1.37137	-1.47975	0.253492	1.60017	-0.246718	0.548043	0.165356	0.481527	0.573429	0.0905045	0.222911	0.784444
AD_139	-0.460831	-0.430029		-0.67662	-0.699728	-0.820702	-0.819219	-0.765044	-0.415384	-0.79573	-0.742965	-0.420556	1.18657	-0.735654	-0.7139	-0.801914	-1.7152	0.353711	0.0365142	-0.954925	-0.760981	-0.0678685	-0.769537	-0.824762	-0.840235	1.44181		-0.894617	-0.338316	-0.810083	-0.842795	-1.01444	-0.988886	-0.558567	-0.424236	-0.700452	-0.850688	-0.372138	0.707782	0.863663	-0.191651	-0.531283	-0.125661	-0.0582672	-0.47238	-0.14985	-0.188421	-0.689513	-0.911698
AD_078	-0.472086	-0.411377		-0.497989	-0.624332	-0.5015	-0.484115	-0.471771	-0.866492	-0.628819	-0.407953		-0.599389	-0.366252	-0.517147	-0.643919	-0.833674	-0.803725	-1.06088	-0.298386	-0.588686	-0.150635	-0.524955	-0.540437	-0.245842	-0.737489	-0.65263	-0.0642587	-0.369718	-0.341196	-0.0264548	-0.691847	-0.560931	-0.763418	-1.00025	-0.0603497	-0.109859	0.397716	-0.61743	0.330538	-1.3542	-0.81027	-0.205996	0.71662	-1.04084	-1.13246	0.113765	0.0304113	0.714016
AD_038	-0.0954181	0.0355731	-0.149083	-0.0190913	0.259168	-0.0117733	0.259178	-0.13352	0.0289794	0.623099	-0.313997	-0.478535	-0.626789	0.525316	-0.204405	-0.00125586	0.481346	-0.484162	0.0680791	-0.178392	0.502607	-0.152785	0.156617	0.625161	-0.360955	-0.69247	-0.354896	-0.361216	-0.819989	-0.36562	-0.17259	0.0985108	0.696339	-0.903559	0.643457	-0.264756	0.0731815	-0.744784	-0.134544	0.0110831	-0.90489	0.267928	0.414811	-0.151454	0.870411	-1.13559	-0.308392	-0.0954794	-0.265803
AD_140	-0.21654	-0.211225	-0.250037	0.357079	0.197834	0.687413	0.482256	0.281866	0.097275	0.200993	0.75154		-0.749044	0.951027	0.396366	0.970311	1.64615	-1.36812	-0.280744	1.62124	-0.32673	-0.151104	0.0373087	0.126058	1.28331	-0.878065	0.112282	0.155808	-0.612975	0.593022	1.60985	0.00775364	-0.275345	-1.32444	0.688746	1.40071	1.58048	-0.466295	-0.626533	-0.0327209	0.736219	0.304321	0.907101	-0.337096	-0.201504	-0.932184	-0.176243	1.31187	-0.101872
AD_164	-0.422581	-0.434532	-0.445593	-0.36779	-0.522786	-0.178625	-0.488318	-0.288095	0.939745	-0.69057	0.102774	0.00340229	6.07241	-0.506963	0.237021	-0.40367	0.992197	-0.263622	1.96823	-0.125147	-0.468826	-0.0830633	-0.603652	-0.568159	0.562546	-0.572155	0.793666	0.348737	1.76555	0.458094	0.667426	-0.545439	-0.627531	1.16067	0.0472118	0.485524	-0.309071	2.62937	-0.328797	-1.13727	1.56916	6.64081	0.638798	4.14886	-0.740075	-0.912896	-1.34907	0.946073	-0.274014
AD_194	0.462369	1.22182	0.12157	0.053471	0.513956	-0.262265	0.0621341	-0.0828543	-0.798243	0.795292	-0.530189	-0.0690015	0.959683	-0.104863	-0.335698	-0.570207	0.129592	-1.19564	-0.752662	-0.85546	-1.0569	-0.14926	-0.0482688	0.781929	-0.818404	-1.7049	-0.602563	-0.794027	-0.4891	-0.672052	-1.04901	-0.865144	0.130896	1.9133	-0.891461	-1.01801	-1.07712	0.531447		-1.05339	-1.48615	-0.491887	-0.1407	-0.133098	-0.267659	-0.901183	-0.735096	-1.11142	-0.942006
AD_081	-0.470887	-0.440485		-0.559973	-0.652937	-0.553117	-0.613163	-0.560692	0.0299649	-0.605438	-0.426356	-0.102658	-0.540332	-0.380878	-0.560042	-0.574634	0.442594	-0.257678	0.261049	-0.302703	0.977483	-0.106523	-0.69152	-0.549519	-0.277143	0.289542	-0.590038	-0.834328	-0.210341	-0.385458	-0.0400384	0.717591	-0.629579	-1.40428	-0.185743	0.376976	0.159188	1.43475	-1.06221	0.83835	0.0596531	-0.00648339	0.173947	0.575062	-0.700934	-0.0564816	-0.233231	0.495795	0.550497
AD_154	-0.396917	-0.218717		-0.135122	-0.0556257	-0.129967	0.308017	-0.24847	0.980838	0.469871	-0.346414	-0.118968	0.317313	0.755462	-0.577361	-0.0157399	0.599882	0.377797	0.853009	0.224711	1.56405	-0.0604479	0.386662	0.646074	-0.184762	0.986304	-0.716154	-0.935192	-1.27884	-0.513815	0.473753	0.104134	-0.159363	-0.474064	0.642434	0.773242	0.893511	-0.521913	0.652319	1.06511	-1.12443	-0.378419	1.2234	-0.17639	0.409166	-0.780601	1.1462	0.487972	2.67778
AD_093	-0.467268	-0.434891	-0.45917	-0.615059	-0.693097	-0.672616	-0.720911	-0.611782	-0.7828	-0.737197	-0.556498	0.343644	-0.768533	-0.369319	-0.489674	-0.532228	1.65674	-0.17978	-0.524046	-0.671579	-0.543055	-0.13957	-0.714637	-0.586093	-0.509372	0.135762	-0.295619	-0.766634	-1.21214	-0.492415	-0.142777	-1.62263	-1.38417		-1.38169	-0.118821	-0.388619	-0.335431	1.72534	0.242546	-2.26616	1.31695	-2.06229	-0.302814	-1.64559	-1.57376	-0.281201	0.531409	0.739402
AD_187	-0.212519	-0.400674	-0.22418	0.159054	0.0396241	0.639395	0.21298	0.221032	0.72166	-0.0122883	0.854139	2.92501	2.24447	0.356391	0.378098	1.14245	-0.237648	-0.991097	1.41061	1.43516	-0.897439	-0.0799402	-0.569364	-0.256463	1.00109	-1.31186	0.237149	-0.215233	1.57545	0.74894	0.77573	0.570678	-0.325287	-0.0573962	0.933918	0.0771262	1.24291	-0.586449	-0.0555753	-1.84418	1.92482	0.961106	3.94749	1.06327	-0.448092	-0.887664	-1.13624	0.873646	0.0172375
AD_025		-0.45411		-0.667522	-0.796762	-0.797325	-0.812464	-0.69379	-0.916894	-0.881951	-0.702208		-0.0407094	-0.599273	-0.714358	-0.820957	-0.332411	-0.318063	-0.894502	-0.882153	0.704711	-0.147453	-0.807706	-0.83626	-0.758446	0.468307		-1.02726	-0.65306	-0.748771	-0.691331	-0.783181	-0.829123	-0.660764	-0.815868	-0.534746	-0.689739	-0.532663	-0.599971	0.567294	-0.912431	0.0831043	-0.345169	-0.100983	-0.438919	-0.840045	0.276465	-0.45948	0.907571
AD_128	-0.241549	-0.296715	-0.275837	-0.145241	-0.0523596	-0.183659	-0.0674091	-0.117655	-0.775752	0.000209315	-0.207035	-0.0743752	-0.394791	0.295336	-0.279925	-0.172391	-0.196128	0.989403	-0.694705	-0.146476	-0.405118	-0.146056	0.0694614	0.167641	-0.370673	0.448074	-0.474997	0.117386	0.0984341	-0.320328	-0.31468	-0.892032	-0.0520221	0.656544	0.0425822	-0.276164	-0.158381	-0.672683	-0.46983	-0.219805	1.09751	-0.542007	0.258431	-0.29707	0.258756	0.884848	-0.245639	-0.264224	0.510036
AD_151		-0.474705		-0.630695	-0.679879	-0.726859	-0.755102	-0.645823	-0.453881	-0.774268	-0.633532		2.45898	-0.529036	-0.693879	-0.756419	0.00727541	2.4545	0.091023	-0.600383	0.00500174	-0.10604	-0.437672	-0.707884	-0.638524	0.959641		-0.483733	0.424138	-0.676047	-0.531732	-0.786569	-0.384094	-0.958053	0.44708	-0.566468	-0.365206	-0.445075	1.32955	0.113051	3.54047	-0.102577	1.17701	-0.191991	-0.229626	0.679012	-0.655341	-0.484862	-0.814786
AD_068	0.0290321	0.533026	0.000572726	0.00192414	0.478678	0.0268062	0.197847	0.0346163	-0.534374	0.446179	-0.31987		-0.674138	0.375241	-0.0588844	-0.276856	-0.0637882	0.0652727	-0.471093	-0.483998	-1.12762	-0.157173	0.209509	0.733005	-0.55092	-0.310724	-0.361873	-0.370871	-0.146234	-0.469753	-0.740096	-0.861035	-0.050902	0.418109	0.330264	-0.833783	-0.773983	-0.590271	-0.517816	-0.719404	0.531748	-0.519628	-0.266295	0.0280785	0.635769	0.252141	-0.744453	-0.821398	-0.58305
AD_032	0.553161	1.55891	0.210372	1.00225	1.03266	1.53845	2.1445	0.751674	1.87288	1.30314	0.750417	-0.664919	-0.70972	2.22163	0.728121	1.13582	-0.0747517	-1.13701	1.27454	0.620086	1.42413	-0.135618	1.56693	1.79421	0.534645	-1.18429	0.307864	0.150008	0.229897	0.204524	1.24196	-0.365223	0.902444	2.04742	1.19658	1.36215	0.522885	-0.459407	-1.49922	-0.243745	1.10823	-0.903146	-0.49509	0.251396	1.79845	-1.1408	-0.517166	1.54627	0.885586
AD_060	-0.469327	-0.419059		-0.513507	-0.643138	-0.417163	-0.530312	-0.436921	-0.860013	-0.632279	-0.21892	-0.4643	-0.595419	-0.0382445	-0.256662	-0.506996	0.6856	-0.904699	-0.989879	-0.0403424	0.214272	-0.141131	-0.604048	-0.497519	-0.0433158	-0.511571	0.0999026	0.586905	-1.1542	0.136164	0.02825	-0.115659	-0.442053	0.243579	-0.43501	-0.236305	0.181968	-0.329619	-0.713565	-0.591128	1.33296	-0.785388	2.72591	0.222681	-0.372099	1.24456	-0.356701	0.0290302	-0.387426
AD_213	-0.46482	-0.448084		-0.629589	-0.653154	-0.706557	-0.739125	-0.653126	0.161773	-0.642244	-0.665994	-0.492111	0.198483	-0.796718	-0.571757	-0.863398	0.290915	-0.989628	0.808218	-0.911901	-0.610148	-0.150374	-0.793755	-0.601713	-0.678989	-1.07407	-0.644343	-0.486374	0.647152	-0.653577	-0.681076	-0.687883	0.977445	-0.418585	0.326408	-0.758006	-0.940664	0.0886916	-0.782911	-1.34627	-1.16514	-0.545797	-0.167149	-0.362021	0.667789	-0.385471	-1.31514	-0.486744	-0.854963
AD_145	-0.454842	-0.422947		-0.530274	-0.564167	-0.618173	-0.576937	-0.586702	-0.501056	-0.614014	-0.522992	0.0045336	0.910844	-0.327814	-0.586398	-0.745325	0.424792	-0.597691	-0.0541298	-0.535855	-0.902415	-0.0974011	-0.608162	-0.571053	-0.518501	-0.764637	-0.588608	-0.0546518	-0.253524	-0.466576	-0.476617	-0.370413	0.181542	1.15605	-0.0399627	-0.615309	-0.390023	-0.691594	-0.228078	-0.876389	-0.278581	-0.689008	-0.0577247	-0.391277	0.424456	-0.98823	-0.685924	-0.393163	-0.998318
[truncated: 49 more columns]

## Sheet: adj.results_with_q
tag_orig	tag_safe	n	beta	se	ci_lower	ci_upper	p_linear	q_value	n_logit	OR	ci_lower_OR	ci_upper_OR	p_logit
C18 carnitine	C18_carnitine	250	1.41306	0.325428	0.775218	2.05089	2.07249e-05	0.00101552
C26 carnitine	C26_carnitine	250	1.43644	0.327821	0.793913	2.07897	1.75198e-05	0.00101552
sorbitol	sorbitol	250	1.46706	0.349778	0.781494	2.15263	3.83881e-05	0.00125401
orotate	orotate	250	1.41807	0.354682	0.72289	2.11325	8.48282e-05	0.00207829
C20 carnitine	C20_carnitine	250	1.19053	0.308202	0.586452	1.7946	0.000143811	0.00266909
C18:1 carnitine	C18_1_carnitine	250	1.32327	0.34554	0.646012	2.00053	0.000163414	0.00266909
C18:2 carnitine	C18_2_carnitine	250	1.09668	0.34948	0.411701	1.78166	0.00191091	0.0267527
betaine	betaine	250	1.01384	0.332412	0.362311	1.66537	0.00254241	0.0311445
C36:0 PC	C36_0_PC	250	0.890092	0.344422	0.215026	1.56516	0.010342	0.112613
acetylcholine	acetylcholine	250	0.738735	0.315693	0.119978	1.35749	0.0200916	0.196897
carnitine	carnitine	250	0.733104	0.320271	0.105374	1.36084	0.0229371	0.204349
alpha-hydroxybutyrate	alpha_hydroxybutyrate	250	0.777579	0.34525	0.100889	1.45427	0.0252016	0.205813
C16 carnitine	C16_carnitine	250	0.772118	0.349763	0.0865819	1.45765	0.028211	0.212667
C5:1 carnitine	C5_1_carnitine	250	0.68908	0.341408	0.0199199	1.35824	0.044654	0.291739
C24:1 Ceramide (d18:1)	C24_1_Ceramide_d18_1_	250	-0.672898	0.333105	-1.32578	-0.0200129	0.0444725	0.291739
ornithine	ornithine	250	0.702294	0.354899	0.00669251	1.39789	0.0489611	0.299887
C24:0 Ceramide (d18:1)	C24_0_Ceramide_d18_1_	250	-0.638769	0.349157	-1.32312	0.0455792	0.0685561	0.395206
C58:11 TAG	C58_11_TAG	250	-0.392359	0.371161	-1.11983	0.335116	0.291619	0.54709
C60:12 TAG	C60_12_TAG	250	-0.36257	0.342669	-1.0342	0.30906	0.29107	0.54709
C56:9 TAG	C56_9_TAG	250	-0.433097	0.329407	-1.07873	0.212541	0.189825	0.54709
C58:10 TAG	C58_10_TAG	250	-0.414183	0.327071	-1.05524	0.226876	0.206604	0.54709
C54:7 TAG	C54_7_TAG	250	-0.473979	0.320714	-1.10258	0.15462	0.140733	0.54709
C56:8 TAG	C56_8_TAG	250	-0.438778	0.314773	-1.05573	0.178178	0.164606	0.54709
C54:8 TAG	C54_8_TAG	250	-0.452358	0.331716	-1.10252	0.197806	0.173927	0.54709
C40:6 PE	C40_6_PE	250	-0.345492	0.329802	-0.991904	0.300919	0.295875	0.54709
C58:9 TAG	C58_9_TAG	250	-0.34348	0.326955	-0.984312	0.297353	0.294514	0.54709
C52:6 TAG	C52_6_TAG	250	-0.433783	0.329006	-1.07864	0.21107	0.18859	0.54709
C56:7 TAG	C56_7_TAG	250	-0.352305	0.306661	-0.953361	0.24875	0.25175	0.54709
C52:7 TAG	C52_7_TAG	250	-0.383705	0.359112	-1.08756	0.320155	0.286376	0.54709
C54:6 TAG	C54_6_TAG	250	-0.402007	0.319527	-1.02828	0.224267	0.209553	0.54709
C52:5 TAG	C52_5_TAG	250	-0.413098	0.316641	-1.03371	0.207518	0.193254	0.54709
C50:4 TAG	C50_4_TAG	250	-0.373098	0.324568	-1.00925	0.263056	0.251471	0.54709
C34:4 PC	C34_4_PC	250	-0.396554	0.351407	-1.08531	0.292204	0.260232	0.54709
C14:0 CE	C14_0_CE	250	-0.450404	0.357049	-1.15022	0.249413	0.208353	0.54709
C50:5 TAG	C50_5_TAG	250	-0.357371	0.336716	-1.01733	0.302593	0.289588	0.54709
C50:3 TAG	C50_3_TAG	250	-0.346408	0.315461	-0.964712	0.271896	0.273247	0.54709
kynurenic acid	kynurenic_acid	250	-0.492095	0.343672	-1.16569	0.181501	0.153464	0.54709
C40:10 PC	C40_10_PC	250	-0.43366	0.343781	-1.10747	0.240152	0.208375	0.54709
indoxylsulfate	indoxylsulfate	250	-0.492579	0.387315	-1.25172	0.266558	0.204677	0.54709
kynurenine	kynurenine	250	-0.407725	0.347201	-1.08824	0.272789	0.241417	0.54709
C32:2 PC	C32_2_PC	250	-0.401202	0.35524	-1.09747	0.295068	0.25985	0.54709
C18:3 CE	C18_3_CE	250	-0.549295	0.352068	-1.23935	0.14076	0.120016	0.54709
NMMA	NMMA	250	-0.440913	0.361347	-1.14915	0.267327	0.223575	0.54709
ADMA	ADMA	250	-0.49179	0.355433	-1.18844	0.20486	0.16774	0.54709
C14:0 LPC	C14_0_LPC	250	-0.439756	0.362069	-1.14941	0.269899	0.225711	0.54709
dimethylglycine	dimethylglycine	250	0.476166	0.35014	-0.210108	1.16244	0.175112	0.54709
pantothenate	pantothenate	250	-0.415545	0.348872	-1.09933	0.268245	0.234774	0.54709
hippurate	hippurate	250	-0.496197	0.359774	-1.20135	0.208959	0.169103	0.54709
C16:0 CE	C16_0_CE	250	-0.338552	0.320373	-0.966484	0.289379	0.291678	0.54709
C22:0 Ceramide (d18:1)	C22_0_Ceramide_d18_1_	250	-0.512665	0.345345	-1.18954	0.164212	0.138972	0.54709
C3 carnitine	C3_carnitine	250	0.403755	0.316572	-0.216725	1.02424	0.203386	0.54709
C5-DC carnitine	C5_DC_carnitine	250	-0.510491	0.349232	-1.19499	0.174004	0.145101	0.54709
C16:1 MAG	C16_1_MAG	250	-0.580133	0.361993	-1.28964	0.129372	0.110319	0.54709
serine	serine	250	0.341639	0.3305	-0.306141	0.98942	0.302302	0.548623
C52:4 TAG	C52_4_TAG	250	-0.319397	0.317719	-0.942126	0.303333	0.315762	0.552583
valine	valine	250	-0.288923	0.286408	-0.850283	0.272438	0.314084	0.552583
gentisate	gentisate	250	-0.349932	0.35922	-1.054	0.35414	0.330954	0.569009
C56:10 TAG	C56_10_TAG	250	-0.410743	0.446764	-1.2864	0.464915	0.359203	0.606929
C34:2 DAG	C34_2_DAG	250	-0.280711	0.311634	-0.891514	0.330092	0.368603	0.612255
alanine	alanine	250	-0.309481	0.351396	-0.998216	0.379255	0.37934	0.619589
C50:6 TAG	C50_6_TAG	250	-0.310138	0.369129	-1.03363	0.413354	0.401687	0.645332
C40:9 PC	C40_9_PC	250	-0.266163	0.327447	-0.907958	0.375632	0.417103	0.659292
C36:4 PC-B	C36_4_PC_B	250	-0.275038	0.347148	-0.955448	0.405373	0.428972	0.66729
C32:1 DAG	C32_1_DAG	250	-0.274495	0.353345	-0.967052	0.418062	0.438038	0.670746
C58:7 TAG	C58_7_TAG	250	-0.23729	0.33263	-0.889245	0.414664	0.476297	0.682455
C20:4 LPE	C20_4_LPE	250	0.269171	0.372237	-0.460413	0.998756	0.470309	0.682455
C50:2 TAG	C50_2_TAG	250	-0.231331	0.31909	-0.856747	0.394086	0.469168	0.682455
C48:2 TAG	C48_2_TAG	250	-0.241044	0.334838	-0.897327	0.415238	0.472289	0.682455
C36:4 DAG	C36_4_DAG	250	-0.231657	0.32785	-0.874244	0.41093	0.480504	0.682455
C40:6 PC	C40_6_PC	250	-0.219608	0.316763	-0.840463	0.401247	0.48879	0.684307
C38:6 PC	C38_6_PC	250	-0.221951	0.327557	-0.863962	0.420061	0.498674	0.68831
cytidine	cytidine	250	-0.240927	0.422142	-1.06833	0.586471	0.568839	0.735706
C38:6 PE	C38_6_PE	250	-0.182138	0.344939	-0.858218	0.493942	0.597961	0.735706
salicylurate	salicylurate	250	-0.184657	0.35801	-0.886357	0.517043	0.606472	0.735706
C58:8 TAG	C58_8_TAG	250	-0.196818	0.324748	-0.833325	0.439689	0.545039	0.735706
CMP	CMP	250	-0.200225	0.36527	-0.916154	0.515703	0.584171	0.735706
C22:6 CE	C22_6_CE	250	-0.160722	0.313006	-0.774214	0.45277	0.608083	0.735706
C22:1 SM	C22_1_SM	250	-0.173278	0.325537	-0.81133	0.464774	0.595016	0.735706
C18:2 SM	C18_2_SM	250	-0.177264	0.322474	-0.809312	0.454784	0.58303	0.735706
C54:5 TAG	C54_5_TAG	250	-0.188466	0.340524	-0.855893	0.47896	0.580457	0.735706
C48:5 TAG	C48_5_TAG	250	-0.19846	0.377507	-0.938374	0.541453	0.599637	0.735706
C56:6 TAG	C56_6_TAG	250	-0.154085	0.313927	-0.769381	0.461212	0.62399	0.745744
glycolithocholate	glycolithocholate	250	-0.175035	0.364665	-0.889777	0.539708	0.631678	0.745837
C48:1 TAG	C48_1_TAG	250	-0.150545	0.33618	-0.809457	0.508366	0.654687	0.763109
C32:0 DAG	C32_0_DAG	250	-0.144851	0.33082	-0.793257	0.503555	0.66188	0.763109
4-hydroxymandelate	4_hydroxymandelate	250	-0.147272	0.358608	-0.850143	0.555599	0.68167	0.772866
C18:0 MAG	C18_0_MAG	250	-0.147574	0.364726	-0.862438	0.56729	0.686116	0.772866
adenosine	adenosine	250	-0.134639	0.360639	-0.84149	0.572213	0.709225	0.783254
C18:0 SM	C18_0_SM	250	-0.119497	0.322516	-0.751628	0.512634	0.711322	0.783254
C20:5 CE	C20_5_CE	250	-0.109658	0.330168	-0.756787	0.537471	0.740079	0.797008
homogentisate	homogentisate	250	-0.121571	0.357962	-0.823175	0.580034	0.734436	0.797008
C36:4 PE	C36_4_PE	250	-0.107236	0.3604	-0.81362	0.599148	0.766303	0.816279
lactose	lactose	250	-0.0774998	0.363049	-0.789075	0.634076	0.83114	0.875825
C20:5 LPC	C20_5_LPC	250	-0.0483901	0.318683	-0.673008	0.576228	0.879436	0.916859
aconitate	aconitate	250	-0.042639	0.345557	-0.719932	0.634653	0.901899	0.93038
6-phosphogluconate	6_phosphogluconate	250	-0.0420035	0.389779	-0.80597	0.721963	0.91428	0.933327
fumarate/maleate	fumarate_maleate	250	0.0212599	0.341875	-0.648816	0.691335	0.950466	0.960264
C18:2 LPC	C18_2_LPC	250	0.0023155	0.3214	-0.627628	0.632259	0.994258	0.994258

## Sheet: All_results
metabolite	term	coef	stderr	t	pval	qval	abs_coef	t-test_significant	adjusted_coef
4-hydroxymandelate	Q('age_at_sample_date')	0.0132762	0.00551599	2.40687	0.016837	0.0550008	0.0132762
4-hydroxymandelate	Q('bmi')	-0.0115962	0.00671922	-1.72583	0.0856498	0.125279	0.0115962
4-hydroxymandelate	Q('epilepsy')	-0.147272	0.358608	-0.410678	0.68167	0.772866	0.147272
4-hydroxymandelate	Q('gender')	0.181341	0.126971	1.42821	0.154516	0.216322	0.181341
4-hydroxymandelate	Q('lipidemia')	0.0247421	0.151487	0.163329	0.870395	0.890695	0.0247421
4-hydroxymandelate	Q('treatment')	-0.446758	0.672902	-0.663928	0.507366	0.993432	0.446758
6-phosphogluconate	Q('age_at_sample_date')	0.0064609	0.00578661	1.11653	0.265383	0.39571	0.0064609
6-phosphogluconate	Q('bmi')	0.00760944	0.00696038	1.09325	0.275448	0.333258	0.00760944
6-phosphogluconate	Q('epilepsy')	-0.0420035	0.389779	-0.107762	0.91428	0.933327	0.0420035
6-phosphogluconate	Q('gender')	-0.122031	0.132798	-0.918923	0.359116	0.429187	0.122031
6-phosphogluconate	Q('lipidemia')	-0.191203	0.160114	-1.19416	0.233666	0.365225	0.191203
6-phosphogluconate	Q('treatment')	-0.386642	0.694677	-0.556578	0.578367	0.993432	0.386642
acetylcholine	Q('age_at_sample_date')	0.0158559	0.00485588	3.26529	0.001251	0.0102496	0.0158559
acetylcholine	Q('bmi')	-0.00433323	0.00591512	-0.732568	0.464528	0.535574	0.00433323
acetylcholine	Q('epilepsy')	0.738735	0.315693	2.34005	0.0200916	0.196897	0.738735
acetylcholine	Q('gender')	-0.848541	0.111776	-7.59142	6.7688e-13	6.63342e-11	0.848541
acetylcholine	Q('lipidemia')	-0.116279	0.133358	-0.87193	0.384107	0.5019	0.116279
acetylcholine	Q('treatment')	-0.165206	0.592375	-0.278888	0.780568	0.993432	0.165206
aconitate	Q('age_at_sample_date')	0.0252658	0.00531525	4.75345	3.4264e-06	4.79695e-05	0.0252658
aconitate	Q('bmi')	0.00888501	0.0064747	1.37227	0.171246	0.226786	0.00888501
aconitate	Q('epilepsy')	-0.042639	0.345557	-0.123392	0.901899	0.93038	0.042639
aconitate	Q('gender')	0.222152	0.122351	1.8157	0.0706486	0.109898	0.222152
aconitate	Q('lipidemia')	-0.0401613	0.145974	-0.275126	0.783453	0.856693	0.0401613
aconitate	Q('treatment')	-0.481585	0.648414	-0.742712	0.458373	0.993432	0.481585
adenosine	Q('age_at_sample_date')	0.00843401	0.00554723	1.5204	0.12971	0.23112	0.00843401
adenosine	Q('bmi')	-0.00486514	0.00675728	-0.719986	0.472226	0.538118	0.00486514
adenosine	Q('epilepsy')	-0.134639	0.360639	-0.373334	0.709225	0.783254	0.134639
adenosine	Q('gender')	-0.0887516	0.12769	-0.695053	0.487686	0.543105	0.0887516
adenosine	Q('lipidemia')	0.276199	0.152345	1.81299	0.0710673	0.183279	0.276199
adenosine	Q('treatment')	0.0348615	0.676713	0.0515159	0.958957	0.993432	0.0348615
ADMA	Q('age_at_sample_date')	0.0178466	0.00546716	3.26433	0.00125505	0.0102496	0.0178466
ADMA	Q('bmi')	0.00785662	0.00665974	1.17972	0.239266	0.300617	0.00785662
ADMA	Q('epilepsy')	-0.49179	0.355433	-1.38363	0.16774	0.54709	0.49179
ADMA	Q('gender')	-0.11039	0.125847	-0.877171	0.38126	0.450162	0.11039
ADMA	Q('lipidemia')	-0.0946709	0.150146	-0.630527	0.528942	0.647954	0.0946709
ADMA	Q('treatment')	0.651513	0.666945	0.976861	0.329609	0.993432	0.651513
alanine	Q('age_at_sample_date')	0.00711342	0.00540506	1.31607	0.189392	0.304269	0.00711342
alanine	Q('bmi')	0.0249534	0.00658409	3.78996	0.000190077	0.000454331	0.0249534
alanine	Q('epilepsy')	-0.309481	0.351396	-0.880719	0.37934	0.619589	0.309481
alanine	Q('gender')	-0.170577	0.124418	-1.37101	0.171638	0.232772	0.170577
alanine	Q('lipidemia')	-0.0536231	0.14844	-0.361244	0.718231	0.809041	0.0536231
alanine	Q('treatment')	-0.357335	0.659369	-0.541935	0.58836	0.993432	0.357335
alpha-hydroxybutyrate	Q('age_at_sample_date')	0.00432386	0.00531052	0.814206	0.416324	0.509997	0.00432386
alpha-hydroxybutyrate	Q('bmi')	0.0210916	0.00646894	3.26044	0.00127169	0.00259637	0.0210916
alpha-hydroxybutyrate	Q('epilepsy')	0.777579	0.34525	2.25222	0.0252016	0.205813	0.777579
alpha-hydroxybutyrate	Q('gender')	-0.41048	0.122242	-3.35794	0.000911428	0.004466	0.41048
alpha-hydroxybutyrate	Q('lipidemia')	0.150363	0.145844	1.03099	0.303571	0.425305	0.150363
alpha-hydroxybutyrate	Q('treatment')	-0.859502	0.647837	-1.32673	0.185845	0.993432	0.859502
betaine	Q('age_at_sample_date')	0.0141297	0.00511306	2.76346	0.0061571	0.0262346	0.0141297
betaine	Q('bmi')	-0.00857344	0.0062284	-1.37651	0.169932	0.226786	0.00857344
betaine	Q('epilepsy')	1.01384	0.332412	3.04994	0.00254241	0.0311445	1.01384
betaine	Q('gender')	-0.619627	0.117696	-5.26462	3.08953e-07	4.32534e-06	0.619627
betaine	Q('lipidemia')	-0.149638	0.140421	-1.06564	0.287645	0.425305	0.149638
betaine	Q('treatment')	-0.873499	0.623748	-1.4004	0.162668	0.993432	0.873499
C14:0 CE	Q('age_at_sample_date')	0.0126005	0.00549202	2.29432	0.0226255	0.0677577	0.0126005
C14:0 CE	Q('bmi')	-0.00228288	0.00669003	-0.341237	0.73322	0.749642	0.00228288
C14:0 CE	Q('epilepsy')	-0.450404	0.357049	-1.26146	0.208353	0.54709	0.450404
C14:0 CE	Q('gender')	0.290502	0.126419	2.29792	0.0224166	0.0414496	0.290502
C14:0 CE	Q('lipidemia')	0.0282493	0.150828	0.187294	0.851586	0.887824	0.0282493
C14:0 CE	Q('treatment')	-0.0934603	0.669978	-0.139498	0.889173	0.993432	0.0934603
C14:0 LPC	Q('age_at_sample_date')	0.00513245	0.00556923	0.921574	0.357665	0.45521	0.00513245
C14:0 LPC	Q('bmi')	0.0089027	0.00678407	1.31229	0.190659	0.249128	0.0089027
C14:0 LPC	Q('epilepsy')	-0.439756	0.362069	-1.21457	0.225711	0.54709	0.439756
C14:0 LPC	Q('gender')	0.03872	0.128197	0.302036	0.762883	0.786974	0.03872
C14:0 LPC	Q('lipidemia')	0.158987	0.152949	1.03948	0.299616	0.425305	0.158987
C14:0 LPC	Q('treatment')	0.214365	0.679396	0.315523	0.752635	0.993432	0.214365
C16 carnitine	Q('age_at_sample_date')	0.0100205	0.00537995	1.86256	0.0637314	0.152334	0.0100205
C16 carnitine	Q('bmi')	0.0133869	0.00655351	2.0427	0.0421613	0.0666421	0.0133869
C16 carnitine	Q('epilepsy')	0.772118	0.349763	2.20754	0.028211	0.212667	0.772118
C16 carnitine	Q('gender')	-0.287298	0.12384	-2.31992	0.0211747	0.0399062	0.287298
C16 carnitine	Q('lipidemia')	0.209934	0.147751	1.42087	0.156637	0.283042	0.209934
C16 carnitine	Q('treatment')	-0.532834	0.656306	-0.811867	0.417662	0.993432	0.532834
C16:0 CE	Q('age_at_sample_date')	0.0273592	0.00492788	5.55192	7.38545e-08	2.41258e-06	0.0273592
C16:0 CE	Q('bmi')	-0.00879009	0.00600282	-1.46433	0.144397	0.199309	0.00879009
C16:0 CE	Q('epilepsy')	-0.338552	0.320373	-1.05674	0.291678	0.54709	0.338552
C16:0 CE	Q('gender')	0.356476	0.113434	3.1426	0.00188255	0.00768707	0.356476
C16:0 CE	Q('lipidemia')	0.518231	0.135335	3.82924	0.000163623	0.00534502	0.518231
C16:0 CE	Q('treatment')	-0.12942	0.601157	-0.215285	0.829726	0.993432	0.12942
C16:1 MAG	Q('age_at_sample_date')	-0.000869162	0.00556805	-0.156098	0.876085	0.903751	0.000869162
C16:1 MAG	Q('bmi')	0.0111117	0.00678264	1.63826	0.102663	0.147955	0.0111117
C16:1 MAG	Q('epilepsy')	-0.580133	0.361993	-1.60261	0.110319	0.54709	0.580133
C16:1 MAG	Q('gender')	-0.0405798	0.12817	-0.31661	0.751811	0.783803	0.0405798
C16:1 MAG	Q('lipidemia')	-0.101558	0.152916	-0.664139	0.507231	0.640135	0.101558
C16:1 MAG	Q('treatment')	1.29184	0.679253	1.90186	0.0583724	0.993432	1.29184
C18 carnitine	Q('age_at_sample_date')	0.0114682	0.00500562	2.29106	0.0228164	0.0677577	0.0114682
C18 carnitine	Q('bmi')	-0.0290753	0.00609753	-4.76837	3.20242e-06	8.71771e-06	0.0290753
C18 carnitine	Q('epilepsy')	1.41306	0.325428	4.34215	2.07249e-05	0.00101552	1.41306
C18 carnitine	Q('gender')	-0.269198	0.115223	-2.33631	0.0202887	0.0397658	0.269198
C18 carnitine	Q('lipidemia')	0.340534	0.13747	2.47715	0.0139249	0.0682322	0.340534
C18 carnitine	Q('treatment')	-1.08475	0.610642	-1.77641	0.076916	0.993432	1.08475
C18:0 MAG	Q('age_at_sample_date')	-0.00152883	0.0056101	-0.272513	0.785459	0.836685	0.00152883
C18:0 MAG	Q('bmi')	0.00564683	0.00683387	0.826301	0.409444	0.477685	0.00564683
C18:0 MAG	Q('epilepsy')	-0.147574	0.364726	-0.404615	0.686116	0.772866	0.147574
C18:0 MAG	Q('gender')	0.139305	0.129138	1.07873	0.281776	0.360342	0.139305
C18:0 MAG	Q('lipidemia')	-0.155303	0.154071	-1.008	0.314459	0.432046	0.155303
C18:0 MAG	Q('treatment')	0.249387	0.684383	0.364397	0.715879	0.993432	0.249387
C18:0 SM	Q('age_at_sample_date')	0.0157468	0.00496084	3.17423	0.00169628	0.0124879	0.0157468
C18:0 SM	Q('bmi')	0.0288397	0.00604297	4.77243	3.14396e-06	8.71771e-06	0.0288397
C18:0 SM	Q('epilepsy')	-0.119497	0.322516	-0.370514	0.711322	0.783254	0.119497
C18:0 SM	Q('gender')	0.438697	0.114192	3.84173	0.000155966	0.00138952	0.438697
C18:0 SM	Q('lipidemia')	0.403066	0.13624	2.9585	0.00339666	0.041021	0.403066
C18:0 SM	Q('treatment')	-0.0734646	0.605178	-0.121393	0.90348	0.993432	0.0734646
C18:1 carnitine	Q('age_at_sample_date')	0.0145095	0.00531498	2.72993	0.00679842	0.0274017	0.0145095
C18:1 carnitine	Q('bmi')	-0.00293054	0.00647437	-0.452637	0.651214	0.686225	0.00293054
C18:1 carnitine	Q('epilepsy')	1.32327	0.34554	3.82957	0.000163414	0.00266909	1.32327
C18:1 carnitine	Q('gender')	-0.121584	0.122344	-0.993787	0.321315	0.393611	0.121584
C18:1 carnitine	Q('lipidemia')	0.236787	0.145966	1.6222	0.106057	0.230968	0.236787
C18:1 carnitine	Q('treatment')	-1.14149	0.648381	-1.76052	0.0795777	0.993432	1.14149
C18:2 carnitine	Q('age_at_sample_date')	0.00469325	0.00537559	0.873066	0.383489	0.48182	0.00469325
C18:2 carnitine	Q('bmi')	0.000304916	0.0065482	0.0465648	0.962898	0.962898	0.000304916
C18:2 carnitine	Q('epilepsy')	1.09668	0.34948	3.13804	0.00191091	0.0267527	1.09668
C18:2 carnitine	Q('gender')	-0.312308	0.12374	-2.52392	0.0122439	0.0279047	0.312308
C18:2 carnitine	Q('lipidemia')	0.302064	0.147631	2.04608	0.0418252	0.12809	0.302064
C18:2 carnitine	Q('treatment')	-0.897817	0.655775	-1.36909	0.172234	0.993432	0.897817
C18:2 LPC	Q('age_at_sample_date')	-0.00884733	0.00494366	-1.78963	0.0747585	0.169445	0.00884733
C18:2 LPC	Q('bmi')	-0.0464894	0.00602205	-7.71985	3.02576e-13	3.29472e-12	0.0464894
C18:2 LPC	Q('epilepsy')	0.0023155	0.3214	0.00720442	0.994258	0.994258	0.0023155
C18:2 LPC	Q('gender')	-0.219038	0.113797	-1.92482	0.0554197	0.0964273	0.219038
C18:2 LPC	Q('lipidemia')	0.139913	0.135769	1.03052	0.303789	0.425305	0.139913
C18:2 LPC	Q('treatment')	0.772192	0.603083	1.28041	0.201623	0.993432	0.772192
C18:2 SM	Q('age_at_sample_date')	0.00811318	0.00496019	1.63566	0.103205	0.20641	0.00811318
C18:2 SM	Q('bmi')	0.0173312	0.00604218	2.86836	0.00448873	0.00879792	0.0173312
C18:2 SM	Q('epilepsy')	-0.177264	0.322474	-0.5497	0.58303	0.735706	0.177264
C18:2 SM	Q('gender')	0.827261	0.114177	7.24541	5.69113e-12	2.78865e-10	0.827261
C18:2 SM	Q('lipidemia')	0.22128	0.136222	1.6244	0.105587	0.230968	0.22128
C18:2 SM	Q('treatment')	0.398826	0.605099	0.659108	0.51045	0.993432	0.398826
C18:3 CE	Q('age_at_sample_date')	0.0114795	0.0054154	2.11979	0.0350375	0.0918759	0.0114795
C18:3 CE	Q('bmi')	0.0154557	0.0065967	2.34295	0.0199396	0.0336911	0.0154557
C18:3 CE	Q('epilepsy')	-0.549295	0.352068	-1.56019	0.120016	0.54709	0.549295
C18:3 CE	Q('gender')	0.121993	0.124656	0.978642	0.32873	0.397723	0.121993
C18:3 CE	Q('lipidemia')	0.21884	0.148724	1.47145	0.142463	0.268488	0.21884
C18:3 CE	Q('treatment')	0.187655	0.660631	0.284055	0.77661	0.993432	0.187655
C20 carnitine	Q('age_at_sample_date')	0.0211003	0.00474066	4.45093	1.30329e-05	0.000141914	0.0211003
C20 carnitine	Q('bmi')	-0.0386091	0.00577477	-6.68582	1.56236e-10	1.02074e-09	0.0386091
C20 carnitine	Q('epilepsy')	1.19053	0.308202	3.86282	0.000143811	0.00266909	1.19053
C20 carnitine	Q('gender')	-0.200827	0.109124	-1.84035	0.0669357	0.107676	0.200827
C20 carnitine	Q('lipidemia')	0.370381	0.130194	2.84485	0.00482205	0.041021	0.370381
C20 carnitine	Q('treatment')	-0.896267	0.578319	-1.54978	0.122496	0.993432	0.896267
C20:4 LPE	Q('age_at_sample_date')	0.000467475	0.00537137	0.0870308	0.930719	0.950109	0.000467475
C20:4 LPE	Q('bmi')	-0.0298751	0.00656347	-4.55173	8.44341e-06	2.23636e-05	0.0298751
C20:4 LPE	Q('epilepsy')	0.269171	0.372237	0.723118	0.470309	0.682455	0.269171
C20:4 LPE	Q('gender')	-0.172443	0.123885	-1.39196	0.165219	0.228049	0.172443
C20:4 LPE	Q('lipidemia')	0.161595	0.147809	1.09327	0.275367	0.421656	0.161595
C20:4 LPE	Q('treatment')	0.114614	0.667878	0.171609	0.863889	0.993432	0.114614
C20:5 CE	Q('age_at_sample_date')	0.0267613	0.00507854	5.26949	3.01691e-07	5.91314e-06	0.0267613
C20:5 CE	Q('bmi')	0.0238127	0.00618635	3.84923	0.000151538	0.000371268	0.0238127
C20:5 CE	Q('epilepsy')	-0.109658	0.330168	-0.332128	0.740079	0.797008	0.109658
C20:5 CE	Q('gender')	0.0956695	0.116902	0.818377	0.413944	0.477253	0.0956695
C20:5 CE	Q('lipidemia')	0.137777	0.139473	0.987842	0.324213	0.435244	0.137777
C20:5 CE	Q('treatment')	-0.305329	0.619537	-0.492834	0.622575	0.993432	0.305329
C20:5 LPC	Q('age_at_sample_date')	-0.0123599	0.00490187	-2.52147	0.0123272	0.0431452	0.0123599
C20:5 LPC	Q('bmi')	-0.0454189	0.00597115	-7.60639	6.16478e-13	6.04149e-12	0.0454189
C20:5 LPC	Q('epilepsy')	-0.0483901	0.318683	-0.151844	0.879436	0.916859	0.0483901
C20:5 LPC	Q('gender')	-0.291236	0.112835	-2.58108	0.0104367	0.0245726	0.291236
C20:5 LPC	Q('lipidemia')	0.202555	0.134621	1.50463	0.133717	0.264217	0.202555
C20:5 LPC	Q('treatment')	0.900191	0.597985	1.50537	0.133527	0.993432	0.900191
C22:0 Ceramide (d18:1)	Q('age_at_sample_date')	0.00258006	0.00531199	0.485704	0.627614	0.715189	0.00258006
C22:0 Ceramide (d18:1)	Q('bmi')	0.0180814	0.00647072	2.79434	0.0056154	0.0107904	0.0180814
C22:0 Ceramide (d18:1)	Q('epilepsy')	-0.512665	0.345345	-1.4845	0.138972	0.54709	0.512665
C22:0 Ceramide (d18:1)	Q('gender')	-0.166954	0.122275	-1.3654	0.173391	0.232772	0.166954
C22:0 Ceramide (d18:1)	Q('lipidemia')	0.566791	0.145884	3.88522	0.000131884	0.00534502	0.566791
C22:0 Ceramide (d18:1)	Q('treatment')	0.693618	0.648016	1.07037	0.285514	0.993432	0.693618
C22:1 SM	Q('age_at_sample_date')	0.0148774	0.0050073	2.97114	0.00326459	0.0159965	0.0148774
C22:1 SM	Q('bmi')	0.0132077	0.00609957	2.16534	0.0313351	0.0511806	0.0132077
C22:1 SM	Q('epilepsy')	-0.173278	0.325537	-0.532283	0.595016	0.735706	0.173278
C22:1 SM	Q('gender')	0.699321	0.115262	6.06724	4.95602e-09	9.7138e-08	0.699321
C22:1 SM	Q('lipidemia')	0.345042	0.137516	2.5091	0.0127559	0.0662245	0.345042
C22:1 SM	Q('treatment')	0.124971	0.610846	0.204587	0.838066	0.993432	0.124971
C22:6 CE	Q('age_at_sample_date')	0.0344545	0.00481456	7.15633	9.75067e-12	9.55566e-10	0.0344545
C22:6 CE	Q('bmi')	0.00836173	0.00586478	1.42575	0.155223	0.211276	0.00836173
C22:6 CE	Q('epilepsy')	-0.160722	0.313006	-0.513478	0.608083	0.735706	0.160722
C22:6 CE	Q('gender')	0.411459	0.110825	3.71269	0.000254342	0.00190722	0.411459
C22:6 CE	Q('lipidemia')	0.298063	0.132223	2.25425	0.025072	0.0910022	0.298063
C22:6 CE	Q('treatment')	-0.209069	0.587334	-0.355962	0.722178	0.993432	0.209069
C24:0 Ceramide (d18:1)	Q('age_at_sample_date')	0.00663521	0.00537063	1.23546	0.217851	0.33888	0.00663521
C24:0 Ceramide (d18:1)	Q('bmi')	0.0104247	0.00654215	1.59347	0.112354	0.159575	0.0104247
C24:0 Ceramide (d18:1)	Q('epilepsy')	-0.638769	0.349157	-1.82946	0.0685561	0.395206	0.638769
C24:0 Ceramide (d18:1)	Q('gender')	-0.19887	0.123625	-1.60865	0.108991	0.15942	0.19887
C24:0 Ceramide (d18:1)	Q('lipidemia')	0.488129	0.147494	3.30947	0.00107657	0.0211007	0.488129
C24:0 Ceramide (d18:1)	Q('treatment')	0.677033	0.655169	1.03337	0.302458	0.993432	0.677033
C24:1 Ceramide (d18:1)	Q('age_at_sample_date')	0.0159768	0.00512371	3.11821	0.00203884	0.0124879	0.0159768
C24:1 Ceramide (d18:1)	Q('bmi')	0.0117908	0.00624138	1.88913	0.0600645	0.0919738	0.0117908
C24:1 Ceramide (d18:1)	Q('epilepsy')	-0.672898	0.333105	-2.02008	0.0444725	0.291739	0.672898
C24:1 Ceramide (d18:1)	Q('gender')	-0.143304	0.117941	-1.21505	0.225527	0.298671	0.143304
C24:1 Ceramide (d18:1)	Q('lipidemia')	0.603937	0.140713	4.29197	2.55938e-05	0.00250819	0.603937
C24:1 Ceramide (d18:1)	Q('treatment')	0.951164	0.625047	1.52175	0.129373	0.993432	0.951164
C26 carnitine	Q('age_at_sample_date')	0.0155331	0.00504244	3.08047	0.00230453	0.013285	0.0155331
C26 carnitine	Q('bmi')	-0.00381279	0.00614237	-0.620735	0.535355	0.596191	0.00381279
C26 carnitine	Q('epilepsy')	1.43644	0.327821	4.38179	1.75198e-05	0.00101552	1.43644
C26 carnitine	Q('gender')	-0.429114	0.116071	-3.697	0.000269675	0.00190722	0.429114
C26 carnitine	Q('lipidemia')	0.353573	0.138481	2.55322	0.0112854	0.0650568	0.353573
C26 carnitine	Q('treatment')	-1.54386	0.615133	-2.50979	0.0127315	0.634642	1.54386
C3 carnitine	Q('age_at_sample_date')	0.00137731	0.0048694	0.282849	0.777533	0.836685	0.00137731
C3 carnitine	Q('bmi')	0.0380967	0.00593159	6.42268	6.98785e-10	3.80449e-09	0.0380967
C3 carnitine	Q('epilepsy')	0.403755	0.316572	1.2754	0.203386	0.54709	0.403755
C3 carnitine	Q('gender')	-0.68795	0.112088	-6.13761	3.38316e-09	8.28873e-08	0.68795
C3 carnitine	Q('lipidemia')	0.101121	0.133729	0.75616	0.450286	0.580631	0.101121
C3 carnitine	Q('treatment')	0.312219	0.594024	0.5256	0.599645	0.993432	0.312219
C32:0 DAG	Q('age_at_sample_date')	-0.00522664	0.00508856	-1.02714	0.305378	0.419296	0.00522664
C32:0 DAG	Q('bmi')	0.0402034	0.00619856	6.48593	4.89261e-10	2.82045e-09	0.0402034
C32:0 DAG	Q('epilepsy')	-0.144851	0.33082	-0.437855	0.66188	0.763109	0.144851
C32:0 DAG	Q('gender')	-0.409345	0.117132	-3.49472	0.000563853	0.00324894	0.409345
C32:0 DAG	Q('lipidemia')	0.173123	0.139748	1.23882	0.216606	0.359787	0.173123
C32:0 DAG	Q('treatment')	-0.120409	0.620759	-0.19397	0.846361	0.993432	0.120409
C32:1 DAG	Q('age_at_sample_date')	-0.00526269	0.00524458	-1.00345	0.316684	0.419392	0.00526269
C32:1 DAG	Q('bmi')	0.038946	0.00632877	6.15381	3.27159e-09	1.60308e-08	0.038946
C32:1 DAG	Q('epilepsy')	-0.274495	0.353345	-0.776845	0.438038	0.670746	0.274495
C32:1 DAG	Q('gender')	-0.418926	0.119104	-3.51731	0.000523931	0.00320908	0.418926
C32:1 DAG	Q('lipidemia')	0.252698	0.144577	1.74785	0.0818081	0.195541	0.252698
C32:1 DAG	Q('treatment')	-0.0944338	0.632112	-0.149394	0.881372	0.993432	0.0944338
C32:2 PC	Q('age_at_sample_date')	-0.00133014	0.00546419	-0.243428	0.807879	0.851313	0.00133014
C32:2 PC	Q('bmi')	0.0130289	0.00665613	1.95743	0.051442	0.080021	0.0130289
C32:2 PC	Q('epilepsy')	-0.401202	0.35524	-1.12938	0.25985	0.54709	0.401202
C32:2 PC	Q('gender')	0.324243	0.125779	2.57788	0.0105311	0.0245726	0.324243
C32:2 PC	Q('lipidemia')	0.240083	0.150064	1.59987	0.110927	0.236323	0.240083
C32:2 PC	Q('treatment')	0.192121	0.666583	0.288217	0.773426	0.993432	0.192121
C34:2 DAG	Q('age_at_sample_date')	-0.00664487	0.00479346	-1.38624	0.166945	0.277299	0.00664487
C34:2 DAG	Q('bmi')	0.051113	0.00583908	8.75361	3.55274e-16	1.74084e-14	0.051113
C34:2 DAG	Q('epilepsy')	-0.280711	0.311634	-0.90077	0.368603	0.612255	0.280711
C34:2 DAG	Q('gender')	-0.307103	0.110339	-2.78326	0.00580465	0.0172381	0.307103
C34:2 DAG	Q('lipidemia')	0.33787	0.131644	2.56655	0.0108719	0.0650568	0.33787
C34:2 DAG	Q('treatment')	0.0477171	0.584759	0.0816013	0.935031	0.993432	0.0477171
C34:4 PC	Q('age_at_sample_date')	0.000249855	0.00540523	0.0462246	0.963169	0.973099	0.000249855
C34:4 PC	Q('bmi')	0.0224579	0.00658431	3.41082	0.000758327	0.00158119	0.0224579
C34:4 PC	Q('epilepsy')	-0.396554	0.351407	-1.12848	0.260232	0.54709	0.396554
C34:4 PC	Q('gender')	0.129719	0.124422	1.04257	0.298183	0.37464	0.129719
C34:4 PC	Q('lipidemia')	0.299653	0.148445	2.01861	0.0446261	0.132526	0.299653
C34:4 PC	Q('treatment')	-0.138837	0.659391	-0.210553	0.833413	0.993432	0.138837
C36:0 PC	Q('age_at_sample_date')	0.0165246	0.00529778	3.11915	0.00203262	0.0124879	0.0165246
C36:0 PC	Q('bmi')	-0.0069108	0.00645342	-1.07087	0.285288	0.340954	0.0069108
C36:0 PC	Q('epilepsy')	0.890092	0.344422	2.58431	0.010342	0.112613	0.890092
C36:0 PC	Q('gender')	0.0662667	0.121948	0.543399	0.587353	0.632534	0.0662667
C36:0 PC	Q('lipidemia')	0.411949	0.145494	2.83138	0.00502298	0.041021	0.411949
C36:0 PC	Q('treatment')	-0.761938	0.646283	-1.17896	0.239569	0.993432	0.761938
C36:4 DAG	Q('age_at_sample_date')	-0.0121148	0.00506474	-2.39199	0.0175277	0.0554101	0.0121148
C36:4 DAG	Q('bmi')	0.0402921	0.00618157	6.5181	4.15855e-10	2.54711e-09	0.0402921
C36:4 DAG	Q('epilepsy')	-0.231657	0.32785	-0.706594	0.480504	0.682455	0.231657
C36:4 DAG	Q('gender')	-0.17488	0.11665	-1.49919	0.135138	0.191935	0.17488
C36:4 DAG	Q('lipidemia')	0.506246	0.138866	3.64558	0.000327096	0.00801386	0.506246
C36:4 DAG	Q('treatment')	0.0969494	0.615058	0.157627	0.874884	0.993432	0.0969494
C36:4 PC-B	Q('age_at_sample_date')	0.00440515	0.00533972	0.824977	0.410194	0.508848	0.00440515
C36:4 PC-B	Q('bmi')	0.024511	0.00650451	3.76831	0.000206336	0.00048145	0.024511
C36:4 PC-B	Q('epilepsy')	-0.275038	0.347148	-0.792277	0.428972	0.66729	0.275038
C36:4 PC-B	Q('gender')	0.0414621	0.122914	0.337326	0.736162	0.775741	0.0414621
C36:4 PC-B	Q('lipidemia')	0.367601	0.146646	2.50673	0.0128394	0.0662245	0.367601
C36:4 PC-B	Q('treatment')	-0.307123	0.651399	-0.471483	0.637719	0.993432	0.307123
C36:4 PE	Q('age_at_sample_date')	0.00637456	0.00554356	1.1499	0.251314	0.384824	0.00637456
C36:4 PE	Q('bmi')	0.00229422	0.00675281	0.339743	0.734343	0.749642	0.00229422
C36:4 PE	Q('epilepsy')	-0.107236	0.3604	-0.297547	0.766303	0.816279	0.107236
C36:4 PE	Q('gender')	0.222355	0.127606	1.74251	0.082684	0.12661	0.222355
C36:4 PE	Q('lipidemia')	0.200052	0.152244	1.31403	0.190076	0.326798	0.200052
C36:4 PE	Q('treatment')	-0.516523	0.676265	-0.763787	0.445735	0.993432	0.516523
C38:6 PC	Q('age_at_sample_date')	0.0259128	0.00503837	5.14309	5.56558e-07	9.09044e-06	0.0259128
C38:6 PC	Q('bmi')	0.0168403	0.00613742	2.74387	0.0065247	0.0120645	0.0168403
C38:6 PC	Q('epilepsy')	-0.221951	0.327557	-0.677594	0.498674	0.68831	0.221951
C38:6 PC	Q('gender')	0.290499	0.115977	2.5048	0.012908	0.0287496	0.290499
C38:6 PC	Q('lipidemia')	0.29732	0.13837	2.14874	0.0326437	0.110313	0.29732
C38:6 PC	Q('treatment')	-0.368917	0.614637	-0.600219	0.54892	0.993432	0.368917
C38:6 PE	Q('age_at_sample_date')	0.0154453	0.00530574	2.91106	0.00393675	0.0183715	0.0154453
C38:6 PE	Q('bmi')	0.0115263	0.00646311	1.7834	0.0757696	0.112506	0.0115263
C38:6 PE	Q('epilepsy')	-0.182138	0.344939	-0.528029	0.597961	0.735706	0.182138
C38:6 PE	Q('gender')	0.42487	0.122131	3.47879	0.000596744	0.00324894	0.42487
C38:6 PE	Q('lipidemia')	0.189639	0.145712	1.30146	0.194332	0.328354	0.189639
C38:6 PE	Q('treatment')	-0.378561	0.647253	-0.584874	0.559175	0.993432	0.378561
C40:10 PC	Q('age_at_sample_date')	0.0166685	0.00529538	3.14775	0.00185363	0.0124879	0.0166685
C40:10 PC	Q('bmi')	0.00570512	0.00645599	0.883695	0.377745	0.446013	0.00570512
C40:10 PC	Q('epilepsy')	-0.43366	0.343781	-1.26144	0.208375	0.54709	0.43366
C40:10 PC	Q('gender')	0.336117	0.122459	2.74473	0.00651392	0.018239	0.336117
C40:10 PC	Q('lipidemia')	0.331283	0.145243	2.28088	0.0234326	0.0910022	0.331283
C40:10 PC	Q('treatment')	-0.164614	0.644772	-0.255306	0.798705	0.993432	0.164614
C40:6 PC	Q('age_at_sample_date')	0.0278391	0.00487235	5.71369	3.22105e-08	1.57832e-06	0.0278391
C40:6 PC	Q('bmi')	0.0296443	0.00593518	4.99469	1.12622e-06	3.34454e-06	0.0296443
C40:6 PC	Q('epilepsy')	-0.219608	0.316763	-0.693289	0.48879	0.684307	0.219608
C40:6 PC	Q('gender')	0.243301	0.112155	2.16932	0.031028	0.05631	0.243301
C40:6 PC	Q('lipidemia')	0.218567	0.13381	1.63341	0.103678	0.230968	0.218567
C40:6 PC	Q('treatment')	-0.00976266	0.594383	-0.0164249	0.986909	0.993432	0.00976266
C40:6 PE	Q('age_at_sample_date')	0.0138006	0.00507291	2.72046	0.00699022	0.0274017	0.0138006	AD-C_stat_sign	0.538225
C54:7 TAG	Q('age_at_sample_date')	0.00650539	0.00493312	1.31872	0.188505	0.304269	0.00650539	AD-C_stat_sign	0.25371
C54:8 TAG	Q('age_at_sample_date')	0.00814952	0.00510235	1.59721	0.111519	0.21017	0.00814952	AD-C_stat_sign	0.317831
C56:10 TAG	Q('age_at_sample_date')	0.00957992	0.00664079	1.44259	0.150977	0.255099	0.00957992	AD-C_stat_sign	0.373617
C56:8 TAG	Q('age_at_sample_date')	0.0092182	0.00484174	1.9039	0.0581044	0.142356	0.0092182	AD-C_stat_sign	0.35951
C56:9 TAG	Q('age_at_sample_date')	0.00819395	0.00506683	1.61717	0.107138	0.208708	0.00819395	AD-C_stat_sign	0.319564
C40:9 PC	Q('age_at_sample_date')	0.0270002	0.00503668	5.36071	1.92618e-07	4.71914e-06	0.0270002
C40:9 PC	Q('bmi')	0.0158373	0.00613536	2.58132	0.0104294	0.0189275	0.0158373
C40:9 PC	Q('epilepsy')	-0.266163	0.327447	-0.812844	0.417103	0.659292	0.266163
C40:9 PC	Q('gender')	0.308936	0.115938	2.66466	0.00822268	0.0212059	0.308936
C40:9 PC	Q('lipidemia')	0.242914	0.138323	1.75613	0.0803255	0.195541	0.242914
C40:9 PC	Q('treatment')	-0.431459	0.61443	-0.702209	0.483221	0.993432	0.431459
C48:1 TAG	Q('age_at_sample_date')	-0.00222452	0.00517101	-0.430192	0.667437	0.751826	0.00222452
C48:1 TAG	Q('bmi')	0.0379737	0.00629899	6.02854	6.10631e-09	2.72008e-08	0.0379737
C48:1 TAG	Q('epilepsy')	-0.150545	0.33618	-0.447813	0.654687	0.763109	0.150545
C48:1 TAG	Q('gender')	-0.356596	0.11903	-2.99584	0.00302016	0.0105706	0.356596
C48:1 TAG	Q('lipidemia')	0.0880967	0.142012	0.620346	0.535612	0.648024	0.0880967
C48:1 TAG	Q('treatment')	-0.221197	0.630817	-0.350652	0.726153	0.993432	0.221197
C48:2 TAG	Q('age_at_sample_date')	-0.00275537	0.00515037	-0.534984	0.59315	0.692008	0.00275537
C48:2 TAG	Q('bmi')	0.0384856	0.00627385	6.13428	3.44506e-09	1.60769e-08	0.0384856
C48:2 TAG	Q('epilepsy')	-0.241044	0.334838	-0.719883	0.472289	0.682455	0.241044
C48:2 TAG	Q('gender')	-0.34201	0.118555	-2.88482	0.00426815	0.0130712	0.34201
C48:2 TAG	Q('lipidemia')	0.168472	0.141446	1.19107	0.234787	0.365225	0.168472
C48:2 TAG	Q('treatment')	-0.139243	0.6283	-0.221619	0.824797	0.993432	0.139243
C48:5 TAG	Q('age_at_sample_date')	-0.00232481	0.00591847	-0.392806	0.694858	0.773819	0.00232481
C48:5 TAG	Q('bmi')	0.0199953	0.00722798	2.76637	0.00616899	0.0116262	0.0199953
C48:5 TAG	Q('epilepsy')	-0.19846	0.377507	-0.525713	0.599637	0.735706	0.19846
C48:5 TAG	Q('gender')	-0.425684	0.132941	-3.20206	0.00157438	0.00670821	0.425684
C48:5 TAG	Q('lipidemia')	0.104532	0.158203	0.660742	0.509495	0.640135	0.104532
C48:5 TAG	Q('treatment')	-0.333543	0.674574	-0.49445	0.621501	0.993432	0.333543
C5:1 carnitine	Q('age_at_sample_date')	0.00778358	0.00525143	1.48218	0.139587	0.244278	0.00778358
C5:1 carnitine	Q('bmi')	0.00399478	0.00639696	0.624481	0.532898	0.596191	0.00399478
C5:1 carnitine	Q('epilepsy')	0.68908	0.341408	2.01835	0.044654	0.291739	0.68908
C5:1 carnitine	Q('gender')	-0.632568	0.120881	-5.23296	3.60504e-07	4.41617e-06	0.632568
C5:1 carnitine	Q('lipidemia')	-0.0231663	0.144221	-0.160631	0.872518	0.890695	0.0231663
C5:1 carnitine	Q('treatment')	-0.672241	0.640628	-1.04935	0.295061	0.993432	0.672241
C50:2 TAG	Q('age_at_sample_date')	-0.00465964	0.00490814	-0.94937	0.343376	0.448678	0.00465964
C50:2 TAG	Q('bmi')	0.0483159	0.00597878	8.08123	3.01393e-14	4.92275e-13	0.0483159
C50:2 TAG	Q('epilepsy')	-0.231331	0.31909	-0.72497	0.469168	0.682455	0.231331
C50:2 TAG	Q('gender')	-0.332334	0.112979	-2.94155	0.0035813	0.0116989	0.332334
C50:2 TAG	Q('lipidemia')	0.206912	0.134793	1.53503	0.126077	0.262294	0.206912
C50:2 TAG	Q('treatment')	-0.103035	0.59875	-0.172084	0.863515	0.993432	0.103035
C50:3 TAG	Q('age_at_sample_date')	-0.00781408	0.00485232	-1.61038	0.108613	0.208708	0.00781408
C50:3 TAG	Q('bmi')	0.0498549	0.00591079	8.43456	2.99025e-15	9.76814e-14	0.0498549
C50:3 TAG	Q('epilepsy')	-0.346408	0.315461	-1.0981	0.273247	0.54709	0.346408
C50:3 TAG	Q('gender')	-0.270674	0.111694	-2.42335	0.0161096	0.0335902	0.270674
C50:3 TAG	Q('lipidemia')	0.30403	0.13326	2.28148	0.0233861	0.0910022	0.30403
C50:3 TAG	Q('treatment')	0.0221096	0.59194	0.0373511	0.970236	0.993432	0.0221096
C50:4 TAG	Q('age_at_sample_date')	-0.00509952	0.00499241	-1.02146	0.308054	0.419296	0.00509952
C50:4 TAG	Q('bmi')	0.0441188	0.00608143	7.25468	5.37992e-12	4.05563e-11	0.0441188
C50:4 TAG	Q('epilepsy')	-0.373098	0.324568	-1.14952	0.251471	0.54709	0.373098
C50:4 TAG	Q('gender')	-0.304529	0.114919	-2.64994	0.00857898	0.0215574	0.304529
C50:4 TAG	Q('lipidemia')	0.305808	0.137107	2.23042	0.026633	0.0932154	0.305808
C50:4 TAG	Q('treatment')	0.0461841	0.60903	0.0758322	0.939615	0.993432	0.0461841
C50:5 TAG	Q('age_at_sample_date')	0.000100524	0.00517926	0.0194089	0.984531	0.984531	0.000100524
C50:5 TAG	Q('bmi')	0.0357902	0.00630904	5.67285	3.97816e-08	1.62442e-07	0.0357902
C50:5 TAG	Q('epilepsy')	-0.357371	0.336716	-1.06134	0.289588	0.54709	0.357371
C50:5 TAG	Q('gender')	-0.344316	0.11922	-2.88807	0.00422573	0.0130712	0.344316
C50:5 TAG	Q('lipidemia')	0.216965	0.142239	1.52536	0.128471	0.262294	0.216965
C50:5 TAG	Q('treatment')	0.0929544	0.631824	0.147121	0.883159	0.993432	0.0929544
C50:6 TAG	Q('age_at_sample_date')	0.00591216	0.00555095	1.06507	0.287975	0.416303	0.00591216
C50:6 TAG	Q('bmi')	0.0235914	0.00668355	3.52977	0.000503468	0.00112136	0.0235914
C50:6 TAG	Q('epilepsy')	-0.310138	0.369129	-0.840189	0.401687	0.645332	0.310138
C50:6 TAG	Q('gender')	-0.407283	0.125804	-3.23745	0.00138635	0.00646965	0.407283
C50:6 TAG	Q('lipidemia')	0.184066	0.152937	1.20354	0.230021	0.365225	0.184066
C50:6 TAG	Q('treatment')	-0.142479	0.660021	-0.215871	0.829282	0.993432	0.142479
C52:4 TAG	Q('age_at_sample_date')	-0.0107822	0.00488705	-2.20629	0.0283001	0.0815709	0.0107822
C52:4 TAG	Q('bmi')	0.0483875	0.00595309	8.12813	2.22478e-14	4.36057e-13	0.0483875
C52:4 TAG	Q('epilepsy')	-0.319397	0.317719	-1.00528	0.315762	0.552583	0.319397
C52:4 TAG	Q('gender')	-0.192621	0.112494	-1.71228	0.0881204	0.132479	0.192621
C52:4 TAG	Q('lipidemia')	0.384089	0.134214	2.86176	0.00458014	0.041021	0.384089
C52:4 TAG	Q('treatment')	0.18709	0.596177	0.313817	0.75393	0.993432	0.18709
C52:5 TAG	Q('age_at_sample_date')	-0.00542435	0.00487046	-1.11372	0.266499	0.39571	0.00542435
C52:5 TAG	Q('bmi')	0.04777	0.00593289	8.05173	3.64643e-14	5.105e-13	0.04777
C52:5 TAG	Q('epilepsy')	-0.413098	0.316641	-1.30463	0.193254	0.54709	0.413098
C52:5 TAG	Q('gender')	-0.260491	0.112112	-2.32349	0.0209787	0.0399062	0.260491
C52:5 TAG	Q('lipidemia')	0.388443	0.133758	2.90406	0.00402272	0.041021	0.388443
C52:5 TAG	Q('treatment')	0.109267	0.594154	0.183903	0.854243	0.993432	0.109267
C52:6 TAG	Q('age_at_sample_date')	0.00402395	0.00506067	0.795141	0.427307	0.516989	0.00402395
C52:6 TAG	Q('bmi')	0.037971	0.00616458	6.15954	3.0017e-09	1.54824e-08	0.037971
C52:6 TAG	Q('epilepsy')	-0.433783	0.329006	-1.31846	0.18859	0.54709	0.433783
C52:6 TAG	Q('gender')	-0.357919	0.11649	-3.07252	0.00236441	0.00891202	0.357919
C52:6 TAG	Q('lipidemia')	0.293393	0.138982	2.11101	0.0357928	0.113151	0.293393
C52:6 TAG	Q('treatment')	0.173505	0.617357	0.281044	0.778915	0.993432	0.173505
C52:7 TAG	Q('age_at_sample_date')	0.00872479	0.00522739	1.66905	0.0964105	0.201026	0.00872479
C52:7 TAG	Q('bmi')	0.0306007	0.00632897	4.83502	2.37899e-06	6.85709e-06	0.0306007
C52:7 TAG	Q('epilepsy')	-0.383705	0.359112	-1.06848	0.286376	0.54709	0.383705
C52:7 TAG	Q('gender')	-0.363189	0.119437	-3.04085	0.00262082	0.00951262	0.363189
C52:7 TAG	Q('lipidemia')	0.246884	0.143918	1.71545	0.0875534	0.204291	0.246884
C52:7 TAG	Q('treatment')	0.0668945	0.643017	0.104032	0.917231	0.993432	0.0668945
C54:5 TAG	Q('age_at_sample_date')	-0.00763975	0.00523782	-1.45857	0.145974	0.250973	0.00763975
C54:5 TAG	Q('bmi')	0.033407	0.00638038	5.2359	3.55385e-07	1.12348e-06	0.033407
C54:5 TAG	Q('epilepsy')	-0.188466	0.340524	-0.55346	0.580457	0.735706	0.188466
C54:5 TAG	Q('gender')	-0.298508	0.120568	-2.47584	0.0139747	0.0304338	0.298508
C54:5 TAG	Q('lipidemia')	0.324594	0.143847	2.25651	0.0249277	0.0910022	0.324594
C54:5 TAG	Q('treatment')	0.00768008	0.638968	0.0120195	0.99042	0.993432	0.00768008
C54:6 TAG	Q('age_at_sample_date')	0.0051959	0.00491487	1.05718	0.291479	0.416303	0.0051959
C54:6 TAG	Q('bmi')	0.0435286	0.00598698	7.27055	4.88519e-12	3.98957e-11	0.0435286
C54:6 TAG	Q('epilepsy')	-0.402007	0.319527	-1.25813	0.209553	0.54709	0.402007
C54:6 TAG	Q('gender')	-0.417946	0.113134	-3.69425	0.00027246	0.00190722	0.417946
C54:6 TAG	Q('lipidemia')	0.202523	0.134978	1.50042	0.134804	0.264217	0.202523
C54:6 TAG	Q('treatment')	0.0364788	0.59957	0.0608415	0.951535	0.993432	0.0364788
C58:10 TAG	Q('age_at_sample_date')	0.0133864	0.0050309	2.66084	0.00831386	0.0301762	0.0133864	AD-C_stat_sign	0.52207
C58:11 TAG	Q('age_at_sample_date')	0.0100563	0.00568726	1.76821	0.0784123	0.170765	0.0100563	AD-C_stat_sign	0.392194
C60:12 TAG	Q('age_at_sample_date')	0.0126877	0.00527082	2.40717	0.0168235	0.0550008	0.0126877	AD-C_stat_sign	0.494822
C40:6 PE	Q('bmi')	0.0363808	0.00617949	5.88734	1.29724e-08	5.52738e-08	0.0363808	AD-C_stat_sign	1.0223
C54:7 TAG	Q('bmi')	0.0408014	0.0060092	6.78982	8.55033e-11	5.98523e-10	0.0408014	AD-C_stat_sign	1.14652
C54:8 TAG	Q('bmi')	0.0338929	0.00621536	5.45309	1.21589e-07	3.9719e-07	0.0338929	AD-C_stat_sign	0.95239
C56:10 TAG	Q('bmi')	0.0207285	0.00807087	2.56831	0.0110794	0.0197415	0.0207285	AD-C_stat_sign	0.582471
C56:8 TAG	Q('bmi')	0.0430745	0.0058979	7.30336	4.00072e-12	3.56428e-11	0.0430745	AD-C_stat_sign	1.21039
C56:9 TAG	Q('bmi')	0.0348443	0.00617209	5.64546	4.58047e-08	1.72648e-07	0.0348443	AD-C_stat_sign	0.979124
C58:10 TAG	Q('bmi')	0.034271	0.00612832	5.59223	6.01548e-08	2.10542e-07	0.034271	AD-C_stat_sign	0.963014
C58:11 TAG	Q('bmi')	0.0220689	0.00678199	3.25405	0.00131703	0.00263405	0.0220689	AD-C_stat_sign	0.620137
C60:12 TAG	Q('bmi')	0.0232885	0.00642058	3.62717	0.000349155	0.000795748	0.0232885	AD-C_stat_sign	0.654408
C40:6 PE	Q('epilepsy')	-0.345492	0.329802	-1.04758	0.295875	0.54709	0.345492	AD-C_stat_sign
C54:7 TAG	Q('epilepsy')	-0.473979	0.320714	-1.47789	0.140733	0.54709	0.473979	AD-C_stat_sign
C54:8 TAG	Q('epilepsy')	-0.452358	0.331716	-1.36369	0.173927	0.54709	0.452358	AD-C_stat_sign
C56:10 TAG	Q('epilepsy')	-0.410743	0.446764	-0.919374	0.359203	0.606929	0.410743	AD-C_stat_sign
C56:8 TAG	Q('epilepsy')	-0.438778	0.314773	-1.39395	0.164606	0.54709	0.438778	AD-C_stat_sign
C56:9 TAG	Q('epilepsy')	-0.433097	0.329407	-1.31478	0.189825	0.54709	0.433097	AD-C_stat_sign
C56:6 TAG	Q('age_at_sample_date')	0.00298826	0.00482872	0.618852	0.536593	0.633568	0.00298826
C56:6 TAG	Q('bmi')	0.0470681	0.00588204	8.002	5.02275e-14	6.15287e-13	0.0470681
C56:6 TAG	Q('epilepsy')	-0.154085	0.313927	-0.49083	0.62399	0.745744	0.154085
C56:6 TAG	Q('gender')	-0.297791	0.111151	-2.67915	0.00788512	0.0208849	0.297791
C56:6 TAG	Q('lipidemia')	0.370224	0.132612	2.79178	0.00565858	0.042657	0.370224
C56:6 TAG	Q('treatment')	-0.352148	0.589061	-0.597813	0.550521	0.993432	0.352148
C56:7 TAG	Q('age_at_sample_date')	0.00845083	0.00471696	1.79158	0.074444	0.169445	0.00845083
C56:7 TAG	Q('bmi')	0.0469046	0.0057459	8.16315	1.77234e-14	4.34223e-13	0.0469046
C56:7 TAG	Q('epilepsy')	-0.352305	0.306661	-1.14884	0.25175	0.54709	0.352305
C56:7 TAG	Q('gender')	-0.347777	0.108579	-3.203	0.00154182	0.00670821	0.347777
C56:7 TAG	Q('lipidemia')	0.379951	0.129543	2.93301	0.00367771	0.041021	0.379951
C56:7 TAG	Q('treatment')	-0.157497	0.575428	-0.273704	0.784544	0.993432	0.157497
C58:10 TAG	Q('epilepsy')	-0.414183	0.327071	-1.26634	0.206604	0.54709	0.414183	AD-C_stat_sign
C58:11 TAG	Q('epilepsy')	-0.392359	0.371161	-1.05711	0.291619	0.54709	0.392359	AD-C_stat_sign
C60:12 TAG	Q('epilepsy')	-0.36257	0.342669	-1.05808	0.29107	0.54709	0.36257	AD-C_stat_sign
C40:6 PE	Q('gender')	0.213969	0.116772	1.83236	0.0681213	0.107676	0.213969	AD-C_stat_sign
C54:7 TAG	Q('gender')	-0.334694	0.113554	-2.94744	0.00351607	0.0116989	0.334694	AD-C_stat_sign
C54:8 TAG	Q('gender')	-0.3155	0.11745	-2.68625	0.00772427	0.0208849	0.3155	AD-C_stat_sign
C56:10 TAG	Q('gender')	-0.285831	0.148598	-1.92352	0.0560852	0.0964273	0.285831	AD-C_stat_sign
C56:8 TAG	Q('gender')	-0.26843	0.111451	-2.40851	0.0167633	0.0342252	0.26843	AD-C_stat_sign
C56:9 TAG	Q('gender')	-0.279941	0.116632	-2.4002	0.0171393	0.0342787	0.279941	AD-C_stat_sign
C58:10 TAG	Q('gender')	-0.244176	0.115805	-2.10851	0.0360111	0.0641652	0.244176	AD-C_stat_sign
C58:11 TAG	Q('gender')	-0.245456	0.129541	-1.89481	0.0594285	0.100414	0.245456	AD-C_stat_sign
C60:12 TAG	Q('gender')	-0.207028	0.121328	-1.70635	0.0892207	0.132479	0.207028	AD-C_stat_sign
C40:6 PE	Q('lipidemia')	0.168082	0.139318	1.20646	0.228812	0.365225	0.168082	AD-C_stat_sign
C54:7 TAG	Q('lipidemia')	0.35886	0.135479	2.64882	0.00860665	0.0562301	0.35886	AD-C_stat_sign
C54:8 TAG	Q('lipidemia')	0.315966	0.140127	2.25486	0.025033	0.0910022	0.315966	AD-C_stat_sign
C56:10 TAG	Q('lipidemia')	0.239027	0.173632	1.37663	0.170438	0.298266	0.239027	AD-C_stat_sign
C56:8 TAG	Q('lipidemia')	0.390505	0.13297	2.93679	0.0036347	0.041021	0.390505	AD-C_stat_sign
C56:9 TAG	Q('lipidemia')	0.37332	0.139151	2.68284	0.00780132	0.0546093	0.37332	AD-C_stat_sign
C58:10 TAG	Q('lipidemia')	0.325225	0.138164	2.3539	0.0193747	0.0863054	0.325225	AD-C_stat_sign
C58:11 TAG	Q('lipidemia')	0.274218	0.155278	1.76598	0.078786	0.195541	0.274218	AD-C_stat_sign
C60:12 TAG	Q('lipidemia')	0.305896	0.144754	2.11322	0.0356017	0.113151	0.305896	AD-C_stat_sign
C40:6 PE	Q('treatment')	0.00509938	0.61885	0.00824009	0.993432	0.993432	0.00509938	AD-C_stat_sign
C54:7 TAG	Q('treatment')	0.101396	0.601796	0.168489	0.866339	0.993432	0.101396	AD-C_stat_sign
C54:8 TAG	Q('treatment')	0.135984	0.622442	0.218469	0.827247	0.993432	0.135984	AD-C_stat_sign
C58:7 TAG	Q('age_at_sample_date')	0.00877549	0.0051164	1.71517	0.0875894	0.186604	0.00877549
C58:7 TAG	Q('bmi')	0.0351981	0.00623247	5.64754	4.53177e-08	1.72648e-07	0.0351981
C58:7 TAG	Q('epilepsy')	-0.23729	0.33263	-0.713377	0.476297	0.682455	0.23729
C58:7 TAG	Q('gender')	-0.324668	0.117773	-2.75672	0.00628136	0.0181051	0.324668
C58:7 TAG	Q('lipidemia')	0.198585	0.140513	1.41329	0.15885	0.283042	0.198585
C58:7 TAG	Q('treatment')	-0.296061	0.624156	-0.474339	0.635684	0.993432	0.296061
C58:8 TAG	Q('age_at_sample_date')	0.0166004	0.00499518	3.32329	0.00102684	0.0100631	0.0166004
C58:8 TAG	Q('bmi')	0.0342832	0.0060848	5.63423	4.85229e-08	1.7612e-07	0.0342832
C58:8 TAG	Q('epilepsy')	-0.196818	0.324748	-0.606062	0.545039	0.735706	0.196818
C58:8 TAG	Q('gender')	-0.279846	0.114983	-2.43381	0.0156623	0.0333676	0.279846
C58:8 TAG	Q('lipidemia')	0.253224	0.137183	1.84588	0.0661264	0.180011	0.253224
C58:8 TAG	Q('treatment')	-0.35117	0.609367	-0.576286	0.564955	0.993432	0.35117
C58:9 TAG	Q('age_at_sample_date')	0.0143377	0.00502912	2.85093	0.00473384	0.0210871	0.0143377
C58:9 TAG	Q('bmi')	0.033995	0.00612616	5.54916	7.49e-08	2.5311e-07	0.033995
C58:9 TAG	Q('epilepsy')	-0.34348	0.326955	-1.05054	0.294514	0.54709	0.34348
C58:9 TAG	Q('gender')	-0.212442	0.115764	-1.83513	0.0677089	0.107676	0.212442
C58:9 TAG	Q('lipidemia')	0.325959	0.138116	2.36004	0.019064	0.0863054	0.325959
C58:9 TAG	Q('treatment')	-0.141657	0.613509	-0.230897	0.817589	0.993432	0.141657
C5-DC carnitine	Q('age_at_sample_date')	0.0113503	0.00537178	2.11295	0.0356254	0.0918759	0.0113503
C5-DC carnitine	Q('bmi')	-0.0038174	0.00654355	-0.583384	0.560176	0.609969	0.0038174
C5-DC carnitine	Q('epilepsy')	-0.510491	0.349232	-1.46175	0.145101	0.54709	0.510491
C5-DC carnitine	Q('gender')	-0.496289	0.123652	-4.01361	7.96868e-05	0.000780931	0.496289
C5-DC carnitine	Q('lipidemia')	0.0761159	0.147526	0.515949	0.606359	0.724673	0.0761159
C5-DC carnitine	Q('treatment')	0.241033	0.655309	0.367816	0.713331	0.993432	0.241033
C56:10 TAG	Q('treatment')	0.189319	1.07457	0.17618	0.860362	0.993432	0.189319	AD-C_stat_sign
C56:8 TAG	Q('treatment')	0.0160557	0.59065	0.027183	0.978336	0.993432	0.0160557	AD-C_stat_sign
C56:9 TAG	Q('treatment')	0.108031	0.618109	0.174777	0.861401	0.993432	0.108031	AD-C_stat_sign
C58:10 TAG	Q('treatment')	0.00827318	0.613725	0.0134803	0.989256	0.993432	0.00827318	AD-C_stat_sign
C58:11 TAG	Q('treatment')	-0.0292971	0.772385	-0.0379307	0.969777	0.993432	0.0292971	AD-C_stat_sign
C60:12 TAG	Q('treatment')	0.166089	0.642994	0.258306	0.79639	0.993432	0.166089	AD-C_stat_sign
carnitine	Q('age_at_sample_date')	0.0105567	0.0049263	2.14292	0.0331131	0.0903293	0.0105567
carnitine	Q('bmi')	0.0269115	0.00600091	4.48458	1.12707e-05	2.90664e-05	0.0269115
carnitine	Q('epilepsy')	0.733104	0.320271	2.28901	0.0229371	0.204349	0.733104
carnitine	Q('gender')	-0.672618	0.113397	-5.93151	1.02619e-08	1.67611e-07	0.672618
carnitine	Q('lipidemia')	0.193957	0.135292	1.43362	0.152967	0.282845	0.193957
carnitine	Q('treatment')	-0.471014	0.600966	-0.783762	0.433943	0.993432	0.471014
CMP	Q('age_at_sample_date')	0.00744186	0.00593279	1.25436	0.211119	0.333704	0.00744186
CMP	Q('bmi')	0.00899961	0.00723459	1.24397	0.214911	0.273523	0.00899961
CMP	Q('epilepsy')	-0.200225	0.36527	-0.548158	0.584171	0.735706	0.200225
CMP	Q('gender')	0.000178623	0.138999	0.00128507	0.998976	0.998976	0.000178623
CMP	Q('lipidemia')	-0.241346	0.163577	-1.47542	0.141611	0.268488	0.241346
CMP	Q('treatment')	-0.011813	0.799335	-0.0147785	0.988223	0.993432	0.011813
cytidine	Q('age_at_sample_date')	-0.0010244	0.00629632	-0.162698	0.870923	0.903751	0.0010244
cytidine	Q('bmi')	-0.0031953	0.00755342	-0.423027	0.672739	0.701366	0.0031953
cytidine	Q('epilepsy')	-0.240927	0.422142	-0.570726	0.568839	0.735706	0.240927
cytidine	Q('gender')	0.0919797	0.144555	0.636295	0.525326	0.572022	0.0919797
cytidine	Q('lipidemia')	-0.00977489	0.178457	-0.0547746	0.956374	0.956374	0.00977489
cytidine	Q('treatment')	-0.115227	0.832182	-0.138463	0.890016	0.993432	0.115227
dimethylglycine	Q('age_at_sample_date')	0.0164827	0.00538574	3.06043	0.00245828	0.013384	0.0164827
dimethylglycine	Q('bmi')	0.00397864	0.00656057	0.606447	0.544784	0.599875	0.00397864
dimethylglycine	Q('epilepsy')	0.476166	0.35014	1.35993	0.175112	0.54709	0.476166
dimethylglycine	Q('gender')	-0.383516	0.123973	-3.09354	0.00220912	0.00865973	0.383516
dimethylglycine	Q('lipidemia')	-0.158243	0.14791	-1.06986	0.285744	0.425305	0.158243
dimethylglycine	Q('treatment')	-0.174348	0.657013	-0.265364	0.790954	0.993432	0.174348
fumarate/maleate	Q('age_at_sample_date')	0.0247512	0.00525862	4.70678	4.22898e-06	5.1805e-05	0.0247512
fumarate/maleate	Q('bmi')	0.00332787	0.00640571	0.519516	0.603874	0.643257	0.00332787
fumarate/maleate	Q('epilepsy')	0.0212599	0.341875	0.0621861	0.950466	0.960264	0.0212599
fumarate/maleate	Q('gender')	0.0784625	0.121047	0.6482	0.517468	0.569796	0.0784625
fumarate/maleate	Q('lipidemia')	0.271614	0.144418	1.88075	0.0612025	0.171367	0.271614
fumarate/maleate	Q('treatment')	-0.480171	0.641505	-0.748508	0.454878	0.993432	0.480171
gentisate	Q('age_at_sample_date')	0.0098436	0.00552541	1.78151	0.0760774	0.169445	0.0098436
gentisate	Q('bmi')	-0.0163791	0.0067307	-2.43349	0.015676	0.027433	0.0163791
gentisate	Q('epilepsy')	-0.349932	0.35922	-0.974144	0.330954	0.569009	0.349932
gentisate	Q('gender')	0.145427	0.127188	1.1434	0.253996	0.331888	0.145427
gentisate	Q('lipidemia')	-0.098172	0.151745	-0.646952	0.518273	0.642921	0.098172
gentisate	Q('treatment')	0.0141859	0.674051	0.0210457	0.983226	0.993432	0.0141859
glycolithocholate	Q('age_at_sample_date')	-0.00595674	0.00574117	-1.03755	0.300538	0.419296	0.00595674
glycolithocholate	Q('bmi')	0.00767715	0.00701907	1.09376	0.275173	0.333258	0.00767715
glycolithocholate	Q('epilepsy')	-0.175035	0.364665	-0.479988	0.631678	0.745837	0.175035
glycolithocholate	Q('gender')	0.0217244	0.130393	0.166607	0.867821	0.885901	0.0217244
glycolithocholate	Q('lipidemia')	-0.0606387	0.156446	-0.387602	0.698659	0.80268	0.0606387
glycolithocholate	Q('treatment')	-0.381365	0.68384	-0.557682	0.577588	0.993432	0.381365
hippurate	Q('age_at_sample_date')	0.0027483	0.00553392	0.496628	0.6199	0.714708	0.0027483
hippurate	Q('bmi')	-0.0158726	0.00674107	-2.35462	0.0193381	0.033248	0.0158726
hippurate	Q('epilepsy')	-0.496197	0.359774	-1.37919	0.169103	0.54709	0.496197
hippurate	Q('gender')	0.192343	0.127384	1.50994	0.132357	0.19075	0.192343
hippurate	Q('lipidemia')	-0.0627676	0.151979	-0.413002	0.67997	0.793298	0.0627676
hippurate	Q('treatment')	0.624934	0.675089	0.925705	0.355518	0.993432	0.624934
homogentisate	Q('age_at_sample_date')	0.016579	0.00550605	3.01106	0.00287808	0.0148448	0.016579
homogentisate	Q('bmi')	-0.0100057	0.00670712	-1.4918	0.137048	0.191867	0.0100057
homogentisate	Q('epilepsy')	-0.121571	0.357962	-0.33962	0.734436	0.797008	0.121571
homogentisate	Q('gender')	0.100706	0.126742	0.794573	0.427637	0.481706	0.100706
homogentisate	Q('lipidemia')	0.0104054	0.151214	0.0688124	0.945196	0.95494	0.0104054
homogentisate	Q('treatment')	-0.26437	0.671689	-0.39359	0.694229	0.993432	0.26437
indoxylsulfate	Q('age_at_sample_date')	0.00173022	0.00559057	0.309489	0.757217	0.83379	0.00173022
indoxylsulfate	Q('bmi')	0.00357302	0.00682474	0.523538	0.601081	0.643257	0.00357302
indoxylsulfate	Q('epilepsy')	-0.492579	0.387315	-1.27178	0.204677	0.54709	0.492579
indoxylsulfate	Q('gender')	-0.237031	0.128904	-1.83882	0.0671718	0.107676	0.237031
indoxylsulfate	Q('lipidemia')	-0.0398812	0.153708	-0.259461	0.795501	0.856693	0.0398812
indoxylsulfate	Q('treatment')	0.276619	0.694893	0.398074	0.690928	0.993432	0.276619
kynurenic acid	Q('age_at_sample_date')	0.00494609	0.00528625	0.935652	0.350381	0.451807	0.00494609
kynurenic acid	Q('bmi')	0.0263339	0.00643937	4.08951	5.88085e-05	0.000147775	0.0263339
kynurenic acid	Q('epilepsy')	-0.492095	0.343672	-1.43188	0.153464	0.54709	0.492095
kynurenic acid	Q('gender')	-0.41526	0.121683	-3.41264	0.00075352	0.00388657	0.41526
kynurenic acid	Q('lipidemia')	0.150284	0.145177	1.03518	0.301615	0.425305	0.150284
kynurenic acid	Q('treatment')	0.517148	0.644875	0.801934	0.423374	0.993432	0.517148
kynurenine	Q('age_at_sample_date')	0.0114398	0.00534053	2.14207	0.0331822	0.0903293	0.0114398
kynurenine	Q('bmi')	0.0228222	0.00650549	3.50815	0.000537453	0.00117045	0.0228222
kynurenine	Q('epilepsy')	-0.407725	0.347201	-1.17432	0.241417	0.54709	0.407725
kynurenine	Q('gender')	-0.320341	0.122932	-2.60583	0.009731	0.023841	0.320341
kynurenine	Q('lipidemia')	0.0300285	0.146668	0.204738	0.837948	0.887824	0.0300285
kynurenine	Q('treatment')	0.175206	0.651498	0.268927	0.788214	0.993432	0.175206
lactose	Q('age_at_sample_date')	0.00402847	0.0055843	0.721392	0.471362	0.563335	0.00402847
lactose	Q('bmi')	0.00877391	0.00680244	1.28982	0.19834	0.255754	0.00877391
lactose	Q('epilepsy')	-0.0774998	0.363049	-0.213469	0.83114	0.875825	0.0774998
lactose	Q('gender')	0.103156	0.128544	0.802494	0.423051	0.481706	0.103156
lactose	Q('lipidemia')	-0.279298	0.153363	-1.82116	0.0698121	0.183279	0.279298
lactose	Q('treatment')	-0.117552	0.681235	-0.172557	0.863143	0.993432	0.117552
NMMA	Q('age_at_sample_date')	0.00562617	0.00555812	1.01224	0.312428	0.419392	0.00562617
NMMA	Q('bmi')	0.0150327	0.00677055	2.22031	0.0273208	0.0453803	0.0150327
NMMA	Q('epilepsy')	-0.440913	0.361347	-1.22019	0.223575	0.54709	0.440913
NMMA	Q('gender')	-0.0169608	0.127941	-0.132567	0.894646	0.903869	0.0169608
NMMA	Q('lipidemia')	-0.0579809	0.152644	-0.379845	0.704392	0.80268	0.0579809
NMMA	Q('treatment')	0.634703	0.678042	0.936083	0.35016	0.993432	0.634703
ornithine	Q('age_at_sample_date')	0.0105242	0.00545894	1.92788	0.0550357	0.138295	0.0105242
ornithine	Q('bmi')	0.0140053	0.00664972	2.10615	0.0362172	0.0581851	0.0140053
ornithine	Q('epilepsy')	0.702294	0.354899	1.97886	0.0489611	0.299887	0.702294
ornithine	Q('gender')	-0.103596	0.125658	-0.824426	0.410506	0.477253	0.103596
ornithine	Q('lipidemia')	0.150194	0.14992	1.00183	0.317422	0.432046	0.150194
ornithine	Q('treatment')	-0.211332	0.665942	-0.317343	0.751256	0.993432	0.211332
orotate	Q('age_at_sample_date')	0.00575273	0.00546001	1.05361	0.293112	0.416303	0.00575273
orotate	Q('bmi')	-0.000495671	0.00665316	-0.0745015	0.940673	0.950371	0.000495671
orotate	Q('epilepsy')	1.41807	0.354682	3.99814	8.48282e-05	0.00207829	1.41807
orotate	Q('gender')	0.135381	0.125852	1.07572	0.283126	0.360342	0.135381
orotate	Q('lipidemia')	-0.0473279	0.149849	-0.315837	0.752398	0.837898	0.0473279
orotate	Q('treatment')	-0.915404	0.665454	-1.37561	0.170215	0.993432	0.915404
pantothenate	Q('age_at_sample_date')	-0.00152353	0.00536624	-0.28391	0.776721	0.836685	0.00152353
pantothenate	Q('bmi')	0.0228655	0.00653681	3.49796	0.00055737	0.00118744	0.0228655
pantothenate	Q('epilepsy')	-0.415545	0.348872	-1.19111	0.234774	0.54709	0.415545
pantothenate	Q('gender')	-0.440199	0.123524	-3.56366	0.000440129	0.00287551	0.440199
pantothenate	Q('lipidemia')	0.0281503	0.147374	0.191012	0.848675	0.887824	0.0281503
pantothenate	Q('treatment')	0.0526123	0.654634	0.080369	0.93601	0.993432	0.0526123
salicylurate	Q('age_at_sample_date')	0.00863771	0.0055068	1.56855	0.118053	0.218287	0.00863771
salicylurate	Q('bmi')	0.00761703	0.00670803	1.13551	0.257281	0.319159	0.00761703
salicylurate	Q('epilepsy')	-0.184657	0.35801	-0.515787	0.606472	0.735706	0.184657
salicylurate	Q('gender')	-0.126389	0.12676	-0.997079	0.319718	0.393611	0.126389
salicylurate	Q('lipidemia')	0.300262	0.151234	1.98541	0.0482232	0.138996	0.300262
salicylurate	Q('treatment')	0.136153	0.671781	0.202675	0.839559	0.993432	0.136153
serine	Q('age_at_sample_date')	-0.00836559	0.00508365	-1.64559	0.101142	0.20641	0.00836559
serine	Q('bmi')	-0.031863	0.00619258	-5.14535	5.50545e-07	1.68604e-06	0.031863
serine	Q('epilepsy')	0.341639	0.3305	1.0337	0.302302	0.548623	0.341639
serine	Q('gender')	0.557969	0.117019	4.76818	3.20523e-06	3.49014e-05	0.557969
serine	Q('lipidemia')	0.0699164	0.139613	0.500786	0.616975	0.728476	0.0699164
serine	Q('treatment')	0.129723	0.62016	0.209177	0.834485	0.993432	0.129723
sorbitol	Q('age_at_sample_date')	0.008373	0.00538018	1.55627	0.120945	0.219494	0.008373
sorbitol	Q('bmi')	-0.0123013	0.00655379	-1.87697	0.0617202	0.0930551	0.0123013
sorbitol	Q('epilepsy')	1.46706	0.349778	4.19426	3.83881e-05	0.00125401	1.46706
sorbitol	Q('gender')	-0.0450831	0.123845	-0.364029	0.716153	0.762859	0.0450831
sorbitol	Q('lipidemia')	0.039255	0.147757	0.265673	0.790716	0.856693	0.039255
sorbitol	Q('treatment')	-1.64317	0.656334	-2.50356	0.0129519	0.634642	1.64317
valine	Q('age_at_sample_date')	-0.0119218	0.00440544	-2.70614	0.00728939	0.0274754	0.0119218
valine	Q('bmi')	0.0568615	0.00536643	10.5958	8.1896e-22	8.02581e-20	0.0568615
valine	Q('epilepsy')	-0.288923	0.286408	-1.00878	0.314084	0.552583	0.288923
valine	Q('gender')	-0.636662	0.101408	-6.27823	1.56336e-09	5.10697e-08	0.636662
valine	Q('lipidemia')	-0.113455	0.120987	-0.937744	0.349307	0.462596	0.113455
valine	Q('treatment')	-0.198523	0.537425	-0.369397	0.712153	0.993432	0.198523

## Sheet: Q_age_at_sample_date_
metabolite	term	coef	stderr	t	pval	qval
C22:6 CE	Q('age_at_sample_date')	0.0344545	0.00481456	7.15633	9.75067e-12	9.55566e-10
C40:6 PC	Q('age_at_sample_date')	0.0278391	0.00487235	5.71369	3.22105e-08	1.57832e-06
C16:0 CE	Q('age_at_sample_date')	0.0273592	0.00492788	5.55192	7.38545e-08	2.41258e-06
C40:9 PC	Q('age_at_sample_date')	0.0270002	0.00503668	5.36071	1.92618e-07	4.71914e-06
C20:5 CE	Q('age_at_sample_date')	0.0267613	0.00507854	5.26949	3.01691e-07	5.91314e-06
C38:6 PC	Q('age_at_sample_date')	0.0259128	0.00503837	5.14309	5.56558e-07	9.09044e-06
aconitate	Q('age_at_sample_date')	0.0252658	0.00531525	4.75345	3.4264e-06	4.79695e-05
fumarate/maleate	Q('age_at_sample_date')	0.0247512	0.00525862	4.70678	4.22898e-06	5.1805e-05
C20 carnitine	Q('age_at_sample_date')	0.0211003	0.00474066	4.45093	1.30329e-05	0.000141914
C58:8 TAG	Q('age_at_sample_date')	0.0166004	0.00499518	3.32329	0.00102684	0.0100631
acetylcholine	Q('age_at_sample_date')	0.0158559	0.00485588	3.26529	0.001251	0.0102496
ADMA	Q('age_at_sample_date')	0.0178466	0.00546716	3.26433	0.00125505	0.0102496
C18:0 SM	Q('age_at_sample_date')	0.0157468	0.00496084	3.17423	0.00169628	0.0124879
C40:10 PC	Q('age_at_sample_date')	0.0166685	0.00529538	3.14775	0.00185363	0.0124879
C36:0 PC	Q('age_at_sample_date')	0.0165246	0.00529778	3.11915	0.00203262	0.0124879
C24:1 Ceramide (d18:1)	Q('age_at_sample_date')	0.0159768	0.00512371	3.11821	0.00203884	0.0124879
C26 carnitine	Q('age_at_sample_date')	0.0155331	0.00504244	3.08047	0.00230453	0.013285
dimethylglycine	Q('age_at_sample_date')	0.0164827	0.00538574	3.06043	0.00245828	0.013384
homogentisate	Q('age_at_sample_date')	0.016579	0.00550605	3.01106	0.00287808	0.0148448
C22:1 SM	Q('age_at_sample_date')	0.0148774	0.0050073	2.97114	0.00326459	0.0159965
C38:6 PE	Q('age_at_sample_date')	0.0154453	0.00530574	2.91106	0.00393675	0.0183715
C58:9 TAG	Q('age_at_sample_date')	0.0143377	0.00502912	2.85093	0.00473384	0.0210871
betaine	Q('age_at_sample_date')	0.0141297	0.00511306	2.76346	0.0061571	0.0262346
C18:1 carnitine	Q('age_at_sample_date')	0.0145095	0.00531498	2.72993	0.00679842	0.0274017
C40:6 PE	Q('age_at_sample_date')	0.0138006	0.00507291	2.72046	0.00699022	0.0274017
valine	Q('age_at_sample_date')	-0.0119218	0.00440544	-2.70614	0.00728939	0.0274754
C58:10 TAG	Q('age_at_sample_date')	0.0133864	0.0050309	2.66084	0.00831386	0.0301762
C20:5 LPC	Q('age_at_sample_date')	-0.0123599	0.00490187	-2.52147	0.0123272	0.0431452
C60:12 TAG	Q('age_at_sample_date')	0.0126877	0.00527082	2.40717	0.0168235	0.0550008
4-hydroxymandelate	Q('age_at_sample_date')	0.0132762	0.00551599	2.40687	0.016837	0.0550008
C36:4 DAG	Q('age_at_sample_date')	-0.0121148	0.00506474	-2.39199	0.0175277	0.0554101
C14:0 CE	Q('age_at_sample_date')	0.0126005	0.00549202	2.29432	0.0226255	0.0677577
C18 carnitine	Q('age_at_sample_date')	0.0114682	0.00500562	2.29106	0.0228164	0.0677577
C52:4 TAG	Q('age_at_sample_date')	-0.0107822	0.00488705	-2.20629	0.0283001	0.0815709
carnitine	Q('age_at_sample_date')	0.0105567	0.0049263	2.14292	0.0331131	0.0903293
kynurenine	Q('age_at_sample_date')	0.0114398	0.00534053	2.14207	0.0331822	0.0903293
C18:3 CE	Q('age_at_sample_date')	0.0114795	0.0054154	2.11979	0.0350375	0.0918759
C5-DC carnitine	Q('age_at_sample_date')	0.0113503	0.00537178	2.11295	0.0356254	0.0918759
ornithine	Q('age_at_sample_date')	0.0105242	0.00545894	1.92788	0.0550357	0.138295
C56:8 TAG	Q('age_at_sample_date')	0.0092182	0.00484174	1.9039	0.0581044	0.142356
C16 carnitine	Q('age_at_sample_date')	0.0100205	0.00537995	1.86256	0.0637314	0.152334
C56:7 TAG	Q('age_at_sample_date')	0.00845083	0.00471696	1.79158	0.074444	0.169445
C18:2 LPC	Q('age_at_sample_date')	-0.00884733	0.00494366	-1.78963	0.0747585	0.169445
gentisate	Q('age_at_sample_date')	0.0098436	0.00552541	1.78151	0.0760774	0.169445
C58:11 TAG	Q('age_at_sample_date')	0.0100563	0.00568726	1.76821	0.0784123	0.170765
C58:7 TAG	Q('age_at_sample_date')	0.00877549	0.0051164	1.71517	0.0875894	0.186604
C52:7 TAG	Q('age_at_sample_date')	0.00872479	0.00522739	1.66905	0.0964105	0.201026
serine	Q('age_at_sample_date')	-0.00836559	0.00508365	-1.64559	0.101142	0.20641
C18:2 SM	Q('age_at_sample_date')	0.00811318	0.00496019	1.63566	0.103205	0.20641
C56:9 TAG	Q('age_at_sample_date')	0.00819395	0.00506683	1.61717	0.107138	0.208708
C50:3 TAG	Q('age_at_sample_date')	-0.00781408	0.00485232	-1.61038	0.108613	0.208708
C54:8 TAG	Q('age_at_sample_date')	0.00814952	0.00510235	1.59721	0.111519	0.21017
salicylurate	Q('age_at_sample_date')	0.00863771	0.0055068	1.56855	0.118053	0.218287
sorbitol	Q('age_at_sample_date')	0.008373	0.00538018	1.55627	0.120945	0.219494
adenosine	Q('age_at_sample_date')	0.00843401	0.00554723	1.5204	0.12971	0.23112
C5:1 carnitine	Q('age_at_sample_date')	0.00778358	0.00525143	1.48218	0.139587	0.244278
C54:5 TAG	Q('age_at_sample_date')	-0.00763975	0.00523782	-1.45857	0.145974	0.250973
C56:10 TAG	Q('age_at_sample_date')	0.00957992	0.00664079	1.44259	0.150977	0.255099
C34:2 DAG	Q('age_at_sample_date')	-0.00664487	0.00479346	-1.38624	0.166945	0.277299
C54:7 TAG	Q('age_at_sample_date')	0.00650539	0.00493312	1.31872	0.188505	0.304269
alanine	Q('age_at_sample_date')	0.00711342	0.00540506	1.31607	0.189392	0.304269
CMP	Q('age_at_sample_date')	0.00744186	0.00593279	1.25436	0.211119	0.333704
C24:0 Ceramide (d18:1)	Q('age_at_sample_date')	0.00663521	0.00537063	1.23546	0.217851	0.33888
C36:4 PE	Q('age_at_sample_date')	0.00637456	0.00554356	1.1499	0.251314	0.384824
6-phosphogluconate	Q('age_at_sample_date')	0.0064609	0.00578661	1.11653	0.265383	0.39571
C52:5 TAG	Q('age_at_sample_date')	-0.00542435	0.00487046	-1.11372	0.266499	0.39571
C50:6 TAG	Q('age_at_sample_date')	0.00591216	0.00555095	1.06507	0.287975	0.416303
C54:6 TAG	Q('age_at_sample_date')	0.0051959	0.00491487	1.05718	0.291479	0.416303
orotate	Q('age_at_sample_date')	0.00575273	0.00546001	1.05361	0.293112	0.416303
glycolithocholate	Q('age_at_sample_date')	-0.00595674	0.00574117	-1.03755	0.300538	0.419296
C32:0 DAG	Q('age_at_sample_date')	-0.00522664	0.00508856	-1.02714	0.305378	0.419296
C50:4 TAG	Q('age_at_sample_date')	-0.00509952	0.00499241	-1.02146	0.308054	0.419296
NMMA	Q('age_at_sample_date')	0.00562617	0.00555812	1.01224	0.312428	0.419392
C32:1 DAG	Q('age_at_sample_date')	-0.00526269	0.00524458	-1.00345	0.316684	0.419392
C50:2 TAG	Q('age_at_sample_date')	-0.00465964	0.00490814	-0.94937	0.343376	0.448678
kynurenic acid	Q('age_at_sample_date')	0.00494609	0.00528625	0.935652	0.350381	0.451807
C14:0 LPC	Q('age_at_sample_date')	0.00513245	0.00556923	0.921574	0.357665	0.45521
C18:2 carnitine	Q('age_at_sample_date')	0.00469325	0.00537559	0.873066	0.383489	0.48182
C36:4 PC-B	Q('age_at_sample_date')	0.00440515	0.00533972	0.824977	0.410194	0.508848
alpha-hydroxybutyrate	Q('age_at_sample_date')	0.00432386	0.00531052	0.814206	0.416324	0.509997
C52:6 TAG	Q('age_at_sample_date')	0.00402395	0.00506067	0.795141	0.427307	0.516989
lactose	Q('age_at_sample_date')	0.00402847	0.0055843	0.721392	0.471362	0.563335
C56:6 TAG	Q('age_at_sample_date')	0.00298826	0.00482872	0.618852	0.536593	0.633568
C48:2 TAG	Q('age_at_sample_date')	-0.00275537	0.00515037	-0.534984	0.59315	0.692008
hippurate	Q('age_at_sample_date')	0.0027483	0.00553392	0.496628	0.6199	0.714708
C22:0 Ceramide (d18:1)	Q('age_at_sample_date')	0.00258006	0.00531199	0.485704	0.627614	0.715189
C48:1 TAG	Q('age_at_sample_date')	-0.00222452	0.00517101	-0.430192	0.667437	0.751826
C48:5 TAG	Q('age_at_sample_date')	-0.00232481	0.00591847	-0.392806	0.694858	0.773819
indoxylsulfate	Q('age_at_sample_date')	0.00173022	0.00559057	0.309489	0.757217	0.83379
pantothenate	Q('age_at_sample_date')	-0.00152353	0.00536624	-0.28391	0.776721	0.836685
C3 carnitine	Q('age_at_sample_date')	0.00137731	0.0048694	0.282849	0.777533	0.836685
C18:0 MAG	Q('age_at_sample_date')	-0.00152883	0.0056101	-0.272513	0.785459	0.836685
C32:2 PC	Q('age_at_sample_date')	-0.00133014	0.00546419	-0.243428	0.807879	0.851313
cytidine	Q('age_at_sample_date')	-0.0010244	0.00629632	-0.162698	0.870923	0.903751
C16:1 MAG	Q('age_at_sample_date')	-0.000869162	0.00556805	-0.156098	0.876085	0.903751
C20:4 LPE	Q('age_at_sample_date')	0.000467475	0.00537137	0.0870308	0.930719	0.950109
C34:4 PC	Q('age_at_sample_date')	0.000249855	0.00540523	0.0462246	0.963169	0.973099
C50:5 TAG	Q('age_at_sample_date')	0.000100524	0.00517926	0.0194089	0.984531	0.984531

## Sheet: Q_bmi_
metabolite	term	coef	stderr	t	pval	qval
valine	Q('bmi')	0.0568615	0.00536643	10.5958	8.1896e-22	8.02581e-20
C34:2 DAG	Q('bmi')	0.051113	0.00583908	8.75361	3.55274e-16	1.74084e-14
C50:3 TAG	Q('bmi')	0.0498549	0.00591079	8.43456	2.99025e-15	9.76814e-14
C56:7 TAG	Q('bmi')	0.0469046	0.0057459	8.16315	1.77234e-14	4.34223e-13
C52:4 TAG	Q('bmi')	0.0483875	0.00595309	8.12813	2.22478e-14	4.36057e-13
C50:2 TAG	Q('bmi')	0.0483159	0.00597878	8.08123	3.01393e-14	4.92275e-13
C52:5 TAG	Q('bmi')	0.04777	0.00593289	8.05173	3.64643e-14	5.105e-13
C56:6 TAG	Q('bmi')	0.0470681	0.00588204	8.002	5.02275e-14	6.15287e-13
C18:2 LPC	Q('bmi')	-0.0464894	0.00602205	-7.71985	3.02576e-13	3.29472e-12
C20:5 LPC	Q('bmi')	-0.0454189	0.00597115	-7.60639	6.16478e-13	6.04149e-12
C56:8 TAG	Q('bmi')	0.0430745	0.0058979	7.30336	4.00072e-12	3.56428e-11
C54:6 TAG	Q('bmi')	0.0435286	0.00598698	7.27055	4.88519e-12	3.98957e-11
C50:4 TAG	Q('bmi')	0.0441188	0.00608143	7.25468	5.37992e-12	4.05563e-11
C54:7 TAG	Q('bmi')	0.0408014	0.0060092	6.78982	8.55033e-11	5.98523e-10
C20 carnitine	Q('bmi')	-0.0386091	0.00577477	-6.68582	1.56236e-10	1.02074e-09
C36:4 DAG	Q('bmi')	0.0402921	0.00618157	6.5181	4.15855e-10	2.54711e-09
C32:0 DAG	Q('bmi')	0.0402034	0.00619856	6.48593	4.89261e-10	2.82045e-09
C3 carnitine	Q('bmi')	0.0380967	0.00593159	6.42268	6.98785e-10	3.80449e-09
C52:6 TAG	Q('bmi')	0.037971	0.00616458	6.15954	3.0017e-09	1.54824e-08
C32:1 DAG	Q('bmi')	0.038946	0.00632877	6.15381	3.27159e-09	1.60308e-08
C48:2 TAG	Q('bmi')	0.0384856	0.00627385	6.13428	3.44506e-09	1.60769e-08
C48:1 TAG	Q('bmi')	0.0379737	0.00629899	6.02854	6.10631e-09	2.72008e-08
C40:6 PE	Q('bmi')	0.0363808	0.00617949	5.88734	1.29724e-08	5.52738e-08
C50:5 TAG	Q('bmi')	0.0357902	0.00630904	5.67285	3.97816e-08	1.62442e-07
C58:7 TAG	Q('bmi')	0.0351981	0.00623247	5.64754	4.53177e-08	1.72648e-07
C56:9 TAG	Q('bmi')	0.0348443	0.00617209	5.64546	4.58047e-08	1.72648e-07
C58:8 TAG	Q('bmi')	0.0342832	0.0060848	5.63423	4.85229e-08	1.7612e-07
C58:10 TAG	Q('bmi')	0.034271	0.00612832	5.59223	6.01548e-08	2.10542e-07
C58:9 TAG	Q('bmi')	0.033995	0.00612616	5.54916	7.49e-08	2.5311e-07
C54:8 TAG	Q('bmi')	0.0338929	0.00621536	5.45309	1.21589e-07	3.9719e-07
C54:5 TAG	Q('bmi')	0.033407	0.00638038	5.2359	3.55385e-07	1.12348e-06
serine	Q('bmi')	-0.031863	0.00619258	-5.14535	5.50545e-07	1.68604e-06
C40:6 PC	Q('bmi')	0.0296443	0.00593518	4.99469	1.12622e-06	3.34454e-06
C52:7 TAG	Q('bmi')	0.0306007	0.00632897	4.83502	2.37899e-06	6.85709e-06
C18:0 SM	Q('bmi')	0.0288397	0.00604297	4.77243	3.14396e-06	8.71771e-06
C18 carnitine	Q('bmi')	-0.0290753	0.00609753	-4.76837	3.20242e-06	8.71771e-06
C20:4 LPE	Q('bmi')	-0.0298751	0.00656347	-4.55173	8.44341e-06	2.23636e-05
carnitine	Q('bmi')	0.0269115	0.00600091	4.48458	1.12707e-05	2.90664e-05
kynurenic acid	Q('bmi')	0.0263339	0.00643937	4.08951	5.88085e-05	0.000147775
C20:5 CE	Q('bmi')	0.0238127	0.00618635	3.84923	0.000151538	0.000371268
alanine	Q('bmi')	0.0249534	0.00658409	3.78996	0.000190077	0.000454331
C36:4 PC-B	Q('bmi')	0.024511	0.00650451	3.76831	0.000206336	0.00048145
C60:12 TAG	Q('bmi')	0.0232885	0.00642058	3.62717	0.000349155	0.000795748
C50:6 TAG	Q('bmi')	0.0235914	0.00668355	3.52977	0.000503468	0.00112136
kynurenine	Q('bmi')	0.0228222	0.00650549	3.50815	0.000537453	0.00117045
pantothenate	Q('bmi')	0.0228655	0.00653681	3.49796	0.00055737	0.00118744
C34:4 PC	Q('bmi')	0.0224579	0.00658431	3.41082	0.000758327	0.00158119
alpha-hydroxybutyrate	Q('bmi')	0.0210916	0.00646894	3.26044	0.00127169	0.00259637
C58:11 TAG	Q('bmi')	0.0220689	0.00678199	3.25405	0.00131703	0.00263405
C18:2 SM	Q('bmi')	0.0173312	0.00604218	2.86836	0.00448873	0.00879792
C22:0 Ceramide (d18:1)	Q('bmi')	0.0180814	0.00647072	2.79434	0.0056154	0.0107904
C48:5 TAG	Q('bmi')	0.0199953	0.00722798	2.76637	0.00616899	0.0116262
C38:6 PC	Q('bmi')	0.0168403	0.00613742	2.74387	0.0065247	0.0120645
C40:9 PC	Q('bmi')	0.0158373	0.00613536	2.58132	0.0104294	0.0189275
C56:10 TAG	Q('bmi')	0.0207285	0.00807087	2.56831	0.0110794	0.0197415
gentisate	Q('bmi')	-0.0163791	0.0067307	-2.43349	0.015676	0.027433
hippurate	Q('bmi')	-0.0158726	0.00674107	-2.35462	0.0193381	0.033248
C18:3 CE	Q('bmi')	0.0154557	0.0065967	2.34295	0.0199396	0.0336911
NMMA	Q('bmi')	0.0150327	0.00677055	2.22031	0.0273208	0.0453803
C22:1 SM	Q('bmi')	0.0132077	0.00609957	2.16534	0.0313351	0.0511806
ornithine	Q('bmi')	0.0140053	0.00664972	2.10615	0.0362172	0.0581851
C16 carnitine	Q('bmi')	0.0133869	0.00655351	2.0427	0.0421613	0.0666421
C32:2 PC	Q('bmi')	0.0130289	0.00665613	1.95743	0.051442	0.080021
C24:1 Ceramide (d18:1)	Q('bmi')	0.0117908	0.00624138	1.88913	0.0600645	0.0919738
sorbitol	Q('bmi')	-0.0123013	0.00655379	-1.87697	0.0617202	0.0930551
C38:6 PE	Q('bmi')	0.0115263	0.00646311	1.7834	0.0757696	0.112506
4-hydroxymandelate	Q('bmi')	-0.0115962	0.00671922	-1.72583	0.0856498	0.125279
C16:1 MAG	Q('bmi')	0.0111117	0.00678264	1.63826	0.102663	0.147955
C24:0 Ceramide (d18:1)	Q('bmi')	0.0104247	0.00654215	1.59347	0.112354	0.159575
homogentisate	Q('bmi')	-0.0100057	0.00670712	-1.4918	0.137048	0.191867
C16:0 CE	Q('bmi')	-0.00879009	0.00600282	-1.46433	0.144397	0.199309
C22:6 CE	Q('bmi')	0.00836173	0.00586478	1.42575	0.155223	0.211276
betaine	Q('bmi')	-0.00857344	0.0062284	-1.37651	0.169932	0.226786
aconitate	Q('bmi')	0.00888501	0.0064747	1.37227	0.171246	0.226786
C14:0 LPC	Q('bmi')	0.0089027	0.00678407	1.31229	0.190659	0.249128
lactose	Q('bmi')	0.00877391	0.00680244	1.28982	0.19834	0.255754
CMP	Q('bmi')	0.00899961	0.00723459	1.24397	0.214911	0.273523
ADMA	Q('bmi')	0.00785662	0.00665974	1.17972	0.239266	0.300617
salicylurate	Q('bmi')	0.00761703	0.00670803	1.13551	0.257281	0.319159
glycolithocholate	Q('bmi')	0.00767715	0.00701907	1.09376	0.275173	0.333258
6-phosphogluconate	Q('bmi')	0.00760944	0.00696038	1.09325	0.275448	0.333258
C36:0 PC	Q('bmi')	-0.0069108	0.00645342	-1.07087	0.285288	0.340954
C40:10 PC	Q('bmi')	0.00570512	0.00645599	0.883695	0.377745	0.446013
C18:0 MAG	Q('bmi')	0.00564683	0.00683387	0.826301	0.409444	0.477685
acetylcholine	Q('bmi')	-0.00433323	0.00591512	-0.732568	0.464528	0.535574
adenosine	Q('bmi')	-0.00486514	0.00675728	-0.719986	0.472226	0.538118
C5:1 carnitine	Q('bmi')	0.00399478	0.00639696	0.624481	0.532898	0.596191
C26 carnitine	Q('bmi')	-0.00381279	0.00614237	-0.620735	0.535355	0.596191
dimethylglycine	Q('bmi')	0.00397864	0.00656057	0.606447	0.544784	0.599875
C5-DC carnitine	Q('bmi')	-0.0038174	0.00654355	-0.583384	0.560176	0.609969
indoxylsulfate	Q('bmi')	0.00357302	0.00682474	0.523538	0.601081	0.643257
fumarate/maleate	Q('bmi')	0.00332787	0.00640571	0.519516	0.603874	0.643257
C18:1 carnitine	Q('bmi')	-0.00293054	0.00647437	-0.452637	0.651214	0.686225
cytidine	Q('bmi')	-0.0031953	0.00755342	-0.423027	0.672739	0.701366
C14:0 CE	Q('bmi')	-0.00228288	0.00669003	-0.341237	0.73322	0.749642
C36:4 PE	Q('bmi')	0.00229422	0.00675281	0.339743	0.734343	0.749642
orotate	Q('bmi')	-0.000495671	0.00665316	-0.0745015	0.940673	0.950371
C18:2 carnitine	Q('bmi')	0.000304916	0.0065482	0.0465648	0.962898	0.962898

## Sheet: Q_epilepsy_
metabolite	term	coef	stderr	t	pval	qval
C26 carnitine	Q('epilepsy')	1.43644	0.327821	4.38179	1.75198e-05	0.00101552
C18 carnitine	Q('epilepsy')	1.41306	0.325428	4.34215	2.07249e-05	0.00101552
sorbitol	Q('epilepsy')	1.46706	0.349778	4.19426	3.83881e-05	0.00125401
orotate	Q('epilepsy')	1.41807	0.354682	3.99814	8.48282e-05	0.00207829
C20 carnitine	Q('epilepsy')	1.19053	0.308202	3.86282	0.000143811	0.00266909
C18:1 carnitine	Q('epilepsy')	1.32327	0.34554	3.82957	0.000163414	0.00266909
C18:2 carnitine	Q('epilepsy')	1.09668	0.34948	3.13804	0.00191091	0.0267527
betaine	Q('epilepsy')	1.01384	0.332412	3.04994	0.00254241	0.0311445
C36:0 PC	Q('epilepsy')	0.890092	0.344422	2.58431	0.010342	0.112613
acetylcholine	Q('epilepsy')	0.738735	0.315693	2.34005	0.0200916	0.196897
carnitine	Q('epilepsy')	0.733104	0.320271	2.28901	0.0229371	0.204349
alpha-hydroxybutyrate	Q('epilepsy')	0.777579	0.34525	2.25222	0.0252016	0.205813
C16 carnitine	Q('epilepsy')	0.772118	0.349763	2.20754	0.028211	0.212667
C24:1 Ceramide (d18:1)	Q('epilepsy')	-0.672898	0.333105	-2.02008	0.0444725	0.291739
C5:1 carnitine	Q('epilepsy')	0.68908	0.341408	2.01835	0.044654	0.291739
ornithine	Q('epilepsy')	0.702294	0.354899	1.97886	0.0489611	0.299887
C24:0 Ceramide (d18:1)	Q('epilepsy')	-0.638769	0.349157	-1.82946	0.0685561	0.395206
C16:1 MAG	Q('epilepsy')	-0.580133	0.361993	-1.60261	0.110319	0.54709
C18:3 CE	Q('epilepsy')	-0.549295	0.352068	-1.56019	0.120016	0.54709
C22:0 Ceramide (d18:1)	Q('epilepsy')	-0.512665	0.345345	-1.4845	0.138972	0.54709
C54:7 TAG	Q('epilepsy')	-0.473979	0.320714	-1.47789	0.140733	0.54709
C5-DC carnitine	Q('epilepsy')	-0.510491	0.349232	-1.46175	0.145101	0.54709
kynurenic acid	Q('epilepsy')	-0.492095	0.343672	-1.43188	0.153464	0.54709
C56:8 TAG	Q('epilepsy')	-0.438778	0.314773	-1.39395	0.164606	0.54709
ADMA	Q('epilepsy')	-0.49179	0.355433	-1.38363	0.16774	0.54709
hippurate	Q('epilepsy')	-0.496197	0.359774	-1.37919	0.169103	0.54709
C54:8 TAG	Q('epilepsy')	-0.452358	0.331716	-1.36369	0.173927	0.54709
dimethylglycine	Q('epilepsy')	0.476166	0.35014	1.35993	0.175112	0.54709
C52:6 TAG	Q('epilepsy')	-0.433783	0.329006	-1.31846	0.18859	0.54709
C56:9 TAG	Q('epilepsy')	-0.433097	0.329407	-1.31478	0.189825	0.54709
C52:5 TAG	Q('epilepsy')	-0.413098	0.316641	-1.30463	0.193254	0.54709
C3 carnitine	Q('epilepsy')	0.403755	0.316572	1.2754	0.203386	0.54709
indoxylsulfate	Q('epilepsy')	-0.492579	0.387315	-1.27178	0.204677	0.54709
C58:10 TAG	Q('epilepsy')	-0.414183	0.327071	-1.26634	0.206604	0.54709
C14:0 CE	Q('epilepsy')	-0.450404	0.357049	-1.26146	0.208353	0.54709
C40:10 PC	Q('epilepsy')	-0.43366	0.343781	-1.26144	0.208375	0.54709
C54:6 TAG	Q('epilepsy')	-0.402007	0.319527	-1.25813	0.209553	0.54709
NMMA	Q('epilepsy')	-0.440913	0.361347	-1.22019	0.223575	0.54709
C14:0 LPC	Q('epilepsy')	-0.439756	0.362069	-1.21457	0.225711	0.54709
pantothenate	Q('epilepsy')	-0.415545	0.348872	-1.19111	0.234774	0.54709
kynurenine	Q('epilepsy')	-0.407725	0.347201	-1.17432	0.241417	0.54709
C50:4 TAG	Q('epilepsy')	-0.373098	0.324568	-1.14952	0.251471	0.54709
C56:7 TAG	Q('epilepsy')	-0.352305	0.306661	-1.14884	0.25175	0.54709
C32:2 PC	Q('epilepsy')	-0.401202	0.35524	-1.12938	0.25985	0.54709
C34:4 PC	Q('epilepsy')	-0.396554	0.351407	-1.12848	0.260232	0.54709
C50:3 TAG	Q('epilepsy')	-0.346408	0.315461	-1.0981	0.273247	0.54709
C52:7 TAG	Q('epilepsy')	-0.383705	0.359112	-1.06848	0.286376	0.54709
C50:5 TAG	Q('epilepsy')	-0.357371	0.336716	-1.06134	0.289588	0.54709
C60:12 TAG	Q('epilepsy')	-0.36257	0.342669	-1.05808	0.29107	0.54709
C58:11 TAG	Q('epilepsy')	-0.392359	0.371161	-1.05711	0.291619	0.54709
C16:0 CE	Q('epilepsy')	-0.338552	0.320373	-1.05674	0.291678	0.54709
C58:9 TAG	Q('epilepsy')	-0.34348	0.326955	-1.05054	0.294514	0.54709
C40:6 PE	Q('epilepsy')	-0.345492	0.329802	-1.04758	0.295875	0.54709
serine	Q('epilepsy')	0.341639	0.3305	1.0337	0.302302	0.548623
valine	Q('epilepsy')	-0.288923	0.286408	-1.00878	0.314084	0.552583
C52:4 TAG	Q('epilepsy')	-0.319397	0.317719	-1.00528	0.315762	0.552583
gentisate	Q('epilepsy')	-0.349932	0.35922	-0.974144	0.330954	0.569009
C56:10 TAG	Q('epilepsy')	-0.410743	0.446764	-0.919374	0.359203	0.606929
C34:2 DAG	Q('epilepsy')	-0.280711	0.311634	-0.90077	0.368603	0.612255
alanine	Q('epilepsy')	-0.309481	0.351396	-0.880719	0.37934	0.619589
C50:6 TAG	Q('epilepsy')	-0.310138	0.369129	-0.840189	0.401687	0.645332
C40:9 PC	Q('epilepsy')	-0.266163	0.327447	-0.812844	0.417103	0.659292
C36:4 PC-B	Q('epilepsy')	-0.275038	0.347148	-0.792277	0.428972	0.66729
C32:1 DAG	Q('epilepsy')	-0.274495	0.353345	-0.776845	0.438038	0.670746
C50:2 TAG	Q('epilepsy')	-0.231331	0.31909	-0.72497	0.469168	0.682455
C20:4 LPE	Q('epilepsy')	0.269171	0.372237	0.723118	0.470309	0.682455
C48:2 TAG	Q('epilepsy')	-0.241044	0.334838	-0.719883	0.472289	0.682455
C58:7 TAG	Q('epilepsy')	-0.23729	0.33263	-0.713377	0.476297	0.682455
C36:4 DAG	Q('epilepsy')	-0.231657	0.32785	-0.706594	0.480504	0.682455
C40:6 PC	Q('epilepsy')	-0.219608	0.316763	-0.693289	0.48879	0.684307
C38:6 PC	Q('epilepsy')	-0.221951	0.327557	-0.677594	0.498674	0.68831
C58:8 TAG	Q('epilepsy')	-0.196818	0.324748	-0.606062	0.545039	0.735706
cytidine	Q('epilepsy')	-0.240927	0.422142	-0.570726	0.568839	0.735706
C54:5 TAG	Q('epilepsy')	-0.188466	0.340524	-0.55346	0.580457	0.735706
C18:2 SM	Q('epilepsy')	-0.177264	0.322474	-0.5497	0.58303	0.735706
CMP	Q('epilepsy')	-0.200225	0.36527	-0.548158	0.584171	0.735706
C22:1 SM	Q('epilepsy')	-0.173278	0.325537	-0.532283	0.595016	0.735706
C38:6 PE	Q('epilepsy')	-0.182138	0.344939	-0.528029	0.597961	0.735706
C48:5 TAG	Q('epilepsy')	-0.19846	0.377507	-0.525713	0.599637	0.735706
salicylurate	Q('epilepsy')	-0.184657	0.35801	-0.515787	0.606472	0.735706
C22:6 CE	Q('epilepsy')	-0.160722	0.313006	-0.513478	0.608083	0.735706
C56:6 TAG	Q('epilepsy')	-0.154085	0.313927	-0.49083	0.62399	0.745744
glycolithocholate	Q('epilepsy')	-0.175035	0.364665	-0.479988	0.631678	0.745837
C48:1 TAG	Q('epilepsy')	-0.150545	0.33618	-0.447813	0.654687	0.763109
C32:0 DAG	Q('epilepsy')	-0.144851	0.33082	-0.437855	0.66188	0.763109
4-hydroxymandelate	Q('epilepsy')	-0.147272	0.358608	-0.410678	0.68167	0.772866
C18:0 MAG	Q('epilepsy')	-0.147574	0.364726	-0.404615	0.686116	0.772866
adenosine	Q('epilepsy')	-0.134639	0.360639	-0.373334	0.709225	0.783254
C18:0 SM	Q('epilepsy')	-0.119497	0.322516	-0.370514	0.711322	0.783254
homogentisate	Q('epilepsy')	-0.121571	0.357962	-0.33962	0.734436	0.797008
C20:5 CE	Q('epilepsy')	-0.109658	0.330168	-0.332128	0.740079	0.797008
C36:4 PE	Q('epilepsy')	-0.107236	0.3604	-0.297547	0.766303	0.816279
lactose	Q('epilepsy')	-0.0774998	0.363049	-0.213469	0.83114	0.875825
C20:5 LPC	Q('epilepsy')	-0.0483901	0.318683	-0.151844	0.879436	0.916859
aconitate	Q('epilepsy')	-0.042639	0.345557	-0.123392	0.901899	0.93038
6-phosphogluconate	Q('epilepsy')	-0.0420035	0.389779	-0.107762	0.91428	0.933327
fumarate/maleate	Q('epilepsy')	0.0212599	0.341875	0.0621861	0.950466	0.960264
C18:2 LPC	Q('epilepsy')	0.0023155	0.3214	0.00720442	0.994258	0.994258

## Sheet: Q_gender_
metabolite	term	coef	stderr	t	pval	qval
acetylcholine	Q('gender')	-0.848541	0.111776	-7.59142	6.7688e-13	6.63342e-11
C18:2 SM	Q('gender')	0.827261	0.114177	7.24541	5.69113e-12	2.78865e-10
valine	Q('gender')	-0.636662	0.101408	-6.27823	1.56336e-09	5.10697e-08
C3 carnitine	Q('gender')	-0.68795	0.112088	-6.13761	3.38316e-09	8.28873e-08
C22:1 SM	Q('gender')	0.699321	0.115262	6.06724	4.95602e-09	9.7138e-08
carnitine	Q('gender')	-0.672618	0.113397	-5.93151	1.02619e-08	1.67611e-07
betaine	Q('gender')	-0.619627	0.117696	-5.26462	3.08953e-07	4.32534e-06
C5:1 carnitine	Q('gender')	-0.632568	0.120881	-5.23296	3.60504e-07	4.41617e-06
serine	Q('gender')	0.557969	0.117019	4.76818	3.20523e-06	3.49014e-05
C5-DC carnitine	Q('gender')	-0.496289	0.123652	-4.01361	7.96868e-05	0.000780931
C18:0 SM	Q('gender')	0.438697	0.114192	3.84173	0.000155966	0.00138952
C22:6 CE	Q('gender')	0.411459	0.110825	3.71269	0.000254342	0.00190722
C26 carnitine	Q('gender')	-0.429114	0.116071	-3.697	0.000269675	0.00190722
C54:6 TAG	Q('gender')	-0.417946	0.113134	-3.69425	0.00027246	0.00190722
pantothenate	Q('gender')	-0.440199	0.123524	-3.56366	0.000440129	0.00287551
C32:1 DAG	Q('gender')	-0.418926	0.119104	-3.51731	0.000523931	0.00320908
C32:0 DAG	Q('gender')	-0.409345	0.117132	-3.49472	0.000563853	0.00324894
C38:6 PE	Q('gender')	0.42487	0.122131	3.47879	0.000596744	0.00324894
kynurenic acid	Q('gender')	-0.41526	0.121683	-3.41264	0.00075352	0.00388657
alpha-hydroxybutyrate	Q('gender')	-0.41048	0.122242	-3.35794	0.000911428	0.004466
C50:6 TAG	Q('gender')	-0.407283	0.125804	-3.23745	0.00138635	0.00646965
C56:7 TAG	Q('gender')	-0.347777	0.108579	-3.203	0.00154182	0.00670821
C48:5 TAG	Q('gender')	-0.425684	0.132941	-3.20206	0.00157438	0.00670821
C16:0 CE	Q('gender')	0.356476	0.113434	3.1426	0.00188255	0.00768707
dimethylglycine	Q('gender')	-0.383516	0.123973	-3.09354	0.00220912	0.00865973
C52:6 TAG	Q('gender')	-0.357919	0.11649	-3.07252	0.00236441	0.00891202
C52:7 TAG	Q('gender')	-0.363189	0.119437	-3.04085	0.00262082	0.00951262
C48:1 TAG	Q('gender')	-0.356596	0.11903	-2.99584	0.00302016	0.0105706
C54:7 TAG	Q('gender')	-0.334694	0.113554	-2.94744	0.00351607	0.0116989
C50:2 TAG	Q('gender')	-0.332334	0.112979	-2.94155	0.0035813	0.0116989
C50:5 TAG	Q('gender')	-0.344316	0.11922	-2.88807	0.00422573	0.0130712
C48:2 TAG	Q('gender')	-0.34201	0.118555	-2.88482	0.00426815	0.0130712
C34:2 DAG	Q('gender')	-0.307103	0.110339	-2.78326	0.00580465	0.0172381
C58:7 TAG	Q('gender')	-0.324668	0.117773	-2.75672	0.00628136	0.0181051
C40:10 PC	Q('gender')	0.336117	0.122459	2.74473	0.00651392	0.018239
C54:8 TAG	Q('gender')	-0.3155	0.11745	-2.68625	0.00772427	0.0208849
C56:6 TAG	Q('gender')	-0.297791	0.111151	-2.67915	0.00788512	0.0208849
C40:9 PC	Q('gender')	0.308936	0.115938	2.66466	0.00822268	0.0212059
C50:4 TAG	Q('gender')	-0.304529	0.114919	-2.64994	0.00857898	0.0215574
kynurenine	Q('gender')	-0.320341	0.122932	-2.60583	0.009731	0.023841
C20:5 LPC	Q('gender')	-0.291236	0.112835	-2.58108	0.0104367	0.0245726
C32:2 PC	Q('gender')	0.324243	0.125779	2.57788	0.0105311	0.0245726
C18:2 carnitine	Q('gender')	-0.312308	0.12374	-2.52392	0.0122439	0.0279047
C38:6 PC	Q('gender')	0.290499	0.115977	2.5048	0.012908	0.0287496
C54:5 TAG	Q('gender')	-0.298508	0.120568	-2.47584	0.0139747	0.0304338
C58:8 TAG	Q('gender')	-0.279846	0.114983	-2.43381	0.0156623	0.0333676
C50:3 TAG	Q('gender')	-0.270674	0.111694	-2.42335	0.0161096	0.0335902
C56:8 TAG	Q('gender')	-0.26843	0.111451	-2.40851	0.0167633	0.0342252
C56:9 TAG	Q('gender')	-0.279941	0.116632	-2.4002	0.0171393	0.0342787
C18 carnitine	Q('gender')	-0.269198	0.115223	-2.33631	0.0202887	0.0397658
C52:5 TAG	Q('gender')	-0.260491	0.112112	-2.32349	0.0209787	0.0399062
C16 carnitine	Q('gender')	-0.287298	0.12384	-2.31992	0.0211747	0.0399062
C14:0 CE	Q('gender')	0.290502	0.126419	2.29792	0.0224166	0.0414496
C40:6 PC	Q('gender')	0.243301	0.112155	2.16932	0.031028	0.05631
C58:10 TAG	Q('gender')	-0.244176	0.115805	-2.10851	0.0360111	0.0641652
C18:2 LPC	Q('gender')	-0.219038	0.113797	-1.92482	0.0554197	0.0964273
C56:10 TAG	Q('gender')	-0.285831	0.148598	-1.92352	0.0560852	0.0964273
C58:11 TAG	Q('gender')	-0.245456	0.129541	-1.89481	0.0594285	0.100414
C20 carnitine	Q('gender')	-0.200827	0.109124	-1.84035	0.0669357	0.107676
indoxylsulfate	Q('gender')	-0.237031	0.128904	-1.83882	0.0671718	0.107676
C58:9 TAG	Q('gender')	-0.212442	0.115764	-1.83513	0.0677089	0.107676
C40:6 PE	Q('gender')	0.213969	0.116772	1.83236	0.0681213	0.107676
aconitate	Q('gender')	0.222152	0.122351	1.8157	0.0706486	0.109898
C36:4 PE	Q('gender')	0.222355	0.127606	1.74251	0.082684	0.12661
C52:4 TAG	Q('gender')	-0.192621	0.112494	-1.71228	0.0881204	0.132479
C60:12 TAG	Q('gender')	-0.207028	0.121328	-1.70635	0.0892207	0.132479
C24:0 Ceramide (d18:1)	Q('gender')	-0.19887	0.123625	-1.60865	0.108991	0.15942
hippurate	Q('gender')	0.192343	0.127384	1.50994	0.132357	0.19075
C36:4 DAG	Q('gender')	-0.17488	0.11665	-1.49919	0.135138	0.191935
4-hydroxymandelate	Q('gender')	0.181341	0.126971	1.42821	0.154516	0.216322
C20:4 LPE	Q('gender')	-0.172443	0.123885	-1.39196	0.165219	0.228049
alanine	Q('gender')	-0.170577	0.124418	-1.37101	0.171638	0.232772
C22:0 Ceramide (d18:1)	Q('gender')	-0.166954	0.122275	-1.3654	0.173391	0.232772
C24:1 Ceramide (d18:1)	Q('gender')	-0.143304	0.117941	-1.21505	0.225527	0.298671
gentisate	Q('gender')	0.145427	0.127188	1.1434	0.253996	0.331888
C18:0 MAG	Q('gender')	0.139305	0.129138	1.07873	0.281776	0.360342
orotate	Q('gender')	0.135381	0.125852	1.07572	0.283126	0.360342
C34:4 PC	Q('gender')	0.129719	0.124422	1.04257	0.298183	0.37464
salicylurate	Q('gender')	-0.126389	0.12676	-0.997079	0.319718	0.393611
C18:1 carnitine	Q('gender')	-0.121584	0.122344	-0.993787	0.321315	0.393611
C18:3 CE	Q('gender')	0.121993	0.124656	0.978642	0.32873	0.397723
6-phosphogluconate	Q('gender')	-0.122031	0.132798	-0.918923	0.359116	0.429187
ADMA	Q('gender')	-0.11039	0.125847	-0.877171	0.38126	0.450162
ornithine	Q('gender')	-0.103596	0.125658	-0.824426	0.410506	0.477253
C20:5 CE	Q('gender')	0.0956695	0.116902	0.818377	0.413944	0.477253
lactose	Q('gender')	0.103156	0.128544	0.802494	0.423051	0.481706
homogentisate	Q('gender')	0.100706	0.126742	0.794573	0.427637	0.481706
adenosine	Q('gender')	-0.0887516	0.12769	-0.695053	0.487686	0.543105
fumarate/maleate	Q('gender')	0.0784625	0.121047	0.6482	0.517468	0.569796
cytidine	Q('gender')	0.0919797	0.144555	0.636295	0.525326	0.572022
C36:0 PC	Q('gender')	0.0662667	0.121948	0.543399	0.587353	0.632534
sorbitol	Q('gender')	-0.0450831	0.123845	-0.364029	0.716153	0.762859
C36:4 PC-B	Q('gender')	0.0414621	0.122914	0.337326	0.736162	0.775741
C16:1 MAG	Q('gender')	-0.0405798	0.12817	-0.31661	0.751811	0.783803
C14:0 LPC	Q('gender')	0.03872	0.128197	0.302036	0.762883	0.786974
glycolithocholate	Q('gender')	0.0217244	0.130393	0.166607	0.867821	0.885901
NMMA	Q('gender')	-0.0169608	0.127941	-0.132567	0.894646	0.903869
CMP	Q('gender')	0.000178623	0.138999	0.00128507	0.998976	0.998976

## Sheet: Q_lipidemia_
metabolite	term	coef	stderr	t	pval	qval
C24:1 Ceramide (d18:1)	Q('lipidemia')	0.603937	0.140713	4.29197	2.55938e-05	0.00250819
C22:0 Ceramide (d18:1)	Q('lipidemia')	0.566791	0.145884	3.88522	0.000131884	0.00534502
C16:0 CE	Q('lipidemia')	0.518231	0.135335	3.82924	0.000163623	0.00534502
C36:4 DAG	Q('lipidemia')	0.506246	0.138866	3.64558	0.000327096	0.00801386
C24:0 Ceramide (d18:1)	Q('lipidemia')	0.488129	0.147494	3.30947	0.00107657	0.0211007
C18:0 SM	Q('lipidemia')	0.403066	0.13624	2.9585	0.00339666	0.041021
C56:8 TAG	Q('lipidemia')	0.390505	0.13297	2.93679	0.0036347	0.041021
C56:7 TAG	Q('lipidemia')	0.379951	0.129543	2.93301	0.00367771	0.041021
C52:5 TAG	Q('lipidemia')	0.388443	0.133758	2.90406	0.00402272	0.041021
C52:4 TAG	Q('lipidemia')	0.384089	0.134214	2.86176	0.00458014	0.041021
C20 carnitine	Q('lipidemia')	0.370381	0.130194	2.84485	0.00482205	0.041021
C36:0 PC	Q('lipidemia')	0.411949	0.145494	2.83138	0.00502298	0.041021
C56:6 TAG	Q('lipidemia')	0.370224	0.132612	2.79178	0.00565858	0.042657
C56:9 TAG	Q('lipidemia')	0.37332	0.139151	2.68284	0.00780132	0.0546093
C54:7 TAG	Q('lipidemia')	0.35886	0.135479	2.64882	0.00860665	0.0562301
C34:2 DAG	Q('lipidemia')	0.33787	0.131644	2.56655	0.0108719	0.0650568
C26 carnitine	Q('lipidemia')	0.353573	0.138481	2.55322	0.0112854	0.0650568
C22:1 SM	Q('lipidemia')	0.345042	0.137516	2.5091	0.0127559	0.0662245
C36:4 PC-B	Q('lipidemia')	0.367601	0.146646	2.50673	0.0128394	0.0662245
C18 carnitine	Q('lipidemia')	0.340534	0.13747	2.47715	0.0139249	0.0682322
C58:9 TAG	Q('lipidemia')	0.325959	0.138116	2.36004	0.019064	0.0863054
C58:10 TAG	Q('lipidemia')	0.325225	0.138164	2.3539	0.0193747	0.0863054
C50:3 TAG	Q('lipidemia')	0.30403	0.13326	2.28148	0.0233861	0.0910022
C40:10 PC	Q('lipidemia')	0.331283	0.145243	2.28088	0.0234326	0.0910022
C54:5 TAG	Q('lipidemia')	0.324594	0.143847	2.25651	0.0249277	0.0910022
C54:8 TAG	Q('lipidemia')	0.315966	0.140127	2.25486	0.025033	0.0910022
C22:6 CE	Q('lipidemia')	0.298063	0.132223	2.25425	0.025072	0.0910022
C50:4 TAG	Q('lipidemia')	0.305808	0.137107	2.23042	0.026633	0.0932154
C38:6 PC	Q('lipidemia')	0.29732	0.13837	2.14874	0.0326437	0.110313
C60:12 TAG	Q('lipidemia')	0.305896	0.144754	2.11322	0.0356017	0.113151
C52:6 TAG	Q('lipidemia')	0.293393	0.138982	2.11101	0.0357928	0.113151
C18:2 carnitine	Q('lipidemia')	0.302064	0.147631	2.04608	0.0418252	0.12809
C34:4 PC	Q('lipidemia')	0.299653	0.148445	2.01861	0.0446261	0.132526
salicylurate	Q('lipidemia')	0.300262	0.151234	1.98541	0.0482232	0.138996
fumarate/maleate	Q('lipidemia')	0.271614	0.144418	1.88075	0.0612025	0.171367
C58:8 TAG	Q('lipidemia')	0.253224	0.137183	1.84588	0.0661264	0.180011
lactose	Q('lipidemia')	-0.279298	0.153363	-1.82116	0.0698121	0.183279
adenosine	Q('lipidemia')	0.276199	0.152345	1.81299	0.0710673	0.183279
C58:11 TAG	Q('lipidemia')	0.274218	0.155278	1.76598	0.078786	0.195541
C40:9 PC	Q('lipidemia')	0.242914	0.138323	1.75613	0.0803255	0.195541
C32:1 DAG	Q('lipidemia')	0.252698	0.144577	1.74785	0.0818081	0.195541
C52:7 TAG	Q('lipidemia')	0.246884	0.143918	1.71545	0.0875534	0.204291
C40:6 PC	Q('lipidemia')	0.218567	0.13381	1.63341	0.103678	0.230968
C18:2 SM	Q('lipidemia')	0.22128	0.136222	1.6244	0.105587	0.230968
C18:1 carnitine	Q('lipidemia')	0.236787	0.145966	1.6222	0.106057	0.230968
C32:2 PC	Q('lipidemia')	0.240083	0.150064	1.59987	0.110927	0.236323
C50:2 TAG	Q('lipidemia')	0.206912	0.134793	1.53503	0.126077	0.262294
C50:5 TAG	Q('lipidemia')	0.216965	0.142239	1.52536	0.128471	0.262294
C20:5 LPC	Q('lipidemia')	0.202555	0.134621	1.50463	0.133717	0.264217
C54:6 TAG	Q('lipidemia')	0.202523	0.134978	1.50042	0.134804	0.264217
CMP	Q('lipidemia')	-0.241346	0.163577	-1.47542	0.141611	0.268488
C18:3 CE	Q('lipidemia')	0.21884	0.148724	1.47145	0.142463	0.268488
carnitine	Q('lipidemia')	0.193957	0.135292	1.43362	0.152967	0.282845
C16 carnitine	Q('lipidemia')	0.209934	0.147751	1.42087	0.156637	0.283042
C58:7 TAG	Q('lipidemia')	0.198585	0.140513	1.41329	0.15885	0.283042
C56:10 TAG	Q('lipidemia')	0.239027	0.173632	1.37663	0.170438	0.298266
C36:4 PE	Q('lipidemia')	0.200052	0.152244	1.31403	0.190076	0.326798
C38:6 PE	Q('lipidemia')	0.189639	0.145712	1.30146	0.194332	0.328354
C32:0 DAG	Q('lipidemia')	0.173123	0.139748	1.23882	0.216606	0.359787
C40:6 PE	Q('lipidemia')	0.168082	0.139318	1.20646	0.228812	0.365225
C50:6 TAG	Q('lipidemia')	0.184066	0.152937	1.20354	0.230021	0.365225
6-phosphogluconate	Q('lipidemia')	-0.191203	0.160114	-1.19416	0.233666	0.365225
C48:2 TAG	Q('lipidemia')	0.168472	0.141446	1.19107	0.234787	0.365225
C20:4 LPE	Q('lipidemia')	0.161595	0.147809	1.09327	0.275367	0.421656
dimethylglycine	Q('lipidemia')	-0.158243	0.14791	-1.06986	0.285744	0.425305
betaine	Q('lipidemia')	-0.149638	0.140421	-1.06564	0.287645	0.425305
C14:0 LPC	Q('lipidemia')	0.158987	0.152949	1.03948	0.299616	0.425305
kynurenic acid	Q('lipidemia')	0.150284	0.145177	1.03518	0.301615	0.425305
alpha-hydroxybutyrate	Q('lipidemia')	0.150363	0.145844	1.03099	0.303571	0.425305
C18:2 LPC	Q('lipidemia')	0.139913	0.135769	1.03052	0.303789	0.425305
C18:0 MAG	Q('lipidemia')	-0.155303	0.154071	-1.008	0.314459	0.432046
ornithine	Q('lipidemia')	0.150194	0.14992	1.00183	0.317422	0.432046
C20:5 CE	Q('lipidemia')	0.137777	0.139473	0.987842	0.324213	0.435244
valine	Q('lipidemia')	-0.113455	0.120987	-0.937744	0.349307	0.462596
acetylcholine	Q('lipidemia')	-0.116279	0.133358	-0.87193	0.384107	0.5019
C3 carnitine	Q('lipidemia')	0.101121	0.133729	0.75616	0.450286	0.580631
C16:1 MAG	Q('lipidemia')	-0.101558	0.152916	-0.664139	0.507231	0.640135
C48:5 TAG	Q('lipidemia')	0.104532	0.158203	0.660742	0.509495	0.640135
gentisate	Q('lipidemia')	-0.098172	0.151745	-0.646952	0.518273	0.642921
ADMA	Q('lipidemia')	-0.0946709	0.150146	-0.630527	0.528942	0.647954
C48:1 TAG	Q('lipidemia')	0.0880967	0.142012	0.620346	0.535612	0.648024
C5-DC carnitine	Q('lipidemia')	0.0761159	0.147526	0.515949	0.606359	0.724673
serine	Q('lipidemia')	0.0699164	0.139613	0.500786	0.616975	0.728476
hippurate	Q('lipidemia')	-0.0627676	0.151979	-0.413002	0.67997	0.793298
glycolithocholate	Q('lipidemia')	-0.0606387	0.156446	-0.387602	0.698659	0.80268
NMMA	Q('lipidemia')	-0.0579809	0.152644	-0.379845	0.704392	0.80268
alanine	Q('lipidemia')	-0.0536231	0.14844	-0.361244	0.718231	0.809041
orotate	Q('lipidemia')	-0.0473279	0.149849	-0.315837	0.752398	0.837898
aconitate	Q('lipidemia')	-0.0401613	0.145974	-0.275126	0.783453	0.856693
sorbitol	Q('lipidemia')	0.039255	0.147757	0.265673	0.790716	0.856693
indoxylsulfate	Q('lipidemia')	-0.0398812	0.153708	-0.259461	0.795501	0.856693
kynurenine	Q('lipidemia')	0.0300285	0.146668	0.204738	0.837948	0.887824
pantothenate	Q('lipidemia')	0.0281503	0.147374	0.191012	0.848675	0.887824
C14:0 CE	Q('lipidemia')	0.0282493	0.150828	0.187294	0.851586	0.887824
4-hydroxymandelate	Q('lipidemia')	0.0247421	0.151487	0.163329	0.870395	0.890695
C5:1 carnitine	Q('lipidemia')	-0.0231663	0.144221	-0.160631	0.872518	0.890695
homogentisate	Q('lipidemia')	0.0104054	0.151214	0.0688124	0.945196	0.95494
cytidine	Q('lipidemia')	-0.00977489	0.178457	-0.0547746	0.956374	0.956374

## Sheet: Q_treatment_
metabolite	term	coef	stderr	t	pval	qval
C26 carnitine	Q('treatment')	-1.54386	0.615133	-2.50979	0.0127315	0.634642
sorbitol	Q('treatment')	-1.64317	0.656334	-2.50356	0.0129519	0.634642
C16:1 MAG	Q('treatment')	1.29184	0.679253	1.90186	0.0583724	0.993432
C18 carnitine	Q('treatment')	-1.08475	0.610642	-1.77641	0.076916	0.993432
C18:1 carnitine	Q('treatment')	-1.14149	0.648381	-1.76052	0.0795777	0.993432
C20 carnitine	Q('treatment')	-0.896267	0.578319	-1.54978	0.122496	0.993432
C24:1 Ceramide (d18:1)	Q('treatment')	0.951164	0.625047	1.52175	0.129373	0.993432
C20:5 LPC	Q('treatment')	0.900191	0.597985	1.50537	0.133527	0.993432
betaine	Q('treatment')	-0.873499	0.623748	-1.4004	0.162668	0.993432
orotate	Q('treatment')	-0.915404	0.665454	-1.37561	0.170215	0.993432
C18:2 carnitine	Q('treatment')	-0.897817	0.655775	-1.36909	0.172234	0.993432
alpha-hydroxybutyrate	Q('treatment')	-0.859502	0.647837	-1.32673	0.185845	0.993432
C18:2 LPC	Q('treatment')	0.772192	0.603083	1.28041	0.201623	0.993432
C36:0 PC	Q('treatment')	-0.761938	0.646283	-1.17896	0.239569	0.993432
C22:0 Ceramide (d18:1)	Q('treatment')	0.693618	0.648016	1.07037	0.285514	0.993432
C5:1 carnitine	Q('treatment')	-0.672241	0.640628	-1.04935	0.295061	0.993432
C24:0 Ceramide (d18:1)	Q('treatment')	0.677033	0.655169	1.03337	0.302458	0.993432
ADMA	Q('treatment')	0.651513	0.666945	0.976861	0.329609	0.993432
NMMA	Q('treatment')	0.634703	0.678042	0.936083	0.35016	0.993432
hippurate	Q('treatment')	0.624934	0.675089	0.925705	0.355518	0.993432
C16 carnitine	Q('treatment')	-0.532834	0.656306	-0.811867	0.417662	0.993432
kynurenic acid	Q('treatment')	0.517148	0.644875	0.801934	0.423374	0.993432
carnitine	Q('treatment')	-0.471014	0.600966	-0.783762	0.433943	0.993432
C36:4 PE	Q('treatment')	-0.516523	0.676265	-0.763787	0.445735	0.993432
fumarate/maleate	Q('treatment')	-0.480171	0.641505	-0.748508	0.454878	0.993432
aconitate	Q('treatment')	-0.481585	0.648414	-0.742712	0.458373	0.993432
C40:9 PC	Q('treatment')	-0.431459	0.61443	-0.702209	0.483221	0.993432
4-hydroxymandelate	Q('treatment')	-0.446758	0.672902	-0.663928	0.507366	0.993432
C18:2 SM	Q('treatment')	0.398826	0.605099	0.659108	0.51045	0.993432
C38:6 PC	Q('treatment')	-0.368917	0.614637	-0.600219	0.54892	0.993432
C56:6 TAG	Q('treatment')	-0.352148	0.589061	-0.597813	0.550521	0.993432
C38:6 PE	Q('treatment')	-0.378561	0.647253	-0.584874	0.559175	0.993432
C58:8 TAG	Q('treatment')	-0.35117	0.609367	-0.576286	0.564955	0.993432
glycolithocholate	Q('treatment')	-0.381365	0.68384	-0.557682	0.577588	0.993432
6-phosphogluconate	Q('treatment')	-0.386642	0.694677	-0.556578	0.578367	0.993432
alanine	Q('treatment')	-0.357335	0.659369	-0.541935	0.58836	0.993432
C3 carnitine	Q('treatment')	0.312219	0.594024	0.5256	0.599645	0.993432
C48:5 TAG	Q('treatment')	-0.333543	0.674574	-0.49445	0.621501	0.993432
C20:5 CE	Q('treatment')	-0.305329	0.619537	-0.492834	0.622575	0.993432
C58:7 TAG	Q('treatment')	-0.296061	0.624156	-0.474339	0.635684	0.993432
C36:4 PC-B	Q('treatment')	-0.307123	0.651399	-0.471483	0.637719	0.993432
indoxylsulfate	Q('treatment')	0.276619	0.694893	0.398074	0.690928	0.993432
homogentisate	Q('treatment')	-0.26437	0.671689	-0.39359	0.694229	0.993432
valine	Q('treatment')	-0.198523	0.537425	-0.369397	0.712153	0.993432
C5-DC carnitine	Q('treatment')	0.241033	0.655309	0.367816	0.713331	0.993432
C18:0 MAG	Q('treatment')	0.249387	0.684383	0.364397	0.715879	0.993432
C22:6 CE	Q('treatment')	-0.209069	0.587334	-0.355962	0.722178	0.993432
C48:1 TAG	Q('treatment')	-0.221197	0.630817	-0.350652	0.726153	0.993432
ornithine	Q('treatment')	-0.211332	0.665942	-0.317343	0.751256	0.993432
C14:0 LPC	Q('treatment')	0.214365	0.679396	0.315523	0.752635	0.993432
C52:4 TAG	Q('treatment')	0.18709	0.596177	0.313817	0.75393	0.993432
C32:2 PC	Q('treatment')	0.192121	0.666583	0.288217	0.773426	0.993432
C18:3 CE	Q('treatment')	0.187655	0.660631	0.284055	0.77661	0.993432
C52:6 TAG	Q('treatment')	0.173505	0.617357	0.281044	0.778915	0.993432
acetylcholine	Q('treatment')	-0.165206	0.592375	-0.278888	0.780568	0.993432
C56:7 TAG	Q('treatment')	-0.157497	0.575428	-0.273704	0.784544	0.993432
kynurenine	Q('treatment')	0.175206	0.651498	0.268927	0.788214	0.993432
dimethylglycine	Q('treatment')	-0.174348	0.657013	-0.265364	0.790954	0.993432
C60:12 TAG	Q('treatment')	0.166089	0.642994	0.258306	0.79639	0.993432
C40:10 PC	Q('treatment')	-0.164614	0.644772	-0.255306	0.798705	0.993432
C58:9 TAG	Q('treatment')	-0.141657	0.613509	-0.230897	0.817589	0.993432
C48:2 TAG	Q('treatment')	-0.139243	0.6283	-0.221619	0.824797	0.993432
C54:8 TAG	Q('treatment')	0.135984	0.622442	0.218469	0.827247	0.993432
C50:6 TAG	Q('treatment')	-0.142479	0.660021	-0.215871	0.829282	0.993432
C16:0 CE	Q('treatment')	-0.12942	0.601157	-0.215285	0.829726	0.993432
C34:4 PC	Q('treatment')	-0.138837	0.659391	-0.210553	0.833413	0.993432
serine	Q('treatment')	0.129723	0.62016	0.209177	0.834485	0.993432
C22:1 SM	Q('treatment')	0.124971	0.610846	0.204587	0.838066	0.993432
salicylurate	Q('treatment')	0.136153	0.671781	0.202675	0.839559	0.993432
C32:0 DAG	Q('treatment')	-0.120409	0.620759	-0.19397	0.846361	0.993432
C52:5 TAG	Q('treatment')	0.109267	0.594154	0.183903	0.854243	0.993432
C56:10 TAG	Q('treatment')	0.189319	1.07457	0.17618	0.860362	0.993432
C56:9 TAG	Q('treatment')	0.108031	0.618109	0.174777	0.861401	0.993432
lactose	Q('treatment')	-0.117552	0.681235	-0.172557	0.863143	0.993432
C50:2 TAG	Q('treatment')	-0.103035	0.59875	-0.172084	0.863515	0.993432
C20:4 LPE	Q('treatment')	0.114614	0.667878	0.171609	0.863889	0.993432
C54:7 TAG	Q('treatment')	0.101396	0.601796	0.168489	0.866339	0.993432
C36:4 DAG	Q('treatment')	0.0969494	0.615058	0.157627	0.874884	0.993432
C32:1 DAG	Q('treatment')	-0.0944338	0.632112	-0.149394	0.881372	0.993432
C50:5 TAG	Q('treatment')	0.0929544	0.631824	0.147121	0.883159	0.993432
C14:0 CE	Q('treatment')	-0.0934603	0.669978	-0.139498	0.889173	0.993432
cytidine	Q('treatment')	-0.115227	0.832182	-0.138463	0.890016	0.993432
C18:0 SM	Q('treatment')	-0.0734646	0.605178	-0.121393	0.90348	0.993432
C52:7 TAG	Q('treatment')	0.0668945	0.643017	0.104032	0.917231	0.993432
C34:2 DAG	Q('treatment')	0.0477171	0.584759	0.0816013	0.935031	0.993432
pantothenate	Q('treatment')	0.0526123	0.654634	0.080369	0.93601	0.993432
C50:4 TAG	Q('treatment')	0.0461841	0.60903	0.0758322	0.939615	0.993432
C54:6 TAG	Q('treatment')	0.0364788	0.59957	0.0608415	0.951535	0.993432
adenosine	Q('treatment')	0.0348615	0.676713	0.0515159	0.958957	0.993432
C58:11 TAG	Q('treatment')	-0.0292971	0.772385	-0.0379307	0.969777	0.993432
C50:3 TAG	Q('treatment')	0.0221096	0.59194	0.0373511	0.970236	0.993432
C56:8 TAG	Q('treatment')	0.0160557	0.59065	0.027183	0.978336	0.993432
gentisate	Q('treatment')	0.0141859	0.674051	0.0210457	0.983226	0.993432
C40:6 PC	Q('treatment')	-0.00976266	0.594383	-0.0164249	0.986909	0.993432
CMP	Q('treatment')	-0.011813	0.799335	-0.0147785	0.988223	0.993432
C58:10 TAG	Q('treatment')	0.00827318	0.613725	0.0134803	0.989256	0.993432
C54:5 TAG	Q('treatment')	0.00768008	0.638968	0.0120195	0.99042	0.993432
C40:6 PE	Q('treatment')	0.00509938	0.61885	0.00824009	0.993432	0.993432

[truncated: 2 more sheets: Significant_q<=0.05, Summary_counts]
