# Supplementary material for: Exploratory analysis of epilepsy biomarkers using untargeted metabolomics across multiple cohorts
Source: Front Neurol. 2025 Dec 1;16:1684456. doi: 10.3389/fneur.2025.1684456 (PMC12703977; doi:10.3389/fneur.2025.1684456)
Supplement: Supplementary file 1 [file Data_Sheet_1.zip › Supplements/Table S8_Metabolite_correlation_analyses.xlsx]

## Sheet: PED-All patients
Table S8. Metabolite correlation analyses in different cohorts and subgroups are shown on this and the following Excel sheets.
SUPER_PATHWAY	SUB_PATHWAY	HMDB	COMPOUND	PED_081	PED_082	PED_083	PED_088	PED_089	PED_090	PED_091	PED_093	PED_094	PED_096	PED_098	PED_100	PED_102	PED_104	PED_105	PED_106	PED_107	PED_108	PED_092	PED_097	PED_002	PED_003	PED_005	PED_006	PED_007	PED_009	PED_010	PED_011	PED_013	PED_014	PED_015	PED_016	PED_017	PED_018	PED_019	PED_020	PED_021	PED_022	PED_024	PED_025	PED_026	PED_028	PED_029	PED_032	PED_033	PED_034
Lipid	Phosphatidylcholine (PC)	HMDB0007958	1-pentadecanoyl-2-docosahexaenoyl-GPC (15:0/22:6)*	1.37505	0.87716	1.46781	-0.101516	1.44273	0.150926	0.966334	0.360609	0.187025	-0.341987	-0.554128	-0.239641	-1.05272	0.0908623	1.19195	0.90229	-1.81793	0.802783	0.619777	0.283309	1.16536	0.311671	1.31303	0.251933	2.13478	1.75295	1.24136	-1.44022	0.823875	0.267438	0.34003	-0.268854	-0.920175	0.223339	0.984292	-1.84311	-1.99147	-1.08805	1.11436	0.0589692	-0.566549	0.805996	0.877563	-1.03588	0.653149	0.0179476
Lipid	Fatty Acid, Dicarboxylate		eicosanedioate (C20-DC)	-0.938688	-0.89889	-0.669474	0.583825	-0.599935	-1.26142	-0.31236	-0.664548	0.102086	-0.0695588	0.0533648	0.219789	-0.915016	-0.325646	-0.542178	-0.189846	0.913196	-0.499598	-0.869771	0.162298	-1.0582	-0.450851	-0.745417	-0.273315	-0.59769	-0.59772	-0.617835	0.310326	0.556538	0.550021	-0.417795	-0.346565	0.42248	-0.177734	-0.618737	0.824211	0.45517	-1.36076	-0.741749	-0.685847	-0.725478	-2.18675	-1.80491	0.136807	-1.03988	-0.807403
Lipid	Plasmalogen	HMDB0011151	1-palmityl-2-linoleoyl-GPC (O-16:0/18:2)*	0.249019	1.692	0.522314	0.305527	0.18829	-0.309028	0.378597	2.99269	1.71319	0.482238	-2.12561	0.689711	1.67631	0.994923	0.589475	1.59086	1.88702	-0.367293	-0.0477613	1.28699	0.228817	-0.716631	0.732866	0.514217	1.74443	0.571139	0.102036	0.895369	-0.58043	0.216197	-0.366153	0.260104	2.26374	-0.0646135	0.841491	0.352662	0.724153	0.731483	-0.449065	0.124977	0.813536	0.803146	0.287364	2.55093	0.0833771	1.11122
Xenobiotics	Chemical	HMDB0155722	O-sulfo-tyrosine	1.81877	0.991937	1.32702	0.759049	0.674748	0.896588	1.31305	0.708986	1.56676	1.1968	1.20476	1.54738	1.52126	1.76102	1.38681	0.806968	1.80798	0.503877	2.10053	0.804241	1.21946	1.59943	0.832334	0.501336	1.43291	0.614387	1.11939	2.49632	0.520325	1.18909	0.856725	2.63976	0.95024	1.20158	1.37276	1.33705	1.97216	0.597651	1.67231	1.17683	1.6947	1.1671	2.79859	1.96528	1.62433	1.25994
Lipid	Dihydrosphingomyelins	HMDB0012091	behenoyl dihydrosphingomyelin (d18:0/22:0)*	-0.00913621	-2.4926	-1.11821	-1.24753	1.60302	0.218642	-0.509311	-1.24326	-0.461013	0.17805	0.00311406	-0.355272	-0.95617	-0.691654	0.239554	-0.0249708	-0.550484	0.539343	0.604865	-0.781537	-0.44062	0.423628	-0.277132	0.0292772	-0.613032	0.942954	0.0416544	-1.51159	-0.204552	-0.546861	0.650179	-1.24222	-1.08903	-0.878983	0.52839	-0.0122782	-0.378222	-1.20534	-0.704524	-1.1478	-0.241763	0.358567	-0.743628	0.251419	-0.238854	0.768226
Lipid	Phosphatidylcholine (PC)	HMDB0007984	1-palmitoyl-2-eicosapentaenoyl-GPC (16:0/20:5)*	0.565223	1.56066	1.93305	0.997099	0.743267	1.86657	1.71181	0.869321	0.0724466	1.86923	1.17264	0.982139	1.27576	0.589023	1.25069	1.13507	-0.119152	1.32978	1.37951	1.446	1.52898	2.01404	1.6757	0.932799	1.12794	2.87033	1.41729	0.0646941	1.40502	1.86893	0.818072	0.709103	1.3663	0.76887	0.690476	-0.00669796	0.89655	-0.486867	1.78084	1.00392	0.520239	2.47042	1.18161	0.844466	0.410658	0.923171
Xenobiotics	Benzoate Metabolism	HMDB0062775	4-vinylphenol sulfate	1.15114	0.621706	-1.05925	-0.661608	-2.18198	-0.860234	-1.77265	-0.287056	-0.400349	-0.328723	-0.0626189	1.1933	0.0531088	-1.46625	1.49903	1.1459	-0.285264	0.0494726	0.0356157	-0.72053	-1.2415	1.01323	0.191548	1.87389	-0.940694	-0.759326	-0.0733205	-0.246141	-1.98255	-0.252924	-0.675948	0.454534	1.42661	-0.927698	-0.000503412	0.376225	-0.14634	-0.038151	-1.49655	-1.49352	1.26723	0.682892	-0.0465376	-1.17327	-1.73755	-0.700892
Amino Acid	Tryptophan Metabolism	HMDB0000715	kynurenate	-0.396087	0.764427	-0.379146	1.09869	-2.04653	-0.00277275	-1.70239	1.14536	-0.732669	0.507492	0.216917	0.0363153	-2.24746	-0.708832	0.0581325	-0.0923938	-1.01334	0.0495313	-1.34752	0.622537	0.474205	0.361306	-1.14536	-0.321703	0.38409	0.655954	-0.125541	0.0115929	0.440725	0.027422	-0.499419	1.39077	1.08473	-0.805773	-0.707604	-1.81665	0.0140965	-0.141022	-0.172654	1.24417	0.681662	0.468634	2.77746	0.349356	-0.0379002	0.000445641
				1-pentadecanoyl-2-docosahexaenoyl-GPC (15:0/22:6)*	eicosanedioate (C20-DC)	1-palmityl-2-linoleoyl-GPC (O-16:0/18:2)*	O-sulfo-tyrosine	behenoyl dihydrosphingomyelin (d18:0/22:0)*	1-palmitoyl-2-eicosapentaenoyl-GPC (16:0/20:5)*	4-vinylphenol sulfate	kynurenate
			1-pentadecanoyl-2-docosahexaenoyl-GPC (15:0/22:6)*	1	-0.422507	-0.251664	-0.376435	0.0391976	0.587228	-0.285287	-0.157543
			eicosanedioate (C20-DC)	-0.422507	1	0.367978	0.279343	0.308609	-0.383905	0.167271	0.24199
			1-palmityl-2-linoleoyl-GPC (O-16:0/18:2)*	-0.251664	0.367978	1	0.141712	0.0516878	-0.23219	0.300895	0.223429
			O-sulfo-tyrosine	-0.376435	0.279343	0.141712	1	0.0864786	-0.338282	0.151943	0.359949
			behenoyl dihydrosphingomyelin (d18:0/22:0)*	0.0391976	0.308609	0.0516878	0.0864786	1	0.0486917	0.101805	0.197252
			1-palmitoyl-2-eicosapentaenoyl-GPC (16:0/20:5)*	0.587228	-0.383905	-0.23219	-0.338282	0.0486917	1	-0.161554	-0.110132
			4-vinylphenol sulfate	-0.285287	0.167271	0.300895	0.151943	0.101805	-0.161554	1	0.161848
			kynurenate	-0.157543	0.24199	0.223429	0.359949	0.197252	-0.110132	0.161848	1
[truncated: 64 more columns]

## Sheet: PED-No brain anomalies
SUPER_PATHWAY	SUB_PATHWAY	HMDB	COMPOUND	PED_090	PED_091	PED_093	PED_094	PED_096	PED_102	PED_104	PED_106	PED_108	PED_097	PED_002	PED_007	PED_009	PED_010	PED_013	PED_014	PED_015	PED_016	PED_017	PED_018	PED_020	PED_021	PED_025	PED_026	PED_032	PED_033	PED_034	PED_035	PED_036	PED_037	PED_038	PED_041	PED_042	PED_043	PED_044	PED_047	PED_053	PED_055	PED_056	PED_057	PED_059	PED_060	PED_062	PED_065	PED_068	PED_069
Lipid	Dihydrosphingomyelins	HMDB0012087	sphingomyelin (d18:0/18:0, d19:0/17:0)*	0.761478	-0.547625	-0.978899	-0.520329	-0.348351	-0.650328	-0.0747332	-0.241024	0.171391	-0.551297	0.701107	0.0566386	0.33348	0.511884	-0.996114	-0.585713	0.577518	-0.608588	-0.902365	-0.480713	-1.45543	-1.1652	-1.55714	0.200326	0.244397	-0.218306	0.544566	0.265139	-1.51289	-1.37896	0.388127	-0.748124	0.33082	-0.239505	-0.0173664	-0.32569	0.50412	-0.110471	-0.793872	-0.558202	-0.518808	-1.20506	-0.704649	-0.379999	0.00976755	-0.356943
Lipid	Dihydrosphingomyelins	HMDB0012090	sphingomyelin (d18:0/20:0, d16:0/22:0)*	0.286103	-0.8673	-1.14174	-0.790984	0.00904885	-1.43223	-0.686017	-0.282234	0.467575	-0.54362	0.0102889	-0.200194	0.997275	0.527258	0.136602	-0.323424	0.744536	-0.889437	-0.795728	-0.722531	-1.19242	-0.625429	-1.42665	-0.31793	-0.113613	-0.232459	0.665359	0.286145	-1.58691	-1.56695	0.397	-1.16534	0.0923082	-0.36386	0.0548724	-0.758027	0.331072	0.106865	-0.557289	-0.653173	-0.607144	-1.3222	-0.543019	-0.196471	0.0480362	-0.223411
Lipid	Dihydrosphingomyelins	HMDB0012091	behenoyl dihydrosphingomyelin (d18:0/22:0)*	0.218642	-0.509311	-1.24326	-0.461013	0.17805	-0.95617	-0.691654	-0.0249708	0.539343	-0.781537	-0.44062	-0.613032	0.942954	0.0416544	-0.204552	-0.546861	0.650179	-1.24222	-1.08903	-0.878983	-0.0122782	-0.378222	-1.1478	-0.241763	0.251419	-0.238854	0.768226	0.349795	-0.949042	-1.76464	0.191926	-1.0977	0.0513452	-0.500057	0.179277	-0.167482	0.118146	-0.201379	-0.37362	-0.49162	-0.518401	-1.36649	-0.462157	-0.547867	0.0406777	0.661093
Amino Acid	Glutamate Metabolism		beta-citrylglutamate	-1.381	-0.120826	-0.842237	-1.14273	0.429492	-1.40719	-0.731999	-1.30146	-0.280492	-0.452925	-1.27534	0.290032	0.270765	0.56598	-0.515651	-1.49313	-0.42236	-0.43844	-0.181177	-0.188755	0.441614	0.67346	0.19	-0.499399	-0.317569	1.0559	0.38049	0.131956	-0.285392	-1.39344	-0.473191	-1.37897	-1.0818	-0.268175	-0.811944	-0.417192	-0.729243	-0.572064	-0.674242	-0.395379	-0.557622	-0.120326	0.658387	-0.736443	-1.15678	-0.502537
Lipid	Androgenic Steroids	HMDB0001032	dehydroepiandrosterone sulfate (DHEA-S)	1.97186	0.928279	1.82115	0.973708	1.33367	0.866634	0.865306	-0.0825495	-0.0766482	0.581273	0.815592	0.539447	0.972947	-0.215282	0.198676	1.08096	-1.72714	-0.843903	-0.735806	-0.560506	0.596885	0.102381	1.55346	-1.23338	0.225026	1.29818	0.423469	-0.543524	-0.103075	0.657332	-0.792867	1.22127	-0.767543	0.0141476	-0.118602	-0.115963	0.833275	1.94882	-0.358113	0.0488181	0.778816	1.45998	1.15445	0.463671	1.70828	1.69431
Lipid	Phosphatidylcholine (PC)	HMDB0007949	1-pentadecanoyl-2-arachidonoyl-GPC (15:0/20:4)*	-0.456322	0.45291	0.551112	-1.37882	0.0591959	-0.40857	-1.44757	-0.129456	0.761471	-0.192289	0.788748	1.12162	-0.0180475	1.11621	-0.304806	0.742446	0.387113	0.122348	-0.0971204	0.716485	-0.943374	-1.78655	0.370462	-1.09752	-0.774263	0.710489	0.318014	0.154876	-0.145123	0.493394	-0.974524	-0.33353	1.04058	-0.688169	0.450464	-1.00955	0.843813	0.567952	-0.637235	0.0474838	-0.504073	1.00154	0.542388	0.761684	1.24909	0.555033
Carbohydrate	Aminosugar Metabolism	HMDB0000230	N-acetylneuraminate	-2.27432	-0.983241	-2.93437	-1.17138	-0.143144	-1.57417	-1.13358	-1.8574	-1.11873	-2.03288	-1.44762	-0.303161	-1.42367	-0.802564	-1.06208	-1.66881	0.504737	-0.218379	-1.46616	-1.25682	0.466818	0.434326	-1.18178	-0.697761	-1.10217	1.22116	-0.886405	-0.217274	-0.0551918	-1.42102	0.33027	-1.86688	-0.245085	-1.1751	-1.02978	-1.08066	-1.04387	-1.52998	-1.04565	-0.295855	-0.921269	-1.04878	0.551302	-0.771129	-1.38788	-1.47967
Lipid	Fatty Acid Metabolism (Acyl Carnitine, Medium Chain)	HMDB0000651	decanoylcarnitine (C10)	-0.0241336	0.518128	0.56677	1.85524	0.59736	0.713358	1.29492	0.578414	-0.231569	-0.211302	1.50926	1.43251	-0.814662	0.0407894	0.680887	0.44255	0.7014	0.584471	-0.420979	1.30686	-1.67007	0.471309	1.29519	1.62414	0.121446	0.195314	0.733116	-0.493558	-1.17143	0.677071	1.99168	0.261472	1.95169	0.18833	0.0969239	0.685099	0.653546	1.36975	0.102342	1.31637	-1.0034	-0.795643	0.146729	1.18118	1.00756	0.264036
Lipid	Mevalonate Metabolism	HMDB0000355	3-hydroxy-3-methylglutarate	-0.243579	-1.53412	-1.11559	-2.27599	-1.23437	-2.63718	-0.395796	0.267959	-0.561846	-1.43849	-1.36054	-0.72291	-1.51609	0.547711	0.236708	-1.34372	-0.734309	0.0330742	-1.01975	-1.42416	-0.384519	-0.947837	-1.46251	-0.680499	0.411108	-0.925467	-0.845001	0.36673	-1.54132	-0.772979	-0.91481	-1.88898	-0.455607	-1.13124	-0.445115	-0.956351	-1.13136	-1.92849	-1.57844	-1.37808	-0.829781	-0.402689	-1.61363	-1.32187	-0.609018	0.492851
Amino Acid	Alanine and Aspartate Metabolism	HMDB0000191	aspartate	-1.22011	-0.839197	-1.35579	-1.7908	-0.658066	-2.5117	-1.97039	-1.55437	-1.08086	-1.19502	-1.73879	-1.09559	-0.617326	-0.75329	-1.33217	-1.13411	-1.41869	-2.03726	-1.43178	-1.31957	-0.437611	-0.130498	-1.04241	-1.96393	-0.305041	0.679112	-1.18715	-0.609013	-0.999858	-2.02797	-1.12875	-1.32368	-1.55328	-0.719292	-1.18866	-1.41693	-0.927123	-0.911742	-0.770906	-0.889466	-1.10984	-0.237128	-0.477349	-1.50237	-1.65392	-1.66099
Lipid	Phosphatidylcholine (PC)	HMDB0007958	1-pentadecanoyl-2-docosahexaenoyl-GPC (15:0/22:6)*	0.150926	0.966334	0.360609	0.187025	-0.341987	-1.05272	0.0908623	0.90229	0.802783	0.283309	1.16536	2.13478	1.75295	1.24136	0.823875	0.267438	0.34003	-0.268854	-0.920175	0.223339	-1.84311	-1.99147	0.0589692	-0.566549	-1.03588	0.653149	0.0179476	0.979122	-1.24367	0.566945	1.15192	-0.745384	0.637032	0.448637	0.398677	0.19167	0.812941	-0.141372	-1.41061	-0.135963	-0.161759	0.482132	0.360767	0.659803	0.221563	0.210189
Nucleotide	Pyrimidine Metabolism, Orotate containing	HMDB0000788	orotidine	0.227802		-0.666005	-1.17742	-1.49092	-2.01422	-0.891223	-1.57765	-1.30622	-1.763	-3.4798	-0.836842	-1.58392	-1.20971	-1.18032	-2.11466	-0.892549	0.553595	-1.38209		-0.361952	-0.675775	-0.979796	-1.23089		-0.880298	-1.59656	-1.09374	-0.61117	-0.773826	1.33221	-1.86184	-0.435025	-1.38591	-1.26369	-1.20957	-0.434062	-0.432419	-1.32944	-1.01463	-1.25492	-0.843147	-0.497705	-0.548048	-0.919665	-1.16413
Carbohydrate	Pentose Metabolism	HMDB0000539	arabonate/xylonate	0.1939	0.705417	-0.39779	0.39907	0.32747	-1.04016	-0.316296	-0.123662	0.559665	-0.481237	-0.897746	0.00278678	-0.510755	0.108863	-0.346055	-0.861658	0.0531996	2.54518	0.779247	-0.385937	1.21248	0.427724	-1.87319	0.425088	-0.621479	-1.31213	-0.990801	0.351637	0.441769	1.33924	0.643825	0.239414	-1.43641	-0.856527	0.0415413	-0.642427	-1.66007	-1.89126	-1.12417	-0.477852	0.451073	-1.09445	0.086143	-0.335323	0.425715	-0.54398
Energy	TCA Cycle	HMDB0000958,HMDB000072	aconitate [cis or trans]	-1.75571	-1.71245	-2.0172	-1.77429	-1.72251	-3.21075	-1.81471	-1.24349	-2.2432	-2.19579	-1.78168	-0.475448	-2.2141	-0.98098	-1.21664	-1.37297	-1.18031	-0.250715	-1.41446	-1.33808	-1.33137	-1.68219	-1.19469	-1.10191	-1.16565	-1.95346	-1.53093	-0.402617	-0.94315	-0.572378	-0.944595	-1.02814	-0.577107	-2.83659	-0.966987	-1.62414	-0.545637	-2.2229	-2.51029	-1.15734	-1.37562	-1.35596	-1.87996	-1.86323	-1.85816	-1.40738
				sphingomyelin (d18:0/18:0, d19:0/17:0)*	sphingomyelin (d18:0/20:0, d16:0/22:0)*	behenoyl dihydrosphingomyelin (d18:0/22:0)*	beta-citrylglutamate	dehydroepiandrosterone sulfate (DHEA-S)	1-pentadecanoyl-2-arachidonoyl-GPC (15:0/20:4)*	N-acetylneuraminate	decanoylcarnitine (C10)	3-hydroxy-3-methylglutarate	aspartate	1-pentadecanoyl-2-docosahexaenoyl-GPC (15:0/22:6)*	orotidine	arabonate/xylonate	aconitate [cis or trans]
			sphingomyelin (d18:0/18:0, d19:0/17:0)*	1	0.873502	0.76065	0.11775	-0.221417	-0.0449159	0.129245	0.0965649	0.281402	0.193516	0.115976	0.235024	0.0376174	0.203075
			sphingomyelin (d18:0/20:0, d16:0/22:0)*	0.873502	1	0.883955	0.306108	-0.282772	-0.0130351	0.254549	-0.0462308	0.368927	0.3498	0.153361	0.297217	0.0602971	0.194008
			behenoyl dihydrosphingomyelin (d18:0/22:0)*	0.76065	0.883955	1	0.399624	-0.288435	-0.230646	0.37129	-0.181441	0.397364	0.414791	-0.0836474	0.359746	0.108319	0.187578
			beta-citrylglutamate	0.11775	0.306108	0.399624	1	-0.253086	-0.169099	0.701942	-0.259804	0.275217	0.746417	-0.140214	0.404978	0.137736	0.133428
			dehydroepiandrosterone sulfate (DHEA-S)	-0.221417	-0.282772	-0.288435	-0.253086	1	0.256478	-0.426173	0.171982	-0.416591	-0.072202	0.17466	-0.321808	-0.382089	-0.435257
			1-pentadecanoyl-2-arachidonoyl-GPC (15:0/20:4)*	-0.0449159	-0.0130351	-0.230646	-0.169099	0.256478	1	-0.204917	0.107316	-0.0555078	-0.0934673	0.601957	-0.198095	-0.271758	-0.0335902
			N-acetylneuraminate	0.129245	0.254549	0.37129	0.701942	-0.426173	-0.204917	1	-0.132604	0.232691	0.581749	-0.137441	0.487485	0.277001	0.195798
			decanoylcarnitine (C10)	0.0965649	-0.0462308	-0.181441	-0.259804	0.171982	0.107316	-0.132604	1	-0.379911	-0.392871	0.299174	-0.100192	-0.399424	-0.113188
			3-hydroxy-3-methylglutarate	0.281402	0.368927	0.397364	0.275217	-0.416591	-0.0555078	0.232691	-0.379911	1	0.233631	0.0112207	0.365256	0.375626	0.546924
			aspartate	0.193516	0.3498	0.414791	0.746417	-0.072202	-0.0934673	0.581749	-0.392871	0.233631	1	-0.202124	0.414117	-0.00247967	0.053782
			1-pentadecanoyl-2-docosahexaenoyl-GPC (15:0/22:6)*	0.115976	0.153361	-0.0836474	-0.140214	0.17466	0.601957	-0.137441	0.299174	0.0112207	-0.202124	1	-0.17011	-0.209119	-0.0696389
			orotidine	0.235024	0.297217	0.359746	0.404978	-0.321808	-0.198095	0.487485	-0.100192	0.365256	0.414117	-0.17011	1	0.371695	0.37202
			arabonate/xylonate	0.0376174	0.0602971	0.108319	0.137736	-0.382089	-0.271758	0.277001	-0.399424	0.375626	-0.00247967	-0.209119	0.371695	1	0.404145
			aconitate [cis or trans]	0.203075	0.194008	0.187578	0.133428	-0.435257	-0.0335902	0.195798	-0.113188	0.546924	0.053782	-0.0696389	0.37202	0.404145	1
[truncated: 17 more columns]

## Sheet: PED-treated
COMPOUND	PED_081	PED_082	PED_083	PED_088	PED_089	PED_090	PED_091	PED_093	PED_094	PED_096	PED_098	PED_100	PED_102	PED_104	PED_105	PED_106	PED_107	PED_108	PED_092	PED_097	PED_002	PED_003	PED_005	PED_006	PED_007	PED_009	PED_010	PED_011	PED_013	PED_014	PED_015	PED_016	PED_017	PED_018	PED_019	PED_020	PED_021	PED_022	PED_024	PED_025	PED_026	PED_028	PED_029	PED_032	PED_033	PED_034	PED_035	PED_036	PED_037
behenoyl dihydrosphingomyelin (d18:0/22:0)*	-0.00913621	-2.4926	-1.11821	-1.24753	1.60302	0.218642	-0.509311	-1.24326	-0.461013	0.17805	0.00311406	-0.355272	-0.95617	-0.691654	0.239554	-0.0249708	-0.550484	0.539343	0.604865	-0.781537	-0.44062	0.423628	-0.277132	0.0292772	-0.613032	0.942954	0.0416544	-1.51159	-0.204552	-0.546861	0.650179	-1.24222	-1.08903	-0.878983	0.52839	-0.0122782	-0.378222	-1.20534	-0.704524	-1.1478	-0.241763	0.358567	-0.743628	0.251419	-0.238854	0.768226	0.349795	-0.949042	-1.76464
1-pentadecanoyl-2-docosahexaenoyl-GPC (15:0/22:6)*	1.37505	0.87716	1.46781	-0.101516	1.44273	0.150926	0.966334	0.360609	0.187025	-0.341987	-0.554128	-0.239641	-1.05272	0.0908623	1.19195	0.90229	-1.81793	0.802783	0.619777	0.283309	1.16536	0.311671	1.31303	0.251933	2.13478	1.75295	1.24136	-1.44022	0.823875	0.267438	0.34003	-0.268854	-0.920175	0.223339	0.984292	-1.84311	-1.99147	-1.08805	1.11436	0.0589692	-0.566549	0.805996	0.877563	-1.03588	0.653149	0.0179476	0.979122	-1.24367	0.566945
kynurenate	-0.396087	0.764427	-0.379146	1.09869	-2.04653	-0.00277275	-1.70239	1.14536	-0.732669	0.507492	0.216917	0.0363153	-2.24746	-0.708832	0.0581325	-0.0923938	-1.01334	0.0495313	-1.34752	0.622537	0.474205	0.361306	-1.14536	-0.321703	0.38409	0.655954	-0.125541	0.0115929	0.440725	0.027422	-0.499419	1.39077	1.08473	-0.805773	-0.707604	-1.81665	0.0140965	-0.141022	-0.172654	1.24417	0.681662	0.468634	2.77746	0.349356	-0.0379002	0.000445641	-1.50148	-1.69738	0.000370967
eicosanedioate (C20-DC)	-0.938688	-0.89889	-0.669474	0.583825	-0.599935	-1.26142	-0.31236	-0.664548	0.102086	-0.0695588	0.0533648	0.219789	-0.915016	-0.325646	-0.542178	-0.189846	0.913196	-0.499598	-0.869771	0.162298	-1.0582	-0.450851	-0.745417	-0.273315	-0.59769	-0.59772	-0.617835	0.310326	0.556538	0.550021	-0.417795	-0.346565	0.42248	-0.177734	-0.618737	0.824211	0.45517	-1.36076	-0.741749	-0.685847	-0.725478	-2.18675	-1.80491	0.136807	-1.03988	-0.807403	-0.23645	-0.166112	-0.312956
O-sulfo-tyrosine	1.81877	0.991937	1.32702	0.759049	0.674748	0.896588	1.31305	0.708986	1.56676	1.1968	1.20476	1.54738	1.52126	1.76102	1.38681	0.806968	1.80798	0.503877	2.10053	0.804241	1.21946	1.59943	0.832334	0.501336	1.43291	0.614387	1.11939	2.49632	0.520325	1.18909	0.856725	2.63976	0.95024	1.20158	1.37276	1.33705	1.97216	0.597651	1.67231	1.17683	1.6947	1.1671	2.79859	1.96528	1.62433	1.25994	0.67172	1.84136	1.00587
vanillylmandelate (VMA)	0.760261	0.527691	0.512996	-0.477778	1.58251	0.0229834	0.42177	0.75719	0.983918	1.46749	1.02588	0.759616	-0.153104	2.28337	0.437419	-0.105198	0.759424	-0.745131	2.4379	0.59148	0.331206	-0.100249	-0.257452	1.21949	0.713653	0.654983	0.665868	0.972479	1.31804	0.0568571	0.117908	3.51535	0.924998	0.358282	1.49633	0.834173	0.524637	0.976252	0.165474	0.0524474	0.105751	-0.697902	2.00446	1.18558	1.32177	1.27497	0.420506	0.726139	-0.410965
4-vinylphenol sulfate	1.15114	0.621706	-1.05925	-0.661608	-2.18198	-0.860234	-1.77265	-0.287056	-0.400349	-0.328723	-0.0626189	1.1933	0.0531088	-1.46625	1.49903	1.1459	-0.285264	0.0494726	0.0356157	-0.72053	-1.2415	1.01323	0.191548	1.87389	-0.940694	-0.759326	-0.0733205	-0.246141	-1.98255	-0.252924	-0.675948	0.454534	1.42661	-0.927698	-0.000503412	0.376225	-0.14634	-0.038151	-1.49655	-1.49352	1.26723	0.682892	-0.0465376	-1.17327	-1.73755	-0.700892	-0.33417	2.24739	2.00512
16alpha-hydroxy DHEA 3-sulfate	0.811766	0.252466	-1.01151	0.26228	-1.35647	0.321186	0.0476605	0.543627	0.498568	0.447643	-0.221047	-1.36829	0.776425	1.04548	-1.1588	-1.41366	1.16287	-0.517078	1.00091	-0.107465	-0.39814	0.726038	-0.516364	-1.9864	1.19699	0.852575	-1.55182	0.903081	-0.265562	0.707678	-0.810225	-2.1198	-1.70923	-1.81003	-0.937558	-0.137088	-0.381829	0.0113506	0.258591	0.913978		0.119805	0.995106	-0.685946	0.374172	-0.652333	-1.38828	-0.51241	-0.0487521
1-oleoyl-2-docosahexaenoyl-GPC (18:1/22:6)*	0.161114	-0.331917	1.42173	-0.552125	0.322373	-0.895423	0.982378	-0.639123	0.204824	-0.776283	0.933274	-0.0646039	-1.41309	-0.420424	0.458032	0.193658	-1.57528	-0.187786	2.32811	-1.33111	0.217214	-0.24189	0.40878	0.621339	0.467113	0.761612	0.436073	-1.08292	0.636283	-1.02408	-0.499985	-0.132671	-0.574021	0.453953	-0.419372	-0.516618	-1.16024	-0.629889	-0.153947	-1.59587	0.158963	0.0326925	0.996843	-1.37935	0.253006	-0.205875	-0.00337447	-0.156593	0.223727
1-palmityl-2-linoleoyl-GPC (O-16:0/18:2)*	0.249019	1.692	0.522314	0.305527	0.18829	-0.309028	0.378597	2.99269	1.71319	0.482238	-2.12561	0.689711	1.67631	0.994923	0.589475	1.59086	1.88702	-0.367293	-0.0477613	1.28699	0.228817	-0.716631	0.732866	0.514217	1.74443	0.571139	0.102036	0.895369	-0.58043	0.216197	-0.366153	0.260104	2.26374	-0.0646135	0.841491	0.352662	0.724153	0.731483	-0.449065	0.124977	0.813536	0.803146	0.287364	2.55093	0.0833771	1.11122	0.845693	0.469002	1.19573
	behenoyl dihydrosphingomyelin (d18:0/22:0)*	1-pentadecanoyl-2-docosahexaenoyl-GPC (15:0/22:6)*	kynurenate	eicosanedioate (C20-DC)	O-sulfo-tyrosine	vanillylmandelate (VMA)	4-vinylphenol sulfate	16alpha-hydroxy DHEA 3-sulfate	1-oleoyl-2-docosahexaenoyl-GPC (18:1/22:6)*	1-palmityl-2-linoleoyl-GPC (O-16:0/18:2)*
behenoyl dihydrosphingomyelin (d18:0/22:0)*	1	0.017882	0.168515	0.28417	0.0821789	0.230191	0.14874	-0.29776	-0.0573264	0.0671873
1-pentadecanoyl-2-docosahexaenoyl-GPC (15:0/22:6)*	0.017882	1	-0.217928	-0.436868	-0.369734	-0.247192	-0.283371	0.0568433	0.598777	-0.244249
kynurenate	0.168515	-0.217928	1	0.260156	0.385298	0.340721	0.177595	-0.0828119	-0.304106	0.238239
eicosanedioate (C20-DC)	0.28417	-0.436868	0.260156	1	0.270151	0.344634	0.205806	-0.150254	-0.423612	0.352874
O-sulfo-tyrosine	0.0821789	-0.369734	0.385298	0.270151	1	0.509834	0.159244	0.060175	-0.219299	0.145355
vanillylmandelate (VMA)	0.230191	-0.247192	0.340721	0.344634	0.509834	1	0.121756	-0.204242	-0.0663269	0.254974
4-vinylphenol sulfate	0.14874	-0.283371	0.177595	0.205806	0.159244	0.121756	1	-0.226786	-0.2407	0.292496
16alpha-hydroxy DHEA 3-sulfate	-0.29776	0.0568433	-0.0828119	-0.150254	0.060175	-0.204242	-0.226786	1	-0.0540399	-0.0622798
1-oleoyl-2-docosahexaenoyl-GPC (18:1/22:6)*	-0.0573264	0.598777	-0.304106	-0.423612	-0.219299	-0.0663269	-0.2407	-0.0540399	1	-0.442515
1-palmityl-2-linoleoyl-GPC (O-16:0/18:2)*	0.0671873	-0.244249	0.238239	0.352874	0.145355	0.254974	0.292496	-0.0622798	-0.442515	1
[truncated: 52 more columns]

## Sheet: PED BA+ BA- in EP+
SUPER_PATHWAY	SUB_PATHWAY	HMDB	COMPOUND	PED_101	PED_008	PED_012	PED_027	PED_030	PED_031	PED_051	PED_054	PED_061	PED_071	PED_080	PED_095	PED_084	PED_085	PED_086	PED_087	PED_001	PED_099	PED_103	PED_109	PED_110	PED_004	PED_023	PED_040	PED_045	PED_046	PED_050	PED_052	PED_058	PED_063	PED_064	PED_066	PED_067	PED_072	PED_079
Lipid	Dihydrosphingomyelins	HMDB0012087	sphingomyelin (d18:0/18:0, d19:0/17:0)*	-1.00199	-1.1159	-1.00355	-1.75858	-1.35329	-1.26902	-1.03548	-1.05281	-0.797678	-1.15186	-1.27437	0.699043	-0.257724	-0.792647	-1.18374	-0.343458	0.970314	-0.68361	1.00324	-0.969407	-0.230903	-0.486831	-0.498626	-0.327166	-0.088765	0.60206	-0.271252	-0.76928	-0.729072	-0.905216	-0.200088	0.0719702	-0.663989	-0.302623	-2.6639
Lipid	Dihydrosphingomyelins	HMDB0012090	sphingomyelin (d18:0/20:0, d16:0/22:0)*	-1.07284	-1.15706	-1.00187	-1.73555	-0.974856	-1.38747	-1.36772	-1.15772	-0.758594	-1.1719	-1.2843	0.423393	-0.153139	-0.935096	-1.61114	-0.591006	1.05795	-0.851589	1.00736	-1.18306	-0.383047	-0.0708336	-1.23491	-0.909371	0.373089	0.845494	-1.13205	-0.589586	-1.13159	-0.905575	0.028843	-0.294904	-0.788232	0.410201	-2.1064
Lipid	Fatty Acid Metabolism (Acyl Carnitine, Medium Chain)	HMDB000225	laurylcarnitine (C12)	0.676946	0.894136	0.0430158	0.764774	0.6011	0.0695228	0.417544	1.57565	0.253286	1.70096	1.83015	-2.03358	-0.0400488	-0.816305	-0.753179	-0.0296947	-0.621624	-1.25531	0.91296	0.956701	-0.0649755	-1.13428	-0.517328	0.556206	-2.00227	0.759296	0.210974	-0.530958	0.967534	-0.391788	-0.164303	1.20515	0.056294	-0.411689	-1.1932
				sphingomyelin (d18:0/18:0, d19:0/17:0)*	sphingomyelin (d18:0/20:0, d16:0/22:0)*	laurylcarnitine (C12)
			sphingomyelin (d18:0/18:0, d19:0/17:0)*	1	0.901718	-0.164043
			sphingomyelin (d18:0/20:0, d16:0/22:0)*	0.901718	1	-0.248816
			laurylcarnitine (C12)	-0.164043	-0.248816	1

## Sheet: PED BA+ BA- all
COMPOUND	PED_090	PED_091	PED_093	PED_094	PED_096	PED_102	PED_104	PED_106	PED_108	PED_097	PED_002	PED_007	PED_009	PED_010	PED_013	PED_014	PED_015	PED_016	PED_017	PED_018	PED_020	PED_021	PED_025	PED_026	PED_032	PED_033	PED_034	PED_035	PED_036	PED_037	PED_038	PED_041	PED_042	PED_043	PED_044	PED_047	PED_053	PED_055	PED_056	PED_057	PED_059	PED_060	PED_062	PED_065	PED_068	PED_069	PED_070	PED_073	PED_074
bilirubin (Z,Z)	0.0485773	0.131313	0.329391	0.62455	0.192657	0.207496	0.275209	0.316746	0.622606	0.549111	0.246994	0.118858	0.758584	0.916281	0.986943	-0.146801	0.334771	0.704376	0.18825	0.683341	0.594857	0.291733	1.04938	0.74426	-0.207519	0.329341	0.832654	0.441845	-0.350442	0.589436	1.0083	-0.144219	0.212452	-0.376621	0.502136	1.24527	-0.722585	1.51316	0.577883	0.743453	-0.149068	-0.348737	0.682521	1.05021	1.60137	1.55497	1.13346	0.201857	0.368063
1-palmityl-2-linoleoyl-GPC (O-16:0/18:2)*	-0.309028	0.378597	2.99269	1.71319	0.482238	1.67631	0.994923	1.59086	-0.367293	1.28699	0.228817	1.74443	0.571139	0.102036	-0.58043	0.216197	-0.366153	0.260104	2.26374	-0.0646135	0.352662	0.724153	0.124977	0.813536	2.55093	0.0833771	1.11122	0.845693	0.469002	1.19573	1.06102	-0.437612	0.284106	-0.391244	0.537727	2.06779	0.659982	1.12598	2.06863	1.36137	2.67582	0.63076	0.896864	1.17651	0.213801	1.12857	-0.999738	2.29732	0.0978878
	bilirubin (Z,Z)	1-palmityl-2-linoleoyl-GPC (O-16:0/18:2)*
bilirubin (Z,Z)	1	0.103155
1-palmityl-2-linoleoyl-GPC (O-16:0/18:2)*	0.103155	1
[truncated: 60 more columns]

## Sheet: PED Prevalent cases
SUPER_PATHWAY	SUB_PATHWAY	HMDB	COMPOUND	PED_081	PED_082	PED_083	PED_088	PED_089	PED_090	PED_091	PED_093	PED_094	PED_096	PED_098	PED_100	PED_102	PED_104	PED_105	PED_106	PED_107	PED_108	PED_092	PED_097	PED_002	PED_003	PED_005	PED_006	PED_007	PED_009	PED_010	PED_011	PED_013	PED_014	PED_015	PED_016	PED_017	PED_018	PED_019	PED_020	PED_021	PED_022	PED_024	PED_025	PED_026	PED_028	PED_029	PED_032	PED_033	PED_034
Lipid	Dihydrosphingomyelins	HMDB0012091	behenoyl dihydrosphingomyelin (d18:0/22:0)*	-0.00913621	-2.4926	-1.11821	-1.24753	1.60302	0.218642	-0.509311	-1.24326	-0.461013	0.17805	0.00311406	-0.355272	-0.95617	-0.691654	0.239554	-0.0249708	-0.550484	0.539343	0.604865	-0.781537	-0.44062	0.423628	-0.277132	0.0292772	-0.613032	0.942954	0.0416544	-1.51159	-0.204552	-0.546861	0.650179	-1.24222	-1.08903	-0.878983	0.52839	-0.0122782	-0.378222	-1.20534	-0.704524	-1.1478	-0.241763	0.358567	-0.743628	0.251419	-0.238854	0.768226
Lipid	Phosphatidylcholine (PC)	HMDB0007958	1-pentadecanoyl-2-docosahexaenoyl-GPC (15:0/22:6)*	1.37505	0.87716	1.46781	-0.101516	1.44273	0.150926	0.966334	0.360609	0.187025	-0.341987	-0.554128	-0.239641	-1.05272	0.0908623	1.19195	0.90229	-1.81793	0.802783	0.619777	0.283309	1.16536	0.311671	1.31303	0.251933	2.13478	1.75295	1.24136	-1.44022	0.823875	0.267438	0.34003	-0.268854	-0.920175	0.223339	0.984292	-1.84311	-1.99147	-1.08805	1.11436	0.0589692	-0.566549	0.805996	0.877563	-1.03588	0.653149	0.0179476
Lipid	Fatty Acid, Dicarboxylate		eicosanedioate (C20-DC)	-0.938688	-0.89889	-0.669474	0.583825	-0.599935	-1.26142	-0.31236	-0.664548	0.102086	-0.0695588	0.0533648	0.219789	-0.915016	-0.325646	-0.542178	-0.189846	0.913196	-0.499598	-0.869771	0.162298	-1.0582	-0.450851	-0.745417	-0.273315	-0.59769	-0.59772	-0.617835	0.310326	0.556538	0.550021	-0.417795	-0.346565	0.42248	-0.177734	-0.618737	0.824211	0.45517	-1.36076	-0.741749	-0.685847	-0.725478	-2.18675	-1.80491	0.136807	-1.03988	-0.807403
Amino Acid	Tyrosine Metabolism	HMDB0000291	vanillylmandelate (VMA)	0.760261	0.527691	0.512996	-0.477778	1.58251	0.0229834	0.42177	0.75719	0.983918	1.46749	1.02588	0.759616	-0.153104	2.28337	0.437419	-0.105198	0.759424	-0.745131	2.4379	0.59148	0.331206	-0.100249	-0.257452	1.21949	0.713653	0.654983	0.665868	0.972479	1.31804	0.0568571	0.117908	3.51535	0.924998	0.358282	1.49633	0.834173	0.524637	0.976252	0.165474	0.0524474	0.105751	-0.697902	2.00446	1.18558	1.32177	1.27497
Amino Acid	Tryptophan Metabolism	HMDB0000715	kynurenate	-0.396087	0.764427	-0.379146	1.09869	-2.04653	-0.00277275	-1.70239	1.14536	-0.732669	0.507492	0.216917	0.0363153	-2.24746	-0.708832	0.0581325	-0.0923938	-1.01334	0.0495313	-1.34752	0.622537	0.474205	0.361306	-1.14536	-0.321703	0.38409	0.655954	-0.125541	0.0115929	0.440725	0.027422	-0.499419	1.39077	1.08473	-0.805773	-0.707604	-1.81665	0.0140965	-0.141022	-0.172654	1.24417	0.681662	0.468634	2.77746	0.349356	-0.0379002	0.000445641
Lipid	Plasmalogen	HMDB0011151	1-palmityl-2-linoleoyl-GPC (O-16:0/18:2)*	0.249019	1.692	0.522314	0.305527	0.18829	-0.309028	0.378597	2.99269	1.71319	0.482238	-2.12561	0.689711	1.67631	0.994923	0.589475	1.59086	1.88702	-0.367293	-0.0477613	1.28699	0.228817	-0.716631	0.732866	0.514217	1.74443	0.571139	0.102036	0.895369	-0.58043	0.216197	-0.366153	0.260104	2.26374	-0.0646135	0.841491	0.352662	0.724153	0.731483	-0.449065	0.124977	0.813536	0.803146	0.287364	2.55093	0.0833771	1.11122
Xenobiotics	Chemical	HMDB0155722	O-sulfo-tyrosine	1.81877	0.991937	1.32702	0.759049	0.674748	0.896588	1.31305	0.708986	1.56676	1.1968	1.20476	1.54738	1.52126	1.76102	1.38681	0.806968	1.80798	0.503877	2.10053	0.804241	1.21946	1.59943	0.832334	0.501336	1.43291	0.614387	1.11939	2.49632	0.520325	1.18909	0.856725	2.63976	0.95024	1.20158	1.37276	1.33705	1.97216	0.597651	1.67231	1.17683	1.6947	1.1671	2.79859	1.96528	1.62433	1.25994
Lipid	Plasmalogen	HMDB13418	1-stearyl-2-linoleoyl-GPC (O-18:0/18:2)*	0.637627	1.42878	0.375183	1.06949	0.847771	0.00203048	1.89065	2.54372	1.88777	0.988706		1.73277	2.03339	1.81193	0.803693	1.21165	1.59031	0.353844		1.21099	1.12959	-0.436892	1.76901	1.2874	1.03946	0.759809	0.891596	1.08818	-0.470143	0.859287	0.46459	0.753166	1.59177	-0.0752441	0.846858	0.824448	1.48148	0.309936	0.264958	-0.0112934	1.2563	-0.35652	0.702075	2.05212	1.26334	1.15329
Xenobiotics	Benzoate Metabolism	HMDB0062775	4-vinylphenol sulfate	1.15114	0.621706	-1.05925	-0.661608	-2.18198	-0.860234	-1.77265	-0.287056	-0.400349	-0.328723	-0.0626189	1.1933	0.0531088	-1.46625	1.49903	1.1459	-0.285264	0.0494726	0.0356157	-0.72053	-1.2415	1.01323	0.191548	1.87389	-0.940694	-0.759326	-0.0733205	-0.246141	-1.98255	-0.252924	-0.675948	0.454534	1.42661	-0.927698	-0.000503412	0.376225	-0.14634	-0.038151	-1.49655	-1.49352	1.26723	0.682892	-0.0465376	-1.17327	-1.73755	-0.700892
Amino Acid	Glutamate Metabolism		beta-citrylglutamate	-1.10244	-2.18184	-1.19474	-1.12777	-1.46072	-1.381	-0.120826	-0.842237	-1.14273	0.429492	0.143847	-1.54236	-1.40719	-0.731999	0.442568	-1.30146	-0.795394	-0.280492	-1.2036	-0.452925	-1.27534	-1.49729	-1.84781	-0.821036	0.290032	0.270765	0.56598	-1.52674	-0.515651	-1.49313	-0.42236	-0.43844	-0.181177	-0.188755	-1.07176	0.441614	0.67346	-0.993855	-1.15418	0.19	-0.499399	-0.647141	-0.723605	-0.317569	1.0559	0.38049
Xenobiotics	Food Component/Plant	HMDB0002994	erythritol	0.434543	-0.356256	-0.608014	-0.574846	-2.02059	-0.671417	1.18095	-0.26002	0.994364	0.379394	0.640339	-0.351087	-0.0155424	0.117612	-0.0403281	-0.054295	0.157785	0.0100466	1.17392	-0.606216	-1.50738	0.0692413	-0.652676	-0.663351	0.502648	-0.0616402	-0.250618	-0.565027	-0.499808	-0.8407	-0.0622179	1.54853	0.773788	-0.373827	-0.40765	0.980221	-0.0829508	-0.922974	-0.539193	-1.68499	0.419462	-1.08029	1.95387	-0.994234	-0.679342	-0.890068
Nucleotide	Purine Metabolism, Guanine containing	HMDB0000897	7-methylguanine	-0.885311	-1.33516	-1.90825	-1.2527	-1.82742	-1.09145	-1.46445	-2.81646	-1.22966	-1.53611	-0.824232	-1.61698	-1.8878	-1.45941	-0.858423	-2.26168	-1.52624	-1.66497	-0.480715	-2.3981	-1.5104	-1.24802	-1.73069	-1.67467	-1.77618	-1.78247	-1.54381	-0.590391	-1.56637	-1.22442	0.0805106	0.115776	-1.03401	-1.24457	-1.12954	-0.80801	-1.70862	-1.24003	-1.57915	-1.22161	-0.882463	-2.07409	-1.28828	-1.59873	-1.25102	-1.58963
Lipid	Plasmalogen	HMDB0011342	1-(1-enyl-palmitoyl)-2-oleoyl-GPE (P-16:0/18:1)*	-1.12674	-0.258616	-1.31456	-1.3257	-0.768203	-1.66218	0.0792717	0.951154	9.75e-05	0.211042	-1.63393	0.23761	0.638661	-2.0522	-0.577089	-0.425142	0.271771	-0.644994	0.343836	-0.934201	-0.417373	-1.9378	0.0243579	0.254657	0.654615	-0.338974	0.583417	0.0773146	1.10072	0.223951	-1.21431	-0.667717	1.9015	-1.1609	0.318179	1.31556	0.224731	0.134181	-0.636	-0.000434481	0.23439	0.12689	-0.682909	1.27638	0.00343853	-0.448851
Lipid	Phosphatidylcholine (PC)	HMDB0007984	1-palmitoyl-2-eicosapentaenoyl-GPC (16:0/20:5)*	0.565223	1.56066	1.93305	0.997099	0.743267	1.86657	1.71181	0.869321	0.0724466	1.86923	1.17264	0.982139	1.27576	0.589023	1.25069	1.13507	-0.119152	1.32978	1.37951	1.446	1.52898	2.01404	1.6757	0.932799	1.12794	2.87033	1.41729	0.0646941	1.40502	1.86893	0.818072	0.709103	1.3663	0.76887	0.690476	-0.00669796	0.89655	-0.486867	1.78084	1.00392	0.520239	2.47042	1.18161	0.844466	0.410658	0.923171
Lipid	Phosphatidylcholine (PC)	HMDB0007870	1-myristoyl-2-palmitoleoyl-GPC (14:0/16:1)*	0.534116	0.529046	0.243849	-0.273704	-0.296158	0.532008	0.266685	0.586685	-0.198076	1.32085	-0.903283	0.439198	0.8551	-0.719711	0.937603	-0.0649084	0.356634	0.886962	-0.168125	0.747447	-0.0900068	0.992255	0.917855	0.739406	0.560199	-0.228364	1.08253	-0.763511	0.379626	1.74435	0.428314	0.25074	0.96581	0.456204	0.607311	0.302579	0.643413	-0.00677649	1.19273	0.328464	-0.0925853	0.519851	1.20835	-0.549141	0.587774	0.474562
Lipid	Plasmalogen	HMDB0011376	1-(1-enyl-stearoyl)-2-linoleoyl-GPE (P-18:0/18:2)*	-0.254608	0.376668	-0.903091	0.195207	-0.449569	-1.873	0.0362764	1.75425	0.138015	0.230077	-2.14849	0.482459	0.478823	0.0488212	0.0436454	0.890644	0.376772	-0.181242	-0.739448	-0.223934	-0.135856	-1.75762	0.487163	0.658739	0.0764404	-1.1358	-0.359346	0.616866	-0.676828	0.0129805	-1.52483	-0.350817	1.82392	-1.54354	0.704705	0.369449	-0.452258	0.53303	-0.442242	-1.40498	0.672353	-0.954205	0.213632	2.36299	-1.44143	0.240873
Amino Acid	Tryptophan Metabolism	HMDB0000671	indolelactate	-0.0915448	0.639183	0.231617	0.758632	-1.15541	0.984561	-0.459163	0.534629	-0.343148	0.336375	-0.089807	0.607796	-1.0472	-0.99103	0.278564	0.827531	-1.68562	-0.0267402	-0.0777558	0.679324	-0.0210462	0.874373	-0.156341	0.149012	0.327105	0.0613823	0.207973	0.938663	0.0843024	0.20586	-0.851928	1.32376	0.965356	-0.4668	0.142062	-0.152468	0.0335678	-0.478223	0.984315	1.01908	0.504863	1.00372	3.09765	-0.526177	-0.210312	0.200611
Lipid	Dihydrosphingomyelins	HMDB0012090	sphingomyelin (d18:0/20:0, d16:0/22:0)*	-0.0974019	-2.32137	-1.16448	-1.41175	1.2177	0.286103	-0.8673	-1.14174	-0.790984	0.00904885	-0.736552	-0.487982	-1.43223	-0.686017	0.583853	-0.282234	-0.54971	0.467575	0.292166	-0.54362	0.0102889	0.148013	0.271746	0.160674	-0.200194	0.997275	0.527258	-1.19068	0.136602	-0.323424	0.744536	-0.889437	-0.795728	-0.722531	0.276605	-1.19242	-0.625429	-1.31327	-0.0829307	-1.42665	-0.31793	0.257331	-0.193348	-0.113613	-0.232459	0.665359
Lipid	Fatty Acid Metabolism (Acyl Carnitine, Polyunsaturated)	HMDB0006469	linoleoylcarnitine (C18:2)*	-1.73278	-2.46973	-2.08781	-1.68712	-0.840039	-2.30493	-1.82952	-2.59918	-1.71892	-2.3295	-0.253802	-2.22464	-1.90915	-1.18442	-1.4458	-1.90414	-1.67451	-2.77208	-1.00785	-2.3393	-1.83005	-2.2409	-1.72373	-2.87042	-1.53664	-2.27415	-2.81454	-1.14864	-1.20942	-2.17441	-2.63481	-0.818453	-1.73452	-1.48419	-2.58422	-1.60627	-1.78629	-1.36586	-2.21321	-1.6616	-1.3414	-2.33718	-1.55417	-2.32823	-2.07264	-1.40264
Amino Acid	Tryptophan Metabolism	HMDB0000684	kynurenine	0.238159	-0.323284	-1.33162	-0.825674	-1.74308	0.795801	-1.71872	0.81919	-1.40002	-0.561037	-0.223903	-0.0609369	-0.315057	-0.536757	1.27348	-0.922959	-1.76607	-0.245019	-0.583288	-0.97247	-0.329422	0.0634693	-1.42681	-0.274889	0.148505	-0.789633	0.532761	0.335576	-1.35833	-0.867095	-0.0255983	0.256554	-0.575671	-0.842324	0.931599	-1.77678	-1.01372	-0.236325	-0.914034	0.588704	-0.612275	0.119758	1.72119	-0.179214	-0.649917	-1.02652
Lipid	Phospholipid Metabolism	HMDB0000114	glycerophosphoethanolamine	-1.7024	-1.41126	-1.63505	-2.23486	-1.39962	-1.47439	-0.647778	-1.57286	-1.30139	-0.484964	-2.46075	-2.11342	-1.03801	-2.01294	-1.07996	-1.90911	-1.64023	-1.10792	-0.981291	-1.16597	-2.11086	-2.15024	-1.05822	-1.29277	-0.013822	-0.785798	-0.733988	-1.40746	-1.11623	-0.63951	-1.40153	-1.6748	-0.82266	-1.14182	-1.40942	-0.183695	0.097924	-1.23664	-1.7551	-1.24211	-1.2007	-0.746984	-0.142539	0.268493	0.152641	-1.06524
Lipid	Plasmalogen	HMDB0011343	1-(1-enyl-palmitoyl)-2-linoleoyl-GPE (P-16:0/18:2)*	-1.38258	0.495015	-1.73415	-0.775692	-0.556425	-1.2778	-0.573655	1.80727	-0.694503	-0.426803	-2.48994	-0.499891	0.424014	-1.05945	-0.640048	-0.199638	0.533315	-0.794823	-0.294552	-1.33407	-1.01078	-2.541	0.224494	-0.808468	-0.109945	-1.03256	-0.919375	-0.523891	0.0818974	0.275435	-2.16365	-1.62826	1.65389	-2.6531	0.288347	-0.128702	-1.11784	-0.175173	-0.924006	-1.80557	-0.222924	0.252571	-0.277371	1.48449	-2.6085	-0.857346
Cofactors and Vitamins	Nicotinate and Nicotinamide Metabolism	HMDB0000232	quinolinate	-2.3417	-2.53171	-2.20358	-2.69786		-1.30035	-2.8719	-2.00535	-3.14909	-1.11463	-0.739717	-2.1835		-2.18456	-1.40191	-3.3837	-3.03228	-1.96304	-1.70096	-3.1682	-2.56617	-0.706293	-2.04505	-1.39046	-1.50646	-2.98562	-2.70929	-1.00976	-2.10687	-2.34904	-1.64878	-1.04545	-2.55464	-2.10902	-1.34621	-2.10434	-2.3061	-2.27074	-2.16946	-2.45456	-1.56968	-2.02719	-0.973664	-2.51621	-2.46533	-2.03861
Amino Acid	Lysine Metabolism	HMDB0001325	N6,N6,N6-trimethyllysine	-0.451279	0.197746	0.396103	-0.0679888	-0.94815	0.903514	-0.372162	0.546536	0.924597	0.633245	0.232541	-0.582234	-0.535458	-1.09568	-0.235453	-0.327509	-0.571205	2.07531	0.691614	0.427129	-0.578276	0.133179	-0.678373	-1.09144	0.702418	1.74741	-0.359887	1.24952	-1.01997	0.0771386	-0.40723	1.04643	0.56325	-0.31531	0.264766	-0.946651	-0.671647	0.890248	0.175325	0.0799966	1.09656	1.95226	0.82566	1.32387	-0.92865	-0.717704
Amino Acid	Tryptophan Metabolism	HMDB0240296	C-glycosyltryptophan	-0.627193	-0.924644	-0.364713	-1.05263	-0.40492	-0.36011	-0.448537	-1.5564	-0.845532	-0.630944	0.879046	-1.10662	-0.644083	0.279205	0.650443	-1.42038	-0.626071	-1.26257	0.88021	-1.97624	-0.449295	-0.671631	-1.57696	-1.51489	0.0983398	-0.685749	-0.5288	0.351454	-1.06062	-1.88678	-0.091893	0.723557	-1.44351	-0.514822	-0.30212	-0.439012	0.0586674	-1.20563	-1.0231	-1.02124	-0.376733	-1.9428	2.41207	-1.25233	1.41425	-0.752376
Carbohydrate	Aminosugar Metabolism	HMDB0000613	erythronate*	-0.0801633	-1.21309	-1.14616	-0.791935	-1.67671	-0.858308	-0.624704	-1.0747	-1.02551	-0.127317	0.145663	-1.0359	-0.673623	-0.912627	-0.770342	-0.586681	-1.48721	-0.964425	0.324691	-1.23699	-0.914211	0.323413	-0.776464	-0.345823	-0.608984	-0.8909	-0.349914	-1.0754	-0.540368	-1.49167	0.229138	0.578278	-0.784241	-0.721295	-0.196215	0.115049	-0.299276	-0.717181	-1.13679	-1.31094	0.052268	-0.721649	1.44536	-1.44546	-1.02471	-1.37247
Lipid	Phosphatidylcholine (PC)	HMDB0007869	1-myristoyl-2-palmitoyl-GPC (14:0/16:0)	0.127321	0.331124	-0.0888475	-0.674968	0.171229	0.141928	0.2109	-0.177084	-0.758794	0.913693	-2.20881	0.227422	0.579482	-1.29683	0.890788	-0.890236	-0.772593	0.822293	-0.770943	-0.0580053	-0.0579535	0.56267	1.02435	0.474485	0.448567	-0.465909	1.04674	-1.34236	-0.20787	1.40343	0.0646888	-0.782606	0.467062	-0.434522	0.373022	-0.699523	-0.761519	-1.34585	0.590075	0.389621	-1.14719	-0.453772	0.472625	-0.985329	-0.0753063	-0.276822
Lipid	Phosphatidylcholine (PC)	HMDB0007973	1-palmitoyl-2-linoleoyl-GPC (16:0/18:2)	-0.109996	0.198799	-1.31243	-0.46155	0.556119	-0.11675	0.0757532	0.112882	0.643141	-0.595102	-0.483014	0.26782	-0.468193	0.314824	-0.213674	-0.0673419	-0.194936	0.25197	-0.281679	0.438482	0.258982	-0.479056	0.325151	-0.476493	0.221678	-1.46969	-1.05617	-0.487423	-0.836285	0.993552	-0.927218	-0.604472	-0.0613947	-1.1189	0.473891	0.0864233	0.581246	-0.651885	-0.778435	-0.4232	-0.201382	-2.16409	-1.44157	-0.544961	-0.357737	-0.32653
Lipid	Fatty Acid Metabolism (Acyl Carnitine, Hydroxy)	HMDB0013127	(S)-3-hydroxybutyrylcarnitine	-1.14384	-0.607681	-0.991771	0.573416	0.313352	-0.833701	0.640542	-1.11355	0.0902694	-0.931158	3.55394	-0.52504	-0.230519	1.56738	1.26931	-0.813684	-1.38613	-1.64857	2.05198	-1.02205	1.7282	-0.247619	-1.09432	-1.51534	0.300351	-1.47536	-0.151203	0.07622	-0.203116	-1.60784	0.550423	-0.0835869	-0.770155	-0.0894327	2.05592	-1.58482	0.310651	-1.0606	-0.865905	-0.0292318	2.02417	-2.05397	-0.458528	-0.256541	-1.52241	0.882838
				behenoyl dihydrosphingomyelin (d18:0/22:0)*	1-pentadecanoyl-2-docosahexaenoyl-GPC (15:0/22:6)*	eicosanedioate (C20-DC)	vanillylmandelate (VMA)	kynurenate	1-palmityl-2-linoleoyl-GPC (O-16:0/18:2)*	O-sulfo-tyrosine	1-stearyl-2-linoleoyl-GPC (O-18:0/18:2)*	4-vinylphenol sulfate	beta-citrylglutamate	erythritol	7-methylguanine	1-(1-enyl-palmitoyl)-2-oleoyl-GPE (P-16:0/18:1)*	1-palmitoyl-2-eicosapentaenoyl-GPC (16:0/20:5)*	1-myristoyl-2-palmitoleoyl-GPC (14:0/16:1)*	1-(1-enyl-stearoyl)-2-linoleoyl-GPE (P-18:0/18:2)*	indolelactate	sphingomyelin (d18:0/20:0, d16:0/22:0)*	linoleoylcarnitine (C18:2)*	kynurenine	glycerophosphoethanolamine	1-(1-enyl-palmitoyl)-2-linoleoyl-GPE (P-16:0/18:2)*	quinolinate	N6,N6,N6-trimethyllysine	C-glycosyltryptophan	erythronate*	1-myristoyl-2-palmitoyl-GPC (14:0/16:0)	1-palmitoyl-2-linoleoyl-GPC (16:0/18:2)	(S)-3-hydroxybutyrylcarnitine
			behenoyl dihydrosphingomyelin (d18:0/22:0)*	1	0.0311413	0.31639	0.274151	0.177816	0.0774945	0.0816369	0.0797585	0.126355	0.400476	0.178459	0.181586	0.114561	0.0243245	-0.23755	0.0582499	0.117018	0.885815	0.0806659	0.177119	0.325717	0.0920957	0.347256	0.0671054	0.238256	0.261837	-0.145143	0.122836	0.220931
			1-pentadecanoyl-2-docosahexaenoyl-GPC (15:0/22:6)*	0.0311413	1	-0.411628	-0.218447	-0.177944	-0.2411	-0.375757	-0.307912	-0.294382	-0.0780087	-0.170502	-0.293967	-0.263961	0.582452	0.256327	-0.235655	-0.131596	0.258377	-0.261789	-0.118599	-0.114288	-0.213867	-0.146037	-0.193987	-0.022918	-0.0629193	0.474575	-0.167003	-0.0563788
			eicosanedioate (C20-DC)	0.31639	-0.411628	1	0.400914	0.263562	0.366787	0.274728	0.383161	0.187252	0.298745	0.227259	0.30848	0.305929	-0.381186	-0.313827	0.355338	0.240848	0.148715	0.296879	0.0436767	0.325961	0.30709	0.132477	0.0302626	0.136713	0.109067	-0.267518	0.360578	0.195195
			vanillylmandelate (VMA)	0.274151	-0.218447	0.400914	1	0.335053	0.260319	0.497555	0.311741	0.0941017	0.288983	0.358953	0.498244	0.142562	-0.313833	-0.332644	0.205252	0.221644	0.206245	0.334742	0.279915	0.240497	0.115403	0.395582	0.123216	0.50646	0.362265	-0.298491	0.175025	0.310457
			kynurenate	0.177816	-0.177944	0.263562	0.335053	1	0.246084	0.366623	0.240443	0.165173	0.157576	0.196599	0.245448	0.0168507	-0.133993	-0.192834	0.136079	0.506512	0.186456	0.192369	0.466692	0.117147	0.11475	0.236142	0.384972	0.252613	0.260643	-0.192215	0.0856142	0.0845221
			1-palmityl-2-linoleoyl-GPC (O-16:0/18:2)*	0.0774945	-0.2411	0.366787	0.260319	0.246084	1	0.143326	0.759715	0.2975	0.187607	0.0375546	-0.0118526	0.552428	-0.217523	-0.185936	0.773346	0.258335	0.0221663	-0.0223294	0.0581414	0.422936	0.694477	-0.130246	0.308585	0.00419422	-0.0163709	-0.0202201	0.340578	-0.0406094
			O-sulfo-tyrosine	0.0816369	-0.375757	0.274728	0.497555	0.366623	0.143326	1	0.238702	0.161652	0.11317	0.411031	0.546227	0.019895	-0.341736	-0.226095	0.118146	0.37823	0.0386156	0.341022	0.403313	0.128148	0.0503918	0.364152	0.33212	0.595653	0.368062	-0.307441	-0.00415501	0.253492
			1-stearyl-2-linoleoyl-GPC (O-18:0/18:2)*	0.0797585	-0.307912	0.383161	0.311741	0.240443	0.759715	0.238702	1	0.225483	0.0975302	0.0944013	0.066737	0.36633	-0.237319	-0.266036	0.650423	0.0250278	-0.00643075	0.224812	-0.0130512	0.205741	0.48755	-0.0778941	0.108006	0.112046	-0.0159413	-0.169749	0.480885	0.202596
			4-vinylphenol sulfate	0.126355	-0.294382	0.187252	0.0941017	0.165173	0.2975	0.161652	0.225483	1	-0.0247247	0.290587	0.0771397	0.190881	-0.159281	0.0582112	0.295309	0.420162	0.0508803	-0.0614065	0.293592	0.0809686	0.220588	0.13493	0.128718	-0.00919345	0.272309	-0.0146918	0.187361	-0.0565509
			beta-citrylglutamate	0.400476	-0.0780087	0.298745	0.288983	0.157576	0.187607	0.11317	0.0975302	-0.0247247	1	0.283392	0.173678	0.314144	-0.0702936	-0.0287263	0.185683	0.142627	0.337547	-0.0487231	0.115203	0.680939	0.102182	0.201386	-0.0125877	0.416034	0.261769	-0.0419926	0.0482812	0.174081
			erythritol	0.178459	-0.170502	0.227259	0.358953	0.196599	0.0375546	0.411031	0.0944013	0.290587	0.283392	1	0.305537	0.0287272	-0.160234	-0.0740695	0.038889	0.290078	0.115875	0.114909	0.292554	0.309391	-0.008811	0.418204	0.248307	0.487505	0.755873	-0.189583	0.0801709	0.093144
			7-methylguanine	0.181586	-0.293967	0.30848	0.498244	0.245448	-0.0118526	0.546227	0.066737	0.0771397	0.173678	0.305537	1	0.0205415	-0.36283	-0.231811	-0.0165366	0.263143	0.15538	0.389693	0.409455	0.0926415	-0.0351959	0.517758	0.230948	0.60661	0.338919	-0.222483	0.179283	0.349471
			1-(1-enyl-palmitoyl)-2-oleoyl-GPE (P-16:0/18:1)*	0.114561	-0.263961	0.305929	0.142562	0.0168507	0.552428	0.019895	0.36633	0.190881	0.314144	0.0287272	0.0205415	1	-0.110902	0.101124	0.711977	0.11263	0.0153167	-0.0675747	0.0598101	0.53006	0.810516	-0.0120897	0.104301	-0.0467348	0.0136686	0.111916	0.146802	-0.130191
			1-palmitoyl-2-eicosapentaenoyl-GPC (16:0/20:5)*	0.0243245	0.582452	-0.381186	-0.313833	-0.133993	-0.217523	-0.341736	-0.237319	-0.159281	-0.0702936	-0.160234	-0.36283	-0.110902	1	0.257647	-0.215655	-0.0712873	0.13202	-0.321206	-0.202762	-0.00294588	-0.0764498	-0.179035	-0.0888381	-0.21704	-0.155038	0.352293	-0.357686	-0.132633
			1-myristoyl-2-palmitoleoyl-GPC (14:0/16:1)*	-0.23755	0.256327	-0.313827	-0.332644	-0.192834	-0.185936	-0.226095	-0.266036	0.0582112	-0.0287263	-0.0740695	-0.231811	0.101124	0.257647	1	-0.0908618	-0.0100232	-0.0473662	-0.470263	0.0335382	0.0839932	0.0170776	-0.0834777	-0.262452	-0.204624	-0.053847	0.856865	-0.0666017	-0.480189
			1-(1-enyl-stearoyl)-2-linoleoyl-GPE (P-18:0/18:2)*	0.0582499	-0.235655	0.355338	0.205252	0.136079	0.773346	0.118146	0.650423	0.295309	0.185683	0.038889	-0.0165366	0.711977	-0.215655	-0.0908618	1	0.150493	-0.0188343	-0.0119523	0.0391389	0.363572	0.861825	-0.0661711	0.138919	-0.0495736	0.0397314	0.0212356	0.298834	-0.00424672
			indolelactate	0.117018	-0.131596	0.240848	0.221644	0.506512	0.258335	0.37823	0.0250278	0.420162	0.142627	0.290078	0.263143	0.11263	-0.0712873	-0.0100232	0.150493	1	0.134149	0.0614106	0.545993	0.218937	0.178818	0.276242	0.415153	0.296215	0.320966	0.00498725	0.0907106	0.0267075
			sphingomyelin (d18:0/20:0, d16:0/22:0)*	0.885815	0.258377	0.148715	0.206245	0.186456	0.0221663	0.0386156	-0.00643075	0.0508803	0.337547	0.115875	0.15538	0.0153167	0.13202	-0.0473662	-0.0188343	0.134149	1	-0.0188063	0.240908	0.256858	0.0269176	0.35562	0.0745215	0.247614	0.228624	0.0841084	0.0778164	0.143079
			linoleoylcarnitine (C18:2)*	0.0806659	-0.261789	0.296879	0.334742	0.192369	-0.0223294	0.341022	0.224812	-0.0614065	-0.0487231	0.114909	0.389693	-0.0675747	-0.321206	-0.470263	-0.0119523	0.0614106	-0.0188063	1	-0.0334962	-0.123455	-0.0520674	0.1139	0.0704216	0.238912	0.071412	-0.49134	0.220102	0.555432
			kynurenine	0.177119	-0.118599	0.0436767	0.279915	0.466692	0.0581414	0.403313	-0.0130512	0.293592	0.115203	0.292554	0.409455	0.0598101	-0.202762	0.0335382	0.0391389	0.545993	0.240908	-0.0334962	1	0.0583072	0.0944959	0.614023	0.368865	0.440969	0.430214	0.0170105	-0.00834332	0.0808056
			glycerophosphoethanolamine	0.325717	-0.114288	0.325961	0.240497	0.117147	0.422936	0.128148	0.205741	0.0809686	0.680939	0.309391	0.0926415	0.53006	-0.00294588	0.0839932	0.363572	0.218937	0.256858	-0.123455	0.0583072	1	0.397118	0.0960757	0.121701	0.290006	0.258118	0.106349	0.17039	-0.102745
			1-(1-enyl-palmitoyl)-2-linoleoyl-GPE (P-16:0/18:2)*	0.0920957	-0.213867	0.30709	0.115403	0.11475	0.694477	0.0503918	0.48755	0.220588	0.102182	-0.008811	-0.0351959	0.810516	-0.0764498	0.0170776	0.861825	0.178818	0.0269176	-0.0520674	0.0944959	0.397118	1	-0.0335812	0.234865	-0.108207	0.00817553	0.128873	0.236409	-0.105836
			quinolinate	0.347256	-0.146037	0.132477	0.395582	0.236142	-0.130246	0.364152	-0.0778941	0.13493	0.201386	0.418204	0.517758	-0.0120897	-0.179035	-0.0834777	-0.0661711	0.276242	0.35562	0.1139	0.614023	0.0960757	-0.0335812	1	0.275949	0.539588	0.541629	-0.132052	0.0161965	0.212142
			N6,N6,N6-trimethyllysine	0.0671054	-0.193987	0.0302626	0.123216	0.384972	0.308585	0.33212	0.108006	0.128718	-0.0125877	0.248307	0.230948	0.104301	-0.0888381	-0.262452	0.138919	0.415153	0.0745215	0.0704216	0.368865	0.121701	0.234865	0.275949	1	0.196514	0.256122	-0.200586	-0.0125246	-0.0332008
			C-glycosyltryptophan	0.238256	-0.022918	0.136713	0.50646	0.252613	0.00419422	0.595653	0.112046	-0.00919345	0.416034	0.487505	0.60661	-0.0467348	-0.21704	-0.204624	-0.0495736	0.296215	0.247614	0.238912	0.440969	0.290006	-0.108207	0.539588	0.196514	1	0.569746	-0.172864	0.108378	0.379979
			erythronate*	0.261837	-0.0629193	0.109067	0.362265	0.260643	-0.0163709	0.368062	-0.0159413	0.272309	0.261769	0.755873	0.338919	0.0136686	-0.155038	-0.053847	0.0397314	0.320966	0.228624	0.071412	0.430214	0.258118	0.00817553	0.541629	0.256122	0.569746	1	-0.0879087	0.0641492	0.14687
			1-myristoyl-2-palmitoyl-GPC (14:0/16:0)	-0.145143	0.474575	-0.267518	-0.298491	-0.192215	-0.0202201	-0.307441	-0.169749	-0.0146918	-0.0419926	-0.189583	-0.222483	0.111916	0.352293	0.856865	0.0212356	0.00498725	0.0841084	-0.49134	0.0170105	0.106349	0.128873	-0.132052	-0.200586	-0.172864	-0.0879087	1	0.0806109	-0.37658
			1-palmitoyl-2-linoleoyl-GPC (16:0/18:2)	0.122836	-0.167003	0.360578	0.175025	0.0856142	0.340578	-0.00415501	0.480885	0.187361	0.0482812	0.0801709	0.179283	0.146802	-0.357686	-0.0666017	0.298834	0.0907106	0.0778164	0.220102	-0.00834332	0.17039	0.236409	0.0161965	-0.0125246	0.108378	0.0641492	0.0806109	1	0.215906
			(S)-3-hydroxybutyrylcarnitine	0.220931	-0.0563788	0.195195	0.310457	0.0845221	-0.0406094	0.253492	0.202596	-0.0565509	0.174081	0.093144	0.349471	-0.130191	-0.132633	-0.480189	-0.00424672	0.0267075	0.143079	0.555432	0.0808056	-0.102745	-0.105836	0.212142	-0.0332008	0.379979	0.14687	-0.37658	0.215906	1
[truncated: 61 more columns]

## Sheet: AD-C
HMDB	Metabolite	AD_003	AD_002	AD_009	AD_001	AD_011	AD_006	AD_010	AD_004	AD_008	AD_007	AD_005	AD_065	AD_188	AD_135	AD_250	AD_101	AD_063	AD_020	AD_109	AD_027	AD_148	AD_175	AD_058	AD_031	AD_051	AD_232	AD_214	AD_050	AD_023	AD_238	AD_125	AD_248	AD_049	AD_241	AD_161	AD_226	AD_167	AD_021	AD_097	AD_153	AD_062	AD_124	AD_029	AD_113	AD_091	AD_108	AD_013	AD_014
HMDB10531	C58:11 TAG	-0.252197	-0.44052	-0.444379	-0.272712		-0.334412	-0.118329	-0.464236	-0.466347	-0.471304		-0.309102	-0.114448		-0.393005		-0.217249	0.138655	-0.389586		-0.140742	-0.225471	-0.388242	-0.453624	-0.461139		-0.452721	-0.232188	0.378347	-0.452201	-0.455302	-0.138078	-0.441677	0.331642	-0.352714		-0.380513	-0.365338	-0.353088	0.0781154	0.614003	-0.172466	3.02179	0.127924	-0.464339	-0.175097	-0.472347	0.124649
HMDB05478	C60:12 TAG	-0.336573	-0.453363	-0.419949	0.0897449	-0.484025	-0.386016	-0.185154	-0.467925	-0.428131	-0.431171	-0.422669	-0.350685	-0.326748	-0.461614	-0.430116	-0.462098	0.0332784	0.398003	-0.444179	-0.455258	-0.314657	0.29806	-0.444243	-0.428275	-0.464491	-0.446349	-0.407704	-0.384379	0.196263	-0.377598	-0.389607	-0.0421932	-0.406497	0.0465769	-0.278324	-0.440218	-0.262511	-0.404184	-0.40841	0.00184681	0.741183	-0.126334	3.19626	0.040457	-0.439351	-0.266941	-0.428828	0.235149
HMDB10513	C56:10 TAG	-0.305644	-0.457142		-0.409108		-0.27929	-0.238331	-0.422763				-0.355146	-0.00321332		-0.452697		-0.320483	0.00379867	-0.402925		-0.216523	-0.346751	-0.447585	-0.454335	-0.44957		-0.454299	-0.370574	0.359461			-0.206767	-0.456405	0.682707	-0.356621			-0.443154	-0.395906	-0.20386	0.311809	-0.274611	3.1832	0.0165535		-0.144651		-0.124807
HMDB05448	C56:9 TAG	-0.285434	-0.456754	-0.502333	-0.494083	-0.609883	-0.0760103	0.144489	-0.592697	-0.587415	-0.679953	-0.741772	-0.0872191	0.355254	-0.491524	-0.363859	-0.689108	-0.253213	0.329003	-0.475771	-0.627816	0.104822	0.0811559	-0.312284	-0.535711	-0.625868	-0.675734	-0.428888	0.0113181	1.21202	-0.61296	-0.523708	-0.0281769	-0.661452	-0.256581	-0.0687022	-0.712005	-0.491413	0.0539061	-0.456964	1.32781	1.03949	-0.317001	2.55124	0.272878	-0.633815	0.123464	-0.588747	-0.118941
HMDB05476	C58:10 TAG	-0.198764	-0.536182	-0.578736	-0.320126	-0.726483	-0.138735	0.147091	-0.737863	-0.57328	-0.721576	-0.898193	-0.205013	0.111143	-0.666205	-0.411775	-0.800728	-0.0941526	0.597666	-0.489435	-0.793337	0.011736	0.167643	-0.364742	-0.589981	-0.76019	-0.833678	-0.407917	-0.0320017	0.814911	-0.688724	-0.524497	-0.0165075	-0.723686	-0.104854	-0.177573	-0.848346	-0.479686	-0.246739	-0.416597	0.890504	1.59364	-0.0962409	1.94987	0.497146	-0.714213	0.210315	-0.704991	0.108395
HMDB05447	C54:7 TAG	-0.300826	-0.466529	-0.575724	-0.513787	-0.744937	-0.0594151	0.246124	-0.693433	-0.749119	-0.736662	-0.800813	-0.0673898	0.581611	-0.368052	-0.309784	-0.809763	-0.341504	0.297042	-0.654084	-0.633658	0.156018	0.276936	0.247331	-0.558233	-0.715052	-0.790518	-0.549708	0.0410652	1.53316	-0.734962	-0.622931	-0.05845	-0.842758	-0.447344	-0.0318236	-0.799811	-0.64101	0.486555	-0.572064	1.77218	0.696448	-0.535161	4.09045	0.421352	-0.733145	0.230311	-0.769169	-0.235904
HMDB05392	C56:8 TAG	-0.269537	-0.495139	-0.66002	-0.500789	-0.804554	-0.0362901	0.243635	-0.792	-0.61414	-0.737614	-0.919547	0.0158104	0.200281	-0.566528	-0.468814	-0.808475	-0.0521727	0.443969	-0.683363	-0.85796	0.0823334	0.695365	-0.437002	-0.597632	-0.910488	-0.801332	-0.46827	0.173465	0.829346	-0.757783	-0.578494	0.0515938	-0.937417	-0.336487	0.125751	-0.906837	-0.42849	0.143677	-0.650152	1.6592	1.60444	-0.386045	2.12854	0.296773	-0.826329	0.173952	-0.816159	-0.237016
HMDB10518	C54:8 TAG	-0.428193	-0.472351	-0.49421	-0.559743	-0.647683	0.0401019	0.25395	-0.544323	-0.690637	-0.661712	-0.740312	-0.0498389	0.628789	-0.409039	-0.28822	-0.731075	-0.194123	0.257485	-0.522493	-0.633579	0.162277	0.0704033	-0.309864	-0.47301	-0.638909	-0.722275	-0.418179	0.147284	1.48548	-0.655515	-0.529958	0.0559182	-0.742325	-0.372084	-0.203128	-0.721245	-0.566473	0.155543	-0.461168	1.09951	0.904544	-0.359474	3.64614	0.196234	-0.662746	0.210062	-0.646938	-0.261553
HMDB09012	C40:6 PE	-0.511031	-0.528616	-0.736059	-0.222803	-1.02517	-0.0209208	0.287449	-0.878041	-0.676402	-0.896904	-0.726512	0.158929	0.535787	0.478846	-0.492855	-0.459194	-0.464898	0.477753	-0.982936	-0.902187	-0.355109	1.15184	-0.384318	-0.532267	-0.793813	-0.751029	1.08995	-0.0156358	0.656915	-0.590026	0.784384	1.89781	-1.01079	-0.227065	2.07141	-0.777086	-0.720121	0.186579	-0.700585	0.547289	0.147008	-0.623609	1.53377	0.094674	-0.403779	-0.521347	-0.907356	0.0747601
		C58:11 TAG	C60:12 TAG	C56:10 TAG	C56:9 TAG	C58:10 TAG	C54:7 TAG	C56:8 TAG	C54:8 TAG	C40:6 PE
	C58:11 TAG	1	0.907501	0.969147	0.920224	0.933886	0.796786	0.803882	0.886201	0.447446
	C60:12 TAG	0.907501	1	0.827061	0.837772	0.886651	0.717994	0.8099	0.775983	0.41905
	C56:10 TAG	0.969147	0.827061	1	0.881485	0.882033	0.753899	0.734541	0.857009	0.388768
	C56:9 TAG	0.920224	0.837772	0.881485	1	0.966944	0.948325	0.942808	0.976383	0.615997
	C58:10 TAG	0.933886	0.886651	0.882033	0.966944	1	0.89119	0.944241	0.923217	0.58976
	C54:7 TAG	0.796786	0.717994	0.753899	0.948325	0.89119	1	0.932756	0.965608	0.687073
	C56:8 TAG	0.803882	0.8099	0.734541	0.942808	0.944241	0.932756	1	0.913955	0.669874
	C54:8 TAG	0.886201	0.775983	0.857009	0.976383	0.923217	0.965608	0.913955	1	0.631248
	C40:6 PE	0.447446	0.41905	0.388768	0.615997	0.58976	0.687073	0.669874	0.631248	1
[truncated: 202 more columns]
