# Supplementary material for: Exploratory analysis of epilepsy biomarkers using untargeted metabolomics across multiple cohorts
Source: Front Neurol. 2025 Dec 1;16:1684456. doi: 10.3389/fneur.2025.1684456 (PMC12703977; doi:10.3389/fneur.2025.1684456)
Supplement: Supplementary file 1 [file Data_Sheet_1.zip › Supplements/Table S9_ELD-C_metabolites_statistical.xlsx]

## Sheet: Combined
Table S9. The statistical analyses of metabolites in the ELD-C cohort. This page contains the combined results, the following pages show the different modalities separately.
Method	m/z	HMDB ID	Metabolite	p-value	Rank	BH-corrected p-value	Regulation	diff(Z-score)	(-log 10 p-value)
HILIC-neg	295.9572	HMDB01928	hydrochlorothiazide	1.24297e-07	1	7.78096e-05	DOWN	-1.00369	4.10897
C18-neg	295.9567	HMDB01928	Hydrochlorothiazide	0.000112512	2	0.0352162	DOWN	-0.227744	1.45326
C18-neg	277.2170	HMDB03073	Gamma-Linolenic acid	0.00169106	3	0.352868	DOWN	-0.392529	0.452388
HIL-pos	118.0502	HMDB00532	acetylglycine	0.00278217	4	0.43541	DOWN	-0.35047	0.361102
C18-neg	279.2328	HMDB00673	Linoleic acid	0.00384489	5	0.48138	DOWN	-0.475486	0.317512
HIL-pos	123.0556	HMDB01406	niacinamide	0.00406166	6	0.423766	UP	0.577082	0.372874
C18-neg	199.1693	HMDB00638	Dodecanoic acid	0.00468967	7	0.419391	DOWN	-0.287519	0.377381
HILIC-neg	124.0074	HMDB00251	taurine	0.00597185	8	0.467297	UP	0.491921	0.330407
HIL-pos	76.0398	HMDB00123	glycine	0.00716443	9	0.498326	DOWN	-0.354586	0.302486
C8-pos	693.5575	HMDB06731	C20:5 CE	0.00828289	10	0.518509	DOWN	-0.351899	0.285244
C18-neg	307.2639	HMDB05060	Eicosadienoic acid	0.0102463	11	0.58311	DOWN	-0.463231	0.234249
HIL-pos	184.0734	HMDB01565	phosphocholine	0.0135143	12	0.704998	UP	0.527146	0.151812
HILIC-neg	157.0255	HMDB03349	dihydroorotate	0.0167107	13	0.804685	DOWN	-0.353191	0.0943743
C18-neg	305.2483	HMDB02925	8.11.14-Eicosatrienoic acid	0.0210853	14	0.942814	DOWN	-0.381206	0.0255738
HIL-pos	126.0222	HMDB00251	taurine	0.0220103	15	0.918563	UP	0.485942	0.0368909
HIL-pos	134.0449	HMDB00191	aspartate	0.0229817	16	0.899158	UP	0.530485	0.0461641
HIL-pos	302.3053	HMDB00269	Sphinganine	0.0259247	17	0.95464	UP	0.562369	0.0201605
C18-neg	281.2485	HMDB00207	Oleic acid	0.0267934	18	0.931815	DOWN	-0.416882	0.0306704
C8-pos	688.6025	HMDB06731	C20:5 CE +NH4	0.0281495	19	0.927451	DOWN	-0.298108	0.0327092
HIL-pos	268.1058	HMDB00085	Deoxyguanosine	0.0318641	20	0.997347	DOWN	-0.134102	0.00115386
HIL-pos	204.1231	HMDB00201	C2 carnitine	0.0333579	21	0.994383	DOWN	-0.319452	0.00244616
HIL-pos	176.1030	HMDB00904	citrulline	0.0345783	22	0.983909	DOWN	-0.346191	0.0070452
C8-pos	839.7096	HMDB11706	C49:2 TAG	0.0360014	23	0.979865	UP	0.538342	0.00883375
C8-pos	843.7407	HMDB42095	C49:0 TAG	0.0384838	24	1.00379	UP	0.544488	-0.00164137
HILIC-neg	89.0244	HMDB00190	lactate	0.0401917	25	1.0064	UP	0.396018	-0.00277061
C8-pos	435.3445	HMDB11582	C22:1 MAG	0.040202	26	0.96794	DOWN	-0.343653	0.0141518
HIL-pos	142.0265	HMDB00224	phosphoethanolamine	0.0440102	27	1.02038	UP	0.477956	-0.00876389
HIL-pos	126.0664	HMDB02894	5-Methylcytosine	0.045368	28	1.0143	DOWN	-0.27548	-0.00616627
HIL-pos	114.0665	HMDB00562	creatinine	0.0465674	29	1.00521	UP	0.330405	-0.00225848
C8-pos	381.2973	HMDB11131	C18:0 MAG	0.0472411	30	0.985763	DOWN	-0.281748	0.00622736
HIL-pos	347.2217	HMDB04030	21-Deoxycortisol	0.04877	31	0.98484	DOWN	-0.272959	0.00663438
HIL-pos	347.2217	HMDB00015	Cortexolone	0.04877	32	0.954064	DOWN	-0.272959	0.0204227
C8-pos	841.7254	HMDB11705	C49:1 TAG	0.051123	33	0.969787	UP	0.507659	0.0133236
C8-pos	300.2896	HMDB00252	sphingosine	0.0534005	34	0.983198	DOWN	-0.0838799	0.00735917
C8-pos	829.7249	HMDB05356	C48:0 TAG	0.0534729	35	0.956401	UP	0.41324	0.0193598
C8-pos	825.6928	HMDB05376	C48:2 TAG	0.0551008	36	0.958142	UP	0.364302	0.01857
C8-pos	867.7407	HMDB05362	C51:2 TAG	0.0551418	37	0.932939	UP	0.467331	0.0301466
HIL-pos	217.1294	HMDB04620	N-Acetylarginine	0.0556146	38	0.916178	DOWN	-0.305276	0.0380203
C8-pos	828.5503	HMDB08731	C40:9 PC	0.0563689	39	0.904794	DOWN	-0.320569	0.0434504
HIL-pos	146.0924	HMDB03464	4-Guanidinobutanoic acid	0.0564744	40	0.883825	DOWN	-0.198351	0.0536338
C8-pos	813.6937	HMDB42100	C47:1 TAG	0.0567605	41	0.866637	UP	0.518167	0.062163
C8-pos	837.6939	HMDB42103	C49:3 TAG	0.0576346	42	0.85903	UP	0.48728	0.0659915
C8-pos	869.7566	HMDB42104	C51:1 TAG	0.0584066	43	0.850292	UP	0.505522	0.0704321
C8-pos	796.5252		C42:11 PE plasmalogen	0.0587809	44	0.836291	DOWN	-0.345787	0.0776424
HILIC-neg	347.0398	HMDB00175	IMP	0.0611273	45	0.850349	UP	0.620713	0.070403
HILIC-neg	103.0401	HMDB00008	alpha-hydroxybutyrate/beta-hydroxybutyrate	0.0636765	46	0.866554	DOWN	-0.256467	0.0622042
C8-pos	836.7700	HMDB11705	C49:1 TAG +NH4	0.0639469	47	0.851719	UP	0.444447	0.0697038
HILIC-neg	426.0221	HMDB01341	ADP	0.065517	48	0.854451	UP	0.386351	0.068313
C8-pos	855.7406	HMDB05360	C50:1 TAG	0.0659551	49	0.84261	UP	0.350162	0.0743732
C8-pos	827.7092	HMDB05359	C48:1 TAG	0.0661858	50	0.828646	UP	0.370859	0.0816307
C18-neg	253.2169	HMDB03229	Palmitoleic acid	0.0665342	51	0.816675	DOWN	-0.347269	0.087951
HIL-pos	248.1492	HMDB13127	C4-OH carnitine	0.0685311	52	0.825009	DOWN	-0.317453	0.0835412
HILIC-neg	468.3269	Internal Standard	glycocholate-d4	0.06916	53	0.816871	DOWN	-0.398584	0.0878466
C8-pos	951.7394	HMDB05463	C58:9 TAG	0.0693391	54	0.80382	DOWN	-0.338758	0.0948413
C8-pos	834.7540	HMDB11706	C49:2 TAG +NH4	0.0715102	55	0.813916	UP	0.429007	0.0894204
HIL-pos	416.3371	HMDB13337	C16-OH carnitine	0.0716734	56	0.801206	DOWN	-0.338103	0.0962556
C8-pos	808.7385	HMDB42100	C47:1 TAG +NH4	0.0722404	57	0.793378	UP	0.440214	0.10052
C8-pos	838.7869	HMDB42095	C49:0 TAG +NH4	0.0768113	58	0.829032	UP	0.467621	0.0814287
C8-pos	810.7540	HMDB42094	C47:0 TAG +NH4	0.0769692	59	0.816656	UP	0.466527	0.0879608
C8-pos	811.6780	HMDB42076	C47:2 TAG	0.0779359	60	0.813131	UP	0.441194	0.0898396
C8-pos	824.7695	HMDB05356	C48:0 TAG +NH4	0.0779384	61	0.799827	UP	0.366988	0.0970041
C18-neg	391.2851	HMDB00626	Deoxycholate	0.0795459	62	0.803157	DOWN	-0.189617	0.0951993
C8-pos	719.5732	HMDB06733	C22:6 CE	0.0799384	63	0.794309	DOWN	-0.282523	0.100011
C8-pos	323.2192	HMDB11562	C14:1 MAG	0.0849273	64	0.830696	DOWN	-0.314439	0.0805581
HIL-pos	146.1653	HMDB01257	spermidine	0.0854286	65	0.822743	UP	0.158114	0.0847359
C8-pos	806.5686	HMDB07991	C38:6 PC	0.0861888	66	0.817488	DOWN	-0.299485	0.0875187
HIL-pos	298.1146		2-O-methylguanosine	0.0864748	67	0.807959	UP	0.38349	0.0926108
HILIC-neg	146.0459	HMDB03339	glutamate	0.0896161	68	0.824995	UP	0.202807	0.0835486
C18-neg	498.2879	na/HMDB00874	Taurohyodeoxycholate/Tauroursodeoxycholate	0.0900977	69	0.817408	DOWN	-0.081059	0.087561
C8-pos	801.6939	HMDB10411	C46:0 TAG	0.0901324	70	0.806041	UP	0.390556	0.0936428
HIL-pos	112.0509	HMDB00630	cytosine	0.0906894	71	0.799599	DOWN	-0.217815	0.0971276
C8-pos	864.8014	HMDB42104	C51:1 TAG +NH4	0.0909663	72	0.790902	UP	0.424534	0.101877
C8-pos	862.7855	HMDB05362	C51:2 TAG +NH4	0.0916532	73	0.785957	UP	0.381053	0.104601
HILIC-neg	267.0735	HMDB00195	inosine	0.0935771	74	0.791611	DOWN	-0.182188	0.101488
C18-neg	407.2787	HMDB00415	Beta-muricholate	0.0936073	75	0.781309	DOWN	-0.173307	0.107177
C8-pos	815.7094	HMDB42094	C47:0 TAG	0.0944399	76	0.777887	UP	0.43393	0.109084
HIL-pos	146.1176	HMDB01161	butyrobetaine	0.0966541	77	0.785785	UP	0.333107	0.104696
C8-pos	949.7237	HMDB05476	C58:10 TAG	0.0969289	78	0.777916	DOWN	-0.302599	0.109067
C18-neg	391.2851	HMDB00518	Chenodeoxycholate	0.0972806	79	0.770856	DOWN	-0.171082	0.113027
C8-pos	614.5866	HMDB06725	C14:0 CE +NH4	0.0976913	80	0.764434	UP	0.288336	0.11666
C8-pos	799.6780	HMDB10412	C46:1 TAG	0.0999899	81	0.772761	UP	0.326564	0.111955
HIL-pos	568.3396	HMDB10404	C22:6 LPC	0.100927	82	0.770492	DOWN	-0.244839	0.113232
HILIC-neg	391.2854	HMDB00626	chenodeoxycholate/deoxycholate	0.101947	83	0.768901	DOWN	-0.188665	0.114129
C8-pos	953.7565	HMDB05413	C58:8 TAG	0.102963	84	0.767321	DOWN	-0.287973	0.115023
C8-pos	782.7225	HMDB42093	C45:0 TAG +NH4	0.103242	85	0.760346	UP	0.413802	0.118989
C8-pos	947.7089	HMDB10531	C58:11 TAG	0.103306	86	0.751974	DOWN	-0.220909	0.123797
HIL-pos	312.2168	HMDB13325	C10:2 carnitine	0.103481	87	0.744584	DOWN	-0.270084	0.128086
C8-pos	796.7383	HMDB10411	C46:0 TAG +NH4	0.105513	88	0.750583	UP	0.334811	0.124602
C8-pos	871.7722	HMDB31106	C51:0 TAG	0.10566	89	0.743183	UP	0.450034	0.128904
C18-neg	327.2328	HMDB02183	Docosahexaenoic acid	0.107345	90	0.746641	DOWN	-0.320887	0.126888
C8-pos	785.6624	HMDB42099	C45:1 TAG	0.107562	91	0.739932	UP	0.434534	0.130808
C18-neg	331.2641	HMDB02226	Adrenic acid	0.109368	92	0.744176	DOWN	-0.341748	0.128324
C8-pos	774.6340	HMDB11241	C36:1 PC plasmalogen	0.109535	93	0.737302	UP	0.430987	0.132355
C8-pos	851.7085	HMDB05433	C50:3 TAG	0.111048	94	0.73953	UP	0.305145	0.131044
C8-pos	822.7542	HMDB05359	C48:1 TAG +NH4	0.111702	95	0.736058	UP	0.303177	0.133088
HIL-pos	104.1074	HMDB00097	choline	0.112043	96	0.730615	UP	0.278615	0.136311
C8-pos	671.5732	HMDB00610	C18:2 CE	0.11237	97	0.725193	DOWN	-0.325162	0.139547
HIL-pos	148.0604	HMDB00148	glutamate	0.112453	98	0.718321	UP	0.234375	0.143682
C8-pos	757.6312	HMDB42098	C43:1 TAG	0.112934	99	0.714105	UP	0.510612	0.146238
C8-pos	755.6154	HMDB43169	C43:2 TAG	0.113579	100	0.711002	UP	0.458798	0.148129
HILIC-neg	73.0295	HMDB00237	propionate	0.11508	101	0.713265	UP	0.41515	0.146749
C8-pos	787.6779	HMDB42093	C45:0 TAG	0.117612	102	0.721812	UP	0.445288	0.141576
C8-pos	836.5383	HMDB10167	C40:6 PS	0.117845	103	0.716224	UP	0.388912	0.144951
C8-pos	857.7563	HMDB05357	C50:0 TAG	0.120344	104	0.724381	UP	0.364418	0.140033
C18-neg	407.2787	HMDB00506	Alpha-muricholate	0.120617	105	0.719106	DOWN	-0.203823	0.143207
HILIC-neg	184.9857	HMDB00362	2-phosphoglycerate	0.121153	106	0.715489	UP	0.239867	0.145397
HIL-pos	116.0710	HMDB00162	proline	0.121738	107	0.712223	UP	0.311631	0.147384
C8-pos	850.7856	HMDB05360	C50:1 TAG +NH4	0.122198	108	0.708298	UP	0.283769	0.149784
C8-pos	776.5791		C36:1 PS plasmalogen	0.122263	109	0.702168	UP	0.26986	0.153559
HIL-pos	190.0499	HMDB00715	kynurenic acid	0.122411	110	0.696629	UP	0.338546	0.156999
C8-pos	740.5562	HMDB11212	C34:4 PC plasmalogen	0.122638	111	0.691636	UP	0.372148	0.160123
C8-pos	973.7242	HMDB05478	C60:12 TAG	0.128202	112	0.716556	DOWN	-0.24162	0.14475
HIL-pos	424.3420	HMDB06469	C18:2 carnitine	0.132099	113	0.731804	DOWN	-0.32052	0.135605
C8-pos	796.6219	HMDB11252	C38:4 PC plasmalogen	0.135294	114	0.74293	UP	0.330088	0.129052
C18-neg	329.2482	HMDB06528	Docosapentaenoic acid	0.137284	115	0.747304	DOWN	-0.293588	0.126503
HIL-pos	202.1186		DMGV	0.138553	116	0.74771	UP	0.388057	0.126267
C8-pos	764.5222	HMDB09102	C38:6 PE	0.138868	117	0.743005	DOWN	-0.227035	0.129008
C18-neg	227.2009	HMDB00806	Myristic acid	0.139395	118	0.739503	DOWN	-0.282348	0.13106
C8-pos	853.7248	HMDB05377	C50:2 TAG	0.140038	119	0.736673	UP	0.277441	0.132725
C8-pos	783.6467	HMDB43170	C45:2 TAG	0.140252	120	0.731648	UP	0.35851	0.135698
C18-neg	303.2327	HMDB01043	Arachidonic acid	0.141171	121	0.730357	DOWN	-0.290078	0.136465
C8-pos	759.6468	HMDB42062	C43:0 TAG	0.141729	122	0.727233	UP	0.402093	0.138327
C8-pos	866.8154	HMDB31106	C51:0 TAG +NH4	0.143122	123	0.728408	UP	0.428929	0.137626
C8-pos	852.8013	HMDB05357	C50:0 TAG +NH4	0.143785	124	0.725881	UP	0.355441	0.139134
C18-neg	448.3066	HMDB00637	Glycochenodeoxycholate	0.146468	125	0.733509	UP	0.317273	0.134594
C18-neg	255.2327	HMDB00220	Palmitic acid	0.147004	126	0.730354	DOWN	-0.308922	0.136466
C8-pos	820.7381	HMDB05376	C48:2 TAG +NH4	0.147608	127	0.727578	UP	0.266453	0.138121
C8-pos	792.5532	HMDB09012	C40:6 PE	0.148343	128	0.725491	DOWN	-0.190052	0.139368
HILIC-neg	173.0819	HMDB00893	suberate	0.15012	129	0.728487	DOWN	-0.219904	0.137578
C18-neg	407.2800	HMDB00619	Cholate	0.150765	130	0.725993	DOWN	-0.139863	0.139068
HILIC-neg	259.0224	HMDB00124	hexose monophosphate	0.15142	131	0.723581	UP	0.554599	0.140513
C8-pos	647.5735	HMDB00885	C16:0 CE	0.1515	132	0.718479	DOWN	-0.285789	0.143586
HILIC-neg	131.0714	HMDB00317	2-hydroxy-3-methylpentanoic acid	0.151567	133	0.71339	UP	0.232655	0.146673
C8-pos	832.7383	HMDB42103	C49:3 TAG +NH4	0.152319	134	0.711579	UP	0.362545	0.147777
C8-pos	568.3400	HMDB10404	C22:6 LPC	0.15352	135	0.711877	DOWN	-0.23794	0.147595
C8-pos	797.6625	HMDB10419	C46:2 TAG	0.154522	136	0.711255	UP	0.273755	0.147974
HILIC-neg	184.9857	HMDB00807	3-phosphoglycerate	0.154661	137	0.706698	UP	0.199131	0.150766
C18-neg	283.2641	HMDB00827	Stearic acid	0.1551	138	0.703571	DOWN	-0.303082	0.152692
C8-pos	695.5732	HMDB06726	C20:4 CE	0.155863	139	0.701943	DOWN	-0.278684	0.153698
C8-pos	650.6444	HMDB04956	C24:0 Ceramide (d18:1)	0.156561	140	0.700051	UP	0.347312	0.15487
HIL-pos	174.1126	HMDB11756	N-Acetylleucine	0.157367	141	0.698663	DOWN	-0.180049	0.155732
C8-pos	808.5071	HMDB12362	C38:6 PS	0.157445	142	0.69409	UP	0.38263	0.158584
HILIC-neg	179.0561	HMDB00122	fructose/glucose/galactose	0.161461	143	0.706813	UP	0.40018	0.150695
HIL-pos	258.1101	HMDB00086	alpha-glycerophosphocholine	0.165016	144	0.717361	UP	0.233328	0.144262
C8-pos	806.7226	HMDB42076	C47:2 TAG +NH4	0.16603	145	0.716793	UP	0.326772	0.144606
HIL-pos	480.3449	HMDB10407	C16:1 LPC plasmalogen	0.166689	146	0.714707	UP	0.25376	0.145872
C8-pos	731.6155		C41:0 TAG	0.167037	147	0.711326	UP	0.49402	0.147931
HIL-pos	112.0873	HMDB00870	histamine	0.168412	148	0.712339	DOWN	-0.154088	0.147313
HIL-pos	137.0458	HMDB00157	hypoxanthine	0.168489	149	0.707882	UP	0.251793	0.150039
C8-pos	771.6468		C44:1 TAG	0.170851	150	0.713017	UP	0.303825	0.1469
C8-pos	823.6777	HMDB05432	C48:3 TAG	0.171053	151	0.709135	UP	0.267076	0.149271
C18-neg	378.2412	HMDB00277	Sphingosine 1-Phosphate	0.171501	152	0.706314	UP	0.313165	0.151002
C8-pos	622.6132	HMDB04952	C22:0 Ceramide (d18:1)	0.171599	153	0.702097	UP	0.314	0.153603
C8-pos	732.5889	HMDB09016	C36:1 PE plasmalogen	0.171718	154	0.698021	UP	0.291583	0.156132
C8-pos	773.6624	HMDB42063	C44:0 TAG	0.173523	155	0.700809	UP	0.284317	0.1544
C8-pos	714.6180	HMDB06733	C22:6 CE +NH4	0.175677	156	0.704959	DOWN	-0.225245	0.151836
C8-pos	664.6024	HMDB10370	C18:3 CE +NH4	0.176392	157	0.70332	UP	0.286003	0.152847
HILIC-neg	168.9907	HMDB01473	DHAP/glyceraldehyde 3P	0.180474	158	0.715044	UP	0.368987	0.145667
C8-pos	748.5273	HMDB11420	C38:7 PE plasmalogen	0.183203	159	0.72129	DOWN	-0.230631	0.14189
HILIC-neg	442.0171	HMDB01201	GDP	0.183711	160	0.718771	UP	0.303486	0.14341
C8-pos	942.7547	HMDB10531	C58:11 TAG +NH4	0.186775	161	0.726218	DOWN	-0.145755	0.138933
C8-pos	790.5737	HMDB11229	C38:7 PC plasmalogen	0.187064	162	0.722854	DOWN	-0.23741	0.140949
C18-neg	432.3113	HMDB00698	Glycolithocholate	0.187976	163	0.72192	UP	0.313409	0.141511
C8-pos	848.7698	HMDB05377	C50:2 TAG +NH4	0.191362	164	0.730443	UP	0.241514	0.136414
HILIC-neg	346.0558	HMDB00045	AMP	0.194705	165	0.738699	UP	0.222165	0.131533
C18-neg	301.2170	HMDB01999	Eicosapentaenoic acid	0.195782	166	0.73831	DOWN	-0.215962	0.131761
C8-pos	726.6602		C41:0 TAG +NH4	0.196071	167	0.734972	UP	0.469149	0.133729
HIL-pos	248.1129	HMDB02095	C3-DC carnitine	0.196273	168	0.73135	UP	0.307962	0.135875
C8-pos	538.5192	HMDB04949	C16:0 Ceramide (d18:1)	0.198939	169	0.736897	UP	0.246567	0.132593
C18-neg	225.1853	HMDB02000	Myristoleic acid	0.199602	170	0.735007	DOWN	-0.229365	0.133709
C8-pos	692.6336	HMDB06736	C20:3 CE +NH4	0.201984	171	0.739426	UP	0.260923	0.131105
C8-pos	795.6468		C46:3 TAG	0.203426	172	0.740375	UP	0.284059	0.130548
C8-pos	754.6914	HMDB42062	C43:0 TAG +NH4	0.20501	173	0.741828	UP	0.309637	0.129697
C8-pos	780.7072	HMDB42099	C45:1 TAG +NH4	0.206301	174	0.742209	UP	0.277755	0.129474
HILIC-neg	204.0666	HMDB00671	indolelactate	0.20783	175	0.743437	UP	0.242897	0.128756
C8-pos	640.6025	HMDB00658	C16:1 CE +NH4	0.208492	176	0.741569	UP	0.243892	0.129848
HIL-pos	288.2168	HMDB00791	C8 carnitine	0.20864	177	0.737904	DOWN	-0.191063	0.132
C8-pos	756.5903	HMDB11384	C38:3 PE plasmalogen	0.212891	178	0.748705	UP	0.309039	0.125689
HIL-pos	130.0500	HMDB00805	Pyrrolidonecarboxylic acid	0.214697	179	0.75084	UP	0.274175	0.124453
C8-pos	769.6313		C44:2 TAG	0.216086	180	0.7515	UP	0.26314	0.124071
C8-pos	619.5420	HMDB06725	C14:0 CE	0.216677	181	0.749392	UP	0.237585	0.125291
C8-pos	946.7838	HMDB05463	C58:9 TAG +NH4	0.217806	182	0.749156	DOWN	-0.232955	0.125428
HILIC-neg	160.0615	HMDB00510	2-aminoadipate	0.222664	183	0.76168	UP	0.299345	0.118227
HIL-pos	162.1125	HMDB00062	carnitine	0.223	184	0.758685	UP	0.247323	0.119939
HILIC-neg	130.0510	HMDB00766	N-acetyl-L-alanine	0.223044	185	0.754731	DOWN	-0.228228	0.122208
C8-pos	883.7721	HMDB05367	C52:1 TAG	0.223797	186	0.753209	UP	0.258194	0.123084
C8-pos	925.7241	HMDB05392	C56:8 TAG	0.226411	187	0.757932	DOWN	-0.254141	0.12037
C8-pos	921.6942	HMDB10513	C56:10 TAG	0.226792	188	0.755168	DOWN	-0.193661	0.121956
C8-pos	846.7537	HMDB05433	C50:3 TAG +NH4	0.22827	189	0.75607	UP	0.265376	0.121438
C8-pos	794.7227	HMDB10412	C46:1 TAG +NH4	0.230826	190	0.760512	UP	0.200141	0.118894
C8-pos	591.4958	HMDB07098	C32:0 DAG	0.231134	191	0.757539	UP	0.224674	0.120595
C8-pos	776.5583	HMDB11394	C40:7 PE plasmalogen	0.232835	192	0.759139	DOWN	-0.237728	0.119679
C8-pos	826.5353	HMDB08511	C40:10 PC	0.233571	193	0.757591	DOWN	-0.223669	0.120565
C8-pos	923.7091	HMDB05448	C56:9 TAG	0.233806	194	0.754447	DOWN	-0.235204	0.122371
HIL-pos	177.1023	HMDB00259	serotonin	0.235186	195	0.755007	UP	0.257822	0.122049
HIL-pos	130.0864	HMDB00716	pipecolic acid	0.238383	196	0.761366	UP	0.444819	0.118407
C8-pos	720.5534	HMDB08925	C34:0 PE	0.240209	197	0.763305	UP	0.239741	0.117302
C8-pos	586.5406	HMDB07098	C32:0 DAG +NH4	0.240905	198	0.761649	UP	0.226617	0.118245
HILIC-neg	167.0211	HMDB00289	urate	0.241158	199	0.758618	UP	0.227748	0.119977
HIL-pos	174.1365	Internal Standard	phenylalanine-d8	0.241257	200	0.755135	UP	0.247291	0.121975
C8-pos	948.8009	HMDB05413	C58:8 TAG +NH4	0.245228	201	0.763746	DOWN	-0.211496	0.117051
C8-pos	766.5733	HMDB11221	C36:5 PC plasmalogen-A	0.246392	202	0.763571	DOWN	-0.175062	0.117151
HILIC-neg	101.0608	HMDB00718	isovaleric acid	0.246884	203	0.761326	DOWN	-0.243791	0.118429
HIL-pos	164.0567	HMDB00802	Pterin	0.248141	204	0.761453	DOWN	-0.174363	0.118357
C8-pos	745.6313		C42:0 TAG	0.248661	205	0.759325	UP	0.247032	0.119573
HILIC-neg	275.0174	HMDB01316	6-phosphogluconate	0.249567	206	0.758392	UP	0.912139	0.120106
C8-pos	944.7691	HMDB05476	C58:10 TAG +NH4	0.254676	207	0.770178	DOWN	-0.19306	0.113409
C8-pos	772.5480		C36:3 PS plasmalogen	0.256157	208	0.770934	UP	0.244983	0.112983
HIL-pos	368.2795	HMDB13331	C14:2 carnitine	0.25912	209	0.776121	DOWN	-0.212423	0.11007
C8-pos	645.5577	HMDB00658	C16:1 CE	0.260376	210	0.776167	UP	0.224058	0.110045
C8-pos	589.4800	HMDB07099	C32:1 DAG	0.262716	211	0.779433	UP	0.210549	0.108221
C8-pos	890.8168	HMDB42196	C53:2 TAG +NH4	0.263249	212	0.77733	UP	0.259507	0.109394
C8-pos	584.5250	HMDB07099	C32:1 DAG +NH4	0.263783	213	0.775249	UP	0.205829	0.110559
HIL-pos	526.2930	HMDB11526	C22:6 LPE	0.263871	214	0.771885	DOWN	-0.231695	0.112447
C8-pos	820.5252		C44:13 PE plasmalogen	0.264758	215	0.770878	UP	0.226167	0.113014
HILIC-neg	178.0510	HMDB00714	hippurate	0.267207	216	0.774406	UP	0.497102	0.111031
C8-pos	968.7688	HMDB05478	C60:12 TAG +NH4	0.267623	217	0.772038	DOWN	-0.166347	0.112361
HIL-pos	260.1856	HMDB00705	C6 carnitine	0.268968	218	0.772356	DOWN	-0.188615	0.112182
C8-pos	878.8168	HMDB05367	C52:1 TAG +NH4	0.269343	219	0.769904	UP	0.250481	0.113564
C8-pos	716.5214	HMDB08928	C34:2 PE	0.269435	220	0.766665	UP	0.226734	0.115394
C8-pos	881.7562	HMDB05369	C52:2 TAG	0.275866	221	0.781413	UP	0.199664	0.107119
C8-pos	849.6933	HMDB05435	C50:4 TAG	0.277022	222	0.781151	UP	0.238292	0.107265
C8-pos	793.6312		C46:4 TAG	0.277028	223	0.777665	UP	0.246127	0.109208
C8-pos	752.6758	HMDB42098	C43:1 TAG +NH4	0.281333	224	0.786225	UP	0.264658	0.104453
C8-pos	927.7402	HMDB05462	C56:7 TAG	0.283213	225	0.787961	DOWN	-0.220577	0.103495
HILIC-neg	181.0718	HMDB00247	sorbitol	0.283334	226	0.78481	DOWN	-0.125958	0.105236
HILIC-neg	402.9949	HMDB00295	UDP	0.284202	227	0.783746	UP	0.28677	0.105825
C8-pos	895.7716	HMDB42196	C53:2 TAG	0.285749	228	0.784557	UP	0.237736	0.105376
HIL-pos	169.0357	HMDB00289	urate	0.288238	229	0.787935	UP	0.205097	0.10351
HIL-pos	132.1021	HMDB00172	isoleucine	0.289156	230	0.787006	UP	0.262313	0.104022
C8-pos	834.5994	HMDB08057	C40:6 PC	0.290146	231	0.786284	DOWN	-0.170611	0.10442
HILIC-neg	181.0506	HMDB00118	homovanillate	0.290396	232	0.783568	UP	0.204832	0.105923
HILIC-neg	191.0561	HMDB03072	quinic acid	0.29122	233	0.782418	UP	0.304603	0.106561
C18-neg	355.2425	Internal Standard	PGE2-d4	0.29532	234	0.790044	UP	0.227539	0.102349
HIL-pos	147.1128	HMDB00182	lysine	0.295989	235	0.788464	UP	0.331714	0.103218
C8-pos	876.8012	HMDB05369	C52:2 TAG +NH4	0.29603	236	0.785232	UP	0.211359	0.105002
C8-pos	865.7249	HMDB11701	C51:3 TAG	0.297059	237	0.784638	UP	0.241253	0.105331
C8-pos	782.5688	HMDB07983	C36:4 PC-A	0.301042	238	0.791817	UP	0.263601	0.101375
C8-pos	887.5639	HMDB09815	C38:4 PI	0.302276	239	0.791736	DOWN	-0.216972	0.101419
C8-pos	648.6290	HMDB04953	C24:1 Ceramide (d18:1)	0.302368	240	0.788678	UP	0.237675	0.103101
C8-pos	885.7876	HMDB05365	C52:0 TAG	0.302462	241	0.785648	UP	0.25752	0.104772
C8-pos	860.7694	HMDB11701	C51:3 TAG +NH4	0.302775	242	0.783211	UP	0.248865	0.106121
C8-pos	934.8787	HMDB05396	C56:1 TAG +NH4	0.304463	243	0.784336	UP	0.725355	0.105498
C8-pos	732.5535	HMDB07873	C32:1 PC	0.305844	244	0.784664	UP	0.189773	0.105316
C8-pos	939.8356	HMDB05396	C56:1 TAG	0.308363	245	0.787898	UP	0.497349	0.10353
C8-pos	880.8323	HMDB05365	C52:0 TAG +NH4	0.308466	246	0.784958	UP	0.27779	0.105154
HIL-pos	154.0499	HMDB01476	3-hydroxyanthranilic acid	0.311171	247	0.788636	UP	0.211579	0.103123
C8-pos	768.7071	HMDB42063	C44:0 TAG +NH4	0.31224	248	0.788154	UP	0.174664	0.103389
HIL-pos	262.1286	HMDB13133	C3-DC-CH3 carnitine	0.312455	249	0.78553	DOWN	-0.0563338	0.104837
HIL-pos	205.0972	HMDB00929	tryptophan	0.313486	250	0.784969	UP	0.180686	0.105147
HILIC-neg	301.2173	HMDB01999	eicosapentaenoic acid	0.316064	251	0.788271	DOWN	-0.190317	0.103324
C18-neg	137.0231	HMDB01895	Salicylic acid	0.31718	252	0.787915	UP	0.323728	0.103521
C8-pos	781.6317		C45:3 TAG	0.317457	253	0.785486	UP	0.210171	0.104862
C8-pos	790.6915		C46:3 TAG +NH4	0.31868	254	0.785409	UP	0.202375	0.104904
C8-pos	526.2925	HMDB11526	C22:6 LPE	0.319976	255	0.78551	DOWN	-0.202514	0.104848
C8-pos	760.5848	HMDB07972	C34:1 PC	0.320418	256	0.783522	UP	0.179921	0.105949
C8-pos	923.8043	HMDB42226	C55:2 TAG	0.320862	257	0.781555	UP	0.295582	0.10704
C8-pos	692.5222	HMDB08923	C32:0 PE	0.321776	258	0.780744	UP	0.200786	0.107492
C8-pos	690.6181	HMDB06726	C20:4 CE +NH4	0.32315	259	0.781051	DOWN	-0.202269	0.107321
C8-pos	764.6760		C44:2 TAG +NH4	0.323411	260	0.778674	UP	0.17968	0.108644
C8-pos	918.8483	HMDB42226	C55:2 TAG +NH4	0.323672	261	0.776317	UP	0.311833	0.109961
C18-neg	514.2839	na/HMDB00932	Tauro-Alpha-muricholate/Tauro-Beta-muricholate	0.323957	262	0.774035	DOWN	-0.0694356	0.111239
HIL-pos	585.2704	HMDB00054	bilirubin	0.324255	263	0.771801	UP	0.264601	0.112494
HILIC-neg	194.0459	HMDB00840	salicylurate	0.324871	264	0.770338	UP	0.320287	0.113319
C8-pos	746.5708	HMDB08993	C36:1 PE	0.324993	265	0.76772	UP	0.264643	0.114797
HILIC-neg	166.9751	HMDB00263	PEP	0.327563	266	0.770881	UP	0.150458	0.113013
C8-pos	766.6915		C44:1 TAG +NH4	0.329083	267	0.771558	UP	0.163315	0.112631
C8-pos	746.6052	HMDB11239	C34:1 PC plasmalogen-B	0.329104	268	0.768728	UP	0.235625	0.114227
HILIC-neg	448.3068	HMDB00631	glycodeoxycholate/glycochenodeoxycholate	0.330166	269	0.768341	UP	0.147069	0.114446
HIL-pos	104.0711	HMDB02166	aminoisobutyric acid	0.330631	270	0.766574	DOWN	-0.200045	0.115446
C8-pos	774.5639		C36:2 PS plasmalogen	0.332033	271	0.766985	UP	0.191297	0.115213
HIL-pos	176.0706	HMDB00197	Indoleacetic acid	0.333588	272	0.767742	UP	0.144661	0.114784
C8-pos	784.5851	HMDB08105	C36:3 PC	0.334962	273	0.768082	UP	0.22413	0.114592
HILIC-neg	207.0775	HMDB00684	kynurenine	0.335568	274	0.766663	UP	0.392145	0.115396
HIL-pos	146.1176	HMDB00895	acetylcholine	0.33632	275	0.765587	DOWN	-0.117929	0.116006
HIL-pos	139.0503	HMDB00301	Urocanic acid	0.341049	276	0.773539	DOWN	-0.0812915	0.111518
C8-pos	612.5562	HMDB07100	C34:1 DAG +NH4	0.341975	277	0.772839	UP	0.172622	0.111911
HIL-pos	276.1441	HMDB13130	C5-DC carnitine	0.349225	278	0.786383	UP	0.161186	0.104366
C8-pos	742.5376	HMDB09060	C36:3 PE	0.349343	279	0.783831	UP	0.217174	0.105777
HIL-pos	76.0763	HMDB00925	trimethylamine-N-oxide	0.352524	280	0.788142	DOWN	-0.102854	0.103395
C8-pos	494.3242	HMDB10383	C16:1 LPC	0.355188	281	0.791272	UP	0.244122	0.101674
C8-pos	778.6915	HMDB43170	C45:2 TAG +NH4	0.355399	282	0.788935	UP	0.184596	0.102959
C18-neg	482.2930	HMDB00722	Taurolithocholate	0.356537	283	0.788665	UP	0.263702	0.103107
HILIC-neg	229.0119	HMDB01548	pentose monophosphate	0.356847	284	0.786572	DOWN	-0.13298	0.104262
C8-pos	764.5474	HMDB12356	C34:0 PS	0.357623	285	0.785516	DOWN	-0.151786	0.104845
C18-neg	149.0603	HMDB00764	Hydrocinnamic acid	0.359737	286	0.787397	UP	0.538737	0.103806
HIL-pos	731.6058	HMDB01348	C18:0 SM	0.360922	287	0.787237	UP	0.171194	0.103894
C8-pos	614.5718	HMDB07100	C34:0 DAG +NH4	0.361017	288	0.784711	UP	0.209283	0.10529
HIL-pos	203.1503	HMDB01539	ADMA	0.361852	289	0.783805	DOWN	-0.187582	0.105792
HIL-pos	131.1181	HMDB02064	N-Acetylputrescine	0.362444	290	0.782378	DOWN	-0.174612	0.106583
HIL-pos	132.0657	HMDB00725	hydroxyproline	0.362798	291	0.780452	DOWN	-0.140729	0.107654
HILIC-neg	166.0146	HMDB00232	quinolinate	0.365504	292	0.78358	DOWN	-0.100536	0.105917
C8-pos	916.7390		C56:10 TAG +NH4	0.365906	293	0.781766	DOWN	-0.121289	0.106923
C8-pos	782.5683	HMDB08138	C36:4 PC-B	0.366695	294	0.780787	DOWN	-0.17311	0.107468
C8-pos	734.5691	HMDB07871	C32:0 PC	0.367246	295	0.779309	UP	0.149039	0.10829
C8-pos	642.6182	HMDB00885	C16:0 CE +NH4	0.36803	296	0.778334	DOWN	-0.175141	0.108834
C8-pos	788.6161	HMDB08038	C36:1 PC	0.37161	297	0.783258	UP	0.176081	0.106095
C8-pos	847.6776	HMDB10471	C50:5 TAG	0.372176	298	0.781818	UP	0.217263	0.106894
C8-pos	821.6622		C48:4 TAG	0.372987	299	0.780903	UP	0.173428	0.107403
C8-pos	662.5713		C38:4 DAG +NH4	0.37784	300	0.788427	DOWN	-0.135107	0.103239
HIL-pos	703.5741	HMDB10169	C16:0 SM	0.378387	301	0.786945	UP	0.18354	0.104056
C8-pos	844.7383	HMDB05435	C50:4 TAG +NH4	0.379239	302	0.786105	UP	0.222546	0.104519
C8-pos	792.7071	HMDB10419	C46:2 TAG +NH4	0.382343	303	0.789923	UP	0.147881	0.102415
C8-pos	617.5114	HMDB07102	C34:1 DAG	0.382651	304	0.787958	UP	0.150163	0.103497
C8-pos	665.5112	HMDB07199	C38:5 DAG	0.382973	305	0.786036	DOWN	-0.155215	0.104558
HIL-pos	218.1386	HMDB00824	C3 carnitine	0.383115	306	0.783758	UP	0.296203	0.105818
C8-pos	788.6759		C46:4 TAG +NH4	0.384208	307	0.783434	UP	0.185153	0.105997
C8-pos	704.5224	HMDB07870	C30:1 PC	0.386311	308	0.785165	UP	0.159401	0.105039
HILIC-neg	115.0765	HMDB00535	caproic acid	0.38634	309	0.782683	DOWN	-0.213076	0.106414
C8-pos	430.3891	HMDB11582	C22:1 MAG +NH4	0.386646	310	0.780776	DOWN	-0.186649	0.107473
HIL-pos	166.0533	HMDB02005	methionine sulfoxide	0.389209	311	0.783424	DOWN	-0.143273	0.106003
HIL-pos	777.6939	HMDB00248	thyroxine	0.393651	312	0.789825	UP	0.174001	0.102469
C8-pos	929.7558	HMDB05456	C56:6 TAG	0.397957	313	0.795913	DOWN	-0.160264	0.0991342
HILIC-neg	115.0401	HMDB00019	alpha-ketoisovalerate	0.399008	314	0.795474	DOWN	-0.172908	0.0993742
HIL-pos	152.0706	HMDB01859	Acetaminophen	0.399278	315	0.793485	UP	0.290907	0.100461
C8-pos	818.7226	HMDB05432	C48:3 TAG +NH4	0.400107	316	0.792617	UP	0.177617	0.100937
C18-neg	194.0449	HMDB00840	Salicyluric acid	0.40033	317	0.790557	UP	0.24281	0.102067
C8-pos	619.5271	HMDB07100	C34:0 DAG	0.402578	318	0.792497	UP	0.174122	0.101002
HILIC-neg	187.1088	HMDB00206	N6-acetyl-L-lysine	0.405014	319	0.794792	UP	0.153622	0.0997466
C8-pos	563.4645	HMDB07011	C30:0 DAG	0.40633	320	0.794883	UP	0.167723	0.0996966
C8-pos	893.6624		C54:10 TAG	0.406668	321	0.793066	UP	0.160392	0.10069
C8-pos	669.5576	HMDB10370	C18:3 CE	0.406899	322	0.791051	UP	0.182621	0.101795
HILIC-neg	175.0248	HMDB00044	ascorbate	0.407162	323	0.789113	DOWN	-0.0835193	0.102861
C8-pos	906.8479	HMDB05395	C54:1 TAG +NH4	0.408236	324	0.788753	UP	0.255902	0.103059
HIL-pos	90.0555	HMDB00056	beta-alanine	0.409856	325	0.789445	UP	0.139402	0.102678
C8-pos	905.7553	HMDB05370	C54:4 TAG	0.410706	326	0.788655	DOWN	-0.163717	0.103113
HILIC-neg	498.2895	HMDB00896	taurodeoxycholate/taurochenodeoxycholate	0.411638	327	0.788029	DOWN	-0.115684	0.103458
C8-pos	911.8033	HMDB05395	C54:1 TAG	0.412186	328	0.786673	UP	0.210303	0.104206
C8-pos	932.8636	HMDB05404	C56:2 TAG +NH4	0.412747	329	0.785348	UP	0.379886	0.104938
C8-pos	750.5431	HMDB11387	C38:6 PE plasmalogen	0.416594	330	0.790266	DOWN	-0.155411	0.102227
HIL-pos	175.1191	HMDB00517	arginine	0.416634	331	0.787954	UP	0.190838	0.103499
C8-pos	768.5873	HMDB11310	C36:4 PC plasmalogen	0.417451	332	0.787121	UP	0.195211	0.103958
HIL-pos	494.3242	HMDB10383	C16:1 LPC	0.418615	333	0.786946	UP	0.204573	0.104055
C8-pos	718.6493	HMDB06729	C22:4 CE +NH4	0.426177	334	0.798762	DOWN	-0.174385	0.0975825
C18-neg	375.2889	HMDB00761	Lithocholate	0.428734	335	0.801156	UP	0.0937734	0.0962828
HIL-pos	132.1020	HMDB00687	leucine	0.429917	336	0.800976	UP	0.178683	0.0963806
C8-pos	740.6758		C42:0 TAG +NH4	0.429952	337	0.798665	UP	0.118474	0.0976353
HIL-pos	133.0609	HMDB00026	N-carbamoyl-beta-alanine	0.432477	338	0.800979	DOWN	-0.0362063	0.0963791
C8-pos	810.5989	HMDB08048	C38:4 PC	0.432687	339	0.799003	DOWN	-0.158625	0.0974515
C8-pos	744.5544	HMDB08994	C36:2 PE	0.432981	340	0.797194	UP	0.170478	0.0984358
C8-pos	748.5849	HMDB08991	C36:0 PE	0.434306	341	0.79729	UP	0.168234	0.0983839
C8-pos	955.7717	HMDB05471	C58:7 TAG	0.439613	342	0.804672	DOWN	-0.162037	0.0943809
C8-pos	842.7227	HMDB10471	C50:5 TAG +NH4	0.442911	343	0.808344	UP	0.194708	0.0924037
C8-pos	666.6182	HMDB00610	C18:2 CE +NH4	0.443287	344	0.80668	DOWN	-0.168698	0.0932988
C8-pos	640.5873	HMDB07216	C36:1 DAG +NH4	0.444971	345	0.807397	UP	0.167328	0.092913
C8-pos	812.6156	HMDB08047	C38:3 PC	0.447958	346	0.810467	UP	0.131375	0.0912648
C18-neg	165.0545	HMDB00779	Phenyllactic acid	0.448895	347	0.809822	UP	0.222297	0.0916102
C8-pos	937.8162	HMDB05404	C56:2 TAG	0.452129	348	0.813312	UP	0.259665	0.0897429
C8-pos	744.5897	HMDB11210	C34:2 PC plasmalogen	0.453105	349	0.812733	UP	0.196553	0.0900522
C8-pos	759.6373	HMDB12102	C20:0 SM	0.456013	350	0.815612	UP	0.14294	0.0885164
C8-pos	702.5427	HMDB08952	C34:2 PE plasmalogen	0.456253	351	0.813717	UP	0.15217	0.0895268
HILIC-neg	221.0602	HMDB00099	cystathionine	0.458788	352	0.815913	DOWN	-0.0598371	0.0883561
C8-pos	706.5376	HMDB07869	C30:0 PC	0.46015	353	0.816018	UP	0.119249	0.0883005
HIL-pos	175.1078	HMDB03357	N-Acetylornithine	0.461426	354	0.815968	UP	0.178092	0.0883269
C8-pos	756.5531	HMDB08006	C34:3 PC	0.465611	355	0.82105	UP	0.153231	0.0856304
C8-pos	931.7706	HMDB05406	C56:5 TAG	0.466333	356	0.820012	DOWN	-0.130651	0.0861799
C8-pos	468.3086	HMDB10379	C14:0 LPC	0.466593	357	0.818171	UP	0.14909	0.0871559
HIL-pos	90.0556	HMDB00161	alanine	0.466931	358	0.816477	UP	0.153109	0.0880561
C8-pos	496.3397	HMDB10382	C16:0 LPC	0.467699	359	0.815541	UP	0.164987	0.0885541
C18-neg	205.1225	HMDB01925	Ibuprofen	0.471668	360	0.820178	UP	1.27308	0.0860918
C8-pos	700.5264	HMDB11343	C34:3 PE plasmalogen	0.472821	361	0.819906	UP	0.177109	0.0862362
C8-pos	518.3216	HMDB10393	C20:3 LPC	0.480081	362	0.830195	UP	0.159726	0.0808198
C8-pos	723.6045	HMDB06729	C22:4 CE	0.48171	363	0.830717	DOWN	-0.177935	0.0805468
C8-pos	742.5742	HMDB11211	C34:3 PC plasmalogen	0.48277	364	0.830259	UP	0.181778	0.0807866
HILIC-neg	203.0826	HMDB00929	tryptophan	0.482895	365	0.828198	UP	0.149544	0.0818658
C8-pos	750.6601	HMDB43169	C43:2 TAG +NH4	0.485094	366	0.829696	UP	0.19396	0.081081
C8-pos	772.6205	HMDB11243	C36:2 PC plasmalogen	0.486229	367	0.829371	UP	0.163079	0.0812511
C8-pos	762.6002	HMDB07970	C34:0 PC	0.487243	368	0.828842	UP	0.154558	0.0815281
C8-pos	538.3868		C22:0 LPE	0.500558	369	0.849184	UP	0.17863	0.070998
C8-pos	703.5746	HMDB10169	C16:0 SM	0.504214	370	0.853076	UP	0.130993	0.0690122
C8-pos	819.6466		C48:5 TAG	0.507125	371	0.855688	UP	0.133114	0.0676848
C8-pos	731.6059	HMDB01348	C18:0 SM	0.511097	372	0.860071	UP	0.1012	0.0654656
C8-pos	675.5434	HMDB12097	C14:0 SM	0.51126	373	0.85804	UP	0.121755	0.0664923
HIL-pos	132.0769	HMDB00064	creatine	0.511436	374	0.85604	DOWN	-0.153298	0.067506
C8-pos	922.7850	HMDB05462	C56:7 TAG +NH4	0.511891	375	0.854516	DOWN	-0.130841	0.0682796
HIL-pos	170.0925	HMDB00001	1-Methylhistidine	0.51264	376	0.853492	UP	0.187752	0.0688006
HIL-pos	426.3576	HMDB05065	C18:1 carnitine	0.515387	377	0.855788	DOWN	-0.153028	0.0676339
C8-pos	916.8320	HMDB42466	C55:3 TAG +NH4	0.522168	378	0.864755	UP	0.171469	0.063107
HIL-pos	282.1195	HMDB03331	1-Methyladenosine	0.522257	379	0.86262	UP	0.169535	0.0641804
HIL-pos	133.0609	HMDB00168	asparagine	0.523726	380	0.86277	UP	0.176926	0.0641052
HILIC-neg	165.0418	HMDB01886	3-methylxanthine	0.524615	381	0.861965	UP	0.18768	0.0645103
C8-pos	645.5427	HMDB07216	C36:1 DAG	0.525024	382	0.860379	UP	0.122654	0.06531
HIL-pos	456.4048	HMDB06460	C20 carnitine	0.525886	383	0.859543	UP	0.155686	0.0657326
HIL-pos	203.1504	HMDB03334	SDMA	0.526598	384	0.858465	DOWN	-0.118688	0.0662774
C8-pos	816.7071		C48:4 TAG +NH4	0.528492	385	0.859314	UP	0.118438	0.065848
HILIC-neg	341.1089	HMDB00186	lactose/sucrose/trehalose	0.53457	386	0.866945	UP	0.135873	0.0620083
C8-pos	639.4956	HMDB07248	C36:4 DAG	0.536171	387	0.867295	DOWN	-0.117664	0.061833
HILIC-neg	87.0088	HMDB00243	pyruvate	0.5402	388	0.871559	UP	0.0983224	0.0597031
C8-pos	728.5585	HMDB11441	C36:3 PE plasmalogen	0.542614	389	0.873203	UP	0.14558	0.0588847
C8-pos	615.4956	HMDB07103	C34:2 DAG	0.54316	390	0.871841	UP	0.0995047	0.0595629
C8-pos	950.8162	HMDB05471	C58:7 TAG +NH4	0.543789	391	0.870619	DOWN	-0.125264	0.0601716
C8-pos	895.6790	HMDB10498	C54:9 TAG	0.545311	392	0.870828	DOWN	-0.11742	0.0600674
C8-pos	510.3556		C20:0 LPE	0.549919	393	0.875952	UP	0.154533	0.0575195
HILIC-neg	133.0142	HMDB00156	malate	0.55097	394	0.875399	UP	0.157116	0.0577937
C8-pos	478.2928	HMDB11507	C18:2 LPE	0.553844	395	0.877737	UP	0.122473	0.0566357
C8-pos	815.6999	HMDB11697	C24:0 SM	0.560632	396	0.886251	UP	0.127451	0.0524432
C8-pos	874.7855	HMDB05384	C52:3 TAG +NH4	0.562168	397	0.886441	UP	0.127098	0.05235
HIL-pos	363.2166	HMDB00063	Cortisol	0.564098	398	0.887249	UP	0.100913	0.0519544
C8-pos	920.7694	HMDB05392	C56:8 TAG +NH4	0.564543	399	0.885724	DOWN	-0.119906	0.0527017
C8-pos	376.3421	HMDB11131	C18:0 MAG +NH4	0.566577	400	0.886692	DOWN	-0.0945947	0.0522271
HIL-pos	104.0711	HMDB01906	alpha-Aminoisobutyric acid	0.56883	401	0.887999	DOWN	-0.0998391	0.0515877
HIL-pos	153.0408	HMDB00292	xanthine	0.569182	402	0.886339	DOWN	-0.034397	0.0524003
HILIC-neg	193.0354	HMDB00127	glucuronate	0.569454	403	0.884562	UP	0.0895353	0.0532718
HILIC-neg	171.0064	HMDB00126	alpha-glycerophosphate	0.57027	404	0.883636	DOWN	-0.129803	0.0537264
HIL-pos	316.2481	HMDB00651	C10 carnitine	0.574205	405	0.887537	DOWN	-0.103306	0.0518135
C8-pos	930.8480	HMDB05410	C56:3 TAG +NH4	0.574233	406	0.885393	UP	0.159848	0.0528639
HIL-pos	120.0658	HMDB00167	threonine	0.574632	407	0.883833	UP	0.126187	0.0536299
HIL-pos	120.0658		O-methylserine	0.574632	408	0.881666	UP	0.126187	0.0546957
C8-pos	610.5400	HMDB07103	C34:2 DAG +NH4	0.576336	409	0.882118	UP	0.0978447	0.0544733
HILIC-neg	125.0357	HMDB00262	thymine	0.581187	410	0.887373	UP	0.100428	0.0518936
C8-pos	904.8328	HMDB05403	C54:2 TAG +NH4	0.582926	411	0.887862	UP	0.13383	0.0516544
C8-pos	660.5558	HMDB07199	C38:5 DAG +NH4	0.585397	412	0.889463	DOWN	-0.105967	0.0508723
HIL-pos	227.2006	HMDB02000	myristoleic acid	0.586769	413	0.889389	DOWN	-0.0708137	0.0509084
HILIC-neg	149.0608	HMDB00764	hydrocinnamic acid	0.588842	414	0.890374	UP	0.152775	0.0504273
HIL-pos	104.0711	HMDB00092	dimethylglycine	0.593727	415	0.895598	DOWN	-0.0621902	0.0478868
HILIC-neg	115.0037	HMDB00134	fumarate/maleate	0.594151	416	0.894083	UP	0.139063	0.0486224
C8-pos	726.5429	HMDB11442	C36:4 PE plasmalogen	0.594989	417	0.893196	UP	0.142753	0.049053
HIL-pos	544.3394	HMDB10395	C20:4 LPC	0.595425	418	0.891712	DOWN	-0.0973267	0.0497752
C8-pos	480.3085	HMDB11506	C18:1 LPE	0.595592	419	0.889834	UP	0.110334	0.050691
C8-pos	634.5401	HMDB07248	C36:4 DAG +NH4	0.59805	420	0.891379	DOWN	-0.110497	0.0499377
C18-neg	187.0965	HMDB00784	Azelaic acid	0.599526	421	0.891457	DOWN	-0.0526621	0.0498995
C8-pos	673.5889	HMDB00918	C18:1 CE	0.599545	422	0.889373	DOWN	-0.10883	0.0509162
HIL-pos	118.0866	HMDB00883	valine	0.600242	423	0.888301	UP	0.116893	0.05144
C8-pos	730.5742	HMDB09082	C36:2 PE plasmalogen	0.603873	424	0.891567	UP	0.104476	0.0498458
C8-pos	787.6676	HMDB12103	C22:0 SM	0.604535	425	0.890444	UP	0.111645	0.0503934
HIL-pos	468.3085	HMDB10379	C14:0 LPC	0.605584	426	0.889896	UP	0.10074	0.0506606
HIL-pos	147.0764	HMDB00641	glutamine	0.607962	427	0.891298	DOWN	-0.0993805	0.0499772
HIL-pos	130.0501	HMDB00267	pyroglutamic acid	0.609645	428	0.891677	DOWN	-0.0991441	0.0497924
HILIC-neg	168.0302	HMDB00439	2-furoylglycine	0.610146	429	0.890329	UP	0.0878885	0.0504493
HIL-pos	361.2009	HMDB02802	Cortisone	0.610522	430	0.888807	UP	0.210022	0.0511926
C8-pos	746.6052	HMDB11208	C34:1 PC plasmalogen-A	0.61272	431	0.889937	UP	0.114471	0.0506409
C8-pos	814.6914		C48:5 TAG +NH4	0.613976	432	0.889697	UP	0.0948967	0.050758
HILIC-neg	145.0142	HMDB00208	alpha-ketoglutarate	0.616155	433	0.890792	DOWN	-0.0744243	0.0502236
HIL-pos	508.3762	HMDB13122	C18:1 LPC plasmalogen_isomer	0.619041	434	0.892902	UP	0.145468	0.0491961
HIL-pos	675.5433	HMDB12097	C14:0 SM	0.620383	435	0.892781	UP	0.0904577	0.0492552
HIL-pos	478.2928	HMDB11507	C18:2 LPE	0.62392	436	0.895812	UP	0.104156	0.0477829
C8-pos	879.7405	HMDB05384	C52:3 TAG	0.624511	437	0.894608	UP	0.0870633	0.0483673
C8-pos	668.6337	HMDB00918	C18:1 CE +NH4	0.626314	438	0.895143	UP	0.108012	0.0481077
HIL-pos	246.1699	HMDB00688	C5 carnitine	0.62674	439	0.893712	DOWN	-0.0444634	0.0488026
C8-pos	918.7548	HMDB05448	C56:9 TAG +NH4	0.626758	440	0.891705	DOWN	-0.0912548	0.0497786
C8-pos	766.5731	HMDB11220	C36:5 PC plasmalogen-B	0.627318	441	0.890478	UP	0.101383	0.0503766
HIL-pos	454.2928	HMDB11503	C16:0 LPE	0.629135	442	0.891038	UP	0.105118	0.0501038
C8-pos	868.7385	HMDB05436	C52:6 TAG +NH4	0.630838	443	0.891432	UP	0.110294	0.0499117
C8-pos	522.3555	HMDB02815	C18:1 LPC	0.631656	444	0.890577	UP	0.121933	0.0503283
HILIC-neg	165.0557	HMDB00779	phenyllactic acid	0.632669	445	0.890002	DOWN	-0.0605156	0.0506089
C8-pos	697.5889	HMDB06736	C20:3 CE	0.636297	446	0.893098	UP	0.0967141	0.0491007
HILIC-neg	147.0299	HMDB00694	2-hydroxyglutarate	0.636683	447	0.891641	UP	0.10019	0.0498101
HIL-pos	508.3763	HMDB13122	C18:1 LPC plasmalogen	0.638225	448	0.891806	UP	0.0733938	0.0497296
HIL-pos	129.0661	HMDB00079	Dihydrothymine	0.638991	449	0.890888	DOWN	-0.0922012	0.0501771
HILIC-neg	188.0717	HMDB02302	indole-3-propionate	0.651548	450	0.906376	UP	0.10541	0.0426917
HILIC-neg	464.3018	HMDB00138	glycocholate	0.653977	451	0.907737	DOWN	-0.0395386	0.0420397
HILIC-neg	191.0197	HMDB00094	citrate/isocitrate	0.655822	452	0.908284	DOWN	-0.104248	0.0417782
C8-pos	813.6837	HMDB12107	C24:1 SM	0.65592	453	0.906415	DOWN	-0.0846421	0.0426729
C8-pos	907.7720	HMDB05405	C54:3 TAG	0.656939	454	0.905823	DOWN	-0.0882742	0.0429568
HIL-pos	540.4988	HMDB06347	C26 carnitine	0.661922	455	0.910689	UP	0.115307	0.0406301
HIL-pos	152.0568	HMDB00132	guanine	0.661964	456	0.908748	UP	0.0875922	0.0415563
C8-pos	897.6940	HMDB10518	C54:8 TAG	0.662408	457	0.907369	DOWN	-0.0931332	0.0422162
C8-pos	909.7877	HMDB05403	C54:2 TAG	0.662862	458	0.906007	UP	0.0938743	0.0428683
HILIC-neg	105.0193	HMDB00139	glyceric acid	0.664043	459	0.905645	DOWN	-0.102158	0.0430422
C8-pos	901.7241	HMDB05391	C54:6 TAG	0.666725	460	0.907326	DOWN	-0.0896555	0.0422368
C8-pos	790.6320	HMDB08036	C36:0 PC	0.66694	461	0.905649	UP	0.0866823	0.04304
C8-pos	638.5717	HMDB07218	C36:2 DAG +NH4	0.667244	462	0.904102	UP	0.0971629	0.0437827
C8-pos	772.5843	HMDB08942	C38:2 PE	0.668341	463	0.903631	UP	0.117812	0.0440088
HIL-pos	232.1543	HMDB02013	C4 carnitine	0.672353	464	0.907097	UP	0.0722907	0.0423463
C8-pos	729.5902	HMDB12101	C18:1 SM	0.672714	465	0.905632	DOWN	-0.0720433	0.0430483
C8-pos	454.2927	HMDB11503	C16:0 LPE	0.674417	466	0.905976	UP	0.0895031	0.0428832
C8-pos	890.7247		C54:9 TAG +NH4	0.675775	467	0.905857	DOWN	-0.0697853	0.0429405
HILIC-neg	218.1034	HMDB00210	pantothenate	0.678479	468	0.907539	UP	0.132211	0.0421349
C8-pos	758.5691	HMDB07973	C34:2 PC	0.679004	469	0.906304	UP	0.100911	0.0427263
HILIC-neg	129.0608	Internal Standard	thymine-d4	0.681256	470	0.907374	UP	0.0725942	0.0422134
C18-neg	257.1755	HMDB00872	Tetradecanedioic acid	0.681684	471	0.906017	DOWN	-0.0679399	0.0428636
C8-pos	935.8032	HMDB05410	C56:3 TAG	0.683359	472	0.906319	UP	0.103366	0.042719
HIL-pos	480.3085	HMDB11506	C18:1 LPE	0.683874	473	0.905085	UP	0.0800236	0.0433105
HIL-pos	245.0768	HMDB00767	Pseudouridine	0.68584	474	0.905772	UP	0.0713482	0.0429811
HILIC-neg	271.0616	Internal Standard	inosine-15N4	0.687654	475	0.906256	UP	0.0871062	0.0427492
C8-pos	524.3712	HMDB10384	C18:0 LPC	0.687702	476	0.904414	UP	0.0927864	0.0436326
C8-pos	888.8015	HMDB42105	C53:3 TAG +NH4	0.688791	477	0.903948	UP	0.0953597	0.0438566
C8-pos	845.6623	HMDB10497	C50:6 TAG	0.691397	478	0.905469	UP	0.086248	0.0431264
C8-pos	613.4799	HMDB07132	C34:3 DAG	0.692556	479	0.905094	UP	0.0790546	0.0433062
HIL-pos	522.3556	HMDB02815	C18:1 LPC_isomer	0.692773	480	0.903492	UP	0.0869625	0.0440757
C8-pos	641.5113	HMDB07219	C36:3 DAG	0.693333	481	0.902343	DOWN	-0.0841036	0.0446286
HILIC-neg	159.0663	HMDB00555	3-methyladipate/pimelate	0.694314	482	0.901743	DOWN	-0.0798623	0.0449171
HILIC-neg	187.0976	HMDB00784	azelaic acid	0.69506	483	0.900844	DOWN	-0.0630655	0.0453503
HIL-pos	106.0503	HMDB00187	serine	0.695956	484	0.900141	DOWN	-0.0886222	0.0456894
HIL-pos	159.0513	HMDB00462	allantoin	0.700096	485	0.903629	UP	0.086021	0.0440097
C8-pos	542.3219	HMDB10397	C20:5 LPC	0.700136	486	0.901822	DOWN	-0.0803763	0.0448794
C8-pos	770.6053	HMDB11244	C36:3 PC plasmalogen	0.701481	487	0.901698	UP	0.0980756	0.0449388
C8-pos	835.5326	HMDB09784	C34:2 PI	0.705966	488	0.905604	UP	0.081088	0.0430614
HILIC-neg	135.0312	HMDB00157	hypoxanthine	0.710699	489	0.909811	UP	0.0738534	0.0410488
HIL-pos	259.0925	HMDB00884	Ribothymidine	0.711194	490	0.908586	DOWN	-0.0638713	0.0416339
C8-pos	643.5270	HMDB07218	C36:2 DAG	0.713371	491	0.909512	UP	0.0765184	0.0411918
C8-pos	873.6934	HMDB05436	C52:6 TAG	0.715873	492	0.910846	UP	0.0835568	0.0405551
HILIC-neg	257.0779	HMDB00884	5-methyluridine/ribothymidine	0.71828	493	0.912056	UP	0.06692	0.0399786
HILIC-neg	132.0302	HMDB00191	aspartate	0.720062	494	0.912467	UP	0.0644984	0.039783
HIL-pos	133.0973	HMDB00214	ornithine	0.724102	495	0.915734	UP	0.0771783	0.0382308
C8-pos	928.8317	HMDB05398	C56:4 TAG +NH4	0.726673	496	0.917132	UP	0.0859598	0.0375681
C8-pos	875.7086	HMDB05380	C52:5 TAG	0.727588	497	0.916439	UP	0.0762996	0.0378965
C8-pos	839.5639	HMDB09805	C34:0 PI	0.72987	498	0.917467	UP	0.0763266	0.0374095
HIL-pos	265.1117	HMDB00235	thiamine	0.730346	499	0.916226	DOWN	-0.0296663	0.0379973
HILIC-neg	88.9880	HMDB02329	oxalate	0.732199	500	0.916713	DOWN	-0.0698646	0.0377667
HILIC-neg	129.0557	HMDB00491	alpha-keto-beta-methylvalerate/alpha-ketoisocaproate	0.732973	501	0.91585	UP	0.073477	0.0381756
HIL-pos	370.2951	HMDB02014	C14:1 carnitine	0.735847	502	0.91761	DOWN	-0.086471	0.0373416
HIL-pos	156.0768	HMDB00177	histidine	0.739515	503	0.92035	UP	0.0845404	0.0360468
HIL-pos	132.0657	HMDB01149	5-aminolevulinic acid	0.74085	504	0.920183	UP	0.0471738	0.0361258
C8-pos	814.6316	HMDB08270	C38:2 PC	0.740899	505	0.918422	UP	0.0672879	0.0369578
HILIC-neg	143.1078	HMDB00482	caprylic acid	0.741916	506	0.917864	DOWN	-0.0575259	0.0372215
C8-pos	754.5375	HMDB07883	C34:4 PC	0.742784	507	0.917126	DOWN	-0.0593513	0.0375708
HIL-pos	118.0866	HMDB00043	betaine	0.743376	508	0.916049	UP	0.0600225	0.0380811
C8-pos	818.6041	HMDB11294	C40:7 PC plasmalogen	0.743495	509	0.914397	DOWN	-0.0759696	0.0388653
C8-pos	740.5231	HMDB08937	C36:4 PE	0.74361	510	0.912745	UP	0.0607995	0.0396505
C18-neg	448.3067	HMDB00631	Glycodeoxycholate	0.745963	511	0.913841	DOWN	-0.0163229	0.0391292
HIL-pos	302.2325	HMDB13288	C9 carnitine	0.751281	512	0.918558	DOWN	-0.0503325	0.0368934
HILIC-neg	145.0506	HMDB00448	adipate	0.754572	513	0.920783	DOWN	-0.054099	0.0358426
C8-pos	482.3243	HMDB11130	C18:0 LPE	0.75598	514	0.920707	UP	0.0634056	0.0358784
HIL-pos	522.3554	HMDB02815	C18:1 LPC	0.760893	515	0.924891	UP	0.0656956	0.0339094
C18-neg	229.1439	HMDB00623	Dodecanedioic acid	0.761723	516	0.924105	DOWN	-0.0246974	0.0342785
C18-neg	498.2879	HMDB00951	Taurochenodeoxycholate	0.766225	517	0.92777	DOWN	-0.0200742	0.0325597
C8-pos	792.5884	HMDB11319	C38:6 PC plasmalogen	0.773418	518	0.934671	DOWN	-0.0620688	0.0293412
C8-pos	544.3403	HMDB10395	C20:4 LPC	0.776588	519	0.936693	DOWN	-0.0583137	0.0284026
C8-pos	502.2926	HMDB11517	C20:4 LPE	0.777236	520	0.935673	DOWN	-0.0489276	0.0288759
HIL-pos	524.3712	HMDB10384	C18:0 LPC_isomer	0.778376	521	0.935247	UP	0.0916155	0.0290738
C8-pos	903.7412	HMDB05385	C54:5 TAG	0.781915	522	0.937698	DOWN	-0.0254388	0.0279368
HIL-pos	182.0813	HMDB00158	tyrosine	0.782559	523	0.936676	UP	0.0534595	0.0284105
HIL-pos	189.1346	HMDB29416	NMMA	0.782864	524	0.935254	UP	0.0656176	0.0290706
C18-neg	498.2879	HMDB00896	Taurodeoxycholate	0.785378	525	0.93647	DOWN	-0.0269662	0.0285061
HIL-pos	502.2927	HMDB11517	C20:4 LPE	0.789916	526	0.94009	DOWN	-0.0489571	0.0268307
HIL-pos	89.1079	HMDB01414	putrescine	0.791239	527	0.939878	UP	0.0432786	0.0269287
HIL-pos	189.1234	HMDB00206	N6-Acetyllysine	0.792965	528	0.940144	DOWN	-0.0539661	0.0268058
HIL-pos	126.1028	HMDB00898	1-methylhistamine	0.795407	529	0.941256	UP	0.0344266	0.0262921
C8-pos	642.6020	HMDB07158	C36:0 DAG +NH4	0.803525	530	0.949069	UP	0.0516117	0.0227024
C8-pos	893.7563	HMDB42105	C53:3 TAG	0.803764	531	0.947563	DOWN	-0.0536497	0.0233917
HIL-pos	342.2638	HMDB13326	C12:1 carnitine	0.808314	532	0.951136	DOWN	-0.058722	0.0217574
C8-pos	670.6495	HMDB10368	C18:0 CE +NH4	0.81445	533	0.956559	UP	0.0551548	0.0192882
C8-pos	899.7094	HMDB05447	C54:7 TAG	0.818122	534	0.959072	DOWN	-0.0465142	0.018149
C18-neg	448.3066	HMDB00708	Glycoursodeoxycholate	0.818129	535	0.957287	UP	0.0302074	0.0189578
HIL-pos	524.3711	HMDB10384	C18:0 LPC	0.819343	536	0.956919	UP	0.0476134	0.0191249
HIL-pos	138.0550	HMDB01123	anthranilic acid	0.821777	537	0.957975	UP	0.0389085	0.018646
HIL-pos	268.1041	HMDB00050	adenosine	0.823585	538	0.958298	DOWN	-0.0229893	0.0184996
HIL-pos	284.0989	HMDB00133	guanosine	0.825598	539	0.958857	UP	0.0462529	0.0182461
C8-pos	866.7237	HMDB10517	C52:7 TAG +NH4	0.826502	540	0.95813	UP	0.0474448	0.0185757
HILIC-neg	103.0037	HMDB00691	malonate	0.827194	541	0.95716	DOWN	-0.0455217	0.0190154
HILIC-neg	201.1132	HMDB00792	sebacate	0.82819	542	0.956544	UP	0.0475658	0.0192952
C8-pos	730.5377	HMDB07874	C32:2 PC	0.82906	543	0.955786	DOWN	-0.0378308	0.0196394
C8-pos	840.7076	HMDB10497	C50:6 TAG +NH4	0.829802	544	0.954882	UP	0.0396898	0.0200502
C8-pos	957.7878	HMDB05458	C58:6 TAG	0.830421	545	0.953841	DOWN	-0.0490748	0.020524
C18-neg	143.1073	HMDB00482	Caprylic acid	0.833577	546	0.955713	DOWN	-0.0102826	0.0196726
HILIC-neg	153.0193	HMDB00152	gentisate	0.834716	547	0.95527	UP	0.0322014	0.0198741
HIL-pos	166.0863	HMDB00159	phenylalanine	0.843112	548	0.963118	UP	0.0330208	0.0163207
HIL-pos	520.3397	HMDB10386	C18:2 LPC	0.845187	549	0.963728	DOWN	-0.0422143	0.0160455
C8-pos	587.4644	HMDB07128	C32:2 DAG	0.845341	550	0.962152	DOWN	-0.0323717	0.0167565
C8-pos	786.5999	HMDB08039	C36:2 PC	0.847502	551	0.96286	UP	0.0481953	0.0164367
HIL-pos	150.0584	HMDB00696	methionine	0.84796	552	0.961636	UP	0.0537287	0.0169893
HILIC-neg	243.0623	HMDB00296	uridine	0.84806	553	0.960011	DOWN	-0.0356357	0.017724
C8-pos	749.5563		C18:2 SM	0.848432	554	0.958697	UP	0.0405866	0.0183185
HIL-pos	428.3733	HMDB00848	C18 carnitine	0.848522	555	0.957072	DOWN	-0.0383993	0.0190555
HIL-pos	372.3108	HMDB05066	C14 carnitine	0.850836	556	0.957956	DOWN	-0.0387661	0.0186546
C8-pos	768.5544	HMDB09003	C38:4 PE	0.851336	557	0.956797	UP	0.0351576	0.01918
HIL-pos	324.2897	HMDB12252	Linoleoyl ethanolamide	0.851615	558	0.955396	DOWN	-0.0350544	0.0198164
C18-neg	159.1014	HMDB02264	2-Hydroxycaprylic acid	0.853115	559	0.955367	UP	0.0654627	0.0198297
HIL-pos	247.1077	HMDB13713	N-acetyltryptophan	0.853332	560	0.953903	DOWN	-0.0296427	0.0204956
C8-pos	752.5586	HMDB11386	C38:5 PE plasmalogen	0.856948	561	0.956238	UP	0.0330278	0.0194342
C8-pos	675.6048	HMDB10368	C18:0 CE	0.857323	562	0.954954	UP	0.0415934	0.0200176
C8-pos	872.7692	HMDB05363	C52:4 TAG +NH4	0.861511	563	0.957915	UP	0.038851	0.0186731
HIL-pos	160.1332	HMDB00991	2-Aminooctanoic acid	0.865636	564	0.960795	UP	0.0243812	0.0173694
C8-pos	871.6781	HMDB10517	C52:7 TAG	0.869207	565	0.96305	UP	0.0374137	0.0163511
C8-pos	952.8318	HMDB05458	C58:6 TAG +NH4	0.870388	566	0.962655	UP	0.0368789	0.0165293
C8-pos	721.5886	HMDB10375	C22:5 CE	0.870552	567	0.961139	DOWN	-0.0313504	0.017214
C8-pos	892.7392	HMDB10518	C54:8 TAG +NH4	0.873018	568	0.962164	DOWN	-0.0260816	0.0167509
HIL-pos	300.2897	HMDB00252	sphingosine	0.873835	569	0.961372	DOWN	-0.0273569	0.0171086
HIL-pos	727.5742		C18:2 SM	0.877198	570	0.963379	UP	0.0339699	0.0162029
C8-pos	608.5249	HMDB07132	C34:3 DAG +NH4	0.879267	571	0.96396	UP	0.0308144	0.0159409
HIL-pos	520.3400	HMDB10386	C18:2 LPC_isomer	0.882994	572	0.966353	DOWN	-0.0341	0.0148642
HIL-pos	153.0408	HMDB01182	6-8-Dihydroxypurine	0.884275	573	0.966066	DOWN	-0.015324	0.014993
HIL-pos	143.0816		Ectoine	0.887296	574	0.967679	DOWN	-0.0218641	0.0142689
C8-pos	921.7879	HMDB42466	C55:3 TAG	0.887641	575	0.96637	UP	0.0341068	0.0148564
HIL-pos	729.5901	HMDB12101	C18:1 SM	0.89213	576	0.969571	DOWN	-0.0259652	0.0134202
C8-pos	933.7873	HMDB05398	C56:4 TAG	0.894319	577	0.970267	DOWN	-0.0274277	0.0131088
C8-pos	926.8163	HMDB05406	C56:5 TAG +NH4	0.899522	578	0.974223	UP	0.0293097	0.0113416
HIL-pos	118.0614	HMDB00128	guanidinoacetic acid	0.900262	579	0.97334	DOWN	-0.0226502	0.0117354
C8-pos	667.5271	HMDB07170	C38:4 DAG	0.901612	580	0.97312	UP	0.0190546	0.0118338
C18-neg	171.1378	HMDB00511	Capric acid	0.902096	581	0.971965	UP	0.0577904	0.0123492
HILIC-neg	212.0023	HMDB00682	indoxylsulfate	0.906007	582	0.974502	UP	0.0129744	0.0112173
C18-neg	395.1894	HMDB00774	Pregnenolone sulfate	0.907151	583	0.974059	DOWN	-0.0165344	0.0114148
C8-pos	877.7241	HMDB05363	C52:4 TAG	0.907268	584	0.972517	DOWN	-0.0208019	0.0121029
C8-pos	636.5561	HMDB07219	C36:3 DAG +NH4	0.907485	585	0.971086	DOWN	-0.0271107	0.0127422
C8-pos	902.8169	HMDB05405	C54:3 TAG +NH4	0.911228	586	0.973428	UP	0.0259521	0.011696
C8-pos	863.5639	HMDB09809	C36:2 PI	0.913167	587	0.973837	UP	0.0279063	0.0115136
HIL-pos	274.2014	HMDB13238	C7 carnitine	0.916402	588	0.975625	DOWN	-0.0215111	0.0107171
HIL-pos	177.1023	HMDB01046	cotinine	0.917468	589	0.975101	DOWN	-0.026846	0.0109503
C8-pos	738.5433	HMDB11214	C34:5 PC plasmalogen	0.917895	590	0.973902	DOWN	-0.0203191	0.0114846
HILIC-neg	163.0612	HMDB00174	fucose	0.920034	591	0.97452	DOWN	-0.0232566	0.0112093
HIL-pos	400.3421	HMDB00222	C16 carnitine	0.920977	592	0.973871	UP	0.0214984	0.0114985
HIL-pos	269.0879	HMDB00195	inosine	0.921431	593	0.972708	DOWN	0.0178497	0.0120174
HIL-pos	208.0969	HMDB00512	N-Acetylphenylalanine	0.925383	594	0.975235	UP	0.0197671	0.0108907
HIL-pos	126.1367	Internal Standard	valine-d8	0.926646	595	0.974925	UP	0.0207134	0.0110286
HILIC-neg	111.0200	HMDB00300	uracil	0.928577	596	0.975318	UP	0.0175253	0.0108539
C8-pos	900.8021	HMDB05370	C54:4 TAG +NH4	0.929609	597	0.974766	DOWN	-0.0215797	0.0110998
HIL-pos	137.0710	HMDB00699	1-methylnicotinamide	0.933051	598	0.976739	UP	0.0162511	0.0102215
C8-pos	647.5583	HMDB07158	C36:0 DAG	0.933771	599	0.975861	DOWN	-0.0156848	0.0106119
HIL-pos	241.1294	HMDB00194	anserine	0.935781	600	0.976331	UP	-0.0142466	0.0104028
C8-pos	558.5092	HMDB07011	C30:0 DAG +NH4	0.938484	601	0.977523	UP	0.0139384	0.0098731
HILIC-neg	117.0193	HMDB00254	succinate	0.941866	602	0.979415	DOWN	-0.013709	0.00903323
HILIC-neg	182.0459	HMDB00017	4-pyridoxate	0.942309	603	0.978251	DOWN	-0.0133264	0.00954977
HILIC-neg	135.0299	HMDB00613	erythronic acid	0.944303	604	0.978698	DOWN	-0.0142007	0.00935112
HIL-pos	344.2794	HMDB02250	C12 carnitine	0.944717	605	0.977509	DOWN	-0.0150719	0.00987929
C8-pos	924.8006	HMDB05456	C56:6 TAG +NH4	0.947573	606	0.978846	UP	0.0145031	0.00928558
C18-neg	464.3014	HMDB00138	Glycocholate	0.948916	607	0.978618	DOWN	0.0084785	0.00938667
C8-pos	716.6333	HMDB10375	C22:5 CE +NH4	0.951146	608	0.979305	UP	0.012369	0.00908213
C8-pos	766.5393	HMDB09069	C38:5 PE	0.953731	609	0.980354	DOWN	-0.00992367	0.00861693
C18-neg	337.3109	HMDB02068	Erucic acid	0.955409	610	0.980469	UP	0.0208536	0.00856635
C8-pos	724.5275	HMDB11410	C36:5 PE plasmalogen	0.95565	611	0.979111	UP	0.0110499	0.00916804
HIL-pos	104.0711	HMDB00112	GABA	0.956859	612	0.978748	DOWN	-0.0120406	0.00932921
C8-pos	701.5590		C16:1 SM	0.958574	613	0.978903	UP	0.0104597	0.00926042
HIL-pos	442.3530	HMDB13339	C18:1-OH carnitine	0.969532	614	0.988481	UP	0.0114203	0.00503169
HIL-pos	144.1019	HMDB04827	Proline betaine	0.974486	615	0.991916	DOWN	-0.00723782	0.00352525
HIL-pos	90.0555	HMDB00271	sarcosine	0.977944	616	0.99382	DOWN	0.00513384	0.00269232
HILIC-neg	134.0281	HMDB02108	methylcysteine	0.978117	617	0.992385	DOWN	-0.00624035	0.00331994
C8-pos	894.7541	HMDB05447	C54:7 TAG +NH4	0.979848	618	0.992532	DOWN	-0.00498139	0.00325548
HIL-pos	244.1543	HMDB02366	C5:1 carnitine	0.988224	619	0.999399	UP	0.00255735	0.000261056
C18-neg	297.2796	HMDB61710	17-Methylstearate	0.990196	620	0.999778	DOWN	-0.043888	9.64055e-05
C8-pos	785.6530	HMDB12104	C22:1 SM	0.995181	621	1.00319	DOWN	-0.00120658	-0.00138495
C18-neg	285.2068	HMDB00672	Hexadecanedioic acid	0.995481	622	1.00188	UP	-0.00521054	-0.000817008
HILIC-neg	179.0561	HMDB00211	inositol	0.997204	623	1.00201	UP	0.000621999	-0.000870438
C8-pos	520.3399	HMDB10386	C18:2 LPC	0.997457	624	1.00065	DOWN	0.00072174	-0.000283881
HILIC-neg	282.0844	HMDB00133	guanosine	0.999479	625	1.00108	UP	0.000207689	-0.000467782
HILIC-neg	173.0092	HMDB00072	aconitate	0.999978	626	0.999978	DOWN	-5.69891e-06	9.4003e-06

## Sheet: C8-pos
Method	m/z	HMDB ID	Metabolite	ELD_001	ELD_002	ELD_003	ELD_004	ELD_005	ELD_006	ELD_007	ELD_008	ELD_009	ELD_010	ELD_011	ELD_012	ELD_013	ELD_014	ELD_015	ELD_016	ELD_017	ELD_018	ELD_019	ELD_020	ELD_021	ELD_022	ELD_023	ELD_024	ELD_025	ELD_026	AVERAGE...31	STDEV...32	ELD_553	ELD_487	ELD_421	ELD_326	ELD_305	ELD_403	ELD_542	ELD_177	ELD_310	ELD_450	ELD_273	ELD_479	ELD_061	ELD_564	ELD_384	ELD_566	ELD_308	ELD_222
C8-pos	693.5575	HMDB06731	C20:5 CE	-0.564952	-0.504167	-0.781868	-0.732925	-0.302103	-0.50311	0.816593	-0.687148	0.71888	-1.01504	-1.2841	-0.141079	-1.31944	-0.798661	-1.1253	-0.0480061	0.803465	0.261986	0.113251	-0.0416841	-0.530095	0.336911	-0.638474	-0.345082	-0.0890353	-0.48683	-0.341847	0.585896	-0.258603	-0.0415371	-0.0137624	-0.735029	-0.491497	0.323334	0.553983	-0.31989	0.64892	2.43245	0.336304	0.125294	-1.20119	0.203923	0.891601	-0.98862	-1.44947	2.16212
C8-pos	688.6025	HMDB06731	C20:5 CE +NH4	-0.593167	-0.343279	-0.99108	-0.637845	-0.06576	-0.355684	1.03805	-0.586354	0.657655	-0.889383	-0.959247	-0.0684556	-1.28099	-0.98082	-0.671723	-0.0808846	1.20051	0.380424	-0.443519	-0.0210391	-0.469581	0.403605	-0.56947	-0.400991	-0.139219	-0.79813	-0.294861	0.609775	-0.0116015	0.188272	0.118959	-0.520232	-0.275986	0.192088	0.710784	-0.161843	0.771107	2.79467	0.0842812	-0.181098	-0.862574	0.141588	0.398487	-0.973534	-1.35039	1.9738
C8-pos	839.7096	HMDB11706	C49:2 TAG	0.123028	4.00573	-0.319386	0.490977	1.28968	1.54088	0.757033	-0.890589	1.26812	1.00863	0.618644	-0.639752	2.09604	-1.08888	2.48216	-0.447765	-0.30859	1.0205	-0.976065	1.45407	-0.640462	-0.937264	1.18036	0.16541	0.172328	-0.205645	0.50843	1.19984	-0.148713	-0.0319873	0.326416	0.262616	-0.0416956	-0.149231	0.238562	-0.998253	1.57958	1.1877	-0.195661	0.066849	2.28209	-0.718058	1.0553	-0.183869	-0.110024	-0.940521
C8-pos	843.7407	HMDB42095	C49:0 TAG	-0.130383	3.03811	-0.677463	0.269206	1.13286	2.67886	1.07562	-0.721498	1.80634	0.517367	1.29144	-0.474865	2.21056	-0.791094	2.53237	-0.348992	-0.77535	0.341936		0.601467	-0.730884		-0.103	0.506962	-0.170265	-0.596024	0.520137	1.17543	-0.643471	0.862138	-0.576316	-0.280462	-0.358715	-0.446727	-0.325395	-0.786049	0.681526	1.48806	-0.420373	0.397767	0.972052	-0.538356	0.125337	-0.54706	0.198739	-0.784437
C8-pos	435.3445	HMDB11582	C22:1 MAG	-0.511138	0.107097	-1.67579	0.523269	-1.55388	-0.757667	-0.596691	-1.50198	0.0338142	-0.239056	-0.809111	-0.264834	0.325033	-0.831287	-0.0624333	-0.197067	0.00229454	0.318166	1.57895	-1.40641	0.438842	-0.769712	0.5728	-1.28866	0.400117	-0.231289	-0.322947	0.770262	1.47021	1.17899	-0.189412	0.35689	-0.508098	1.58796	0.725783	1.34379	0.291262	1.18237	1.39636	-0.00187055	-1.12465	-0.301082	0.975914	-0.655903	0.486346	-0.329787
C8-pos	381.2973	HMDB11131	C18:0 MAG	-1.17114	-0.0947761	-1.68266	-0.111814	-0.867671	-0.414093	-1.22983	-0.344038	-0.211364	-0.465961	0.0568991	-0.348957	0.220753	1.28706	-0.269003	0.0984526	-0.542185	-0.60401	1.17543	-0.618925	0.0600925	0.224224	-1.07822	-0.16144	0.178108	0.0741949	-0.26311	0.646202	0.310822	0.824637	0.211232	1.22657	-0.367026	0.0754841	0.457598	-0.0160922	-0.333704	0.90701	0.584539	0.0174679	-0.392474	-0.365737	0.533782	-1.09928	-0.163662	-0.718297
C8-pos	841.7254	HMDB11705	C49:1 TAG	0.111243	4.1691	-0.390294	0.35123	0.798548	2.30334	0.654181	-0.741805	1.21862	1.35756	0.523402	-0.58322	2.4179	-1.04424	2.12272	-0.434773	-0.403369	1.18346	-0.979476	0.916308	-0.670016	-0.909658	0.362088	0.162302	0.0286385	-0.0309888	0.480492	1.22411	-0.616336	-0.387355	-0.207423	-0.0666029	0.299531	-0.0232019	0.0143891	-0.833067	1.00968	1.76017	0.0410838	0.160675	1.9915	-0.75789	1.28941	-0.219353	-0.186494	-0.882365
C8-pos	300.2896	HMDB00252	sphingosine	-0.0797596	-0.0782847	-0.153707	-0.0914624	-0.0896412	-0.0864067	-0.0827414	-0.0875056	-0.0802284	-0.0779859	-0.0839307	-0.0628021	-0.0679691	-0.0954673	-0.0861348	-0.079918	-0.0822174	-0.0795253	-0.0876623	-0.0908801	-0.08065	-0.0733159	-0.144132	-0.0879213	-0.0709691	-0.0841237	-0.0871285	0.0192975	-0.0834954	-0.0762772	-0.0727424	-0.0822198	-0.07838	-0.0786652	-0.0784006	-0.0770301	-0.0850694	-0.068387	-0.0693288	2.73683	-0.0754903	-0.0732042	-0.0791497	-0.0829414	-0.0808923	-0.0818819
C8-pos	829.7249	HMDB05356	C48:0 TAG	0.941803	1.93174	-0.619543	1.4517	0.68897	2.58491	0.44359	0.39909	0.666002	1.4981	0.710187	-0.24681	2.01854	-0.996317	1.64346	0.0777916	-0.93604	0.709252	-1.07351	0.103038	-1.02193	-0.660412	-0.238169	0.320398	-0.0519779	-0.295977	0.386457	1.00075	-0.766207	-0.179902	-0.852257	0.211563	1.41806	-0.265872	-0.498386	-0.886501	-0.187706	1.22888	-0.15569	-0.236742	2.09003	-0.785325	-0.464923	-0.761256	-0.395319	-0.880232
C8-pos	825.6928	HMDB05376	C48:2 TAG	0.281761	1.61202	-0.864424	0.954788	1.01945	1.399	-0.483434	0.0202875	0.486899	1.25902	1.51524	0.0869255	1.75542	-1.05899	1.69453	0.537751	-0.546181	0.853257	-1.27208	0.637842	-0.794757	-0.146583	0.0746526	0.244707	0.208598	-0.656809	0.339189	0.883836	-0.168333	-0.342513	0.174314	1.1663	1.76654	-0.317012	-0.271756	-0.628122	0.309399	0.528999	-0.149361	-0.545289	3.08125	-1.04054	-0.533355	-0.340151	-0.217792	-0.826688
C8-pos	867.7407	HMDB05362	C51:2 TAG	0.0113898	3.68986	0.178861	0.656427	0.667521	1.20309	0.228901	-1.02656	1.08636	1.20136	0.252779	-0.383887	1.75872	-1.18664	2.21824	-1.17079	0.102882	1.21927	-1.07567	1.15711	-0.906466	-0.790925	1.67791	0.241494	0.264363	0.117388	0.438192	1.14539	-0.556402	-0.46724	0.147284	0.10875	0.28396	-0.0239101	0.499456	-0.923692	1.39407	1.0455	-0.24617	0.257258	1.90987	-0.952885	1.28509	-0.236682	-0.656423	-1.0303
C8-pos	828.5503	HMDB08731	C40:9 PC	-0.0457371	-1.21388	-1.41231	0.0462006	-0.424051	-0.680756	0.687604	-0.710533	0.183234	-0.898209	-0.602247	-0.0722908	-1.72526	-0.59357	1.06854	-0.567231	2.2234	0.0192018	-0.628488	-0.626504	-0.00418778	-0.15028	-0.464969	-0.62349	0.00298919	-0.847285	-0.310005	0.776385	0.2795	0.99801	-0.113118	-0.202526	-0.520305	-0.349135	0.818466	0.2403	1.21265	1.92248	0.0824255	0.131771	-0.487682	-0.23956	-1.03372	-1.01358	-1.11316	1.35787
C8-pos	813.6937	HMDB42100	C47:1 TAG	0.232033	4.32237	-0.753213	0.122047	0.872716	3.02351	0.441244	-0.697509	1.43846	0.886342	1.16365	-0.328112	2.32579	-0.92305	1.92918	-0.202595	-0.585711	0.764659	-0.922221	1.20513	-0.726268	-0.803543	0.156565	0.264974	0.0350803	-0.517869	0.489372	1.28281	-0.6517	-0.268925	-0.212319	0.0296913	0.119429	-0.265624	-0.278928	-0.835678	0.48846	1.02248	-0.104129	0.0404283	1.71957	-0.64776	0.548262	-0.518064	-0.534877	-0.787955
C8-pos	837.6939	HMDB42103	C49:3 TAG	-0.086439	2.72912	-0.63285	0.29048	1.6855	1.19566	0.580219	-0.779623	1.01431	0.695214	1.70111	-0.540655	1.27825	-0.924254	4.00145	-0.51507	0.185255	1.16724	-1.15774	1.56433	-0.425647	-0.908013	0.39428	-0.227363	0.252764	-0.624348	0.458199	1.20911	0.277	0.470567	0.8904	0.369755	-0.496801	-0.246577	0.761618	-0.76113	1.78968	0.652964	-0.284126	-0.198935	1.69277	-0.568399	0.209314	-0.118649	0.389634	-1.10328
C8-pos	869.7566	HMDB42104	C51:1 TAG	0.126242	3.77251	-0.64345	0.607842	1.01421	2.47511	0.743986	-0.774153	1.53933	1.30568	0.577933	-0.533542	1.87808	-1.1962	2.76975	-0.657431	-0.519437	1.05162	-1.19659	0.706792	-0.928844	-1.06172	0.243698	0.642129	0.544178	-0.100601	0.476428	1.25984	-0.499222	0.0413064	-0.308191	-0.0715058	0.399047	0.0115479	0.122521	-0.995688	1.2385	1.98665	-0.200956	0.051829	1.59051	-0.921075	1.12406	-0.479401	-0.217794	-1.03815
C8-pos	796.5252		C42:11 PE plasmalogen	-0.162011	-0.92386	-1.06102	-0.500547	-0.175606	-0.894814	0.672832	-1.24335	-0.0329194	-1.28892	-0.986125	-0.262056		0.252889	-0.864186	-0.116573	2.12697	-0.292914	-0.741101	-0.946854	0.202866	-0.520102		1.44206	-0.703091	-0.965836	-0.332677	0.812195	0.248602	0.888443	-0.0469267	1.31235	-0.328058	0.0315232	0.494497	2.95322	1.04585	0.771135	-0.911572	-0.0904845	-0.903434	1.37856	-1.31418	-0.692293	-0.924273	1.30284
C8-pos	836.7700	HMDB11705	C49:1 TAG +NH4	0.143599	3.13786	-0.536131	0.227535	0.795161	1.83285	0.234311	-0.599286	0.998185	1.28802	1.64679	-0.467669	1.94892	-0.977062	3.05691	-0.552612	-0.346606	0.798077	-0.962912	0.672583	-0.620958	-0.7511	0.144495	0.0952309	0.0371392	-0.290988	0.421244	1.12983	-0.468577	-0.390885	-0.278021	-0.00192175	0.266005	-0.332845	-0.0510661	-0.719755	0.579304	1.3666	-0.245814	-0.196778	2.7533	-0.72735	0.484354	-0.290359	-0.288029	-0.863976
C8-pos	855.7406	HMDB05360	C50:1 TAG	0.744745	1.53444	0.131731	1.34097	0.400536	1.6168	-0.391471	0.893821	0.325071	1.66306	1.22998	0.256502	1.15513	-1.38141	1.6394	-0.675547	-0.778266	0.451307	-1.35736	-0.425843	-0.916015	0.0745147	0.110517	0.506825	0.080157	0.224412	0.325154	0.888882	-0.190825	-0.694136	-0.708614	0.927182	1.30621	-0.0557478	0.101985	-0.62309	-0.209548	1.0387	-0.653273	-0.592481	2.53516	-1.10361	-0.726818	-0.0954639	-0.281483	-1.35499
C8-pos	827.7092	HMDB05359	C48:1 TAG	0.388539	2.50115	-0.59711	0.86241	0.966688	1.97105	0.0249526	-0.312684	0.480539	1.29312	1.02047	-0.205411	1.88316	-1.12325	1.60686	-0.0758363	-0.637801	0.75315	-1.16163	0.359852	-0.912948	-0.200599	0.208639	0.260717	-0.0720398	-0.282536	0.346133	0.944934	-0.642208	-0.545648	-0.26009	0.746545	1.46526	0.143535	-0.265199	-0.777424	0.107473	1.02583	-0.0987584	-0.450211	3.7596	-0.910095	-0.17941	-0.287251	-0.521311	-0.778952
C8-pos	951.7394	HMDB05463	C58:9 TAG	-1.06853	-1.21593	-0.618061	-0.714871	-0.570466	-1.13178	2.01554	-0.312894	-0.601689	-0.905325	-0.50808	0.0833446	-1.22619	-0.533088	0.554622	-0.768998	1.59374	-0.600645	-0.957155	-1.1353	1.19532	0.125488	0.952587	-0.507545	-0.827767	-0.806765	-0.326556	0.870284	-0.582655	0.923425	-0.218565	-0.389397	-0.757884	-0.329252	0.891305	1.19317	0.0878983	0.679631	-1.05451	-0.342401	-0.790737	0.855088	-1.23377	-0.703997	-1.02968	2.13959
C8-pos	834.7540	HMDB11706	C49:2 TAG +NH4	-0.108921	2.81755	-0.496071	0.409415	1.10881	1.18774	0.390636	-0.613711	0.713631	1.0131	1.61777	-0.507671	1.50639	-0.986121	3.65004	-0.572301	-0.0766368	0.920553	-1.04673	0.764841	-0.607142	-0.70585	0.750273	-0.0707326	0.012747	-0.51158	0.406155	1.1228	0.0536224	0.0633661	0.138452	0.30137	0.173431	-0.388723	0.251678	-0.756552	1.14404	1.07451	-0.498643	-0.322327	3.09862	-0.750788	0.0378432	-0.270308	-0.107889	-0.884472
C8-pos	808.7385	HMDB42100	C47:1 TAG +NH4	0.00361485	3.46713	-0.727552	0.109675	0.894934	2.29933	0.466356	-0.561601	0.976137	0.86659	1.86629	-0.316199	1.81894	-0.843189	2.75542	-0.365402	-0.392939	0.590638	-0.868135	0.730344	-0.649441	-0.698615	0.114851	0.00603709	-0.088319	-0.599563	0.417513	1.15632	-0.444863	-0.180292	-0.226983	0.0492616	0.187602	-0.382001	-0.179482	-0.669499	0.423143	1.04462	-0.281284	-0.264064	2.3839	-0.60914	-0.0268433	-0.489235	-0.414632	-0.685864
C8-pos	838.7869	HMDB42095	C49:0 TAG +NH4	0.0388345	2.69817	-0.688519	0.285443	0.555674	3.39486	0.437741	-0.679719	1.14268	1.0487	2.06425	-0.380323	2.1505	-0.77232	3.22261	-0.310945	-0.677185	0.432508	-0.775604	0.403735	-0.716781	-0.801639	-0.114319	0.239941	0.00924481	-0.640266	0.444895	1.25177	-0.60194	0.213849	-0.629981	-0.0859501	-0.106895	-0.401374	-0.180084	-0.711737	0.383975	1.61799	-0.403073	0.0178745	2.03058	-0.578381	0.0882948	-0.596998	-0.202926	-0.767843
C8-pos	810.7540	HMDB42094	C47:0 TAG +NH4	0.180723	3.72023	-0.620515	0.0468008	0.69357	2.55083	0.615697	-0.633966	1.08966	0.415607	1.50954	-0.349543	2.38761	-0.759041	3.20342	-0.30935	-0.688349	0.806454	-0.783038	0.421578	-0.714659	-0.733871	0.0553401	0.117252	-0.17659	-0.516868	0.443405	1.24949	-0.643501	0.206889	-0.528771	-0.190308	-0.0588152	-0.449255	-0.252574	-0.707088	0.128102	0.842418	-0.308734	0.0676011	1.67356	-0.539039	-0.0676516	-0.580195	-0.423591	-0.722841
C8-pos	811.6780	HMDB42076	C47:2 TAG	0.025356	3.50085	-0.940943	0.190318	1.21209	1.70274	0.554733	-0.690931	1.19323	0.715773	1.59078	-0.35882	1.86512	-1.02932	2.84919	-0.0403179	-0.374985	0.772864	-1.1015	1.20375	-0.770352	-0.808351	0.227868	0.116024	-0.00872434	-0.79803	0.415323	1.18402	-0.281064	0.333203	0.155605	0.287117	-0.0326718	-0.387744	0.167325	-0.858785	0.797498	1.2775	-0.146738	-0.199109	2.24192	-0.642403	0.0571558	-0.559373	-0.262795	-0.650594
C8-pos	824.7695	HMDB05356	C48:0 TAG +NH4	0.761468	1.48384	-0.63946	1.08995	0.537994	2.33179	0.0422078	0.296394	0.472972	1.44778	1.77928	-0.210312	1.71022	-0.905396	2.32055	-0.176733	-0.781932	0.49858	-0.95729	-0.0134561	-0.851473	-0.553859	-0.248889	0.132706	-0.138016	-0.446723	0.345469	0.978399	-0.600579	-0.24293	-0.757225	0.284205	1.32404	-0.399514	-0.380644	-0.735113	-0.259504	1.07267	-0.391557	-0.408175	2.87076	-0.729854	-0.593572	-0.65606	-0.332226	-0.838897
C8-pos	719.5732	HMDB06733	C22:6 CE	0.433197	-1.45375	-0.742789	-0.367566	-1.03505	-0.797056	0.396145	-0.778371	0.446897	-0.791157	-1.51235	-0.0572509	-1.49486	-0.00671605	-1.12431	0.256545	1.13456	-0.478353	0.19756	-0.31028	0.359323	-0.246561	-0.542954	-0.261987	1.33909	0.496146	-0.266996	0.747523	-0.148678	-0.113307	-0.307606	-0.618285	-0.712255	-0.322054	0.0694753	-0.205354	0.509258	0.708127	0.807464	0.555201	-1.95583	0.407557	-0.116934	-1.26194	-1.44052	1.68178
C8-pos	323.2192	HMDB11562	C14:1 MAG	-1.18167	-1.32271	1.62875	0.704135	1.26047	-0.741997	-0.370234	-0.577446	0.504759	0.839955	-0.671475	-0.904806	-0.403318	-0.32409	-1.74323	-1.14249	-1.13727	-0.685405	0.494311	0.241826	-0.165633	-1.14597	-0.28404	-0.816872	0.865204	-0.849085	-0.304936	0.853785	0.796423	0.291452	0.431625	2.08845	0.0729218	1.3249	1.55736	1.28746	0.654509	2.00313	-0.263145	0.377646	-1.32794	-0.116007	0.156503	-0.0794401	0.582246	-0.477322
C8-pos	806.5686	HMDB07991	C38:6 PC	0.0757305	-1.21438	-1.48278	0.0367332	-0.385247	-0.576185	0.701728	-0.708387	0.224656	-0.91447	-0.54459	-0.116332	-1.63406	-0.539839	1.32229	-0.609625	2.36345	-0.000701917	-0.714856	-0.606188	0.0170008	-0.171482	-0.535357	-0.579638	-0.0133943	-0.926861	-0.289723	0.81399	0.258332	0.915597	-0.195016	-0.240201	-0.584777	-0.447222	0.776829	0.0970764	1.22251	1.97996	0.150959	0.12717	-0.173913	-0.289554	-0.984983	-1.10862	-1.11264	1.16143
C8-pos	801.6939	HMDB10411	C46:0 TAG	0.49301	2.75992	-0.819185	0.410742	0.48537	3.13711	0.199289	-0.441935	0.763054	0.761877	1.21456	-0.16093	2.38015	-0.897201	1.44184	0.401325	-0.834977	0.761393	-0.957006	0.416818	-0.845721	-0.621505	-0.0477986	0.381415	-0.268284	-0.563778	0.36729	1.08988	-0.712722	-0.0446989	-0.685812	0.288183	1.55162	-0.34903	-0.507745	-0.834936	-0.249795	0.90724	-0.163449	-0.114571	2.23641	-0.626153	-0.3847	-0.663284	-0.552686	-0.705573
C8-pos	864.8014	HMDB42104	C51:1 TAG +NH4	0.186683	2.84656	-0.648226	0.313383	0.6428	2.1792	0.000147333	-0.680896	1.09132	1.30589	1.85941	-0.395364	1.56234	-1.0778	3.49884	-0.752679	-0.536559	0.826072	-1.07778	0.383738	-0.743556	-0.787921	0.139174	0.507072	0.18285	-0.36736	0.402205	1.19123	-0.364429	-0.310769	-0.421165	0.131664	0.327624	-0.235694	0.164969	-0.664804	0.616783	1.67973	-0.458898	-0.179733	2.54546	-0.812389	0.305162	-0.423931	-0.293445	-0.942322
C8-pos	862.7855	HMDB05362	C51:2 TAG +NH4	0.0645236	2.4281	-0.29661	0.480758	0.547381	1.07593	-0.324733	-0.664813	0.656535	1.36595	2.01381	-0.206635	1.35219	-1.14664	3.17947	-1.04164	0.0329146	0.720568	-1.16807	0.63122	-0.594584	-0.477213	1.02574	0.0162541	-0.000222687	-0.34774	0.358556	1.06791	-0.180981	-0.446707	-0.150957	0.366008	0.333141	-0.409354	0.458554	-0.537911	0.655131	0.830628	-0.628031	-0.25131	3.14856	-0.824932	0.0990748	-0.155915	-0.281664	-1.02987
C8-pos	815.7094	HMDB42094	C47:0 TAG	-0.00481551	3.45262	-0.640439	0.0401052	0.812471	3.03962	0.704394	-0.712372	1.07013	0.28004	0.731447	-0.406104	2.97636	-0.7978	2.22175	-0.194095	-0.804014	0.967852	-0.818285	0.550236	-0.773767	-0.82035	0.192955	0.290386	-0.124976	-0.522617	0.411951	1.23184	-0.716288	0.296174	-0.507281	-0.251951	-0.144425	-0.418443	-0.349046	-0.784112	0.103319	0.937685	-0.258438	0.370043	0.959998	-0.546489	0.131228	-0.594644	-0.540225	-0.758242
C8-pos	949.7237	HMDB05476	C58:10 TAG	-1.05352	-1.17414	-0.687754	-0.624052	-0.34626	-1.05783	2.41441	0.123036	-0.557163	-0.672818	-0.480964	-0.0413944	-1.16982	-0.433848	0.483747	-0.70741	1.79255	-0.445655	-0.928491	-1.02203	0.752573	-0.0374211	0.313841	-0.600886	-0.615888	-0.874147	-0.294282	0.853934	-0.437027	1.39176	-0.123597	-0.40865	-0.557781	-0.23019	0.727413	1.1776	0.24004	1.86488	-0.763496	-0.507032	-0.732033	0.495675	-1.0858	-0.692524	-0.824046	1.11507
C8-pos	614.5866	HMDB06725	C14:0 CE +NH4	0.404493	1.08496	-0.998334	-0.422866	0.58612	0.464055	0.942793	-0.85259	1.22079	0.569811	-1.20388	-1.59693	-0.0399338	0.968591	0.0292877	0.900737	0.343016	1.35729	1.44971	0.387158	-0.381203	0.536354	0.908721	-0.620923	1.01167	0.0490165	0.272997	0.813381	-0.365937	-0.98864	0.586052	0.0913632	-0.37946	1.13586	0.110083	-1.08925	1.31094	1.76251	1.49434	-0.358226	1.70691	-0.378639	3.96437	-0.309349	-0.252864	0.778775
C8-pos	799.6780	HMDB10412	C46:1 TAG	0.495819	2.38323	-0.958156	0.217122	0.460988	2.29284	-0.411055	0.148629	0.383186	0.904759	1.55609	0.394971	1.54753	-0.950421	1.09743	0.858015	-0.731527	0.568059	-1.04417	0.46051	-0.834042	-0.415878	-0.217946	0.39021	0.0556743	-0.744025	0.304148	0.934656	-0.46788	-0.463986	-0.281765	1.28058	2.85954	-0.467475	-0.518094	-0.623437	-0.292252	0.456008	-0.204258	-0.461986	2.47799	-0.807196	-0.567982	-0.67781	-0.552277	-0.488724
C8-pos	953.7565	HMDB05413	C58:8 TAG	-0.832351	-0.933269	-0.424814	-0.514007	-0.634892	-0.948185	1.88406	-0.228957	-0.557122	-0.825994	-0.641712	0.0527155	-0.864815	-0.824576	0.979478	-0.800714	1.4786	-0.614388	-0.921807	-1.07838	0.599732	0.201632	1.37449	-0.54692	-0.908205	-0.621792	-0.275084	0.826422	-0.733554	-0.0379834	-0.49497	-0.466672	-0.623809	-0.319386	0.887842	1.16921	-0.0981522	0.863925	-0.916133	-0.186105	-0.476346	0.20291	-1.05597	-0.558677	-0.894006	2.39707
C8-pos	782.7225	HMDB42093	C45:0 TAG +NH4	0.0784792	3.97765	-0.612857	-0.0943008	0.407336	2.83482	0.306298	-0.582199	0.920464	0.0121255	1.72418	-0.131484	2.03719	-0.673694	2.41339	-0.0535598	-0.592907	0.711884	-0.702549	0.434744	-0.603168	-0.672942	-0.0418124	-0.0356172	-0.231439	-0.616902	0.392812	1.20733	-0.567635	0.478969	-0.4757	-0.131473	0.053507	-0.481763	-0.177122	-0.646216	-0.0312343	0.636169	-0.342838	-0.0398682	1.18111	-0.44231	-0.329424	-0.558606	-0.458697	-0.610211
C8-pos	947.7089	HMDB10531	C58:11 TAG	-0.572907	-0.594272	-0.512341	-0.423292	-0.214515	-0.572381	2.44831	-0.127921	-0.389085	-0.487763	-0.382112	-0.257059	-0.618229	-0.413734	0.34615	-0.446019	0.891547	-0.29603	-0.524678	-0.534526	-0.0957949	-0.227331	-0.121347	-0.41625	-0.47002	-0.563815	-0.214439	0.62068	-0.409031	0.544252	-0.187312	-0.353075	-0.429212	-0.239598	0.172537	0.659695	0.0108113	2.14267	-0.45077	-0.444561	-0.433181	0.0218118	-0.553603	-0.500991	-0.522225	1.0709
C8-pos	796.7383	HMDB10411	C46:0 TAG +NH4	0.295401	2.10457	-0.750563	0.304019	0.504171	2.57772	0.128907	-0.351436	0.536081	0.765724	1.85696	-0.115794	1.73826	-0.795035	2.02925	0.0992726	-0.683857	0.701484	-0.852854	0.219305	-0.741624	-0.547492	-0.109084	0.176552	-0.267307	-0.600537	0.316234	0.976413	-0.564205	0.00892484	-0.583743	0.3068	1.44017	-0.424392	-0.396472	-0.709934	-0.212154	0.90129	-0.338696	-0.308261	2.6437	-0.596136	-0.514201	-0.614108	-0.488446	-0.650837
C8-pos	871.7722	HMDB31106	C51:0 TAG	0.171384	3.01233	-0.963418	0.263165	0.644415	2.91032	0.145872	-0.828366	1.9667	0.771984	1.44665	-0.477003	2.19086	-0.926567	3.61608	-0.390494	-0.759991	0.401634	-1.01961	0.849682	-0.846837	-0.890182	-0.13562	0.563563	0.0549002	-0.795865	0.422138	1.32598	-0.574988	0.360688	-0.611769	-0.0355384	-0.111468	-0.420393	-0.0252451	-0.719013	0.610388	1.65109	-0.403793	0.0929431	1.41805	-0.653069	0.48581	-0.716529	-0.03468	-0.916787
C8-pos	785.6624	HMDB42099	C45:1 TAG	0.107865	4.75744	-0.852306	-0.181274	0.686629	2.52793	0.146898	-0.572583	0.977679	0.203598	1.80765	-0.0726014	1.96031	-0.824545	1.94185	0.0753733	-0.629372	0.776008	-0.88391	0.817936	-0.708679	-0.759001	0.0648291	0.257866	-0.196911	-0.768673	0.41	1.28664	-0.59382	0.0322902	-0.313195	0.077317	0.174172	-0.537419	-0.223005	-0.704636	-0.063544	0.77998	-0.233916	-0.16582	1.80352	-0.525611	-0.267148	-0.674421	-0.532732	-0.492535
C8-pos	774.6340	HMDB11241	C36:1 PC plasmalogen	0.0703466	0.963713	-0.253263	-0.425704	-0.130936	4.10594	-1.93566	-0.952351	1.75497	0.5496	-0.119482	-0.596279	-0.385649	-0.423599	0.535554	2.73581	0.37148	-0.80702	1.66597	2.26587	1.03055	1.02686	-0.824903	-0.352923	-0.198907	1.00442	0.410555	1.28372	0.105369	-0.940435	0.0548572	0.934282	0.887088	-0.0554428	0.265695	1.24125	-1.38083	1.72493	0.163243	-0.328238	-0.259461	1.0002	2.72692	-0.0294889	-1.25908	0.00422564
C8-pos	851.7085	HMDB05433	C50:3 TAG	0.0813386	0.890165	-0.479052	1.14488	1.04598	0.460816	-0.71902	0.325809	-0.0109621	1.30973	2.44958	0.149041	0.955657	-0.847898	2.41364	-0.414426	0.0281661	0.252369	-1.50599	0.517367	-0.572239	0.283655	0.317292	-0.17302	0.102537	-0.647762	0.282987	0.901351	0.997953	0.168191	0.46684	1.13324	0.5455	-0.35501	0.292423	-0.373831	0.418214	-0.11965	-0.982818	-0.857647	2.42151	-0.947682	-1.23346	0.14096	0.550241	-1.35648
C8-pos	822.7542	HMDB05359	C48:1 TAG +NH4	0.107972	1.91897	-0.663162	0.651621	0.797907	1.56979	-0.177319	-0.249818	0.288356	1.41071	1.89897	-0.224758	1.44821	-0.952342	2.01515	-0.247119	-0.471353	0.609748	-0.997911	0.182457	-0.749539	-0.178503	-0.00898706	0.0311265	-0.133395	-0.445958	0.285801	0.897004	-0.373163	-0.454853	-0.30783	0.633594	1.34748	-0.12922	-0.201414	-0.613687	0.0353739	0.953472	-0.201214	-0.528163	4.75095	-0.818503	-0.345139	-0.347453	-0.39076	-0.752359
C8-pos	671.5732	HMDB00610	C18:2 CE	-0.0761239	-0.804924	-1.54024	-1.2861	-0.407429	-0.1439	-0.00975063	-1.2913	0.682689	-1.33815	-1.64647	-0.312789	-1.11029	1.00409	-1.49325	1.12093	0.219663	-0.659408	1.9299	0.488856	0.701613	0.181266	-2.09447	0.176557	-0.0443409	-0.170177	-0.304752	0.967408	0.266827	0.752786	0.743188	0.0254675	-0.162921	0.964852	0.397803	0.511522	0.0620492	0.298593	1.79367	0.0219424	-2.7391	0.716885	1.6536	-1.49194	-1.43661	0.728206
C8-pos	757.6312	HMDB42098	C43:1 TAG	0.0556575	6.0391		-0.232835	0.645191	2.51819	-0.0485855	-0.649817	0.601987	0.0298619	2.23349	-0.121442	1.47859	-0.742202	1.8422	0.0169109	-0.655461	0.537714		0.57288	-0.636992	-0.679309	0.00470447	-0.0329718	-0.334645	-0.757194	0.486876	1.47365	-0.591946	0.319385	-0.461954	-0.11975	-0.0877942	-0.640944	-0.246394	-0.710217	-0.346618	0.555521	-0.415794	-0.270348	1.39943	-0.437584	-0.575232	-0.723461	-0.509124	-0.551212
C8-pos	755.6154	HMDB43169	C43:2 TAG	-0.00839851	4.50002		-0.0857726	0.825638	1.5102	-0.0142549	-0.697856	0.287907	0.119796	2.56403	-0.317487	1.0071		2.34723	0.0900405	-0.741047	0.369063		0.347737	-0.734946	-0.71696	-0.274663	-0.185314	-0.446759		0.442969	1.25887	-0.304018	1.1077	-0.458529	-0.0147531	-0.222887	-0.681332	-0.0307376	-0.7874	-0.362001	0.823286	-0.609676	-0.582811	1.87378	-0.466068	-0.767217	-0.776349	-0.249824	-0.633305
C8-pos	787.6779	HMDB42093	C45:0 TAG	0.303892	5.06634	-0.618855	-0.0218881	0.194743	3.24406	0.1534	-0.682879	1.15858	0.0448147	1.28753	-0.165895	2.40559	-0.715115	1.69098	0.0508043	-0.759685	0.661117	-0.757051	0.491368	-0.652257	-0.765335	0.0952669	0.108621	-0.221272	-0.607106	0.422683	1.35899	-0.73329	0.470177	-0.566807	-0.227774	-0.00997753	-0.497154	-0.304279	-0.752076	-0.193188	0.193033	-0.21845	0.243125	0.763471	-0.521127	-0.231685	-0.590258	-0.583553	-0.739933
C8-pos	836.5383	HMDB10167	C40:6 PS	-0.0149133	2.10966	-0.823708	0.550979	0.577411	0.242081	-0.130584	-1.23133	1.90938	1.60868	-0.656504	-1.22602	0.993667	0.0208316	1.52135	-0.386767	0.0237541	1.98274	0.329749	2.19112	-0.926124	-1.07994	3.12911	-0.742009	-0.170336	0.104544	0.381032	1.18403	0.151563	-0.717031	0.714689	-0.43352	0.41639	1.18299	0.246056	-1.21507	1.18739	1.25643	1.03414	0.581496	1.41468	-0.723883	4.68878	-0.140313	-0.365972	-0.745983
C8-pos	857.7563	HMDB05357	C50:0 TAG	0.994312	1.17146	-1.01606	1.25894	0.514785	2.91586	-0.296891	-0.0514458	1.39697	1.11345	1.62771	-0.348558	1.69021	-1.0849	2.58441	-0.0733275	-0.944861	0.1963	-1.25502	0.161154	-1.05979	-0.572452	-0.351345	0.623448	0.100988	-0.524714	0.337332	1.11526	-0.582373	-0.0860297	-0.925456	0.571233	1.19378	-0.291384	-0.257849	-0.801273	-0.216625	1.69367	-0.464639	-0.345542	2.12262	-0.800308	-0.573505	-0.77117	0.0306449	-1.04211
C8-pos	850.7856	HMDB05360	C50:1 TAG +NH4	0.63562	1.02278	-0.254949	0.959367	0.180536	1.38665	-0.54602	0.594681	0.32673	1.71643	1.98785	0.109054	0.793909	-1.13656	2.12225	-0.593299	-0.578567	0.345633	-1.07883	-0.345105	-0.76744	0.106864	-0.164568	0.172166	0.01616	-0.0680809	0.267048	0.8634	-0.116467	-0.730947	-0.681468	0.669882	1.18681	-0.213317	0.0998689	-0.559503	-0.239396	1.03809	-0.536733	-0.702538	3.70477	-0.963071	-0.637465	-0.352241	-0.504002	-1.10011
C8-pos	776.5791		C36:1 PS plasmalogen	0.644328	-1.02572	0.118079	-0.136541	-1.07911	1.49592	-1.34789	-0.211469	1.48044	0.686963	0.746716	-0.232227	-0.584461	-0.444467	0.176274	0.887235	-0.0851466	-0.316949	0.267087	1.27155	-0.01321	1.72443	1.07299	0.0269724	0.174724	1.3301	0.25487	0.81874	0.704999	-1.16655	-0.75439	-0.322594	-0.048704	0.293328	0.618234	-0.822294	-0.540516	0.034375	0.313084	-0.652512	0.348655	-0.507837	-0.405087	-1.15566	-1.35794	-0.399758
C8-pos	740.5562	HMDB11212	C34:4 PC plasmalogen	2.48813	0.382131	1.5219	0.84607	0.976812	1.58224	-0.311693	-1.37243	-0.524894	0.316354	-1.68556	-1.29768	0.1567	-0.289708	0.692355	1.23582	0.117679	-0.0941438	1.62246	1.57252	-0.560098	-0.483364	0.995262	-0.390406	-1.04602	2.78761	0.35531	1.1473	0.740601	1.54297	-0.00754839	1.92774	-0.668325	0.253334	-0.135392	0.983598	0.216009	0.0894385	0.401889	-0.790795	-0.952216	0.246159	0.780929	-1.06369	0.664079	-0.0723713
C8-pos	973.7242	HMDB05478	C60:12 TAG	-0.594273	-0.663952	-0.364601	-0.438591	-0.40327	-0.634505	3.16227	-0.214368	-0.39956	-0.619335	-0.638267	-0.199261	-0.664676	-0.470217	0.0574115	-0.499579	0.692758	-0.431361	-0.550682	-0.629278	-0.31985	-0.0589497	0.0678345	-0.376012	-0.42497	-0.49722	-0.235096	0.740174	-0.445629	0.373654	-0.361621	-0.488278	-0.556145	-0.242571	0.296144	0.123043	0.0582035	1.73091	-0.498095	-0.295441	-0.427541	-0.127311	-0.626074	-0.546493	-0.649612	1.69741
C8-pos	796.6219	HMDB11252	C38:4 PC plasmalogen	-0.0343171	0.190968	-0.803553	-0.582821	0.166905	2.53242	-1.94093	0.299454	1.78867	1.97193	0.479832	0.150337	-0.962793	-0.554059	-0.267801	-0.317239	1.29932	0.0613846	1.01993	1.54181	0.615463	0.65008	-1.68209	0.423424	0.882241	1.2061	0.312872	1.05019	0.317034	-1.0914	-0.508233	0.51614	1.64932	-0.690141	-0.344101	0.926179	-0.0389474	1.26392	0.553301	0.457765	-1.11651	-0.838118	2.15576	-0.285725	-0.673931	-1.66614
C8-pos	764.5222	HMDB09102	C38:6 PE	-0.523856	-0.341753	-1.1414	0.393291	0.0152555	-0.561501	-0.207714	0.480044	-0.277697	-0.390097	-0.59759	-0.30695	-0.575452	-0.215984	0.636918	-1.10691	1.35563	0.389704	-0.523279	-1.06331	0.348815	-0.852499	1.76883	-0.648215	-0.784291	-0.981154	-0.21966	0.713652	-0.366311	-0.251093	0.0140199	0.679003	-0.176334	-0.122639	0.233477	-0.283054	0.679737	0.747438	-1.2066	-0.594401	0.530305	-0.0267972	-1.21382	-1.15955	-1.56161	0.479689
C8-pos	853.7248	HMDB05377	C50:2 TAG	0.0979892	1.31512	0.169058	1.22276	0.92877	0.410766	-0.766323	0.728875	0.0105838	1.46212	1.00501	-0.231849	1.67982	-1.29035	1.9533	-0.709905	-0.525555	0.609987	-1.32848	-0.0733894	-1.0938	0.259882	1.02336	-0.0904896	-0.177903	0.158465	0.259531	0.887173	0.623153	-0.413458	-0.252001	0.682595	1.22547	-0.326544	0.247777	-0.654295	0.0734788	0.515947	-0.584996	-0.679075	3.32579	-1.31558	-0.803591	-0.130767	0.234292	-1.23251
C8-pos	783.6467	HMDB43170	C45:2 TAG	0.0069866	3.74658	-0.969313	0.201147	1.22869	1.65163	0.274193	-0.541757	0.36922	0.360346	2.17936	-0.157237	1.32764	-0.866327	2.53293	0.373866	-0.567549	0.550586	-1.00066	0.717477	-0.714252	-0.730843	-0.152826	0.115885	-0.194048	-0.960681	0.337733	1.1594	-0.184672	0.668366	-0.161574	0.390349	0.230894	-0.572132	0.188191	-0.763015	0.00396524	1.07827	-0.320338	-0.424019	2.53305	-0.521222	-0.567563	-0.726239	-0.294086	-0.480758
C8-pos	759.6468	HMDB42062	C43:0 TAG	0.190578	5.30075	-0.632245	-0.260023	0.15709	2.50666	0.110264	-0.581467	0.732648	-0.254802	1.67258	0.207031	1.80655	-0.674485	1.6752	0.187219	-0.645975	0.778875	-0.716959	0.388298	-0.633889	-0.687196	0.137999	0.0398657	-0.244726	-0.681427	0.379939	1.30997	-0.60503	0.698927	-0.523886	-0.189131	-0.0156938	-0.591422	-0.275477	-0.676947	-0.297613	0.353164	-0.433284	-0.0583248	0.621955	-0.38657	-0.473765	-0.639767	-0.533449	-0.514989
C8-pos	866.8154	HMDB31106	C51:0 TAG +NH4	0.142308	2.38796	-0.94119	0.268359	0.335519	2.84399	-0.209307	-0.755122	1.82494	0.758263	1.91518	-0.610033	1.92425	-0.829149	4.9175	-0.371828	-0.762456	0.100666	-0.829111	0.404284	-0.781866	-0.80933	-0.168473	0.532786	-0.0902166	-0.643436	0.405942	1.40479	-0.532861	0.10213	-0.579284	0.213774	0.0930117	-0.336452	-0.0187138	-0.591016	0.290623	1.89525	-0.49699	-0.228775	1.52115	-0.637351	0.102723	-0.688351	-0.231708	-0.774422
C8-pos	852.8013	HMDB05357	C50:0 TAG +NH4	0.928633	0.982709	-0.936183	0.941203	0.371354	2.93042	-0.436764	-0.163869	1.19438	1.07024	2.42209	-0.31863	1.43275	-0.994888	3.15336	-0.28367	-0.821984	0.169712	-1.10057	0.0488904	-0.908863	-0.509796	-0.37112	0.502947	-0.083799	-0.579916	0.332255	1.16037	-0.529659	-0.30609	-0.859154	0.581247	1.01259	-0.405273	-0.232663	-0.660043	-0.299397	1.66222	-0.562858	-0.443797	2.69724	-0.739568	-0.610855	-0.691093	-0.0808235	-0.949052
C8-pos	820.7381	HMDB05376	C48:2 TAG +NH4	-0.032869	1.14374	-0.870434	0.629378	0.943681	0.931533	-0.275655	-0.00780619	0.243591	1.15309	2.121	-0.0416969	1.18674	-0.932776	2.39996	0.10863	-0.261214	0.682318	-1.10558	0.292496	-0.665655	-0.17519	-0.0013103	-0.110187	-0.0721324	-0.795769	0.249534	0.867884	0.0962224	-0.207926	0.0623434	0.946931	1.44925	-0.453856	-0.175287	-0.449043	0.255687	0.649239	-0.392759	-0.666784	3.81318	-0.834606	-0.677307	-0.4087	-0.101085	-0.650382
C8-pos	792.5532	HMDB09012	C40:6 PE	-0.338831	-0.25625	-0.859049	0.595452	-0.123408	-0.634157	0.675861	0.820486	-0.176015	-0.451228	0.122733	-0.215378	-0.578449	-0.696555	0.99336	-0.916079	0.788113	0.243298	-1.10857	-0.893596	-0.207008	-0.526344	0.730032	-0.508467	-0.412282	-0.726795	-0.179197	0.602706	-0.367244	-0.31995	-0.194663	0.354467	-0.298209	-0.373723	0.374636	-0.667806	0.334711	1.13088	-0.982811	-0.353038	1.44982	-0.155712	-1.07141	-0.753827	-1.04708	0.504667
C8-pos	647.5735	HMDB00885	C16:0 CE	-0.61816	-1.32581	-1.02891	-0.772048	-1.19936	-0.542174	0.332696	-0.484907	0.901712	-0.713474	-1.72121	-0.181393	-1.85752	0.902985	-1.60046	0.907062	0.857785	-0.339502	1.8806	0.109764	0.239226	0.171469	-1.10409	-0.823546	0.890372	0.15977	-0.267659	0.944207	1.16186	0.447857	0.813194	-0.379531	-0.534761	0.771016	0.721553	0.239473	0.980775	0.932643	1.33617	-0.203137	-2.77216	0.0193243	0.917853	-1.40331	-1.32699	0.561757
C8-pos	832.7383	HMDB42103	C49:3 TAG +NH4	-0.276737	1.8409	-0.818912	0.0600046	1.58023	0.905431	0.563052	-0.445159	0.419366	0.655557	2.30999	-0.329732	0.73776	-0.936098	4.6613	-0.283089	0.323498	0.764451	-1.10245	0.716535	-0.547434	-0.579764	0.059957	-0.35737	-0.157548	-0.858993	0.34249	1.2113	0.148792	0.237286	0.325279	0.487124	0.150601	-0.482013	0.314204	-0.537874	0.932799	0.984269	-0.534112	-0.619846	2.74133	-0.604607	-0.506253	-0.443803	0.0502059	-0.694114
C8-pos	568.3400	HMDB10404	C22:6 LPC	-0.591538	-1.30684	-1.4043	-0.00114527	-0.0959876	-0.499529	1.35388	-0.42391	1.05461	-0.585536	-0.967281	-0.439976	-1.21025	-0.613737	1.0613	-0.0688834	1.239	-0.0410927	0.309729	0.568506	-0.171556	-0.228679	-0.47249	-1.3781	0.0446281	-1.11765	-0.230263	0.781779	-0.534313	1.81807	-0.27386	0.216538	-1.39048	-1.03838	-0.266501	1.61291	1.33736	2.45155	-0.211972	0.832152	-0.255878	0.436386	-0.177187	-0.552043	0.478172	-0.403074
C8-pos	797.6625	HMDB10419	C46:2 TAG	0.193003	1.94159	-0.98199	0.0769555	0.646177	1.60611	-0.325567	0.166098	0.237432	0.351453	2.23543	0.257721	1.01241	-0.929894	1.81212	1.13376	-0.626973	0.457718	-1.07588	0.529845	-0.622388	-0.478444	-0.212253	0.199329	-0.0364897	-0.926683	0.255407	0.909696	-0.141196	0.208637	0.0230634	1.30597	2.17133	-0.666961	-0.299172	-0.543712	-0.184761	0.645253	-0.468688	-0.659718	2.25759	-0.603269	-0.806328	-0.757164	-0.0737173	-0.386153
C8-pos	695.5732	HMDB06726	C20:4 CE	-1.07043	-1.58711	-0.57572	-0.374291	-1.30389	-0.220586	-1.31342	0.449752	0.866975	0.228202	-1.27444	0.116096	-1.53342	1.29062	-2.37761	0.369294	0.155614	0.0104646	1.24365	0.491069	-0.357114	-0.398844	-1.09529	0.177233	0.849968	0.416037	-0.2622	0.930223	0.0981912	-0.34519	0.304917	-0.258365	0.82199	0.460224	0.118851	-0.0460346	0.482323	0.688668	1.83664	1.25466	-2.56635	-0.737706	1.37914	-0.814495	-1.86733	-0.207424
C8-pos	650.6444	HMDB04956	C24:0 Ceramide (d18:1)	-0.79415	-0.795495	-1.94729	-0.55139	1.28015	2.06952	-0.166978	-0.496495	2.57382	0.749382	2.42002	0.356458	-0.981403	0.0733337	1.85307	-0.141861	-0.00905138	0.455834	0.343452	1.14372	0.122586	2.28901	-1.30613	0.401078	0.293466	-0.709206	0.327902	1.17173	0.39223	-0.740087	-0.517407	0.853968	0.558531	-0.193845	0.0273679	-0.483356	0.709024	0.334292	0.33063	-0.411794	1.16647	-0.718464	1.96642	-0.966543	-1.53398	-0.591707
C8-pos	808.5071	HMDB12362	C38:6 PS	-0.40205	1.99283	-0.694243	1.08724	0.792539	0.671487	0.116111	-0.776157	1.10808	1.93065	-1.266	-1.30252	1.35983	-0.0561288	2.25519	-0.0573647	-0.320822	0.545972	-0.0083741	1.9988	-1.06917	-1.20265	4.07924	-0.946749	-0.238771	-0.0496746	0.367203	1.29739	1.25601	-0.309184	0.727756	-0.148205	0.592113	0.509135	0.216667	-1.17378	2.25625	1.12528	0.592045	-0.168255	1.63177	-1.18061	2.85526	-0.802249	-0.436038	-0.73829
C8-pos	806.7226	HMDB42076	C47:2 TAG +NH4	-0.233981	2.52242	-0.758547	-0.080805	1.11397	1.3532	0.469759	-0.457109	0.393753	0.418092	2.64734	-0.299339	1.03234	-0.795536	3.64049	-0.140596	-0.223764	0.456201	-0.84263	0.481945	-0.639023	-0.601119	-0.091349	-0.171015	-0.322634	-0.747505	0.312483	1.12715	-0.189309	0.283354	-0.0316788	0.378917	0.38605	-0.51164	-0.037083	-0.578261	0.340817	1.31252	-0.432207	-0.51548	2.87212	-0.582203	-0.475798	-0.579397	-0.148881	-0.507187
C8-pos	731.6155		C41:0 TAG	-0.0399292	6.70743	-0.642386	-0.319277	0.0744601	2.1338	-0.17416	-0.634228	0.357853	-0.390856	1.83788	0.0097256	1.27169	-0.638264	1.45578	-0.0110589		0.454276		0.230414	-0.635498		0.00751775	-0.185151	-0.428293		0.474624	1.56996	-0.628471	0.737	-0.565771	-0.318252	-0.160081	-0.63545	-0.334159	-0.642026	-0.438683	0.0503085	-0.547752	-0.246302	0.234488	-0.431054	-0.582558	-0.640664	-0.572957	-0.520666
C8-pos	771.6468		C44:1 TAG	0.284604	3.26422	-0.906106	-0.130482	0.449653	2.31135	-0.292916	-0.342387	0.371037	0.0956244	2.2737	0.311501	1.24232	-0.83336	1.50698	0.621737	-0.722555	0.579402	-0.923378	0.428863	-0.664855	-0.617418	-0.121726	0.268647	-0.205115	-0.855069	0.284394	1.05804	-0.549815	0.0721513	-0.361253	0.731287	1.50902	-0.68305	-0.402047	-0.635756	-0.419734	0.694534	-0.362615	-0.46376	2.08896	-0.525765	-0.684371	-0.751199	-0.507687	-0.234238
C8-pos	823.6777	HMDB05432	C48:3 TAG	-0.0904806	1.01385	-1.06193	0.400013	1.10647	0.63272	-0.355193	0.161837	0.145196	0.538256	2.72106	0.394146	0.872012	-0.956945	2.20213	1.10739	-0.250051	0.719851	-1.29463	0.626973	-0.543715	-0.310361	-0.201867	-0.0463345	-0.0481425	-1.02423	0.248386	0.92518	0.190642	-0.00440774	0.605102	1.70045	1.28564	-0.508424	-0.120997	0.00266931	0.227118	0.408223	-0.496309	-0.876103	2.47285	-0.702382	-0.931467	-0.60138	0.238386	-0.424861
C8-pos	622.6132	HMDB04952	C22:0 Ceramide (d18:1)	-0.56974	-0.501643	-1.41924	-0.541772	1.44571	1.6702	0.00907181	-0.0244252	2.46272	0.512273	2.87036	0.5494	-0.37254	-1.02606	1.39391	-0.577948	0.000829001	0.463936	-0.138637	0.770005	-0.356156	2.10738	-1.19477	0.564054	0.157442	-0.547572	0.296415	1.09689	0.462002	-0.770942	-0.736343	0.928128	0.677587	-0.479934	0.135411	-0.0748658	1.42285	0.494346	0.421806	-0.399931	1.27404	-1.04645	1.24253	-0.340315	-1.53225	-0.523709
C8-pos	732.5889	HMDB09016	C36:1 PE plasmalogen	0.0212595	1.42125	0.364181	-0.336156	1.85102	1.31591	-0.41556	-1.42686	0.826051	0.115357	-1.63203	-1.07333	-0.26186	0.494228	0.749443	-0.172356	1.51589	0.277559	1.80994	2.24981	0.946939	-1.28346	0.48701	-0.503637	-0.209989	0.111904	0.278558	1.01592	0.173276	1.06771	0.412599	-0.445061	-0.822078	0.567412	0.541591	0.821343	0.880318	1.92018	0.652636	-0.320435	-1.22751	-0.0268734	3.38194	-0.560643	0.671923	-0.384004
C8-pos	773.6624	HMDB42063	C44:0 TAG	0.393779	2.84066	-0.831778	-0.0895904	0.222214	2.60979	-0.169187	0.0255626	0.512538	0.000582871	1.73486	0.305976	1.56919	-0.795135	1.23927	0.609413	-0.763711	0.502418	-0.85674	0.141015	-0.777035	-0.642037	-0.117258	0.264731	-0.255138	-0.767277	0.265658	0.994022	-0.625891	0.222032	-0.525443	0.712914	3.61215	-0.584892	-0.488019	-0.733428	-0.396237	0.618894	-0.395276	-0.276931	1.53919	-0.568279	-0.62458	-0.712791	-0.590252	-0.388259
C8-pos	714.6180	HMDB06733	C22:6 CE +NH4	0.422301	-1.54607	-0.798075	-0.110768	-0.946663	-0.846348	0.925902	-0.618824	0.425631	-0.640194	-1.09794	0.0157279	-1.54575	-0.379359	-0.154591	-0.0935189	1.72981	-0.5287	-0.581806	-0.462728	0.412059	-0.294976	-0.358141	-0.333927	1.52091	0.210948	-0.218273	0.781347	0.308478	0.26409	-0.305588	-0.456132	-0.712874	-0.662001	0.331528	-0.142903	0.874878	1.14668	0.211143	0.254936	-1.77656	0.23171	-0.749528	-1.3424	-1.32461	1.65022
C8-pos	664.6024	HMDB10370	C18:3 CE +NH4	-0.247828	0.263005	-2.72494	0.51952	0.736664	1.05764	-1.25414	-0.512626	0.808772	1.12937	0.712287	-0.400072	0.209244	1.1572	-0.574632	0.748497	1.34398	2.06252	1.14788	1.36184	0.542626	1.06858	-0.394705	-0.422031	-0.434732	-0.932911	0.268116	1.0074	0.0473287	-0.761583	1.10598	0.732351	1.06076	1.79349	1.18538	0.0889095	0.0840557	0.0259829	2.23254	-1.33775	0.478363	0.29339	2.24472	-0.360727	-1.49526	-0.858606
C8-pos	748.5273	HMDB11420	C38:7 PE plasmalogen	-0.381859	-0.628215	-1.43207	-0.159587	0.643287	0.089939	1.46179	-0.991255	0.827969	-1.18782	-1.05187	-0.320302	-1.61549	0.126743	-0.21457	-0.118579	1.53843	0.0258248	-0.43976	-0.952412	0.174483	-0.0865275	-1.47351	0.825678	-0.116645	-0.340192	-0.222943	0.816781	0.0699116	0.330857	-0.235844	0.738533	-0.259119	0.170584	0.410019	1.43338	1.31338	2.01008	-0.251518	-0.13819	-0.476033	0.515418	-0.97409	-1.0721	-1.21933	1.61557
C8-pos	942.7547	HMDB10531	C58:11 TAG +NH4	-0.40656	-0.400229	-0.399502	-0.313905	-0.104138	-0.379155	1.93192	-0.117028	-0.290604	-0.330419	-0.132344	-0.2179	-0.412126	-0.353126	0.686508	-0.311007	0.614061	-0.201365	-0.408438	-0.370978	-0.177239	-0.232179	-0.168011	-0.332055	-0.362606	-0.417417	-0.138686	0.494467	-0.274557	0.349582	-0.176023	-0.216268	-0.278842	-0.271993	0.0235249	0.375471	-0.062328	1.80549	-0.362647	-0.369034	-0.192904	-0.119055	-0.410804	-0.377212	-0.353688	0.509587
C8-pos	790.5737	HMDB11229	C38:7 PC plasmalogen	-0.288115	-1.54534	-1.58485	-0.35948	0.355817	-0.0268269	0.461014	-1.09433	0.230984	-0.874753	-0.91488	-0.591956	-1.48752	0.206972	0.124761	-0.345016	2.54921	0.212204	-0.114783	0.0356422	0.959731	-0.247457	-0.522816	0.404204	-0.706337	-0.812083	-0.229846	0.850506	0.408178	0.505871	-0.607858	-0.278757	-0.551568	-0.892482	0.953572	1.41436	1.11554	1.75338	0.210855	-0.41258	-1.19402	0.101526	-0.840505	-1.25077	-0.542108	1.20919
C8-pos	848.7698	HMDB05377	C50:2 TAG +NH4	0.107549	0.913281	-0.258731	0.937512	0.746067	0.382909	-0.74753	0.521365	0.0565365	1.47666	1.71723	-0.19536	1.23017	-1.12267	2.56572	-0.698645	-0.331343	0.436319	-1.17152	-0.0825107	-0.861748	0.327635	0.524001	-0.142279	-0.210707	-0.222025	0.226841	0.875321	0.718391	-0.439772	-0.270303	0.586005	1.15468	-0.341101	0.274132	-0.559439	0.0523602	0.436219	-0.575472	-0.749726	4.39963	-1.14113	-0.76924	-0.295995	-0.0750168	-1.09851
C8-pos	726.6602		C41:0 TAG +NH4	-0.209785	5.70484		-0.402371	-0.0458269	1.50277	-0.265061		0.10035	-0.444404	1.44806	-0.181095	0.893074		1.29991	-0.166492		0.154397		-0.0535733			-0.151563	-0.377531	-0.485981		0.462207	1.42433		0.384014	-0.529243	-0.424365	-0.257477		-0.455343		-0.491988	-0.13086	-0.508439	-0.326947	0.221517	-0.503221	-0.521976		-0.524666	-0.504643
C8-pos	538.5192	HMDB04949	C16:0 Ceramide (d18:1)	-0.248618	-0.438024	0.749699	-0.449458	-0.22401	1.54668	-1.26624	-0.22865	1.23597	-0.277203	2.29055	0.865199	0.195401	-1.03027	2.20339	-0.694128	0.0915838	0.156956	-0.216553	0.765193	-0.796536	0.390275	-0.613096	0.0576134	0.855919	1.13812	0.233068	0.91144	0.698495	-1.5216	-1.31148	0.548942	0.356222	-0.608042	1.05742	0.230863	-0.232378	1.10158	0.611746	0.114866	1.43922	-0.651292	-0.07454	-1.04759	-1.33957	-1.07079
C8-pos	692.6336	HMDB06736	C20:3 CE +NH4	-0.66516	-0.509754	-1.47671	0.701413	-0.815994	-0.0695664	-1.07402	0.513582	0.5134	2.92413	-0.0621909	0.444117	-0.288935	0.423236	-0.354606	1.74029	0.0605182	0.746042	0.987097	1.00214	-0.689055	0.601247	-0.623188	-0.584524	1.5074	1.39837	0.244203	0.974235	0.709506	-1.12788	0.414663	0.431423	2.23441	-0.0270698	0.955344	-1.6599	0.759997	0.48842	3.10039	1.00683	-0.643656	-1.51125	1.75267	-1.13695	-1.77473	-1.33162
C8-pos	795.6468		C46:3 TAG	0.0477555	1.63779	-0.966603	-0.199803	0.806572	1.30743	-0.243012	-0.176984	0.146862	-0.14112	3.46269	0.434231	0.641832	-0.904151	2.57127	1.15755	-0.504668	0.616957	-1.05611	0.818842	-0.271479	-0.553916	-0.365903	-0.0471222	-0.316345	-0.978584	0.266307	1.0681	-0.0792863	0.690638	0.100575	1.40488	0.609158	-0.729342	-0.0388485	-0.34762	-0.317987	0.613955	-0.575438	-0.719133	1.88835	-0.209414	-0.885759	-0.768087	0.345737	-0.280267
C8-pos	754.6914	HMDB42062	C43:0 TAG +NH4	-0.130467	4.294	-0.483821	-0.326277	0.0746156	1.5557	-0.00202714	-0.456281	0.192028	-0.295222	1.62323	-0.123765	0.768414	-0.488467	1.95347	-0.0402465	-0.491988	0.325878		0.089321	-0.480431		-0.123057	-0.179727	-0.32535		0.301284	1.09353	-0.474496	0.257839	-0.425789	-0.198053	-0.0632008	-0.477598	-0.320406		-0.317733	0.184461	-0.436504	-0.27555	0.585992	-0.38142	-0.440725	-0.484235	-0.433068	-0.414555
C8-pos	780.7072	HMDB42099	C45:1 TAG +NH4	-0.175711	3.15663	-0.616476	-0.256245	0.528863	1.67397	0.175595	-0.448998	0.284354	0.058212	2.48153	-0.15265	1.0309	-0.607163	2.66632	-0.127274	-0.426289	0.388745	-0.620938	0.294321	-0.549356	-0.567563	-0.152037	-0.129817	-0.342929	-0.59924	0.267952	1.04984	-0.439834	-0.0276247	-0.324346	0.0696235	0.0468868	-0.493487	-0.310388	-0.501309	-0.200897	0.668818	-0.411414	-0.392213	1.93739	-0.468195	-0.452513	-0.545792	-0.396594	-0.423214
C8-pos	640.6025	HMDB00658	C16:1 CE +NH4	0.356461	0.122043	-0.222107	1.33324	-0.095459	-0.314099	-0.202993	-0.0904812	0.774003	1.45995	-1.35725	-1.55233	0.463063	-0.250001	1.87572	0.504804	-0.689677	1.27883	1.00249	1.14611	-1.22404	0.976361	1.55028	-1.00028	-0.0283655	0.198124	0.231323	0.921794	2.0304	-0.589283	-0.49107	0.182378	0.296557	-0.130753	1.19298	-1.16161	0.79349	0.877817	1.50247	-0.456667	2.56683	-1.39717	1.11457	-0.649699	-0.307792	-0.232805
C8-pos	756.5903	HMDB11384	C38:3 PE plasmalogen	-0.400057	-0.125752	-0.988144	-0.403944	1.49841	2.45734	-1.26217	-1.41816	1.74759	-0.599824	-0.0864507	-1.15322	-0.475563	0.93278	0.773189	0.823739	0.139667	0.68869	2.45177	2.58018	1.94406	-0.0474685	-0.997798	0.658854	-0.47398	-0.540234	0.297058	1.19169	-0.459493	2.17057	0.830368	0.397015	0.745219	-0.0531404	0.205519	1.17186	1.71653	0.735471	-0.323947	-0.721012	-1.51694	0.452387	0.277989	-1.14172	-0.635355	-0.515774
C8-pos	769.6313		C44:2 TAG	0.181445	2.40087	-0.905918	-0.133151	0.760787	1.61149	-0.200767	-0.466544	0.243206	-0.0414343	2.84245	0.299981	0.820379	-0.853043	2.05025	1.03583	-0.73782	0.394199	-0.938654	0.489881	-0.523774	-0.655184	-0.24829	0.131036	-0.24177	-0.891885	0.24706	1.01616	-0.304562	0.776739	-0.239836	0.83399	1.02593	-0.755409	-0.197412	-0.623301	-0.445959	0.690245	-0.473495	-0.598997	1.74614	-0.359118	-0.796171	-0.786489	-0.0111192	-0.22387
C8-pos	619.5420	HMDB06725	C14:0 CE	0.310047	1.55993	-1.30266	-0.378393	0.519341	0.160823	0.926326	-0.748725	1.80929	0.191401	-1.39104	-1.50345	-0.0460354	0.72274	-0.611019	1.38861	-0.131306	0.847458	1.64082	1.22101	-0.414163	0.511509	0.608702	-0.743342	0.59897	0.161969	0.227263	0.914255	-0.381542	-0.925434	0.737613	-0.0683313	-0.201547	1.31548	-0.14009	-1.0401	1.37454	1.80539	2.24547	-0.238024	0.991553	-0.284993	4.93179	-0.358222	-0.566564	1.02993
C8-pos	946.7838	HMDB05463	C58:9 TAG +NH4	-0.973821	-1.01988	-0.734384	-0.54522	-0.31407	-0.971824	1.86216	-0.145324	-0.588779	-0.659683	0.192961	0.0979245	-1.05701	-0.676778	1.6317	-0.837305	1.8627	-0.450647	-1.12181	-1.02377	0.914638	0.0727252	0.810083	-0.571518	-0.712119	-0.925423	-0.226325	0.897864	-0.340326	1.06604	-0.169582	-0.20235	-0.546424	-0.482949	1.02174	1.09858	0.184633	0.877334	-1.04139	-0.583106	-0.233529	0.457003	-1.2037	-0.6596	-0.811768	1.44313
C8-pos	883.7721	HMDB05367	C52:1 TAG	1.07905	0.662615	-1.01502	0.876892	0.325408	1.81672	-0.760154	-0.0649417	0.792211	1.27545	2.2715	0.0186864	0.767307	-1.44397	2.32574	-0.627984	-0.554653	0.349546	-1.52048	0.0985284	-0.97763	0.233846	-0.442037	0.845444	0.138533	-0.42747	0.232428	1.01436	-0.140069	-0.60324	-0.814889	1.02476	1.11597	-0.289788	0.197504	-0.175897	-0.415274	1.63114	-0.593563	-0.507726	2.0399	-0.82961	-0.63908	-0.372996	-0.158349	-1.03995
C8-pos	925.7241	HMDB05392	C56:8 TAG	-1.04388	-1.27585	-0.454082	-0.469211	-0.138278	-1.28012	2.89167	0.128018	-0.507914	-0.880719	-0.106948	0.28394	-1.22771	-0.670016	0.989579	-1.06547	1.85459	-0.468638	-1.28073	-1.23444	-0.189837	0.532135	1.00426	-0.620089	-0.359966	-0.870138	-0.248456	1.00371	-0.448691	1.59038	-0.0525744	-0.504557	-0.619857	-0.216195	1.12125	0.893637	0.59982	1.05224	-1.15027	-0.62716	-0.481202	0.304626	-1.45542	-0.60193	-0.962734	1.42657
C8-pos	921.6942	HMDB10513	C56:10 TAG	-0.699194	-0.683636	-0.668077	-0.411815	-0.0543979	-0.682709	2.6687	-0.0208926	-0.439284	-0.450034	-0.236089	-0.305748	-0.73745	-0.417318	1.00077	-0.47637	1.42365	-0.168281	-0.665977	-0.56473	-0.255104	-0.187444	-0.0890767	-0.527929	-0.568781	-0.70599	-0.189354	0.753169	-0.385395	0.716361	-0.0455939	-0.304587	-0.450057	-0.254634	0.226508	1.13586	0.122636	1.98855	-0.499843	-0.571342	-0.408833	0.0547841	-0.628546	-0.518334	-0.652354	0.720058
C8-pos	846.7537	HMDB05433	C50:3 TAG +NH4	-0.140187	0.521664	-0.637971	0.878494	0.963043	0.282194	-0.411327	0.304664	-0.1067	1.1531	3.12957	-0.0144678	0.613414	-0.865286	3.51823	-0.567469	0.189053	0.170836	-1.29866	0.159639	-0.524179	0.115882	0.209484	-0.341351	-0.046863	-0.773706	0.249273	1.05449	0.911654	0.156926	0.194046	0.799302	0.386096	-0.571966	0.230789	-0.355897	0.30556	0.0314309	-0.863953	-0.882028	2.99448	-0.84739	-1.09196	-0.0833459	0.405945	-1.01216
C8-pos	794.7227	HMDB10412	C46:1 TAG +NH4	0.0456798	1.79937	-0.768478	-0.0346429	0.468697	1.68314	-0.212446	0.0399637	0.120258	0.590929	1.85247	0.154065	0.832654	-0.758651	1.62372	0.369488	-0.466494	0.424092	-0.814353	0.164465	-0.661151	-0.374044	-0.292288	-0.00449101	-0.167847	-0.702629	0.188903	0.787793	-0.381023	-0.336916	-0.28025	0.973675	2.51037	-0.50076	-0.39762	-0.471059	-0.248566	0.651258	-0.382687	-0.558475	3.00828	-0.638482	-0.604314	-0.606019	-0.466624	-0.350415
C8-pos	591.4958	HMDB07098	C32:0 DAG	0.492053	0.966324	-0.480703	0.919657	0.748857	0.752744	-0.0999873	0.0644463	0.0775624	1.20312	2.05678	-0.160074	1.13551	-0.959015	2.67483	-0.571498	-0.738225	0.62352	-1.01524	-0.319814	-0.792844	-0.339467	-0.373137	-0.0287911	0.00421074	-0.312472	0.212628	0.891563	-0.237649	-0.467265	-0.600817	0.346583	0.327228	-0.203671	-0.0274944	-0.686193	0.0356822	1.06269	-0.672554	-0.501759	4.88946	-0.778881	-0.666097	-0.506943	-0.291395	-0.965251
C8-pos	776.5583	HMDB11394	C40:7 PE plasmalogen	-0.337323	-1.33306	-1.71156	-0.277749	0.16936	0.125581	0.347043	-1.08729	1.1675	-0.66408	-1.00714	-0.531219	-1.9755	0.295556	0.314714	-0.0119529	1.97223	0.558919	-0.505957	-0.49402	1.36867	-0.519424	-1.69468	0.823122	0.0345042	-1.00239	-0.229852	0.949923	-0.181198	-0.266379	-0.741054	0.774142	0.0520495	-0.164235	0.307531	1.22636	1.01388	1.11277	-0.0698923	0.223921	-0.837866	0.653027	-0.955637	-1.33662	-1.23285	1.38792
C8-pos	826.5353	HMDB08511	C40:10 PC	-0.452162	-0.360571	-1.82213	-0.126021	0.26192	-0.355602	0.956137	-1.05287	0.512354	-1.03122	-0.594862	-0.391828	-1.2644	-0.659585	2.02923	0.0854361	1.85147	0.226696	-0.390722	0.397341	-0.269709	0.286098	-0.405588	-0.554291	-0.728764	-1.75738	-0.215809	0.892387	0.451502	1.34936	0.660029	-0.347763	-0.801853	-0.439078	0.571272	0.827866	1.24288	2.10607	0.118304	-0.397826	-0.0238714	-0.174719	0.251615	-0.883435	-1.17325	1.2372
C8-pos	923.7091	HMDB05448	C56:9 TAG	-1.01737	-1.12712	-0.824191	-0.45879	-0.00971782	-1.11015	2.17301	0.184378	-0.581661	-0.56952	0.207881	-0.0804707	-1.17	-0.529089	1.24844	-0.793929	2.4864	-0.231386	-1.11594	-0.913013	-0.039622	0.423443	0.323821	-0.68017	-0.775485	-1.01406	-0.23055	0.941451	-0.168659	1.72641	0.132179	-0.269322	-0.671784	-0.262933	0.914183	1.45592	0.445653	1.4697	-0.848877	-0.79634	-0.294392	0.309208	-1.1533	-0.658217	-0.746796	1.102
C8-pos	720.5534	HMDB08925	C34:0 PE	-0.416267	1.69614	-0.816072	-0.294677	0.829656	0.797225	0.882693	-0.953015	2.22281	0.337684	-0.977191	-1.28017	0.478316	0.036992	1.53785	-0.38409	0.286172	0.88065	-0.11022	1.89918	-0.544022	-1.23549	1.03599	-0.79422	0.904554	-0.119363	0.226966	0.974711	0.0629638	-0.33198	1.13731	-0.326539	-0.382054	0.894852	0.0470189	-0.920351	2.2535	2.33895	0.919596	0.0678682	0.815886	-0.502699	5.23386	-0.66731	-0.465715	-0.561282
C8-pos	586.5406	HMDB07098	C32:0 DAG +NH4	0.43324	0.693765	-0.534889	0.787556	0.725939	0.918064	-0.0929456	0.01447	0.142362	1.46971	2.26588	-0.227107	0.971952	-0.926365	2.82155	-0.516432	-0.715748	0.563864	-0.993224	-0.233621	-0.763438	-0.286681	-0.443456	-0.0113187	-0.0905991	-0.365915	0.215639	0.920223	-0.205276	-0.482495	-0.639772	0.317267	0.238139	-0.359296	-0.0707761	-0.739505	-0.113668	0.828416	-0.594895	-0.483429	5.08904	-0.687438	-0.634518	-0.488892	-0.4211	-0.937782
C8-pos	948.8009	HMDB05413	C58:8 TAG +NH4	-0.916611	-0.937913	-0.613834	-0.493557	-0.423923	-0.871676	1.27611	-0.164428	-0.373572	-0.701979	0.568844	0.295475	-0.930602	-0.924624	1.87482	-0.927752	1.54174	-0.485129	-1.16477	-1.07468	0.428319	0.543923	1.18138	-0.523937	-0.697029	-0.818412	-0.205147	0.864025	-0.485595	-0.0091164	-0.478126	-0.241014	-0.568207	-0.408306	0.974573	1.13765	-0.124503	0.752081	-1.09371	-0.448176	0.321737	0.0434891	-1.21449	-0.614278	-0.988482	1.49919
C8-pos	766.5733	HMDB11221	C36:5 PC plasmalogen-A	-0.404251	-0.227084	-0.812651	-0.739816	0.424356	-0.0708773	1.79912	-0.798917	0.315738	-0.899346	-0.96481	-0.0918249	-1.07163	-0.838942	-0.200132	-0.350229	1.716	0.331784	-0.0889114	-0.579445	-0.418639	0.236452	-0.562514	0.497841	-0.183989	-0.413975	-0.169104	0.70714	-0.480101	-0.114332	-0.713898	-0.459684	-0.624893	-0.337239	-0.267269	0.729999	0.837378	2.90884	-0.192046	-0.393147	-0.501872	0.0734333	-0.423133	-0.811675	-0.762419	1.23958
C8-pos	745.6313		C42:0 TAG	0.185074	3.50718	-0.732793	-0.242058	0.13423	2.18575	-0.179295	-0.36875	0.274294	-0.28051	1.96247	0.378225	1.18812	-0.687109	1.28215	0.599704	-0.683789	0.491404	-0.74605	0.168769	-0.651101	-0.6501	-0.0930942	0.020756	-0.333146	-0.723939	0.231015	1.02519	-0.563127	0.463456	-0.499819	0.336333	2.54282	-0.637134	-0.422726	-0.636892	-0.454912	0.303117	-0.47615	-0.316847	0.93533	-0.452513	-0.641632	-0.685633	-0.534338	-0.212568
C8-pos	944.7691	HMDB05476	C58:10 TAG +NH4	-0.876915	-0.867859	-0.774951	-0.484755	-0.0600707	-0.776513	2.14586	0.22074	-0.454103	-0.442607	0.0860719	-0.0457863	-0.870914	-0.605655	1.35619	-0.582456	1.79364	-0.251515	-0.929427	-0.790149	0.250188	-0.0929027	0.167467	-0.567431	-0.572646	-0.875572	-0.188541	0.80128	-0.298514	1.1634	-0.123607	-0.243541	-0.291725	-0.413844	0.56431	0.808399	0.198308	1.99317	-0.721657	-0.646968	-0.217292	0.03739	-0.964231	-0.67891	-0.650681	0.720023
C8-pos	772.5480		C36:3 PS plasmalogen	-0.109846	0.658221	-0.134922	0.85113	-0.471979	2.10036	-0.756244	-0.762363	1.42726	0.824803	-1.04816	-0.365467	1.59672	-0.406394	2.13461	0.150409	-1.44348	-0.779373	0.166122	-0.686812	-0.98044	1.26031	1.95964	-0.554946	0.591338	0.857248	0.233759	1.03349	0.879125	-1.181	-1.19421	0.569738	1.69683	0.11027	-0.43286	-0.316429	-0.00412178	-0.282037	0.585729	-0.808805	1.09549	-0.646812	0.432218	-1.28009	-0.0893596	-1.30127
C8-pos	645.5577	HMDB00658	C16:1 CE	0.364864	0.0297461	-0.0860132	1.35188	-0.0337885	-0.372395	-0.389143	-0.0648865	0.855093	1.00717	-2.05124	-1.51269	0.210756	0.238233	0.324352	0.916948	-0.725438	1.22482	1.77815	1.38018	-1.33942	0.993648	1.51975	-0.772878	0.133164	0.563733	0.213253	0.950459	1.03676	-0.719507	-0.310366	-0.079146	0.274519	0.238992	1.0283	-1.38516	0.861252	0.853876	2.0946	-0.148874	0.735839	-1.33554	1.84523	-0.780297	-0.998738	0.173614
C8-pos	589.4800	HMDB07099	C32:1 DAG	-0.229204	1.47055	-0.479853	0.787467	1.04112	0.138656	-0.241996	0.068406	-0.284928	1.2489	2.3131	-0.198126	1.17902	-0.962456	2.33367	-0.606418	-0.318144	0.629736	-1.07436	-0.0161938	-0.727021	-0.134985	-0.109321	-0.0607242	-0.115059	-0.480708	0.19889	0.894925	0.170115	-0.573648	0.126184	0.299125	0.326332	-0.307707	-0.048754	-0.672816	0.217699	0.455871	-0.618272	-0.560544	6.27215	-0.794706	-0.606497	-0.196095	-0.380922	-0.885556
C8-pos	890.8168	HMDB42196	C53:2 TAG +NH4	0.187002	1.83051	-0.724773	-0.122146	0.164943	0.890231	-0.781718	-0.785773	0.850689	0.604601	3.32211	-0.184932	0.72308	-1.23258	2.90485	-1.08554	-0.0196983	1.01909	-1.32507	0.357385	-0.557825	-0.168493	0.700093	0.247449	-0.0894264	-0.461502	0.240868	1.11491	0.0337505	-0.689684	-0.100305	0.362336	0.174652	-0.390936	0.793087	-0.0182503	0.293581	0.87452	-0.858487	-0.159885	2.58961	-0.577397	0.211294	0.032309	-0.306767	-1.03139
C8-pos	584.5250	HMDB07099	C32:1 DAG +NH4	-0.134908	1.23672	-0.548683	0.805932	0.894743	0.191519	-0.338436	-0.0577618	-0.155741	1.42981	2.17575	-0.304842	0.957194	-0.873318	2.58141	-0.542299	-0.186254	0.491937	-0.979986	-0.0296488	-0.691472	-0.0429453	-0.152933	-0.0187284	-0.253089	-0.369813	0.195544	0.875604	0.147077	-0.601493	-0.036017	0.268986	0.322803	-0.321723	-0.0418172	-0.62919	0.250937	0.623006	-0.573764	-0.504321	6.40644	-0.792827	-0.611461	-0.320547	-0.480144	-0.826517
C8-pos	820.5252		C44:13 PE plasmalogen	0.267973	-0.0148529		-0.7497	1.59257	0.291257	-0.718911	-0.4624	1.44556	-0.519167	0.78162	-0.666714	-0.154654	-0.124202	0.748281	1.41289	-1.37173	0.108832	0.412681	1.53571	2.3291	0.539012	-0.743975	0.661928	0.354134	-1.55738	0.215914	0.948904	-0.321155	0.641001	-0.0849941	0.497784	-0.82648	-0.643959	-0.330007	1.672	-0.722711	-0.797663	0.92349	-0.478612	0.356587	1.46821	0.943839	-0.908888	0.953317	-1.20494
C8-pos	968.7688	HMDB05478	C60:12 TAG +NH4	-0.476512	-0.469864	-0.405114	-0.440572	-0.238214	-0.488075	3.00155	-0.20346	-0.374696	-0.486717	-0.444102	-0.157649	-0.464323	-0.483398	0.702849	-0.443214	0.654097	-0.2328	-0.501626	-0.501363	-0.357988	-0.112537	-0.0598528	-0.36146	-0.374234	-0.487302	-0.161792	0.702955	-0.363708	0.0978997	-0.380733	-0.402856	-0.46893	-0.319121	0.0441706	0.0198329	-0.0998925	1.68224	-0.444813	-0.395207	-0.218069	-0.252923	-0.506982	-0.502291	-0.509495	1.17857
C8-pos	878.8168	HMDB05367	C52:1 TAG +NH4	0.93429	0.483103	-0.911534	0.621108	0.179525	1.82822	-0.761809	-0.168202	0.668612	1.17726	2.93667	-0.106586	0.548455	-1.16629	3.14743	-0.649523	-0.533652	0.198154	-1.20302	-0.0477717	-0.844532	0.125724	-0.485821	0.672563	-0.0620932	-0.544566	0.232143	1.08936	-0.268967	-0.667515	-0.782639	0.834628	0.888208	-0.449588	0.0659083	-0.215274	-0.470991	1.59351	-0.659684	-0.579827	2.51448	-0.786556	-0.649946	-0.453122	-0.316275	-0.940978
C8-pos	716.5214	HMDB08928	C34:2 PE	0.567364	1.44436	-1.13589	0.768069	1.00664	1.00984	-0.650264	0.354628	-0.128914	0.386177	1.78752	-0.773791	2.64062	-0.414182	1.19978	-0.128026	-1.15425	0.0458424	-0.955574	0.32331	0.514805	-0.862088	1.51517	-0.283573	-0.659957	-0.820823	0.215262	0.98197	0.0973276	-0.31778	0.326671	1.1688	0.207241	-0.175206	-0.0238752	-0.289535	-0.165291	0.806617	-1.1136	-0.76401	1.6409	-0.19591	-0.846568	-0.858001	0.282578	-0.930704
C8-pos	881.7562	HMDB05369	C52:2 TAG	0.284934	0.537184	0.20849	0.703023	-0.158597	0.483256	-1.47749	0.844076	-0.0497016	1.39147	1.69168	0.832032	0.760108	-1.42311	1.28106	-1.32842	-0.317118	0.454506	-1.49128	-0.604122	-0.430249	0.960266	0.714433	0.421935	0.563131	-0.164404	0.180273	0.871647	0.174853	-0.77832	0.18978	1.11472	0.781371	-0.444047	0.430969	0.184425	-0.328662	0.128324	-1.17946	-0.385191	2.34138	-0.901222	-1.17725	0.341657	0.0498504	-1.32611
C8-pos	849.6933	HMDB05435	C50:4 TAG	-0.330352	0.122601	-1.05992	0.577467	1.14688	-0.0756988	-0.393375	0.280006	-0.136258	0.905104	3.2895	0.0239011	0.31059	-0.704976	3.02966	-0.0666337	0.745654	0.676747	-1.57801	0.528315	-0.137675	0.40237	-0.0672708	-0.432347	-0.229272	-1.1189	0.219543	1.05207	0.853856	0.887187	1.06831	1.21757	0.0240888	-0.422866	0.431372	0.210904	0.474024	-0.14216	-0.702101	-1.08703	2.09804	-0.508368	-1.19263	-0.0544064	1.23903	-1.17829
C8-pos	793.6312		C46:4 TAG	-0.0724447	1.47506	-0.973338	-0.254102	0.849191	0.935593	0.163107	-0.446221	0.043314	-0.172318	3.64144	0.181818	0.454766	-0.86495	2.87767	0.863408	-0.511226	0.518619	-1.02106	0.768362	0.0925097	-0.592041	-0.358297	-0.151997	-0.416663	-1.00358	0.231793	1.08803	0.188765	1.3617	0.0144843	1.06066	0.0666166	-0.715742	0.178878	-0.319484	-0.380443	0.616953	-0.576589	-0.699272	1.6166	0.0966637	-0.839543	-0.723999	1.09731	-0.267708
C8-pos	752.6758	HMDB42098	C43:1 TAG +NH4	-0.122581	4.21614	-0.577053	-0.357947	0.411425	1.82773	-0.149864	-0.559463	0.136078	-0.241031	2.04183	-0.270142	0.810035	-0.57768	1.85446	-0.131879	-0.572625	0.178734		0.301573	-0.551903	-0.570656	-0.197332	-0.235694	-0.418435		0.260155	1.12895	-0.555587	0.101919	-0.47357	-0.205805	-0.229534	-0.567	-0.370296		-0.40511	0.330266	-0.481034	-0.411378	1.3375	-0.440945	-0.552061	-0.576444	-0.475979	-0.542392
C8-pos	927.7402	HMDB05462	C56:7 TAG	-1.16083	-1.00849	0.0877121	-0.525197	-0.226959	-1.31477	2.39149	-0.0183393	-0.523674	-1.01797	-0.132853	0.401625	-1.20795	-0.811733	1.07481	-1.17365	1.69781	-0.185884	-1.31027	-1.23999	-0.429896	0.922793	1.4949	-0.361859	-0.417037	-0.57624	-0.214326	0.983971	-0.754561	0.613329	-0.0465566	-0.192194	-0.526005	-0.0724777	0.952085	0.919441	0.525449	0.996754	-1.26043	-0.452286	-0.0765506	-0.0693342	-1.44151	-0.47223	-1.19782	1.44795
C8-pos	895.7716	HMDB42196	C53:2 TAG	-0.0141635	2.36455	-0.613939	-0.299914	0.307511	0.532315	-0.665009	-1.1324	0.987374	0.484315	2.24366	-0.262111	0.842241	-1.35822	2.11313	-1.36169	0.305738	1.49823	-1.45367	0.670048	-0.771896	-0.322445	1.37954	0.221124	0.208745	-0.238813	0.217856	1.06996	0.213434	-0.551337	0.436061	0.0659835	-0.0565063	-0.136685	1.06448	-0.134037	0.889869	0.62669	-0.740448	0.342228	1.79249	-0.460326	1.18371	0.296681	-0.269718	-1.04886
C8-pos	834.5994	HMDB08057	C40:6 PC	0.568702	-1.27316	-1.42455	0.759046	-0.398123	-0.733916	0.847325	-0.309015	-0.0880312	-0.00203734	-0.329122	-0.277115	-1.13256	-0.507004	0.747849	-0.361434	2.24588	0.0107049	-1.00914	-0.544242	0.0790646	-0.226913	-0.202459	-0.740759	0.376182	-0.366188	-0.165039	0.760984	0.217109	0.853701	-0.512955	0.0562059	-0.372512	-0.840997	0.323429	-0.55971	1.42448	2.10855	0.679277	0.284043	-0.233525	-0.413457	-1.09786	-0.890291	-0.789844	0.935389
C8-pos	876.8012	HMDB05369	C52:2 TAG +NH4	0.389808	0.182946	-0.119819	0.412953	-0.221556	0.436034	-1.313	0.541449	-0.0266929	1.39653	3.2497	0.603358	0.527759	-1.21538	1.83686	-1.04212	-0.291858	0.385238	-1.21423	-0.440253	-0.473827	1.05441	0.432175	0.174106	0.239115	-0.380968	0.197028	0.96807	0.0833449	-0.962105	-0.231784	0.884154	0.757079	-0.568646	0.29561	0.099507	-0.454445	0.133447	-0.929718	-0.634902	3.62027	-0.883783	-0.982847	0.0611687	-0.445263	-1.10271
C8-pos	865.7249	HMDB11701	C51:3 TAG	-0.182817	2.60181	-0.206255	-0.150921	1.02806	0.282437	0.577832	-0.951143	0.394148	-0.300209	1.16101	-0.39904	0.588897	-0.949149	3.75813	-1.20643	0.514288	0.710056	-1.2632	0.602607	-0.0667762	-1.09767	1.18146	-0.319004	0.044284	-0.538337	0.223618	1.1137	-0.527051	1.12075	1.50337	0.661928	-0.345737	-0.394342	1.09405	-0.282175	1.58754	0.487843	-1.26474	-0.133972	0.801425	-0.0681154	-0.25268	0.465641	0.599052	-1.10311
C8-pos	782.5688	HMDB07983	C36:4 PC-A	-0.490053	0.431738	-2.58305	-0.573826	0.921595	1.09849	-0.711049	-0.925362	1.93399	-0.0789336	1.47553	-0.795361	-0.101309	-0.444014	1.72945	2.48828	-0.0726193	0.23169	1.5285	2.29553	0.908243	1.31984	-0.929817	-0.0992326	-0.383064	-1.72146	0.24822	1.23111	0.1806	0.590911	1.06714	0.891919	-0.750293	-0.268301	-0.226647	1.64218	-0.232946	0.805447	1.27972	-0.914217	2.67905	0.882683	1.39981	-1.26423	-0.28509	-1.13399
C8-pos	887.5639	HMDB09815	C38:4 PI	-1.03835	-0.732545	-2.23471	0.0273731	-0.528877	-0.137424	-0.626378	0.0891355	1.37633	1.85072	1.73859	-0.663365	-1.88766	-0.303064	0.412858	-0.719095	0.530379	0.72254	-0.893567	1.03095	-0.193343	0.368176	-1.61534	-0.25599	-0.668098	-1.10148	-0.209702	1.00884	0.986863	0.497843	0.180037	0.65047	-0.0306691	-0.65044	0.0137156	0.469408	1.71907	1.3814	1.04642	1.16149	-0.31817	-0.65784	0.685638	-0.484818	-0.915829	-1.2691
C8-pos	648.6290	HMDB04953	C24:1 Ceramide (d18:1)	-0.827393	-0.980634	-0.758848	-0.265869	0.756868	0.828469	-0.811995	-0.942779	1.59758	0.174927	3.03363	1.04182	-0.282545	-0.787786	3.12975	-0.481103	0.774271	-0.0964155	0.26719	0.905974	-0.245435	1.45817	-0.762343	-0.0970899	-0.311694	-0.483538	0.224353	1.10938	0.930069	-1.05409	-1.13484	0.722525	0.0114032	-0.541555	0.0724334	-0.0925704	0.642909	1.42801	0.251679	-0.902306	1.56475	-0.812854	-0.108984	-0.870993	-1.73026	0.277788
C8-pos	885.7876	HMDB05365	C52:0 TAG	0.676602	0.765985	-0.961816	0.564301	-0.0714808	3.23857	-0.669135	-0.447032	1.90229	0.367083	2.37908	-0.259709	1.16571	-0.975314	3.11247	-0.502363	-0.834287	-0.285857	-1.03655	0.194268	-0.748289	-0.58344	-0.490287	0.673603	-0.168853	-0.77799	0.239522	1.20554	-0.602301	-0.291555	-0.772468	0.861193	0.532828	-0.612047	-0.203284	-0.449754	-0.384977	1.86733	-0.71867	-0.364482	1.8096	-0.666595	-0.400354	-0.747828	0.0350122	-0.916481
C8-pos	860.7694	HMDB11701	C51:3 TAG +NH4	-0.312361	1.8915	-0.606353	-0.0278203	0.951427	0.360952	0.0278289	-0.585583	0.260538	0.27983	2.73998	-0.327837	0.631221	-0.995907	4.18753	-1.00242	0.354489	0.53751	-1.19561	0.352079	-0.198299	-0.699311	0.626523	-0.357067	-0.056517	-0.743272	0.234348	1.16452	0.0619019	0.622426	0.662985	0.664924	0.00681024	-0.538645	0.847442	-0.123537	0.905567	0.606952	-0.911251	-0.474463	2.38702	-0.437485	-0.44722	0.0697737	0.642312	-0.990424
C8-pos	934.8787	HMDB05396	C56:1 TAG +NH4	0.180748	0.254458		-0.165965	-0.0383332	0.869138	-0.128183	-0.252959	-0.041387	-0.096057	3.27872	-0.207185	-0.0366791		14.7188	-0.43593	-0.490534	-0.365638		-0.0306022	-0.121536	-0.313721	-0.530413	-0.10952	-0.514591		0.701029	3.1539	-0.0543656	-0.323903	-0.492778	0.437087	-0.236374	-0.509877	-0.133598	0.0384219	-0.503818	0.275431		-0.527463	1.00697	-0.18168	-0.558086	-0.437351	0.138037	-0.442632
C8-pos	732.5535	HMDB07873	C32:1 PC	-0.118934	-0.188448	-0.611509	1.76062	0.29092	0.304525	-0.763257	-0.159222	0.487584	1.92384	-0.831114	-1.1478	1.05707	0.125649	1.33815	0.210034	-0.495487	0.491643	0.0469188	1.33122	-1.19025	0.0926752	1.87048	-0.69053	-0.486174	0.0208171	0.179593	0.883269	1.401	-0.548607	-0.263609	-0.0228717	0.631539	0.115767	-0.0904497	-1.0591	0.556489	0.49571	1.31456	-0.393978	4.24135	-1.26437	1.37741	-0.677814	-0.672272	-0.538005
C8-pos	939.8356	HMDB05396	C56:1 TAG	0.518618	0.670903	-0.853987	-0.0196013	0.0630558	1.18154	0.0366849	-0.154608	0.152256	0.0935481	3.46982	-0.090055	0.225422	-0.763397	11.6424	-0.361336	-0.491073	-0.294346	-0.800443	0.199796	0.0899801	-0.213359	-0.5954	-0.0228242	-0.576873	-0.795761	0.4735	2.38439	0.172403	-0.220744	-0.481591	1.0659	-0.0282638	-0.503646	0.103018	0.40972	-0.486868	0.754518	-0.744647	-0.572264	1.40329	-0.0755661	-0.625501	-0.459032	0.416695	-0.478422
C8-pos	880.8323	HMDB05365	C52:0 TAG +NH4	0.514416	0.46741	-0.800933	0.302483	-0.152204	3.47957	-0.641238	-0.463957	1.59335	0.250418	3.13571	-0.309286	0.850235	-0.792676	3.99423	-0.547128	-0.678446	-0.354901	-0.813818	0.0614424	-0.627907	-0.533009	-0.544746	0.487756	-0.311227	-0.688076	0.264519	1.32031	-0.530878	-0.38648	-0.698286	0.69061	0.3361	-0.592137	-0.260099	-0.394868	-0.46422	1.74113	-0.652186	-0.45748	1.93301	-0.575178	-0.573413	-0.660173	-0.0739029	-0.747485
C8-pos	768.7071	HMDB42063	C44:0 TAG +NH4	-0.020264	2.03817	-0.599915	-0.192953	0.236996	1.60029	-0.0633704	-0.0697454	0.146431	-0.0619392	2.24202	0.0439664	0.807747	-0.583897	1.78388	0.185165	-0.512194	0.295718	-0.612809	-0.0383229	-0.557958	-0.484159	-0.227145	-0.08661	-0.335195	-0.583628	0.167318	0.820369	-0.427087	0.177529	-0.397196	0.473449	2.71943	-0.491463	-0.371019	-0.514694	-0.324603	0.652235	-0.424444	-0.408039	1.69067	-0.460357	-0.536356	-0.535016	-0.396044	-0.349205
C8-pos	781.6317		C45:3 TAG	-0.173848	2.42917	-1.00701	0.369237	1.4966	0.84652	0.451461	-0.462518	0.0371066	0.267331	2.28685	-0.176652	0.766878	-0.88189	2.55726	0.140522	-0.425103	0.394158	-1.02971	0.333056	-0.595588	-0.719262	-0.322171	-0.0482031	-0.325842	-1.05272	0.198294	1.00751	0.406428	0.748022	-0.0123262	0.631466	0.160107	-0.570108	0.308922	-0.732543	0.00617999	0.962926	-0.370569	-0.621776	3.10519	-0.369727	-0.812905	-0.68542	-0.0735822	-0.223356
C8-pos	790.6915		C46:3 TAG +NH4	-0.0727129	1.34678	-0.726605	-0.256838	0.517009	1.02352	-0.173509	-0.230112	0.0130088	-0.187485	3.35995	0.164037	0.379352	-0.692545	2.64612	0.724575	-0.438728	0.353599	-0.782311	0.442443	-0.29781	-0.473689	-0.338506	-0.165437	-0.339715	-0.746339	0.194156	0.972419	-0.130455	0.422236	-0.0582418	0.933382	0.389775	-0.593468	-0.127907	-0.329885	-0.318707	0.485877	-0.504209	-0.590667	1.95521	-0.242403	-0.68203	-0.610058	0.182289	-0.28426
C8-pos	526.2925	HMDB11526	C22:6 LPE	-0.762872	-1.39613	-1.39801	0.260325	-0.0571776	-1.16542	1.34707	0.397194	-0.106262	-0.0519602	-1.02711	-0.0530999	-0.7592	-0.492098	1.99742	-0.776017	2.52527	-0.62028	0.282512	-0.488324	-1.16469	0.381137	0.519019	-1.2232	-0.281502	-0.982815	-0.196008	0.975923	-0.231835	0.998946	0.000923197	0.00715371	-0.980839	-0.783362	0.0651786	0.422395	0.531733	0.913871	-0.687701	0.895306	0.249739	-0.427868	-0.76809	-0.211016	-0.521503	-0.612276
C8-pos	760.5848	HMDB07972	C34:1 PC	0.764618	-0.813512	-1.1046	1.01263	0.120233	0.671048	-1.85079	-0.516232	1.35096	1.23579	0.776125	-0.665195	0.0379571	-0.141497	0.954462	0.247208	-0.312271	0.623914	0.521044	1.13378	-0.573435	1.88365	0.488071	-0.78133	-0.412178	-0.293909	0.167559	0.862355	0.465847	-0.983221	-0.350015	0.0686884	0.89159	0.28518	0.291376	-0.083531	-0.228929	0.836411	1.34906	-0.736824	2.20142	-1.18488	0.832777	-1.10178	-1.70462	-0.455881
C8-pos	923.8043	HMDB42226	C55:2 TAG	0.127755	2.22754	-1.12697	-0.386212	0.250845	1.27986	0.29931	-0.820521	0.993022	0.10082	3.53684	-0.349522	0.449771	-1.2613	5.3338	-0.772275	-0.04871	-0.017192	-1.09267	0.439242	-0.0603005	-0.570495	-0.268971	0.289736	-0.451403	-0.931369	0.275794	1.4451	-0.083098	-0.292132	-0.208436	0.831754	-0.220902	-0.354417	0.817371	0.570269	-0.0269324	2.09972	-0.914612	-0.215539	1.98167	-0.201341	0.0940161	-0.578134	-0.00544784	-0.50407
C8-pos	692.5222	HMDB08923	C32:0 PE	-0.657302	1.88803	-1.00608	-0.336145	1.08351	1.58647	0.872744	-0.900627	1.84692	0.240738	-0.939458	-1.01172	0.825329	0.178321	0.415493	-0.00358296	-0.000738063	0.603645	-0.409845	1.96499	-0.697763	-0.981694	1.43832	-0.757141	0.269771	-0.514328	0.192225	0.970908	-0.146485	-0.55226	0.970954	-0.0397643	-0.211553	0.871236	-0.31623	-0.846257	1.90644	2.39922	0.72904	-0.171238	0.881546	-0.688159	4.95654	-0.779366	-0.398489	-0.376946
C8-pos	690.6181	HMDB06726	C20:4 CE +NH4	-1.45109	-1.73024	-1.12057	-0.315605	-1.22571	-0.0061878	-1.65839	1.03683	0.900933	1.3171	1.09028	0.405841	-1.57208	0.748563	-1.60147	-0.268253	0.962489	0.275468	0.0183122	0.393231	-0.403991	-0.303519	-1.3694	0.0582977	1.12132	-0.371169	-0.194962	0.981536	1.13987	-0.158693	0.265616	0.223198	1.7496	-0.164426	0.470177	0.23283	0.652002	1.40611	1.49202	0.566846	-1.92158	-1.29065	0.479598	-1.07904	-1.8262	-1.03611
C8-pos	764.6760		C44:2 TAG +NH4	0.0574646	2.01495	-0.70519	-0.176841	0.526796	1.24837	-0.185693	-0.418391	0.0988009	-0.097837	2.56735	0.131044	0.542271	-0.664744	1.93709	0.657384	-0.586504	0.212089	-0.716698	0.282074	-0.450926	-0.541281	-0.267274	-0.00680855	-0.288201	-0.694749	0.172098	0.866719	-0.298846	0.505192	-0.259711	0.571844	0.644664	-0.61834	-0.224504	-0.505457	-0.388842	0.563488	-0.420223	-0.509092	1.77181	-0.336978	-0.635711	-0.626347	-0.0563385	-0.250656
C8-pos	918.8483	HMDB42226	C55:2 TAG +NH4	0.0441808	1.84303	-0.911662	-0.344831	-0.125627	1.79073	-0.127276	-0.632221	0.89199	0.0640894	4.29925	-0.285068	0.342714	-0.91175	5.69602	-0.659276	-0.212295	-0.150104	-0.859699	0.279525	-0.237064	-0.484291	-0.534779	0.226312	-0.444773	-0.837121	0.296923	1.53546	-0.316414	-0.542127	-0.429765	0.681275	-0.22772	-0.505739	0.377821	0.222702	-0.280809	1.96635	-0.782522	-0.353586	2.44124	-0.321571	-0.134328	-0.5397	-0.145868	-0.534777
C8-pos	746.5708	HMDB08993	C36:1 PE	0.407371	1.65139	-1.11298	0.417016	0.196414	1.66771	-0.767299	0.189138	0.523034	0.652496	5.07656	-0.472042	0.867027	-1.00006	2.25932	0.0402502	-1.05425	-0.138025	-1.0656	0.1635	0.324917	-0.715722	-0.10141	0.192952	-0.6555	-1.01199	0.251316	1.30194	0.736367	-0.536142	-0.467325	1.51831	0.596547	-0.487406	0.179675	0.568752	-0.28797	1.20269	-0.732404	-0.59398	1.18063	-0.424998	-0.81569	-1.03286	-0.321603	-0.976451
C8-pos	766.6915		C44:1 TAG +NH4	-0.0214456	2.26576	-0.558907	-0.211604	0.243051	1.3678	-0.182489	-0.307071	0.0685713	-0.0656798	2.13676	0.0239054	0.605991	-0.533205	1.6739	0.205888	-0.455186	0.243214	-0.563506	0.0894023	-0.443612	-0.432212	-0.209532	-0.0332456	-0.256411	-0.539852	0.158088	0.792947	-0.385533	-0.0490923	-0.312323	0.340313	0.786262	-0.473103	-0.324698	-0.427652	-0.339762	0.423794	-0.337212	-0.39353	1.80138	-0.390621	-0.477117	-0.495903	-0.3478	-0.241992
C8-pos	746.6052	HMDB11239	C34:1 PC plasmalogen-B	0.127542	-1.09003	-1.12294	-1.07402	0.349543	2.07932	-1.57513	-1.74119	0.946388	0.582744	0.182857	0.00951492	-0.360416	0.41944	0.513481	0.692424	2.62957	-0.74197	0.248475	2.47768	2.0099	0.581265	-0.337223	1.26349	-0.928785	-0.332098	0.223455	1.16559	-0.480081	-0.660239	-0.629596	-0.1428	0.430059	-0.885674	0.663208	0.75429	-1.18344	0.914636	0.270189	-0.557375	-1.14809	-0.343615	2.08244	-0.9869	-0.723268	-0.0115123
C8-pos	774.5639		C36:2 PS plasmalogen	0.931578	-1.10003	0.115948	-0.838514	-1.11785	0.8161	-0.905862	-1.13862	2.02737	-0.472136	1.15136	0.217881	-0.65542	-0.419195	1.7458	-0.312263	0.375025	-0.937058	-0.137647	0.581877	0.333516	1.44243	0.00328892	0.305329	0.785138	1.85619	0.179009	0.944091	1.19637	-0.240699	-0.44358	-0.206359	-0.0193504	0.348997	0.491353	-0.615432	0.739245	-0.254065	-0.414039	-0.836792	-0.284501	0.265486	-0.663765	-1.4445	-1.27541	-0.715352
C8-pos	784.5851	HMDB08105	C36:3 PC	-0.585981	0.323644	-2.81688	-0.0137481	0.751679	1.73687	-1.86968	-0.440122	1.10199	0.392293	1.58805	-0.263691	0.0989328	-0.301445	1.73134	0.76527	-0.510414	0.625769	0.679545	1.67327	0.860066	1.93565	-0.677624	0.277798	-0.493612	-1.1488	0.208468	1.12092	1.10367	-0.458212	0.926661	1.12957	0.950627	-0.783467	0.434337	0.570568	-0.299101	-0.591166	1.62441	0.315396	2.195	-0.467533	0.557323	-0.735144	-1.04381	-1.35181
C8-pos	612.5562	HMDB07100	C34:1 DAG +NH4	0.486167	0.524415	-0.254686	0.657392	0.465501	-0.0237846	-0.841355	0.283506	-0.0478576	1.41259	2.80615	-0.0835759	0.296319	-0.982666	2.03423	-0.860563	-0.423706	0.538107	-1.09936	-0.114444	-0.558445	0.485532	-0.161291	-0.290317	0.0305848	-0.0644214	0.162078	0.865934	0.0490659	-0.849029	-0.359202	0.622058	0.395143	-0.384194	0.240597	-0.448431	-0.0424458	0.776453	-0.800193	-0.53478	5.88776	-0.63796	-0.755743	-0.297747	-0.551416	-1.03429
C8-pos	742.5376	HMDB09060	C36:3 PE	0.161872	1.68103	-1.39337	-0.311357	0.538214	1.82962	-0.879529	-0.0258468	0.0894274	-0.0171682	2.8252	-0.478967	1.59579	-0.810632	1.8896	0.405309	-1.08499	0.194642	-0.896558	1.10531	1.68401	-0.652457	0.059178	0.1088	-0.95171	-1.33872	0.204873	1.11948	0.876266	-0.00275334	0.187789	1.67106	-0.319984	-0.910239	0.316911	0.841526	-0.451585	0.765051	-1.0088	-0.422843	1.34964	0.537831	-0.790419	-0.642675	1.01059	-1.01187
C8-pos	494.3242	HMDB10383	C16:1 LPC	-0.553571	-0.00917254	-1.32733	2.14612	-0.183972	-0.704247	-0.882208	-0.0126683	1.15981	2.19831	-0.460178	-1.2575	-0.229353	0.211546	1.88354	1.16258	-0.32707	0.547005	0.345121	3.56554	-0.695617	1.12414	1.8396	-1.4789	-0.706391	-1.38429	0.229647	1.27929	3.2125	-0.0567013	0.281446	0.166743	-0.264852	-1.0536	-0.666763	-0.652236	1.08519	0.940684	0.291851	-0.639118	1.14663	-0.602134	1.1905	-0.452814	-0.00251177	-0.646247
C8-pos	778.6915	HMDB43170	C45:2 TAG +NH4	-0.188649	2.8401	-0.583679	-0.160742	0.593173	1.19552	0.0783647	-0.505456	0.101067	-0.0457891	2.19198	-0.240316	0.626544	-0.580454	2.59749	0.0546766	-0.453642	0.179883	-0.584584	0.0663935	-0.53831	-0.541704	-0.300274	-0.177151	-0.315916	-0.584357	0.181699	0.955496	-0.302611	0.205721	-0.324921	0.110291	0.271535	-0.469476	-0.106666	-0.547873	-0.19104	0.631821	-0.393273	-0.460863	2.01192	-0.468869	-0.542873	-0.562845	-0.345656	-0.448129
C8-pos	764.5474	HMDB12356	C34:0 PS	-0.370632	-0.553225	-1.27184	-0.724717	-0.0689568	0.316688	1.39257	-0.770634	1.09917	-1.00841	-0.350127	0.310523	-1.19379	-1.02647	0.865667	-0.0781593	1.7641	0.246168	-0.181471	0.227982	-0.585393	0.389255	-0.740988	-0.400445	-0.283446	-1.03863	-0.1552	0.781929	-0.218362	0.188951	-0.14534	-0.499369	-0.30301	0.189617	0.606822	0.225346	0.429636	3.3015	-0.0560204	-0.475878	-0.351969	-0.372932	0.185707	-1.38308	-1.36106	1.81859
C8-pos	614.5718	HMDB07100	C34:0 DAG +NH4	0.463808	0.352526	-0.708631	1.01514	0.393069	1.13269	-0.584496	-0.259811	0.428826	1.19057	2.23395	-0.273553	0.760006	-0.948493	4.19184	-0.577112	-0.670208	0.246235	-1.08794	-0.204432	-0.821303	-0.422438	-0.37736	0.136821	0.0699107	-0.51403	0.198676	1.10522	-0.433377	-0.506806	-0.728823	0.381286	0.162004	-0.408787	-0.0113574	-0.61688	-0.269063	1.37435	-0.610407	-0.405619	3.49796	-0.72431	-0.526906	-0.661046	-0.218037	-0.839604
C8-pos	916.7390		C56:10 TAG +NH4	-0.457013	-0.446372	-0.464739	-0.35713	-0.0304025	-0.421758	2.13158	-0.116307	-0.345657	-0.359896	0.0722362	-0.280015	-0.46941	-0.395867	1.55315	-0.362304	0.7635	-0.165246	-0.448195	-0.423959	-0.276141	-0.232826	-0.140059	-0.407259	-0.418634	-0.465808	-0.11402	0.623324	-0.360414	0.309506	-0.178615	-0.257986	-0.338123	-0.32587	-0.0312092	0.443638	-0.0761212	1.3864	-0.4148	-0.442679	-0.164355	-0.138278	-0.454106	-0.431711	-0.439297	0.241394
C8-pos	782.5683	HMDB08138	C36:4 PC-B	-1.46572	-1.39901	-1.39186	0.443683	-0.468465	0.437111	-1.70805	1.65369	1.0139	1.35012	0.996615	-0.236374	-1.40462	0.933438	-0.615815	-0.845398	-0.0541179	0.310335	-0.194439	0.259264	-0.611085	-0.208996	-1.24754	0.287329	0.199481	-0.467135	-0.170525	0.917831	0.648194	0.327015	-0.249561	0.272443	1.98739	-0.513584	0.0663054	-0.109644	0.730738	1.31598	1.40112	0.519809	-0.852634	-2.14618	-0.0943276	-0.691261	-1.35025	-1.65407
C8-pos	734.5691	HMDB07871	C32:0 PC	-0.575088	-0.865121	-0.289068	-0.225833	-0.416978	1.26354	-0.414923	-0.310109	0.998126	0.651992	-0.179798	-0.470086	-0.2607	-0.866974	1.31851	0.742299	1.20665	-0.344096	0.931855	1.71386	-0.494465	0.269879	-0.0865692	-1.19441	1.03852	0.471035	0.138924	0.783638	1.62943	-0.851428	-0.359548	0.424262	-0.38719	0.547317	0.199811	-0.415473	0.388976	3.87726	1.48096	-1.41344	0.315317	-1.06625	0.892662	-2.00153	-1.50642	-0.405476
C8-pos	642.6182	HMDB00885	C16:0 CE +NH4	-0.13963	-1.65934	-1.52625	-0.904812	-1.28913	-0.192489	-0.304673	-0.491514	1.27367	0.15915	-0.0521771	-0.205969	-2.10542	0.192697	-0.123194	0.774226	1.2519	-0.0153984	1.55412	0.457137	-0.0568712	0.568977	-1.32641	-0.957558	1.13001	-0.287117	-0.164464	0.931969	1.64327	-0.641989	-0.0562065	-0.524178	-0.354689	0.159198	0.825164	-0.0544796	0.602966	1.71268	1.58926	-0.916206	-1.51365	-0.68477	0.705483	-2.04246	-1.98717	-0.0621935
C8-pos	788.6161	HMDB08038	C36:1 PC	0.715983	-0.196026	-1.82331	0.927921	-0.325286	1.03875	-1.36096	-1.01244	1.42087	1.66107	1.24411	-0.822784	0.547751	-0.781241	0.828125	0.478203	0.118056	1.07033	-0.229161	1.29261	-0.173073	1.48009	0.070966	-0.647557	-0.558768	-0.669108	0.165197	0.944713	0.52715	-0.982992	-0.9319	0.651614	0.848567	-0.167902	0.0610313	0.217807	-0.193701	1.30232	1.31658	-0.48331	2.046	-0.769053	0.503844	-1.12139	-1.3606	-0.409887
C8-pos	847.6776	HMDB10471	C50:5 TAG	-0.708634	0.0104858	-1.21964	0.229424	1.43556	-0.313494	0.924518	0.326193	-0.269996	0.842745	3.05116	-0.0712322	-0.139277	-0.79703	3.86299	-0.0722947	1.12695	0.822882	-1.42862	0.303261	0.0126652	-0.200124	-0.257643	-0.564681	-0.44355	-1.2424	0.200778	1.17736	0.45365	0.651373	0.864783	0.99902	0.255277	-0.373534	0.256453	0.557132	0.348833	0.683841	-0.626838	-1.09408	1.32966	-0.278876	-1.04823	-0.424684	1.00188	-0.647212
C8-pos	821.6622		C48:4 TAG	-0.35199	0.547048	-1.06801	-0.0529949	1.02761	0.193882	-0.0176993	0.178552	-0.229944	0.218535	2.76312	0.617218	0.137471	-0.869099	2.32542	1.58177	-0.0279643	0.686525	-1.17388	0.401742	-0.284239	-0.456675	-0.445805	-0.233256	-0.218284	-1.08858	0.160019	0.932604	0.378446	0.288046	0.683535	1.97937	0.996378	-0.601098	-0.143982	0.498306	0.00972272	0.326019	-0.596037	-0.899606	1.78408	-0.401061	-0.918574	-0.666025	0.983487	-0.0562195
C8-pos	662.5713		C38:4 DAG +NH4	-0.860539	-0.49572	-0.826184	0.210578	0.467239	-0.466942	-0.790522	1.99357	0.246034	0.523555	0.863245	0.0977385	-0.767045	-0.714308	-0.263982	-0.698749	-0.713827	0.715018	-0.760436	-0.225703	-0.873551	0.0951912	1.19867	-0.0903507	-0.356168	-0.606563	-0.119221	0.720231	-0.37992	-0.832931	0.440939	-0.014757	0.205277	-0.139851	0.400389	-0.82825	0.130028	1.32452	-0.210075	0.0116113	3.86909	-0.855857	0.235638	-0.551761	-0.751486	-0.887733
C8-pos	844.7383	HMDB05435	C50:4 TAG +NH4	-0.497845	0.18453	-0.922088	0.208082	1.10812	0.0137124	-0.013117	0.160759	-0.226137	0.713542	4.08422	-0.136717	0.107013	-0.78387	4.02234	-0.295415	0.738201	0.499273	-1.12694	0.116873	-0.358989	0.0346252	-0.22307	-0.497207	-0.441856	-0.971489	0.211406	1.22574	0.48978	0.570159	0.459258	0.821978	0.269847	-0.548836	0.160596	0.0405835	0.248211	0.298654	-0.659213	-0.891907	2.81708	-0.552394	-0.945901	-0.371725	0.742919	-0.741841
C8-pos	792.7071	HMDB10419	C46:2 TAG +NH4	-0.12322	1.32909	-0.661347	-0.139372	0.457977	0.943866	-0.11811	-0.0670246	-0.0505675	0.13328	2.40348	-0.0414049	0.42211	-0.644105	2.38876	0.453801	-0.39556	0.195769	-0.704381	0.135915	-0.491396	-0.417697	-0.266222	-0.108976	-0.253359	-0.647908	0.143592	0.804254	-0.211886	0.0276493	-0.148449	0.726554	1.32618	-0.546295	-0.31669	-0.409312	-0.244701	0.500642	-0.452887	-0.545406	2.33091	-0.482107	-0.609968	-0.569041	-0.188771	-0.337648
C8-pos	617.5114	HMDB07102	C34:1 DAG	0.407148	0.797574	0.0130159	0.707215	0.409249	-0.215451	-0.822022	0.402391	-0.119369	1.19723	2.48945	-0.0314438	0.417887	-1.00913	1.80238	-0.945988	-0.476123	0.503436	-1.17541	-0.304507	-0.576689	0.463487	-0.0384028	-0.273772	0.0430167	-0.00932536	0.14061	0.81812	0.0489648	-0.845532	-0.279604	0.634888	0.372294	-0.304157	0.375313	-0.407408	-0.0145091	0.625113	-0.914483	-0.569611	4.98581	-0.602817	-0.82459	-0.140244	-0.400777	-1.10793
C8-pos	665.5112	HMDB07199	C38:5 DAG	-1.01672	-0.834494	-0.550107	0.817794	0.653248	-1.05686	-0.706343	1.6586	-0.564989	1.38449	2.00102	0.0974241	-0.750409	-0.750529	0.296636	-0.791891	-0.446076	0.589378	-1.08918	-0.703017	-0.775421	-0.108094	0.141088	-0.225224	-0.24558	-0.839557	-0.146724	0.848122	-0.132427	-0.110578	0.914738	0.846829	0.313218	-0.362568	0.215304	-0.0261491	0.305377	1.78793	-0.906968	-0.49878	2.5653	-0.428789	-0.94627	-0.524	-0.578942	-1.09733
C8-pos	788.6759		C46:4 TAG +NH4	-0.208119	1.42433	-0.82192	-0.298706	0.685463	0.789367	-0.0261133	-0.447825	-0.00639785	-0.23319	3.62071	0.0369517	0.305483	-0.781945	2.57672	0.687136	-0.516165	0.470807	-0.833226	0.582064	0.0529333	-0.566791	-0.385447	-0.214723	-0.450621	-0.832749	0.177232	1.02343	0.0918865	1.10627	-0.0757348	0.841704	0.0290621	-0.718214	0.0649089	-0.328051	-0.353017	0.460082	-0.580785	-0.681102	1.74898	0.0311504	-0.753357	-0.701232	0.97465	-0.296534
C8-pos	704.5224	HMDB07870	C30:1 PC	-0.639391	0.495851	-1.14573	0.925672	0.897429	0.842855	-0.253615	-0.418304	0.302307	1.89117	-0.840389	-1.14779	1.0706	0.11579	0.750689	1.02877	-0.283836	0.421803	-0.288371	1.48158	-1.07891	-0.518157	1.7117	-0.52885	-0.248031	-0.623915	0.150805	0.879045	0.761926	-0.746815	0.374596	0.339894	1.12926	0.272024	-0.600367	-0.840525	0.947088	0.801499	1.27155	-0.52613	2.75295	-1.20709	2.26932	-0.907541	-0.470338	-0.242796
C8-pos	430.3891	HMDB11582	C22:1 MAG +NH4	-0.251004	-0.296609	-2.46359	-1.60411	-0.626868	-0.438936	-0.898993	-0.458481	0.034652	-0.00293437	0.363407	-0.857397	0.506736	-0.0921393	-1.24178	0.65207	-0.88897	7.2535e-05	3.06662	0.509242	-1.4698	1.2319	0.0867717	0.0742429	1.02242	-0.388821	-0.170473	1.0393	0.0832636	-0.528642	-1.34652	0.289237	-0.5106	0.0366566	0.693666	-0.937581	-0.360756	0.495711	0.447601	-0.289593	-1.74894	-0.938584	0.168459	-0.479529	-0.443947	-1.10396
C8-pos	929.7558	HMDB05456	C56:6 TAG	-1.93104	-1.10593	0.00968695	-0.261193	-0.359784	-1.18723	1.03956	1.18401	-0.346944	-0.315226	0.920515	0.638529	-1.33054	-0.579205	1.0314	-1.19572	1.06072	0.397361	-1.25621	-0.974454	-1.00714	1.24815	0.507815	-0.107883	0.268765	-0.49481	-0.159492	0.907745	-0.301195	0.0241944	-0.171245	0.180559	0.564527	-0.140008	0.605082	0.498649	0.989839	1.91152	-0.900349	-0.288797	-0.0412383	-0.83143	-1.29415	-0.352517	-1.52761	0.16736
C8-pos	818.7226	HMDB05432	C48:3 TAG +NH4	-0.358379	0.610253	-0.797479	-0.00650021	0.982615	0.312687	-0.0676897	-0.0115194	-0.162075	0.261626	3.54453	0.0118293	0.374825	-0.752839	3.08633	0.432994	-0.100021	0.402281	-0.886036	0.201153	-0.471542	-0.390346	-0.332151	-0.303768	-0.332274	-0.79795	0.171175	1.01609	0.146346	-0.0200228	0.189864	1.11235	0.757307	-0.579727	-0.210473	-0.0260117	-0.0410342	0.446402	-0.571843	-0.732811	2.77426	-0.561578	-0.772294	-0.566268	0.203543	-0.367539
C8-pos	619.5271	HMDB07100	C34:0 DAG	0.470989	0.465137	-0.780965	0.875036	0.400497	0.960375	-0.546025	-0.319801	0.501581	1.09428	2.22806	-0.266931	0.974622	-0.933398	3.44369	-0.639981	-0.739594	0.222007	-1.0439	-0.206328	-0.816502	-0.333256	-0.336449	0.197853	-0.115622	-0.455035	0.165398	1.00075	-0.450192	-0.542419	-0.693967	0.411404	0.23841	-0.342363	-0.0102429	-0.537341	0.00510672	1.22248	-0.625459	-0.419431	3.56526	-0.740972	-0.527314	-0.534135	-0.0514627	-0.899115
C8-pos	563.4645	HMDB07011	C30:0 DAG	-0.250443	1.55127	-0.69042	0.425965	0.777658	0.564289	-0.193504	-0.415091	-0.302438	0.700447	1.6695	-0.102075	2.04893	-0.802316	2.83555	-0.355882	-0.722119	0.433831		-0.222502	-0.775131	-0.642756	-0.444858	-0.0906222	-0.240347	-0.633429	0.164941	0.946719	-0.524364	-0.40472	-0.376818	0.0879568	0.201992	-0.391845	-0.402751	-0.740576	-0.079717	0.268518	-0.636273	-0.485257	3.89004	-0.719053	-0.648182	-0.435544	-0.391663	-0.801481
C8-pos	893.6624		C54:10 TAG	0.0921439	0.228493	-2.31968	-0.391146	1.55863	1.22507	-0.296828	-0.124345	1.4925	0.122698	0.701693	-0.955344	-1.01827	0.495295	0.107943	-0.569279	0.138379	0.843569	0.850642	1.50854	0.215907	-0.361017	-1.22032	1.20103	0.936318	-0.554788	0.150301	0.926734	-0.220364	1.13606	2.09936	0.758298	1.19711	0.141909	0.592147	-0.316751	1.72976	0.888971	0.61627	0.842991	-1.12253	-0.607783	2.45421	-1.18227	-1.77965	-1.06189
C8-pos	669.5576	HMDB10370	C18:3 CE	-0.264647	0.00980148	-2.39868	0.205073	0.308851	1.11886	-1.37142	-0.58181	0.923792	0.633898	-0.557638	-0.42545	-0.0785865	1.50882	-1.60152	1.12096	0.609249	2.01948	2.22661	1.40557	0.3135	0.905438	-0.390205	-0.299369	-0.337745	-0.434209	0.175716	1.06205	-0.300837	-0.895637	0.895258	0.344639	1.01123	2.01473	0.810461	-0.115415	-0.172831	-0.173957	3.32854	-0.853565	-0.671995	0.326176	3.25088	-0.383576	-1.60884	-0.658028
C8-pos	906.8479	HMDB05395	C54:1 TAG +NH4	0.529855	0.127896	-0.756383	0.0497258	-0.279323	2.16905	-0.483763	-0.380282	0.526192	0.0647135	4.1983	-0.173152	0.196167	-0.76575	5.75767	-0.63193	-0.569629	-0.356312	-0.750397	-0.0496638	-0.47185	-0.305709	-0.597459	0.427154	-0.436956	-0.663665	0.245173	1.50749	-0.36707	-0.525468	-0.639495	0.800076	0.141374	-0.578298	-0.163894	-0.0139734	-0.563223	1.15413	-0.669986	-0.52075	1.85056	-0.454298	-0.59814	-0.535741	-0.152893	-0.633898
C8-pos	905.7553	HMDB05370	C54:4 TAG	-0.0555578	-0.552737	-0.989691	-0.499939	-0.400427	-0.529256	-1.50614	-0.164018	-0.759232	0.516171	2.91916	0.711536	-0.438261	-0.523246	0.668072	-0.283721	0.0766293	-0.707618	-1.56035	-0.322999	1.95458	0.571533	-0.291551	-0.195045	-0.808746	-1.16658	-0.166824	0.955636	1.51951	0.755927	0.145008	1.49878	-0.501761	-0.872289	1.13933	2.16924	-0.833455	-0.621351	-1.50755	-0.786164	-0.0846632	0.868982	-1.74692	0.725365	2.31472	-0.896684
C8-pos	911.8033	HMDB05395	C54:1 TAG	0.663826	0.681946	-1.11955	0.189506	-0.11375	2.18044	-0.492098	-0.410287	0.962517	0.208031	3.28305	-0.114309	0.543077	-1.11435	4.0367	-0.65232	-0.62789	-0.316891	-1.12653	0.327839	-0.446298	-0.266446	-0.658472	0.620905	-0.338019	-0.855729	0.194035	1.24374	-0.362179	-0.518247	-0.634516	1.13685	0.356393	-0.587902	0.150456	0.154919	-0.514886	1.62223	-0.793866	-0.446177	1.88495	-0.46949	-0.197731	-0.615796	-0.0436927	-0.765732
C8-pos	932.8636	HMDB05404	C56:2 TAG +NH4	0.145228	0.0541767	-0.716555	-0.365338	-0.192996	0.509789	0.183886	-0.394772	0.00259643	0.153961	3.4977	-0.236698	-0.0616585	-0.706691	11.0212	-0.485356	-0.18013	-0.424288	-0.696286	-0.0371645	0.496055	-0.288223	-0.53778	-0.0780253	-0.526433	-0.665939	0.36424	2.2725	-0.0879211	-0.459551	-0.385588	0.53119	-0.322486	-0.444432	-0.0948943	0.614416	-0.540966	0.866838	-0.632229	-0.471869	1.4082	0.101404	-0.384257	-0.295398	-0.0153708	-0.10206
C8-pos	750.5431	HMDB11387	C38:6 PE plasmalogen	-0.780978	-0.407904	-1.42141	-0.195223	1.00075	0.4108	-0.441193	-0.615743	1.65824	-0.498173	-0.674408	-0.679733	-1.68072	0.870225	-0.956013	-0.0945575	1.09428	1.24745	-0.149524	-0.662767	-0.198048	-0.343722	-1.69404	1.6962	0.16297	-0.542687	-0.149844	0.916838	0.240764	-0.125422	-0.603013	1.00213	0.992813	0.260014	0.0611848	1.95148	2.17286	1.73038	0.66747	0.128491	-0.998704	-0.198882	-0.572792	-1.40409	-1.45297	1.11497
C8-pos	768.5873	HMDB11310	C36:4 PC plasmalogen	0.0624963	-0.511096	-0.685689	-0.352259	-0.0914097	3.01461	-2.49794	-1.19351	0.746755	0.00413269	0.695937	-0.597767	-0.163921	0.332672	0.00193493	1.84269	1.31235	-0.546211	1.97754	2.34339	0.54756	0.518002	-0.739085	-0.366527	-0.979387	0.264604	0.189995	1.16544	1.42876	-0.515817	0.458488	1.34391	0.448689	0.320524	0.00408404	1.66818	-0.963073	0.395557	0.250582	-1.04233	-0.942366	0.376441	0.15049	-1.16398	-1.05392	-0.97304
C8-pos	718.6493	HMDB06729	C22:4 CE +NH4	-0.58729			-0.643999	-0.935765	-0.186946	-1.08462	-0.310364	-0.497751	-0.274567	-1.09028	-0.239181	-1.09895	2.37068		-0.100604	1.22165	-0.704864	2.82152	-0.168362	-0.319405	-0.245984	-0.931427	-0.71016	0.094409	0.245405	-0.146819	0.987671	2.03554	0.271021	-0.160326	-0.539256	-0.788786	0.112353	0.461558	0.121668	0.367408	-0.217492	1.71455	-0.158043		-0.478209	-0.150418	-1.02576	-1.06083	-0.831797
C8-pos	740.6758		C42:0 TAG +NH4	-0.0104623	2.37838	-0.464303	-0.230749	0.0203267	1.29963	-0.150039	-0.293205	0.0510363	-0.245224	1.61633	0.0906887	0.560994	-0.443636	1.0945	0.274279	-0.439077	0.201565	-0.466581	-0.0163697	-0.429089	-0.422779	-0.149699	-0.107199	-0.282213	-0.458946	0.114544	0.706808	-0.386693	0.17523	-0.348453	0.138267	1.52738	-0.426758	-0.315209	-0.41741	-0.337741	0.158221	-0.35372	-0.284743	0.702499	-0.332892	-0.423917	-0.445338	-0.359461	-0.209187
C8-pos	810.5989	HMDB08048	C38:4 PC	-1.30289	-1.52667	-1.7944	0.103421	-0.956256	0.643698	-1.49959	1.76777	0.690726	1.67333	1.29845	-0.0283071	-1.00269	0.63448	-0.496642	-0.711853	0.912893	0.329722	-0.221048	0.15869	-0.657231	-0.0568558	-1.36459	-0.0852372	0.272321	-0.851749	-0.156559	0.972105	0.61504	0.295574	-0.267514	0.671529	2.12437	-1.1204	0.154126	-0.406762	0.80971	1.37625	1.18655	0.531609	-0.437192	-1.83612	-0.456092	-0.52483	-1.36638	-1.55615
C8-pos	744.5544	HMDB08994	C36:2 PE	0.541711	1.17834	-1.5004	0.437735	0.254224	1.47504	-0.527114	0.0187274	0.154068	0.125837	3.01024	-0.372301	1.60333	-0.766651	2.00945	-0.249647	-0.987493	0.157474	-1.23223	0.307307	0.830373	-0.629265	0.196786	0.263755	-0.869539	-1.25261	0.160659	1.04885	0.428078	-0.261014	-0.146856	1.45666	0.139572	-0.567706	0.167241	0.336644	-0.456473	0.486964	-1.10824	-0.72315	1.92573	0.133296	-1.03717	-0.812393	0.287142	-1.09496
C8-pos	748.5849	HMDB08991	C36:0 PE	-0.603039	2.22457	-0.766454	-0.359581	0.743963	0.311317	1.01287	-1.03413	2.18893	0.276797	-0.976887	-1.27926	-0.131812	-0.252106	1.59124	-0.484548	0.358548	0.925561	-0.204879	2.05156	-0.444224	-1.33127	0.644233	-0.918017	0.984103	-0.376874	0.159639	1.03762	0.270084	0.22966	0.9995	-0.368646	-0.598363	1.03338	0.532294	-0.737532	2.89589	2.5119	0.877233	0.319931	0.14611	-0.563549	4.21865	-0.639798	-0.405893	-0.498733
C8-pos	955.7717	HMDB05471	C58:7 TAG	-0.828064	-0.678487	-0.596016	-0.351684	-0.759567	-0.85505	3.28217	-0.0622965	-0.17473	-0.869582	-0.139535	0.148538	-0.85718	-0.645611	2.29812	-0.715248	1.41217	-0.805024	-0.928729	-1.05915	0.29371	0.32781	0.0363977	-0.274866	-0.584004	-0.656934	-0.155494	1.01002	-0.352333	0.131019	-0.234321	-0.00145337	-0.578362	-0.260619	1.27121	0.980861	0.103988	0.995514	-1.09276	-0.0324879	-0.284193	0.0512057	-1.13801	-0.157898	-0.760327	1.32275
C8-pos	842.7227	HMDB10471	C50:5 TAG +NH4	-0.556904	0.163333	-0.852676	-0.0897475	1.07445	-0.13936	0.890366	0.0351528	-0.303757	0.441538	3.38055	-0.20613	-0.151068	-0.697235	4.69159	-0.179273	0.665177	0.40861	-0.933437	0.0135804	-0.261126	-0.352793	-0.308746	-0.509036	-0.472608	-0.85923	0.188124	1.23131	0.0939247	0.274874	0.248171	0.577744	0.188872	-0.511981	-0.0778746	0.129885	0.00759708	0.683848	-0.594045	-0.800946	1.68271	-0.394345	-0.797042	-0.516274	0.346903	-0.493337
C8-pos	666.6182	HMDB00610	C18:2 CE +NH4	0.369447	-1.31201	-2.43679	-1.44257	0.066242	0.366092	-0.628015	-1.30418	1.23361	-0.78015	0.77695	0.14026	-1.44643	0.516562	0.533565	0.538165	1.00861	-0.543487	0.74773	0.668409	0.946869	0.913715	-2.62046	0.300405	0.169458	-1.11058	-0.166484	1.0624	1.30638	0.741674	0.67199	0.412688	0.362117	0.539138	0.821098	0.551539	0.0181459	0.5109	1.35323	-0.884881	-1.54888	0.363639	0.82003	-2.07145	-2.19257	-0.15758
C8-pos	640.5873	HMDB07216	C36:1 DAG +NH4	0.626497	0.0268601	-0.83163	0.749399	0.430881	0.301188	-0.781293	-0.247939	0.141517	1.11882	3.62248	-0.233469	0.319043	-1.07216	2.77429	-0.818627	-0.481407	0.483935	-1.18749	-0.240826	-0.591244	0.44459	-0.440265	0.443373	-0.00804045	-0.436292	0.158161	1.05745	-0.142735	-0.806025	-0.582309	0.517736	0.319977	-0.291673	0.33678	-0.138896	-0.343391	0.902254	-0.672485	-0.463569	3.84815	-0.53845	-0.637812	-0.376023	-0.421853	-0.801833
C8-pos	812.6156	HMDB08047	C38:3 PC	-0.432397	-0.546501	-1.92444	0.848834	-0.37539	0.372038	-1.24087	0.299004	0.481021	2.49032	1.20996	-0.134403	0.260128	-0.305373	0.745524	0.758399	-0.0777893	0.710602	-0.219337	0.822219	-0.551438	0.594915	-0.292578	-0.314194	0.0355828	-0.0104064	0.123209	0.825305	0.959329	-0.417383	0.231907	1.24246	2.72647	-0.730728	0.517546	-1.28181	0.679323	0.759215	1.75179	0.586421	1.53467	-1.54458	-0.147273	-0.544786	-1.23305	-1.49757
C8-pos	937.8162	HMDB05404	C56:2 TAG	0.221488	0.201499	-1.11367	-0.392589	-0.121642	0.541049	0.391041	-0.368508	0.0123424	0.370288	3.27583	-0.0970711	0.0073483	-0.9467	7.61615	-0.483289	-0.0464118	-0.443777	-0.884731	0.058412	0.958579	-0.22007	-0.652808	-0.0817927	-0.603788	-0.875063	0.243158	1.68788	0.244485	-0.408453	-0.232675	1.01107	-0.245291	-0.354278	0.149931	1.22622	-0.629002	1.29916	-0.841087	-0.543602	1.4094	0.356765	-0.426141	-0.211009	0.221634	0.0437209
C8-pos	744.5897	HMDB11210	C34:2 PC plasmalogen	-0.0365196	-0.673308	-1.38877	-0.0595545	0.921295	3.01141	-1.74229	-1.45859	0.373037	-0.424611	-0.234438	-0.820697	-0.26411	0.468139	-0.120578	2.87383	0.588726	-0.199467	1.1469	2.89313	1.69984	0.507158	-0.278638	0.268261	-1.33646	-0.883938	0.18576	1.27273	0.486948	0.0993082	0.173083	0.49563	-0.00792393	0.389353	0.380956	0.702797	-0.775872	1.10618	0.432404	-0.921164	-0.696193	-0.368403	0.671512	-1.2143	-1.07519	-0.103313
C8-pos	759.6373	HMDB12102	C20:0 SM	0.0869443	-1.17963	-1.85133	8.72647e-05	-0.225661	2.17827	-0.0666967	0.428556	0.827004	-0.0377404	1.99778	0.177053	-1.42857	-0.370024	-0.158287	0.277423	0.267457	0.417854	0.229213	1.15235	0.590602	0.809971	-1.53207	0.648523	0.454216	-0.246062	0.132586	0.920014	0.613537	-0.199172	0.925359	1.20876	0.757727	-0.382374	0.145455	-0.236728	0.595617	2.06027	0.293788	0.676254	-0.99385	-0.853093	0.532127	-1.92587	-2.30478	0.336907
C8-pos	702.5427	HMDB08952	C34:2 PE plasmalogen	0.0296766	0.27621	-1.40271	0.229536	0.454366	1.7969	-0.818138	-1.03912	0.898471	-0.936037	0.0848689	-1.12572	-1.0232	1.23259	0.104402	2.30568	-0.0578143	1.25348	0.425428	-0.264628	1.29663	0.0368644	-1.29552	1.53308	-0.15247	-0.0208716	0.146998	0.983161	0.386501	-0.923902	0.273783	2.02983	1.18512	0.646243	-0.0303931	0.509838	0.680152	0.391705	0.48013	-0.352539	-0.000101563	-0.133497	-0.140404	-1.59673	-1.37699	0.0934336
C8-pos	706.5376	HMDB07869	C30:0 PC	-0.759213	0.385637	-1.24655	0.0554141	0.758649	1.38478	0.273205	-0.619616	0.951477	0.984782	-0.821636	-1.22286	0.684031	0.1974	0.612293	0.736104	0.122809	0.330303	-0.229887	1.54747	-0.90704	-0.482542	0.70418	-0.73644	0.40885	-0.203868	0.111836	0.765908	0.0835623	-0.860883	0.357355	0.308408	0.418971	0.884174	-0.505007	-1.07499	1.02812	2.80725	1.63948	-0.571606	1.53284	-1.08151	3.16224	-1.05069	-0.79976	-0.302867
C8-pos	756.5531	HMDB08006	C34:3 PC	-0.384858	0.0769677	-2.14294	0.321803	1.08231	1.17616	-1.22721	-0.741858	0.32039	0.292728	0.437216	-1.13523	0.177937	1.5736	2.26104	0.760931	0.61481	0.879706	-0.0700035	1.59803	0.481412	0.692604	-0.43919	-0.470092	-1.00692	-1.41454	0.142877	1.01239	0.743648	-0.047842	1.33869	0.718316	-0.320719	0.174274	-0.0136435	0.272091	-0.0332096	-0.645609	1.58644	-0.916143	2.42116	-0.429382	1.57558	-0.938898	-0.932746	-0.920232
C8-pos	931.7706	HMDB05406	C56:5 TAG	-1.20901	-0.590944	-1.09768	-0.387396	0.158988	-0.647947	-0.0963075	0.26284	-0.468774	0.544339	2.90585	0.145625	-0.437011	-0.359497	1.27962	-0.643849	0.0591379	-0.342164	-1.40046	-0.858786	0.876567	-0.0418379	0.265929	-0.333154	-0.0382482	-0.844255	-0.126863	0.857316	0.682551	0.319588	0.400626	0.670368	-0.0959533	-0.387927	0.319639	0.9546	-0.258195	-0.302089	-1.07841	-0.253014	0.38775	-0.0557584	-1.32381	0.580875	1.54509	-1.13684
C8-pos	468.3086	HMDB10379	C14:0 LPC	-0.905831	1.19085	-1.82172	0.807572	0.411959	-0.113666	0.49455	-0.32913	1.66843	1.34183	-0.281797	-1.42117	-0.272934	0.840239	0.40118	0.701483	-0.122029	0.883234	-0.812167	2.23875	-0.641482	-0.297777	1.20399	-0.998062	0.550101	-1.0986	0.139146	0.986065	0.515312	-0.909962	1.34678	0.317593	0.886314	0.265416	-0.961582	-1.02698	2.02417	2.53244	0.889525	-0.680002	0.829761	-0.716456	2.54035	-0.729663	-0.335389	-0.162833
C8-pos	496.3397	HMDB10382	C16:0 LPC	-0.209509	0.0210126	-2.08897	0.441817	0.0310275	-1.13077	-0.543662	0.174452	2.87396	1.4804	0.775955	-0.0762275	-1.43631	0.281019	0.838486	0.72264	0.402595	0.900442	0.078992	1.71043	0.67686	1.55924	-0.373625	-1.53077	-0.176505	-1.43405	0.152651	1.09885	0.953677	-0.56355	-0.414461	0.25594	-0.296219	-0.551603	-0.645421	-0.199037	0.528575	1.79746	0.0223803	-1.05771	-0.341959	0.228642	-0.315496	-0.908234	-0.730252	-0.336412
C8-pos	700.5264	HMDB11343	C34:3 PE plasmalogen	0.488075	0.62642	-1.74803	-0.007126	1.39372	1.50107	-0.453028	-1.27808	0.700082	-1.63799	-0.629292	-0.875062	-0.612451	2.74453	0.139091	2.03588	-0.655831	0.86179	0.56888	-0.522938	1.67542	-0.5187	-1.60619	2.09725	0.120199	-0.0641895	0.167058	1.19686	-0.355247	0.462454	0.239588	1.28961	0.650989	-0.295637	0.282834	0.435789	0.792888	-0.821669	0.129798	-0.19523	-0.288224	0.455725	-0.328987	-1.2037	-0.310625	0.27274
C8-pos	518.3216	HMDB10393	C20:3 LPC	-0.179963	0.118883	-2.12358	0.548972	0.0360474	-1.1604	-0.560341	0.190163	2.75511	1.47606	0.784747	-0.0442764	-1.49078	0.311683	0.758242	0.737801	0.447435	0.855233	0.0801542	1.67832	0.734681	1.5186	-0.406041	-1.56799	-0.240699	-1.42388	0.147468	1.09414	0.902823	-0.55341	-0.371323	0.298817	-0.257258	-0.508153	-0.59699	-0.11184	0.616178	1.80029	0.0613743	-1.08582	-0.336332	0.26703	-0.29583	-0.891368	-0.71213	-0.292472
C8-pos	723.6045	HMDB06729	C22:4 CE	-0.851202		-1.00444		-0.863451	-0.991034	-1.17852	-0.296584	-0.503143	-0.0394513		-0.303409	-1.12493	3.62159	-1.13244	0.5056	0.17718	-0.965195	2.75668	0.160968	-0.428548	-0.491729	-0.488242	-0.394305	0.0119574	0.438188	-0.147151	1.14789	1.00136	1.00038	-0.0475277	-0.905561	-0.708092	0.186717	-0.0629354	0.389878	-0.522276	-0.770826	1.46675	0.0645284		-0.316492	-0.258586	-0.928568	-0.862169	-0.903803
C8-pos	742.5742	HMDB11211	C34:3 PC plasmalogen	0.244776	-0.971286	-1.88241	-0.270108	2.14824	2.54701	-1.26624	-1.43428	0.740101	-0.954898	0.0434405	-0.844036	-0.619059	2.27513	0.930666	1.22444	0.281991	-0.153518	0.976068	0.604579	2.44283	0.420507	-1.48752	1.12091	-0.876994	-0.812523	0.170301	1.25868	-0.188124	1.58623	0.397912	0.378648	0.403953	0.442539	-0.0908767	0.833765	0.138973	0.862789	0.052662	-0.983597	-1.30624	0.584304	-0.0888604	-1.45841	-0.400826	-0.608863
C8-pos	750.6601	HMDB43169	C43:2 TAG +NH4	-0.493799	3.82631		-0.472822	0.781686	2.10023	-0.400324	-0.587196	-0.277641	-0.227321	2.35569	-0.497402	0.331067		1.57882	-0.279113		-0.111281		-0.204659	-0.606623	-0.605171	-0.532363	-0.579894	-0.585201		0.214904	1.19566	-0.437784	0.619897		-0.436215	-0.504975		-0.359843		-0.581056	0.418092	-0.586518		2.40903	-0.588784	-0.601704		-0.433193
C8-pos	772.6205	HMDB11243	C36:2 PC plasmalogen	1.0425	-0.201737	-1.37288	-0.598784	1.10538	2.82767	-1.87892	-1.6701	0.13744	-0.502879	-0.0174404	-0.535035	-0.39162	0.190244	1.25508	1.53654	0.49262	-0.146287	1.21619	1.52677	1.68488	0.61241	-1.22041	0.380657	-1.2193	-0.273583	0.153054	1.13454	0.314962	-0.0183312	-0.0927926	1.30456	0.018071	-0.160409	-0.629466	1.21769	-0.854743	-0.183477	0.510839	-0.284577	-0.714388	1.00025	0.80421	-0.970634	-0.735654	-0.516033
C8-pos	762.6002	HMDB07970	C34:0 PC	-0.272019	-0.732236	-1.29053	-1.02963	-0.828661	0.995391	-1.04872	-0.317335	2.30084	0.91006	2.08896	-0.40063	-0.999443	-1.37745	1.30044	0.303284	1.83866	-0.189809	-0.13198	1.6362	0.220219	0.653398	-0.380116	-0.5747	1.40218	-0.272363	0.146308	1.07569	1.44575	-0.823878	-0.764931	0.765766	-0.218223	-0.154427	0.733938	0.29929	0.708437	3.5409	1.12527	-1.137	-0.282762	-0.743241	0.67811	-1.96854	-1.58157	-0.656875
C8-pos	538.3868		C22:0 LPE	-0.482239	2.23417	-1.88496	-0.79121	0.838159	-0.345998	0.769067	-1.21617	3.28742	0.0676135	0.785745	-0.854095	-1.11441	-0.333835	1.48977	-0.068627	1.36638	1.13779	1.06418	2.36878	0.799851	-0.724813	-0.465373	-1.40363	-0.682618	-1.49843	0.16702	1.29012	0.22492	0.772704	0.798848	0.590882	-1.10582	-0.317158	-0.259853	0.251065	1.5146	1.35723	-0.017529	-1.062	-0.899487	0.941233	0.91095	-0.849079	-0.59246	-1.14783
C8-pos	703.5746	HMDB10169	C16:0 SM	0.471277	-1.33264	-1.67401	-0.703393	-0.870965	1.31475	-1.17641	-1.20846	1.3291	0.174939	0.825887	0.362108	-0.942671	0.0188839	0.585657	1.00751	0.828051	-0.0614768	0.629958	1.83218	0.832607	1.11594	-1.06179	-0.143463	0.608788	0.33821	0.119252	0.943173	1.3264	-0.876038	-0.523485	-0.117474	0.448225	0.0015699	0.687546	-0.119976	-0.757002	1.20273	0.836991	-0.627966	-0.98368	0.0697092	0.29042	-2.33509	-1.71442	0.129603
C8-pos	819.6466		C48:5 TAG	-0.499024	0.601083	-1.00023	-0.262459	0.957778	-0.00617543	0.92253	-0.055268	-0.249398	-0.00258917	2.35735	0.401111	-0.0933157	-0.817856	3.11978	1.24996	-0.0132353	0.590252	-1.06635	0.110469	-0.243008	-0.536859	-0.493409	-0.342576	-0.383569	-1.05151	0.122827	0.966176	0.243988	0.374735	0.571542	1.61916	0.555721	-0.599416	-0.0511591	0.602433	-0.0865791	0.893294	-0.585851	-0.793982	1.23191	-0.269552	-0.842804	-0.743198	0.746023	0.488698
C8-pos	731.6059	HMDB01348	C18:0 SM	0.723467	-1.36107	-0.525487	0.799759	-0.95336	0.669627	-1.02241	-0.179951	0.320149	0.406372	1.13547	0.343706	-0.940152	-0.119994	0.110176	-0.141307	-0.122022	0.372021	-0.756411	1.05542	0.037883	0.975376	-0.890987	1.00925	0.661266	0.804606	0.0927456	0.728479	0.934885	-0.563091	-0.524538	0.0292835	1.19267	-0.240553	1.45138	-0.408025	0.0581304	2.47848	0.615733	0.310794	-1.16949	-1.34474	0.235641	-1.9637	-2.05941	0.270115
C8-pos	675.5434	HMDB12097	C14:0 SM	0.0526273	0.0640161	-1.74399	-0.254809	0.0527595	2.43426	0.0822513	-0.341243	2.08846	-0.655154	0.0435882	-0.248073	-0.820571	-0.417983	0.477616	0.513344	0.079639	0.0620784	0.75568	1.7935	-0.359979	-0.505042	-1.03785	0.238713	0.374227	0.225874	0.113613	0.888625	0.597019	-0.125888	1.33198	0.437915	-0.342749	-0.418428	-0.0367299	-1.08027	1.01342	0.821871	0.380148	0.802869	0.213771	-0.311011	1.58707	-1.47329	-1.37942	-0.437964
C8-pos	922.7850	HMDB05462	C56:7 TAG +NH4	-0.997729	-0.814375	-0.322403	-0.440186	-0.0616152	-1.04228	1.79353	0.0163874	-0.457118	-0.612102	1.00368	0.306904	-0.972691	-0.910987	2.12316	-1.11451	1.6975	-0.123145	-1.29517	-1.06998	-0.384202	0.827889	1.1766	-0.446054	-0.443009	-0.770951	-0.128187	0.960237	-0.306077	0.606531	-0.15096	-0.0487279	-0.314044	-0.341633	1.01056	0.844619	0.418765	1.06548	-1.17532	-0.742224	0.839206	-0.320447	-1.3445	-0.501001	-0.838047	0.654282
C8-pos	916.8320	HMDB42466	C55:3 TAG +NH4	0.178327	1.25649	-0.961719	-0.296488	-0.159516	0.939164	-0.53409	-0.710696	0.394724	0.256022	4.55368	-0.0861137	0.218201	-1.22714	3.79341	-0.882744	-0.0577792	0.026527	-1.22921	0.139256	0.0376186	-0.14964	-0.0543355	0.201659	-0.644612	-0.921613	0.156899	1.30436	0.225808	-0.504714	-0.304125	1.06	-0.160951	-0.561375	0.775724	1.03441	-0.184802	1.41961	-1.19638	-0.313588	2.28091	-0.302904	-0.50964	-0.305304	0.0408557	-0.927761
C8-pos	645.5427	HMDB07216	C36:1 DAG	0.569105	0.189227	-0.817224	0.848289	0.477439	0.100148	-0.761622	-0.168018	0.0807888	1.01286	2.96613	-0.147333	0.439509	-1.11221	2.26239	-0.820029	-0.51088	0.41159	-1.23864	-0.208486	-0.597411	0.485824	-0.386062	0.342846	-0.00626849	-0.419225	0.115106	0.927474	-0.21871	-0.775329	-0.555513	0.420022	0.300427	-0.246105	0.40138	-0.104072	-0.242466	0.81526	-0.745203	-0.458327	3.9669	-0.626796	-0.682121	-0.259009	-0.324676	-0.851966
C8-pos	816.7071		C48:4 TAG +NH4	-0.350373	0.544643	-0.772281	-0.200101	0.706263	0.1592	0.059282	-0.0725203	-0.276621	0.00447635	2.91505	0.208125	-0.00249555	-0.665651	2.81566	0.910052	-0.0908281	0.36904	-0.817951	0.112311	-0.33419	-0.420385	-0.40553	-0.302596	-0.310624	-0.787016	0.11519	0.901853	0.083096	0.0828796	0.185384	1.23573	0.629718	-0.546601	-0.250217	0.157686	-0.178602	0.26799	-0.529972	-0.680476	1.87034	-0.395153	-0.700643	-0.567158	0.472233	-0.162152
C8-pos	639.4956	HMDB07248	C36:4 DAG	-0.652788	-0.411266	-0.654156	-0.339176	0.432366	-0.996924	-0.202526	0.392782	-0.865787	0.0314669	3.37135	0.235253	-0.662289	-0.476609	1.54603	-0.754464	0.626788	-0.0573019	-1.14098	-0.716773	0.411093	-0.0770518	-0.605631	-0.483072	-0.00423509	-0.855416	-0.111897	0.913668	1.13016	1.65412	0.920273	0.365568	-0.53888	-0.627835	0.511481	0.74165	-0.158686	-0.641458	-1.12342	-0.879168	1.0943	0.655704	-1.0601	0.174362	2.04017	-0.794814
C8-pos	728.5585	HMDB11441	C36:3 PE plasmalogen	0.465894	-0.214127	-1.92388	-0.323961	1.13252	1.83829	-1.21694	-1.54732	1.71745	-0.752552	-0.220538	-0.877653	-0.656383	2.01446	0.387488	1.96588	-0.556745	1.04506	0.433575	0.420789	1.72412	0.0711208	-1.36192	1.49583	-0.662278	-0.876281	0.135457	1.16043	-0.163882	0.145172	0.0960687	1.25778	1.18431	0.177102	0.720245	0.946319	0.325503	-0.528723	0.528015	-0.184171	0.170197	0.391123	0.307935	-1.21576	-0.55167	0.0670232
C8-pos	615.4956	HMDB07103	C34:2 DAG	0.0899331	0.510149	0.206919	0.963753	1.10803	-0.654425	-0.478371	0.545222	-0.524352	0.943903	1.45486	-0.107076	0.431367	-0.914056	2.04463	-0.904883	-0.240569	0.337547	-1.27646	-0.456041	-0.701927	0.386663	0.535128	-0.497568	-0.0268332	-0.269619	0.0963818	0.778415	0.95484	-0.133092	0.256363	0.174983	-0.149223	-0.518265	0.656589	-0.62585	0.203902	0.0719814	-1.05204	-0.664047	5.70981	-0.42486	-0.951377	0.0395953	0.484765	-0.912661
C8-pos	950.8162	HMDB05471	C58:7 TAG +NH4	-0.783111	-0.747986	-0.776883	-0.356063	-0.696198	-0.741457	2.38566	-0.120464	-0.0019786	-0.658855	0.424998	0.092903	-0.795431	-0.704019	3.10463	-0.690654	1.47542	-0.772343	-0.888837	-0.907678	0.228714	0.475947	-0.00469615	-0.40936	-0.543592	-0.70534	-0.119872	0.99545	-0.223576	-0.142553	-0.344538	0.10127	-0.363293	-0.238312	1.44417	1.13314	0.240117	1.51103	-0.989806	-0.30026	0.469337	-0.20313	-1.09991	-0.42236	-0.905629	1.00492
C8-pos	895.6790	HMDB10498	C54:9 TAG	-0.752704	-0.735751	-0.711898	-0.416215	0.227338	-0.768634	3.05237	0.0678669	-0.465862	-0.584195	-0.0419738	-0.382134	-0.74907	-0.388203	1.80762	-0.536141	2.00403	-0.0944768	-0.72205	-0.509952	-0.121275	-0.103528	0.00219152	-0.659295	-0.620818	-0.800871	-0.115524	0.933793	-0.54598	0.549681	0.217305	-0.17469	-0.529719	-0.0994017	0.157886	1.19938	0.506581	1.81396	-0.435316	-0.584539	-0.229879	0.0278995	-0.594142	-0.570883	-0.736581	0.766315
C8-pos	510.3556		C20:0 LPE	-0.596497	1.97416	-1.42186	-0.559517	0.560428	-0.658024	0.566368	-1.08575	3.67308	0.255854	-0.147801	-0.853795	-1.09351	0.0858406	1.84699	-0.483848	0.490733	1.11747	0.113234	2.71987	0.710718	-0.88884	0.0731254	-1.32725	-0.0170016	-1.30973	0.144017	1.25774	0.542938	0.91304	1.61008	0.0210753	-0.945435	0.174263	0.128912	-0.0431986	2.46184	1.44917	-0.472583	0.519636	-1.25652	1.27332	2.09567	-0.527995	-0.319358	-0.837728
C8-pos	478.2928	HMDB11507	C18:2 LPE	0.107194	0.18128	-1.91458	-0.198451	0.703759	1.50072	-0.0931009	-0.564933	1.15623	0.268321	0.729135	-0.249214	1.12163	-0.73446	1.62447	1.06906	-0.92514	-0.155992	-0.39917	2.59088	0.555054	0.0928834	-0.483697	-0.527666	-0.85576	-1.59414	0.115551	0.99835	0.525372	1.37394	0.178874	1.43933	-0.721873	-0.95041	-0.0365919	0.984263	-0.439717	0.952104	-0.95507	0.0185959	0.54984	0.646695	-0.0307758	-0.437912	1.53035	-1.3722
C8-pos	815.6999	HMDB11697	C24:0 SM	0.604417	-1.49112	-2.31941	-0.937332	0.0136337	1.87083	-0.75597	-0.357741	0.452196	1.16781	1.94466	-0.384142	-1.96237	0.93471	0.147937	0.271105	0.781927	0.0955705	0.307593	0.830006	0.487157	1.2067	-1.37139	0.573956	0.941769	-0.00433121	0.117237	1.05978	0.442826	-0.194586	-0.0519864	0.770611	1.15957	0.465554	1.10565	-0.0862867	-0.447816	1.38924	1.12388	-0.0844929	-0.644613	0.238876	1.53943	-2.04081	-1.90311	0.119567
C8-pos	874.7855	HMDB05384	C52:3 TAG +NH4	0.115044	-0.252122	-0.347997	0.347756	0.150246	-0.382025	-1.08602	0.779465	-0.489157	0.700846	3.88297	0.462297	0.175488	-0.929007	2.39227	-0.93506	0.269467	-0.0622848	-1.44201	-0.648845	-0.154336	0.899303	-0.0908476	-0.186435	0.330336	-0.517129	0.1147	1.0611	0.659874	-0.0263209	-0.180576	0.729309	0.435332	-0.820438	0.630079	0.272395	-0.263117	-0.182886	-1.20199	-0.962522	1.81072	-0.712921	-1.50436	0.429163	0.600979	-1.1239
C8-pos	920.7694	HMDB05392	C56:8 TAG +NH4	-0.857127	-0.955737	-0.688442	-0.335146	0.102408	-0.951093	2.71847	0.114572	-0.440124	-0.510713	0.747826	0.174146	-0.907655	-0.803285	2.01929	-0.888868	1.97452	-0.318917	-1.24755	-0.967996	-0.176357	0.358557	0.737374	-0.647324	-0.391223	-0.959772	-0.119237	1.00488	-0.0634308	1.39354	-0.0512376	-0.289526	-0.414315	-0.475096	1.03076	0.754469	0.557767	1.12409	-1.02814	-0.802375	0.193156	0.0315248	-1.24912	-0.59698	-0.563818	0.840133
C8-pos	376.3421	HMDB11131	C18:0 MAG +NH4	-0.569175	-0.289798	-0.435074	-0.739036	0.460608	-1.41513	-0.298179	-0.631196	0.471224	0.174526	-0.395403	-0.0651793	-0.369141	2.12011	0.510337	1.34623	-0.625609	0.0778615	0.711488	-0.536767	-0.759151	0.247164	-1.55761	-0.192575	-0.421105	0.924373	-0.0867773	0.78669	0.0862428	-0.754122	-0.855815	-0.409371	-0.84911	-0.52671	-0.872578	-1.63584	-0.845199	-0.666957	1.37193	1.14452	0.543862	0.615941	1.42669	0.121444	1.14564	0.232636
C8-pos	930.8480	HMDB05410	C56:3 TAG +NH4	0.0699305	-0.175361	-0.912767	-0.485232	-0.333219	0.350935	-0.281655	-0.458694	-0.106381	0.619508	4.26054	-0.00989728	-0.103291	-0.909057	4.99989	-0.554084	-0.00171749	-0.474759	-0.890755	-0.187975	1.40848	0.164427	-0.510299	-0.125275	-0.668559	-0.782103	0.150101	1.38859	0.202586	-0.558412	-0.400966	1.08759	-0.290139	-0.54038	0.0138546	1.51539	-0.683751	0.658714	-0.893546	-0.487722	1.6101	0.291451	-0.726416	0.0319121	0.137742	-0.264519
C8-pos	610.5400	HMDB07103	C34:2 DAG +NH4	-0.0695403	0.397593	-0.287281	0.895294	0.838785	-0.685475	-0.714343	0.49623	-0.450642	1.13759	2.09725	-0.248916	0.233248	-0.875141	2.33485	-0.848399	-0.0708719	0.38431	-1.15018	-0.306008	-0.609557	0.419648	0.263976	-0.480477	-0.00155253	-0.329554	0.091186	0.837488	0.974119	-0.208478	0.0525428	0.22445	-0.0930505	-0.605475	0.548907	-0.716768	0.311136	0.140315	-1.00933	-0.710242	5.40625	-0.631363	-1.02773	-0.214132	0.0918898	-1.01521
C8-pos	904.8328	HMDB05403	C54:2 TAG +NH4	0.691737	-0.00121939	-0.96666	0.00284547	-0.214403	1.19902	-1.03248	-0.139863	0.211509	0.359548	4.47834	0.150487	0.215502	-1.21623	2.70026	-0.844588	-0.206649	-0.192288	-1.22719	-0.0636267	-0.0915382	0.491901	-0.462439	0.534387	-0.497501	-0.71258	0.12178	1.18442	-0.00504974	-0.773107	-0.703095	1.12572	0.350935	-0.703407	0.193434	0.736348	-0.710976	0.865579	-0.991456	-0.612943	1.89977	-0.543289	-0.87824	-0.283664	-0.266309	-0.847278
C8-pos	660.5558	HMDB07199	C38:5 DAG +NH4	-0.88666	-0.892267	-0.827201	0.638797	0.650351	-0.928242	-0.878852	1.80901	-0.427244	1.539	2.81807	0.079434	-0.647411	-0.727449	0.382424	-0.668354	-0.375629	0.478527	-0.97723	-0.379265	-0.762329	-0.112651	-0.146218	-0.291894	-0.238466	-0.848667	-0.100786	0.934932	0.148988	-0.0448122	0.803689	1.10123	0.839457	-0.425809	0.39112	-0.180989	0.447952	1.93557	-0.681027	-0.450947	2.80406	-0.516135	-0.962247	-0.494645	-0.580156	-1.0674
C8-pos	726.5429	HMDB11442	C36:4 PE plasmalogen	0.335849	0.139031	-1.69347	-0.315129	1.52291	1.70044	-1.26555	-1.47339	0.625556	-1.24632	-0.54465	-0.823658	-0.706011	2.95939	-0.537087	2.35223	-0.453645	1.11548	0.801723	-0.470344	1.52814	0.178758	-1.42351	2.67177	-0.903332	-0.540855	0.135935	1.30905	-0.225147	0.111997	0.340641	1.35168	0.626114	-0.0172363	-0.108516	1.19289	1.04851	-0.952745	0.948882	0.321362	0.434802	1.70838	-0.484739	-0.709368	-0.426337	0.362992
C8-pos	480.3085	HMDB11506	C18:1 LPE	0.32557	0.575214	-1.666	-0.295223	0.430743	1.97401	-0.81336	-0.126911	1.15428	0.503843	1.3958	-0.59568	0.254397	-0.904325	0.753859	1.13534	-1.10758	-0.081505	-0.110491	2.54283	0.845853	-0.416159	-0.363003	-0.601219	-0.680033	-1.49547	0.101338	1.00411	0.105569	-0.373774	0.0326661	1.55807	-0.527068	-1.07969	-0.434527	1.81102	-0.353917	1.32005	-0.601372	0.0642355	0.347463	1.11818	0.207809	-0.623505	0.474376	-1.2184
C8-pos	634.5401	HMDB07248	C36:4 DAG +NH4	-0.500899	-0.538387	-0.851691	-0.388928	0.692574	-0.991015	-0.318712	0.330107	-0.878203	0.194151	3.78342	0.103069	-0.759102	-0.463082	1.79307	-0.777334	0.739324	0.0260903	-1.23111	-0.59568	0.171818	0.0039536	-0.676005	-0.566958	-0.16313	-0.939083	-0.107759	1.01272	1.64046	1.79791	1.02524	0.545347	-0.458795	-0.647582	0.715333	0.757714	0.0718887	-0.470519	-1.13171	-0.970441	1.28084	0.269271	-1.15017	-0.134297	1.38393	-0.851828
C8-pos	673.5889	HMDB00918	C18:1 CE	-0.0692627	-1.11407	-1.32221	-0.431688	-0.691001	-0.134024	-0.148208	-1.02651	0.897101	0.168734	-1.82083	-0.744991	-1.28333	0.855797	-1.38356	1.94676	0.122758	0.469113	2.16236	1.34199	0.142588	0.462333	-0.951305	-0.693556	0.661892	0.0273999	-0.0982971	1.00112	0.686167	0.106626	0.639197	-0.560836	-0.218737	0.800249	0.549624	0.0971136	0.481246	0.910351	2.14885	-0.284794	-2.08711	0.105933	1.82897	-1.21451	-1.38801	0.935594
C8-pos	730.5742	HMDB09082	C36:2 PE plasmalogen	0.261509	-0.14362	-1.6556	-0.0270096	0.220456	1.65222	-1.37116	-1.11615	1.49048	-0.450996	-0.279928	-1.05859	-1.06014	1.14732	0.174179	1.49782	0.149817	1.15038	0.131953	0.412903	1.75425	-0.136816	-1.04694	1.361	-0.279342	-0.222133	0.098302	0.971268	-0.483461	-1.02701	-0.19637	0.804959	1.76745	0.459257	0.214416	0.943179	-0.179245	0.15369	0.276187	-0.413587	-0.172543	0.0159802	0.924857	-1.24854	-0.982393	0.014018
C8-pos	787.6676	HMDB12103	C22:0 SM	0.416388	-1.30318	-2.34485	-0.445915	-0.171288	2.14976	-0.663833	-0.053362	0.511808	0.601197	2.1376	-0.135004	-1.85255	0.229898	0.0145416	-0.0326757	0.371552	0.178811	0.00151841	0.967186	0.473916	1.35915	-1.62275	0.892152	0.730491	0.249114	0.102296	1.04312	0.417202	-0.47272	0.21458	0.673017	1.1712	-0.129161	0.404866	-0.201113	-0.290521	1.80858	0.621369	0.104908	-0.943193	-0.342962	0.749538	-1.99835	-2.25899	-0.0591486
C8-pos	746.6052	HMDB11208	C34:1 PC plasmalogen-A	0.448702	-0.733781	-0.712416	-0.445423	-0.025251	3.07127	-2.3971	-1.31743	0.117297	-0.214077	0.685657	-0.614221	-0.00865632	-0.0242785	0.22895	1.38286	1.41178	-0.571286	1.46704	2.0182	0.463219	0.280575	-0.470535	-0.633871	-0.890336	0.265876	0.10703	1.0965	1.31831	-0.526593	0.389381	1.22313	0.231676	0.0605935	-0.275717	1.21241	-1.21323	0.183509	0.405206	-1.01014	-0.596696	0.332299	-0.00267172	-1.34456	-1.19758	-0.929999
C8-pos	814.6914		C48:5 TAG +NH4	-0.447441	0.5163	-0.861856	-0.30025	0.729899	0.0633118	0.674482	-0.175388	-0.247714	-0.0940991	2.29729	0.187296	-0.145532	-0.679657	3.14326	0.96684	-0.100256	0.405958	-0.875335	0.0606611	-0.264311	-0.504645	-0.44477	-0.310096	-0.372464	-0.874389	0.0902732	0.904214	0.160778	0.230203	0.281329	1.26962	0.378015	-0.542371	-0.134006	0.331265	-0.164681	0.750092	-0.542	-0.719573	1.62149	-0.282587	-0.736445	-0.671561	0.553855	0.258384
C8-pos	879.7405	HMDB05384	C52:3 TAG	0.15129	-0.164091	-0.0451106	0.563929	0.196869	-0.665006	-1.26667	1.06647	-0.69985	0.692483	2.03262	0.654169	0.310972	-0.951922	1.54102	-0.943516	0.323488	0.0270503	-1.78255	-0.74547	-0.13985	1.15274	-0.0160355	-0.027564	0.656532	-0.0855324	0.0706332	0.85228	0.652179	0.209034	0.0142717	0.835497	0.480256	-0.75734	0.814986	0.494235	-0.180258	-0.232855	-1.22539	-0.895074	0.856278	-0.635898	-1.85206	0.805869	1.00907	-1.15831
C8-pos	668.6337	HMDB00918	C18:1 CE +NH4	0.79096	-1.45242	-1.76287	-0.456116	-0.817576	0.49675	-1.20817	-0.968593	1.31996	1.38963	0.345713	-0.408978	-1.3343	-0.183876	0.157357	1.69469	0.278589	1.03422	1.23481	2.03861	-0.117559	1.77507	-0.945017	-0.749675	0.834885	-0.361078	0.100962	1.07498	1.10376	-1.14211	0.0993141	-0.311616	0.217314	0.230327	0.923319	0.246534	0.112904	1.64347	2.14488	-0.956907	-0.43547	-0.524515	1.53672	-1.46074	-2.11527	0.285621
C8-pos	918.7548	HMDB05448	C56:9 TAG +NH4	-0.739655	-0.673552	-0.757237	-0.405358	0.238823	-0.692049	1.97907	0.0665623	-0.466963	-0.309585	1.07264	-0.155949	-0.745526	-0.645121	2.22283	-0.578787	2.17063	-0.105759	-0.886969	-0.618995	-0.177623	0.0456834	-0.0138724	-0.594601	-0.650154	-0.845327	-0.0871859	0.901965	-0.0239056	1.28949	-0.0111811	-0.129255	-0.362511	-0.478445	0.477267	0.928892	0.191798	1.50233	-0.705165	-0.727743	0.319973	-0.0811998	-0.872792	-0.584368	-0.319415	0.489833
C8-pos	766.5731	HMDB11220	C36:5 PC plasmalogen-B	-0.785696	-1.33506	-1.36026	0.182481	0.294748	1.26991	-1.73896	-0.44571	0.944544	1.17105	0.526234	-0.321166	-1.31011	1.93131	-0.856949	0.274005	1.32188	0.308476	1.14332	0.53881	0.996627	-0.159778	-1.56731	1.29677	0.00294972	0.102408	0.0932513	1.00931	1.19558	0.0480292	-0.761686	-0.0492937	1.88007	-0.756356	0.296989	1.06808	1.01308	1.25983	0.61514	-0.989068	-2.09197	-1.12183	-0.647651	-1.3596	-0.296528	-1.65549
C8-pos	868.7385	HMDB05436	C52:6 TAG +NH4	-0.656303	-0.30163	-0.812799	-0.119888	0.879522	-0.473497	1.52977	0.167442	-0.366138	0.35351	2.77129	-0.249272	-0.356484	-0.631154	3.88844	-0.48844	1.26083	0.230392	-0.928011	-0.344684	-0.296592	-0.163456	-0.197697	-0.563961	-0.511794	-0.860633	0.106106	1.11377	0.0832308	0.302974	0.181815	0.290609	-0.017762	-0.459644	0.0170348	0.398326	0.176893	0.9123	-0.619555	-0.811348	1.32297	-0.401483	-0.842006	-0.451391	-0.0723291	-0.313427
C8-pos	522.3555	HMDB02815	C18:1 LPC	-0.565293	-0.265309	-2.0876	-0.184039	-0.244823	0.59735	-1.49905	-0.58163	2.46265	1.032	0.540171	-0.301097	-0.740291	-0.356292	0.34976	1.29531	0.0225431	0.372322	1.47383	2.90742	0.788179	2.2324	-0.247458	-1.47393	-0.81023	-1.78546	0.112747	1.23861	0.457873	-0.753606	-0.273479	0.861731	-0.941944	-0.865214	-0.84415	1.7736	-0.55141	0.860569	-0.00533324	-0.361902	0.161009	1.06604	1.87906	-0.437335	-0.217429	-0.729113
C8-pos	697.5889	HMDB06736	C20:3 CE	-0.688783	-0.585592	-1.20065	0.103026	-0.584143	-0.316489	-0.5877	0.0373274	0.511226	1.29451	-1.59145	0.131036	-0.57381	1.01717	-1.30255	2.0124	-0.151968	0.672615	1.8327	1.18652	-0.755458	0.104631	-0.712342	-0.348039	1.37063	1.61713	0.095844	0.987659	0.171045	-1.01684	0.407413	-0.177171	1.33514	0.433648	0.35664	-1.53613	0.74089	0.283583	4.1765	1.28526	-1.32211	-1.1743	2.93627	-1.11852	-1.74052	-0.734624
C8-pos	813.6837	HMDB12107	C24:1 SM	0.177189	-1.96889	-1.45216	0.058657	-1.03472	0.682272	-1.45193	-1.09082	-0.345273	0.169521	1.6546	0.448221	-1.67656	0.171462	0.714453	0.343875	1.26456	-0.43433	0.543367	1.0539	0.278267	0.599747	-0.826446	-0.207403	-0.221941	0.318072	-0.0858585	0.914108	1.37506	-0.96989	-0.580745	0.360267	0.303385	0.211697	0.462169	0.189254	-1.18107	2.45716	0.576541	-0.759047	-1.06229	0.597757	-0.733714	-2.63032	-1.82666	1.20138
C8-pos	907.7720	HMDB05405	C54:3 TAG	0.332192	-0.422453	-0.956735	-0.205143	-0.424657	0.0530927	-1.81574	-0.0561208	-0.431094	0.24191	2.75338	0.540684	0.0717765	-1.33459	1.07714	-0.86584	-0.209497	-0.400233	-1.54516	-0.116898	1.63851	0.944609	0.197165	0.0913845	-0.82156	-0.830964	-0.0959553	0.958745	1.01911	-0.420515	-0.176455	1.31198	-0.0204343	-0.796093	0.807312	1.88396	-0.902339	0.142526	-1.66072	-0.665239	0.804518	0.165762	-1.59565	0.308999	0.451434	-0.968228
C8-pos	897.6940	HMDB10518	C54:8 TAG	-0.999241	-0.842263	-0.820241	-0.158072	0.289472	-0.960973	3.00976	0.194388	-0.309362	-0.353804	0.397669	-0.261383	-0.888463	-0.624454	2.0185	-0.746988	2.21312	-0.155287	-1.12155	-0.650064	-0.341046	0.231137	0.737005	-0.714521	-0.620931	-0.985024	-0.094716	1.03249	-0.2629	1.24303	0.388758	-0.226391	-0.430532	-0.3078	0.512974	0.892187	0.743042	1.43179	-0.755621	-0.81385	-0.141604	-0.173294	-1.08108	-0.646974	-0.727337	1.02897
C8-pos	909.7877	HMDB05403	C54:2 TAG	0.767911	0.0231243	-1.06364	0.121857	-0.138374	1.14878	-1.23567	-0.0206036	0.23902	0.362326	3.46483	0.362354	0.290916	-1.49946	2.00009	-0.934585	-0.133501	-0.129291	-1.55754	0.0430153	0.0447949	0.710236	-0.346824	0.679165	-0.453907	-0.73005	0.0774993	1.04269	0.201921	-0.762077	-0.694203	1.29675	0.448436	-0.706133	0.33712	0.869647	-0.844546	0.828568	-1.18803	-0.573807	1.61166	-0.455931	-1.03511	-0.15975	-0.0695613	-0.928466
C8-pos	901.7241	HMDB05391	C54:6 TAG	-0.81974	-0.975769	-0.98193	-0.378207	0.0882172	-1.07815	0.488085	0.226751	-0.805818	0.990914	3.04941	0.254443	-0.71317	-0.464265	1.19103	-0.352625	1.09628	-0.273595	-1.46257	-0.686364	1.71095	0.115989	-0.16418	-0.72738	-0.605704	-1.17136	-0.0941827	1.00662	4.07055	1.8552	0.295707	0.702978	-0.254421	-0.442874	0.941753	2.35821	-0.160388	0.32208	-1.21271	-1.23992	-0.260571	0.690825	-1.5528	0.359497	3.94537	-0.505609
C8-pos	790.6320	HMDB08036	C36:0 PC	-0.125347	-0.753915	-1.70688	-0.308115	-0.566987	-0.0730075	-0.908572	0.770383	0.919261	1.03508	2.12129	-0.397197	-1.40594	-1.02849	0.546781	0.30466	1.92223	-0.0273911	-0.223803	1.19115	1.14811	0.314588	-0.866534	-0.741996	1.22088	-0.217388	0.0824172	0.972369	1.1017	-0.570465	-0.871013	1.02107	-0.0719233	-0.109207	0.956923	0.242483	0.573997	2.53282	1.52276	-0.380014	-0.747769	0.0269993	0.506229	-1.62161	-1.36456	0.0869499
C8-pos	638.5717	HMDB07218	C36:2 DAG +NH4	0.218464	-0.261398	-0.426237	0.317454	-0.0372709	-0.556693	-1.2853	0.0817216	-0.30162	0.838822	4.3669	0.390997	-0.100113	-1.01914	1.56049	-1.11032	0.0964861	0.394539	-1.1244	-0.348025	-0.221927	1.53003	0.317648	-0.174763	-0.359873	-0.416362	0.0911577	1.09652	0.208865	-0.983436	0.0361027	0.567292	0.0998668	-0.631293	0.477295	0.401942	-0.424617	-0.19848	-1.14548	-0.619171	4.64819	-0.437104	-0.944516	-0.203664	-0.712469	-1.03996
C8-pos	772.5843	HMDB08942	C38:2 PE	-0.317266	2.1269	-2.07298	-0.803003	1.07722	1.12029	0.585068	-1.90419	2.50689	-0.906345	0.284213	-1.02076	-0.2209	-0.193919	3.71314	-0.75376	0.00907278	0.425907	0.244951	1.81053	0.825495	-1.22369	-0.668665	-0.2018	-0.085191	-1.5382	0.108423	1.34271	0.274243	1.68106	2.31819	-0.144545	-0.925394	0.386049	0.688524	0.154933	1.72847	0.344988	-0.149331	0.916339	-0.0183514	0.706314	2.65741	-0.903479	-0.343815	-1.16066
C8-pos	729.5902	HMDB12101	C18:1 SM	0.365207	-1.42449	-1.37871	0.837102	-0.133191	0.308931	-1.49183	0.293215	0.283835	-0.219594	0.94254	0.0855541	-0.807646	-0.312009	0.567605	-0.29113	-0.740111	0.786557	-1.35038	1.38845	0.160681	0.736847	-0.854771	1.21657	-0.399898	-0.428919	-0.0715225	0.815193	0.695743	0.0182382	-0.752912	-0.173574	1.66096	-0.809583	1.00016	-0.524004	0.089742	1.60903	1.17193	0.475969	-1.13783	-0.848271	0.375244	-1.41574	-1.92226	0.189584
C8-pos	454.2927	HMDB11503	C16:0 LPE	-0.473251	-0.0835484	-2.1113	0.0603448	0.421748	-0.260536	-0.0932173	-0.0675122	2.11946	1.76493	-0.131225	0.237961	-0.278498	-0.479107	1.56503	1.45777	0.615401	0.215872	0.432675	0.956837	0.163401	-0.293237	0.978455	-1.57338	-0.967581	-2.07384	0.08091	1.03132	0.383348	-0.117154	-0.402189	1.19577	-0.253304	-0.310216	-0.525211	0.451462	0.143906	1.43867	-0.698307	-0.946082	-0.671266	0.213632	-0.553785	-1.23756	-0.462953	0.167056
C8-pos	890.7247		C54:9 TAG +NH4	-0.432938	-0.420387	-0.455475	-0.384205	0.0621497	-0.414518	1.96848	-0.197345	-0.352083	-0.434681	0.118491	-0.352572	-0.447779	-0.412281	2.90487	-0.414474	1.10228	-0.185628	-0.450356	-0.424425	-0.271351	-0.217971	-0.218103	-0.44333	-0.418326	-0.416204	-0.0618518	0.796315	-0.398397	0.264703	-0.0818779	-0.229286	-0.321439	-0.314501	-0.0280082	0.616729	0.168848	1.62271	-0.419906	-0.446508	-0.0332818	-0.156815	-0.425952	-0.445511	-0.452982	0.581165
C8-pos	758.5691	HMDB07973	C34:2 PC	0.538632	-0.151364	-2.6726	-0.246616	0.811949	1.78306	-0.551731	-1.01449	1.06858	-1.1161	2.03418	-0.534724	-0.60312	-0.159899	2.50174	0.391114	-0.46357	-0.575663	0.22928	1.00834	1.38955	1.34858	-1.665	0.430272	0.0155357	-1.48046	0.0890568	1.18662	0.96876	0.738792	0.641577	1.07976	-0.339753	-0.191056	0.322778	0.522633	-0.445119	0.445103	0.343254	-0.576397	1.18773	0.0986509	0.0536343	-1.7043	-0.788955	-1.20094
C8-pos	935.8032	HMDB05410	C56:3 TAG	0.0574266	-0.258145	-1.08576	-0.579491	-0.336227	0.0614654	-0.0391406	-0.434622	-0.219563	0.838917	3.47086	0.136903	-0.0957312	-1.00919	4.07791	-0.5358	0.162908	-0.534883	-0.999455	-0.270565	2.02041	0.279086	-0.462457	-0.172246	-0.766987	-0.911165	0.0920943	1.23475	0.581277	-0.487846	-0.285722	1.30668	-0.327278	-0.475508	0.121158	1.93209	-0.790643	0.603483	-1.11313	-0.465509	1.30331	0.596338	-0.893146	0.254469	0.443526	-0.114341
C8-pos	524.3712	HMDB10384	C18:0 LPC	0.0889755	-0.251949	-2.30349	-0.00292738	-0.382369	-0.692995	-0.461067	-0.523997	2.71735	0.965404	1.79446	-0.0398347	-1.40346	-0.123089	0.492999	0.351004	1.21821	0.544944	-0.0832351	1.63096	1.10018	1.40876	-1.11568	-1.21129	-0.0844621	-1.45634	0.0837337	1.12114	0.660106	-0.0672002	-0.677779	1.0024	-0.351768	-1.12046	-0.355478	-0.0246497	0.320604	1.39056	-0.210968	-0.764617	-0.744422	0.664678	-0.407187	-0.801157	-1.02761	-0.714093
C8-pos	888.8015	HMDB42105	C53:3 TAG +NH4	-0.221131	1.00268	-0.788241	-0.23714	0.0178397	0.356426	-0.622696	-0.582741	0.358069	0.196708	3.73151	0.0922886	0.0154413	-1.15054	3.46509	-1.28433	0.327593	0.311111	-1.40728	-0.182739	-0.156191	-0.267114	0.456801	-0.125955	-0.106342	-0.915127	0.0878459	1.1578	0.365111	-0.0307359	0.464594	0.537127	-0.237826	-0.600444	1.05308	0.37986	0.459759	0.550076	-1.25037	-0.457297	1.82935	-0.389601	-0.644953	0.0665043	0.261651	-1.05985
C8-pos	845.6623	HMDB10497	C50:6 TAG	-0.703214	-0.0609605	-1.02823	-0.237574	1.09399	-0.38846	2.28414	0.0624978	-0.293065	-0.0163897	1.53612	-0.0846257	-0.376899	-0.771434	3.68176	-0.107339	0.903558	0.466269	-1.1043	-0.0853882	-0.192213	-0.323757	-0.348684	-0.44195	-0.381026	-1.08126	0.0769832	1.05279	0.161062	0.151664	0.406115	0.597311	0.452855	-0.375179	-0.0235438	0.452335	0.238054	1.25877	-0.511401	-0.821827	1.06266	-0.283981	-0.864979	-0.634662	0.0764146	0.559929
C8-pos	613.4799	HMDB07132	C34:3 DAG	-0.255816	0.184391	-0.244745	0.752947	1.15614	-0.9407	-0.370721	0.419107	-0.894267	0.925741	2.79003	-0.146109	0.0617692	-0.655246	2.75778	-0.721015	0.453483	0.297029	-1.25111	-0.44234	-0.584034	0.0221015	-0.107614	-0.575446	-0.143106	-0.563482	0.0740293	0.965088	0.875783	0.4863	0.570548	0.433095	-0.227461	-0.468385	0.281154	-0.222462	0.535286	-0.482709	-1.10151	-0.85864	4.2441	-0.208253	-1.24344	0.0670682	0.601463	-1.09936
C8-pos	641.5113	HMDB07219	C36:3 DAG	-0.307179	-0.366515	-0.428179	-0.213253	0.315361	-0.972661	-0.896779	0.238047	-0.678455	-0.0107917	4.0116	0.358882	-0.508906	-0.721193	1.64894	-1.1105	0.349473	-0.0370437	-1.38306	-0.76136	0.0764569	0.786496	-0.2906	-0.374509	-0.0379719	-0.808225	-0.0816125	1.03262	0.633633	0.356046	0.574608	0.433917	-0.490867	-0.720882	0.666188	0.690476	-0.186211	-0.423715	-1.45335	-0.965145	2.14356	0.105396	-1.38287	0.0244859	0.555102	-1.00483
C8-pos	542.3219	HMDB10397	C20:5 LPC	-0.485226	-0.45998	-2.34152	-0.92794	0.23542	0.829227	0.432076	-0.376241	2.16363	-0.219798	-0.317683	0.120199	-0.73825	-0.468942	0.812738	0.824992	-0.516041	-0.0302135	0.464923	2.1495	0.918443	0.0791527	-1.02367	-0.865773	-0.298428	-2.00106	-0.0784795	1.00952	0.616916	2.23486	0.648675	3.07148	-0.858158	-0.565475	0.055882	3.35647	0.216622	2.90911	-0.434796	0.120638	-0.416125	1.88935	1.2581	-0.947787	1.50281	-1.17076
C8-pos	770.6053	HMDB11244	C36:3 PC plasmalogen	-0.118619	-1.30045	-1.66362	-0.361352	0.291998	2.66858	-1.96695	-1.56846	0.93175	-0.459343	0.165897	-0.745836	-0.511992	0.813674	0.902523	1.82709	0.206247	-0.0976542	0.619867	1.84877	2.68131	0.799572	-0.913644	0.671019	-1.07838	-1.28376	0.0907014	1.24721	-0.223866	0.611811	-0.0701558	0.8087	0.41424	-0.0943721	0.0800692	1.14663	-0.0274917	0.258195	-0.144411	-0.894228	-1.16128	0.273949	-0.113284	-1.15643	-0.772598	-0.277928
C8-pos	835.5326	HMDB09784	C34:2 PI	-0.391828	1.52378	-1.50626	-0.662573	0.919014	1.00275	0.560978	-0.812052	1.50275	-0.614804	-0.431736	-1.37606	0.382337	0.367746	2.44541	-0.603864	-0.495894	-0.0504662	-0.510612	1.60816	1.026	-1.72923	0.0356619	-0.210344	0.954607	-0.945858	0.0764464	1.04122	1.57093	2.47087	5.11859	1.33359	0.243418	1.52699	0.502979	-0.142684	2.74223	0.65321	-0.569646	0.210944	-0.136754	-0.010067	1.01473	-0.492155	-0.0348365	-1.25152
C8-pos	643.5270	HMDB07218	C36:2 DAG	0.195461	-0.154424	-0.196159	0.304603	0.0280923	-0.67546	-1.32228	0.172115	-0.371606	0.873847	3.76339	0.385229	0.0805401	-1.09338	1.33587	-1.16667	0.0199497	0.402703	-1.17437	-0.44633	-0.279681	1.51569	0.450193	-0.15233	-0.287232	-0.346246	0.0715968	1.00768	0.222251	-0.985771	0.0727226	0.580766	0.121884	-0.564545	0.595663	0.474175	-0.410738	-0.35253	-1.21873	-0.669433	4.2016	-0.472872	-0.969504	-0.012759	-0.54573	-1.09944
C8-pos	873.6934	HMDB05436	C52:6 TAG	-0.875185	-0.644061	-1.09266	0.0827249	1.02812	-0.887545	1.676	0.489649	-0.458646	0.655418	2.34435	-0.150634	-0.556059	-0.517833	3.12923	-0.661663	1.91881	0.420793	-1.39706	-0.383308	-0.0068752	0.231133	-0.0181468	-0.708261	-0.539751	-1.19215	0.0725536	1.1151	0.352343	0.596327	0.645064	0.483467	-0.210173	-0.202654	0.344005	1.07055	0.503998	0.769656	-0.676732	-1.11865	0.806517	-0.252882	-1.15637	-0.226778	0.0880662	-0.349602
C8-pos	928.8317	HMDB05398	C56:4 TAG +NH4	-0.231117	-0.305321	-0.983673	-0.504009	-0.546831	0.00841689	-0.605672	-0.324364	0.0363001	0.901318	4.43473	0.0829245	-0.0931752	-0.924187	3.09076	-0.519576	-0.0199115	-0.309029	-1.14798	-0.317908	1.14684	0.608042	-0.111129	-0.0542265	-0.591694	-0.747445	0.0758492	1.19754	0.997607	-0.4241	-0.281297	0.997827	-0.0375339	-0.608211	0.583346	1.28925	-0.506208	0.419918	-1.03384	-0.325517	1.67182	0.279916	-0.974673	0.343862	0.792728	-0.645793
C8-pos	875.7086	HMDB05380	C52:5 TAG	-0.485774	-0.730849	-1.0276	0.217557	0.900748	-0.782677	-0.47956	0.754078	-0.727733	0.920045	3.40074	0.248127	-0.472217	-0.0473403	2.39085	-0.553603	1.00056	0.354212	-1.54656	-0.316758	0.561332	0.494755	-0.470115	-0.654378	-0.11776	-1.11997	0.0657733	1.06211	1.55616	1.28467	1.02942	1.11827	-0.0611943	-0.350564	0.747048	1.48007	0.0601291	-0.501946	-0.914544	-1.24492	0.545716	-0.00849042	-1.52385	0.482615	1.76451	-1.38978
C8-pos	839.5639	HMDB09805	C34:0 PI	0.986735	-0.152565	-1.77023	-0.707844	0.370092	1.17242	-0.358059	-0.965215	1.09017	-0.548726	1.56884	-0.0726195	0.0815233	0.000992492	2.8619	-0.0225282	-0.644567	-0.565521	-0.832411	0.859657	1.72928	0.560837	-1.09207	0.278719	-0.0828942	-1.98132	0.0678693	1.0726	-0.264042	0.865746	-0.746821	0.0538167	-0.598828	-0.484309	-0.126692	0.75929	-0.875725	-0.787824	-0.258776	-1.24627	0.160819	-0.314356	0.12255	-1.6316	-0.69478	-1.46461
C8-pos	814.6316	HMDB08270	C38:2 PC	0.142463	-1.02214	-2.16777	0.38684	-0.180167	0.439928	-0.91283	-1.63676	0.836672	1.58219	1.50489	-0.736049	0.145582	-0.376168	1.51028	0.805812	1.09382	-0.478656	0.311318	1.21275	-0.0465886	1.35986	-0.69922	-0.608143	-0.886725	-0.0245616	0.0598701	0.983557	0.660922	-0.848711	-0.71191	0.744534	1.00086	-0.0352388	-0.210197	-0.407141	0.349617	2.40386	0.783977	-0.220671	2.85093	-0.367446	-0.447396	-1.56392	-1.4168	-0.234862
C8-pos	754.5375	HMDB07883	C34:4 PC	-1.21506	-0.275932	-2.06263	0.293657	1.02184	0.420485	-0.489625	-0.129646	0.596162	0.929773	-0.0953306	-1.33755	-0.272563	1.7739	0.864748	0.261346	0.302516	0.821828	-0.848354	1.01158	-0.679159	-0.356595	-0.297177	-0.0410285	-0.330835	-1.40584	-0.0592115	0.868438	0.242643	-0.346075	1.83801	0.680452	1.91534	0.723676	-0.486021	-0.493338	1.62914	1.27351	1.91556	-0.391297	1.50591	-1.34103	1.60137	-0.686888	-1.01797	-0.783298
C8-pos	818.6041	HMDB11294	C40:7 PC plasmalogen	-0.398468	-1.97231	-1.95519	-0.710765	-0.287842	1.54363	-1.53912	-1.05523	0.652757	0.172328	-0.564816	-0.316481	-1.51426	0.350426	0.455929	0.158273	2.6502	0.201967	0.627063	1.06298	2.05999	-0.103109	-1.34776	0.64956	-0.524922	-0.215447	-0.0738694	1.12845	0.491902	-0.489826	-0.733502	0.530235	0.423501	-1.10531	-0.0795073	1.40385	1.13567	0.992972	0.379733	-0.334628	-1.315	-0.160678	-0.414161	-1.25737	-1.13083	0.0816446
C8-pos	740.5231	HMDB08937	C36:4 PE	-0.510303	0.299567	-1.08667	0.827091	0.534284	-0.0229775	-1.39838	1.78233	0.267347	1.09662	0.927361	-0.453212	0.656492	0.012815	0.0281194	-1.12137	-0.279926	0.817145	-0.785384	-0.205266	0.157776	-1.07055	2.42564	-0.639258	-0.472411	-0.335761	0.0558122	0.894113	-0.0722407	-0.594302	0.0956863	1.86797	0.760633	0.422471	0.0775105	-0.566033	0.697875	1.01245	-0.78799	-0.328322	0.275141	-0.705275	-0.611653	-1.05779	-1.09561	-1.23073
C8-pos	482.3243	HMDB11130	C18:0 LPE	-0.502656	-0.193785	-2.21733	0.219181	0.449151	-0.301888	-0.3846	-0.00497433	2.1836	1.38171	1.26293	-0.00605832	-0.311414	-0.734958	0.891681	0.824703	0.568324	0.534589	-0.212344	1.41259	0.331456	0.136732	0.114724	-1.29577	-0.762255	-2.05818	0.0509673	0.986443	0.695413	-0.437551	-0.513365	1.0955	-0.48229	-0.586649	-0.313517	-0.306553	-0.107526	1.60708	-0.695934	-0.689398	-0.396885	0.236361	-0.352245	-1.14241	-1.03197	-0.646169
C8-pos	792.5884	HMDB11319	C38:6 PC plasmalogen	-1.01312	-1.57359	-1.71766	0.248867	0.21876	1.04247	-1.728	-0.935675	0.557127	0.332211	-0.0386671	-0.800536	-1.45667	1.15915	-0.453998	0.587766	2.21295	0.39984	0.637153	1.31347	0.915961	0.204746	-1.38721	0.933332	-0.968033	-0.324051	-0.0628229	1.04505	1.40186	0.207982	-0.250906	0.289825	0.599421	-0.911384	0.38599	1.65112	1.03038	1.46215	0.360009	-0.897622	-1.83135	-0.434686	-0.740962	-1.41922	-1.05339	-0.287298
C8-pos	544.3403	HMDB10395	C20:4 LPC	-1.517	-1.17828	-1.38456	-0.0533039	-0.551183	0.394862	-0.901111	1.56814	2.2466	1.78946	0.0203176	0.0973687	-1.01968	0.431091	-0.519528	-0.289922	0.31109	-0.0638202	0.967997	1.31359	-0.604602	0.0997589	-0.738073	-1.25854	0.397038	-1.08292	-0.0586616	0.993972	0.115201	0.507892	-0.297723	0.655097	0.080152	-0.91419	-0.835423	1.10075	0.670725	1.7169	0.199526	0.473906	-0.849646	-0.947605	0.893715	-0.237432	0.330863	-1.73487
C8-pos	502.2926	HMDB11517	C20:4 LPE	-0.923686	-0.661414	-1.88031	-0.312067	-0.178361	0.866254	-1.18777	0.982957	0.981244	1.3318	0.558684	-0.0465591	0.418983	-0.0421498	0.818736	-0.335794	-0.0251789	-0.396192	0.206704	1.29503	-1.24953	0.432877	0.361409	-0.711597	-0.399967	-1.17413	-0.0488467	0.828197	0.360489	0.65277	0.159312	1.14645	-0.0639107	-0.925367	-0.512482	0.303867	0.0880346	0.876088	-0.518573	0.940197	0.141897	-1.06802	0.194904	0.383582	0.43624	-1.94984
C8-pos	903.7412	HMDB05385	C54:5 TAG	-0.461689	-0.298337	-0.157521	0.289513	0.0912078	-0.39306	-0.498909	0.897955	-0.0676002	1.21226	0.462998	0.019391	-0.00231668	-0.388543	-0.111896	-0.330053	-0.161199	0.00213489	-0.473256	-0.358022	-0.244816	0.058371	0.346159	-0.0963169	0.0503822	-0.00326576	-0.0237088	0.399455	0.0104877	-0.1381	-0.175642	0.275269	1.09451	-0.0763433	0.0369239	-0.222486	0.0576289	0.854075	-0.131091	-0.321574	-0.183277	-0.516	-0.461441	-0.237615	0.127339	-0.44974
C8-pos	642.6020	HMDB07158	C36:0 DAG +NH4	-0.0758575	-0.374146	-1.01269	0.351551	0.408918	0.557008	-1.05925	0.185041	0.555908	0.6689	1.38012	0.200895	0.734973	-0.486679	3.95538	-0.609752	-1.09187	0.0374094	-1.17425	-0.121952	-0.832437	0.0649931	-0.196822	-0.408327	-0.356367	-0.460654	0.0323093	1.00434	-0.907948	-0.795048	-0.996656	0.602278	-0.201404	-0.758392	0.200803	-0.281314	-0.312014	1.73376	-0.327867	-0.394673	2.76837	-0.577403	-0.378453	-0.726776	-0.0773238	-0.611768
C8-pos	893.7563	HMDB42105	C53:3 TAG	-0.821663	1.60029	-0.687912	-0.574297	0.173707	-0.148969	-0.114435	-1.03275	0.379898	-0.747807	2.53601	0.0298309	-0.112196	-1.01867	2.4539	-1.54315	0.679163	0.122162	-1.66911	-0.158771	0.174036	-0.79283	1.26648	-0.133847	-0.198994	-1.0993	-0.0553551	1.04691	0.455804	1.11215	1.5708	0.550339	-0.826239	-0.478024	1.55634	0.986447	1.2065	0.200411	-1.69205	0.0823951	-0.263943	0.214029	-0.552522	0.760487	1.39355	-1.10322
C8-pos	670.6495	HMDB10368	C18:0 CE +NH4	0.981124	-1.61858	-2.47247	-0.713926	0.0901794	-0.27537	-0.944838	-1.00164	1.79526	1.50656	0.447065	-0.301965	-1.2021	-0.433789	-0.126415	-0.0852963	1.58578	0.295819	0.923324	2.14584	0.786558	1.12083	-1.59758	-0.576469	1.1847	-0.439595	0.0412686	1.14349	0.543487	-0.107774	-0.537843	0.250272	1.63335	-0.691503	0.649575	0.217363	1.61505	2.34751	1.05213	-0.636985	-1.2959	-0.685352	1.54148	-1.19064	-1.39494	0.0739322
C8-pos	899.7094	HMDB05447	C54:7 TAG	-1.07286	-0.955919	-0.434881	0.390267	0.199222	-1.16036	2.56864	0.618645	-0.293595	0.242785	0.569413	-0.0616585	-0.894517	-0.701497	1.60481	-0.831725	1.72036	-0.2411	-1.29344	-0.847653	-0.544683	0.599793	1.32537	-0.775101	-0.35838	-0.762544	-0.0534855	0.977914	-0.0138509	1.45648	0.347563	-0.172829	0.00118497	-0.091352	1.04149	0.793896	1.03708	1.50873	-0.83973	-0.818202	0.177243	-0.500492	-1.384	-0.460357	-0.734195	0.516443
C8-pos	866.7237	HMDB10517	C52:7 TAG +NH4	-0.629499	-0.267868	-0.753248	-0.235188	0.592142	-0.51499	2.42809	-0.099791	-0.367612	-0.105307	1.3827	-0.291537	-0.419534	-0.58511	3.84032	-0.423088	1.13784	0.116347	-0.838084	-0.420803	-0.346808	-0.210786	0.0637491	-0.555415	-0.48936	-0.777921	0.0472787	1.04976	-0.191072	0.194348	0.058002	0.083038	-0.128895	-0.427269	-0.101168	0.340266	0.162679	0.924337	-0.553653	-0.699319	1.09644	-0.343857	-0.749052	-0.508996	-0.403098	0.273045
C8-pos	730.5377	HMDB07874	C32:2 PC	-0.877577	-0.0594815	-2.03663	0.120487	1.06263	0.661133	-0.0835012	-0.717442	0.561548	-0.285122	-0.00520461	-1.42661	0.098137	1.05478	1.58486	0.622774	0.00300136	0.179567	-0.631631	1.4459	-0.526814	-0.297807	0.186793	-0.0448439	-0.20148	-1.3953	-0.0387627	0.840125	0.780798	-0.184998	2.06264	0.811094	0.700749	0.783146	-0.508415	-0.934805	1.12973	0.577623	1.25891	-0.619759	2.23267	-1.0378	1.80559	-0.95543	-0.778425	-0.378986
C8-pos	840.7076	HMDB10497	C50:6 TAG +NH4	-0.514063	0.0224917	-0.71571	-0.275506	0.691499	-0.245914	1.49456	-0.0650944	-0.311268	-0.14243	1.4493	-0.175279	-0.299529	-0.572365	3.50999	-0.112492	0.406162	0.18924	-0.75458	-0.125173	-0.236679	-0.332972	-0.342761	-0.39128	-0.375635	-0.749759	0.0394134	0.888257	-0.00258829	0.00746514	0.0787839	0.312234	0.256463	-0.409614	-0.152884	0.16469	-0.0107012	0.86361	-0.450218	-0.597166	1.25457	-0.273	-0.605111	-0.49776	-0.024109	0.23127
C8-pos	957.7878	HMDB05458	C58:6 TAG	-1.2711	-0.726427	-0.746686	-0.507024	-0.117309	-0.59509	3.5957	0.0642736	0.0263918	-0.628291	0.0766594	0.105035	-0.90532	-0.584508	3.20808	-0.558016	0.931461	-0.169889	-0.90728	-0.935562	-0.852175	0.448842	-0.177457	-0.0743438	0.405564	-0.408677	-0.0501211	1.11393	0.244144	-0.120559	-0.0824282	0.181509	-0.0285023	0.205671	0.572743	0.248826	0.643041	2.20499	-0.69762	0.0238915	0.542848	-0.513409	-0.856496	-0.513121	-1.01523	0.895794
C8-pos	587.4644	HMDB07128	C32:2 DAG	-0.447892	-0.122524	-0.672897	0.623474	0.857936	-0.705917	0.00106381	-0.478463		0.176675	0.78262	-0.653288	1.79653		1.4403	-0.456158	-0.516447	0.643802		-0.362512		-0.629208	0.0619144	-0.0410082	-0.677727	-0.683567	-0.00287731	0.714823	-0.337669	-0.552926	-0.28295	-0.342363	-0.440794	-0.596548	-0.44414	-0.706883	-0.268911	-0.242406	-0.620852	-0.691294	2.26853	-0.623525	-0.711578	-0.530059	-0.236274	-0.723415
C8-pos	786.5999	HMDB08039	C36:2 PC	0.276253	-0.449016	-3.00159	-0.329578	-0.204078	1.84367	-0.77858	-1.35381	1.44118	-0.707432	2.34457	-0.499993	0.00832175	-0.295884	2.27716	0.390312	0.103887	-0.344558	0.0241455	0.869893	1.23949	1.23188	-1.66977	0.542896	-0.25204	-1.66408	0.0401251	1.22223	0.932517	0.813129	-0.087533	1.42164	0.211872	-0.865464	0.236995	1.14355	-0.386854	0.0236031	0.331311	-0.702446	0.974965	0.120223	-0.346064	-1.6139	-0.818987	-1.31435
C8-pos	749.5563		C18:2 SM	-0.0660701	-0.93291	-1.49367	-0.170627	1.47601	0.945045	-1.91576	1.29556	-0.10498	-0.657896	-0.408833	0.427921	-0.626539	-0.253009	0.221475	-0.297578	-0.438226	0.201356	-1.06247	1.51528	1.55234	1.50773	-0.696575	2.21555	-0.393957	-0.862228	0.0375742	1.02918	1.6096	0.452706	0.0983125	0.731473	0.871995	-0.971092	1.04916	-0.164482	-0.363259	-0.192455	0.205352	0.510915	-0.729179	0.209545	0.0236687	-1.04922	-1.58401	1.18856
C8-pos	768.5544	HMDB09003	C38:4 PE	-0.761995	0.0797636	-0.756893	0.33024	-0.413884	0.816791	-1.26286	3.03273	0.644655	0.971808	1.85583	0.0661058	-0.0238634	-0.347569	-0.0533633	-1.10487	-0.136313	0.309968	-0.770324	-0.247477	-0.482013	-0.624622	0.541074	-0.365824	0.164299	-0.591885	0.0334426	0.903407	0.299928	-0.647874	-0.0526867	1.25543	0.373725	-0.483057	0.400635	-0.593795	0.262489	0.550143	-0.593175	-0.25215	0.190704	-0.833876	-0.953442	-0.876246	-1.03344	-1.39301
C8-pos	752.5586	HMDB11386	C38:5 PE plasmalogen	-0.625726	-0.634563	-0.593316	0.33923	0.355541	0.460556	-1.51982	0.83219	1.54276	1.14148	0.054369	-0.680036	-1.47588	0.549491	-0.681225	-0.0180415	-0.065511	1.50109	-0.330075	-0.357669	0.368982	-0.515662	-1.51181	1.18765	1.38247	0.118223	0.031719	0.881146	0.503132	-0.592677	-0.748387	0.981928	2.14024	-0.0167304	0.0786543	0.767445	1.26884	0.257487	1.53402	0.921997	-1.06278	-0.993103	-0.408134	-1.29331	-0.938041	-0.823423
C8-pos	675.6048	HMDB10368	C18:0 CE	0.75304	-1.64372	-2.26259	-0.752772	0.0391881	-0.506627	-0.902567	-1.02791	1.85535	1.3873	0.0400411	-0.464121	-1.29855	-0.122129	-0.198688	0.0557947	1.48106	0.305943	1.36137	2.13331	0.784569	1.03322	-1.37921	-0.587385	1.29811	-0.48084	0.034661	1.12522	0.433492	-0.00134902	-0.567044	-0.089072	1.33181	-0.688385	0.227978	-0.234457	1.5375	1.8655	1.5852	-0.538615	-1.37605	-0.536878	2.16218	-1.04521	-1.21397	0.356613
C8-pos	872.7692	HMDB05363	C52:4 TAG +NH4	-0.30394	-0.361837	-0.674984	-0.0506142	0.567854	-0.5874	-0.620392	0.324829	-0.722688	0.107773	3.97624	0.321983	-0.301139	-0.538432	2.62916	-0.729381	0.66184	0.170801	-1.45228	-0.55219	0.118228	0.532883	-0.193613	-0.385413	-0.105734	-0.976387	0.0328909	1.08156	1.48595	1.46964	0.422833	1.14521	-0.0673366	-0.688639	0.765443	0.758534	-0.086671	-0.40582	-1.2005	-1.08804	1.35595	-0.26307	-1.43192	0.263905	1.45773	-1.01667
C8-pos	871.6781	HMDB10517	C52:7 TAG	-0.829912	-0.542923	-0.95474	-0.0844386	0.793273	-0.799468	3.09932	0.164524	-0.361212	0.00193416	0.942868	-0.264497	-0.569568	-0.676775	2.94768	-0.593028	2.01278	0.28726	-1.17016	-0.47638	-0.252654	-0.016713	0.470938	-0.682307	-0.579827	-1.09489	0.029657	1.10435	-0.121537	0.527202	0.466658	0.189959	-0.26677	-0.30661	0.19677	0.944845	0.670321	1.16089	-0.648421	-0.871643	0.651105	-0.291533	-1.0011	-0.564603	-0.526915	0.734786
C8-pos	952.8318	HMDB05458	C58:6 TAG +NH4	-0.951682	-0.404098	-0.69552	-0.391249	-0.169151	-0.128442	1.61424	-0.012532	0.164625	-0.262685	2.16557	0.190817	-0.586134	-0.918997	4.09812	-0.744165	0.593296	-0.195973	-1.15299	-0.799127	-0.594738	0.72571	-0.122878	-0.0868619	0.113466	-0.633624	0.0313458	1.09835	0.265359	-0.439939	-0.348892	0.508233	0.0525696	-0.240573	0.458527	0.322867	0.245295	1.97835	-1.00291	-0.351849	1.81536	-0.711041	-1.07201	-0.436375	-0.918716	0.0531393
C8-pos	721.5886	HMDB10375	C22:5 CE	-0.0568131	-0.761688	-0.696974	-0.852917	-0.52375	-0.597447	0.0394091	-0.431708	0.660358	0.129203	-1.55849	-0.330069	-1.33731	1.09924	-1.38974	1.14945	0.838285	0.807851	1.25907	0.682242	-0.603352	-0.0785078	-0.957121	-0.472073	1.95856	1.33994	-0.0263208	0.927867	-0.362056	-0.0940363	-0.220999	-0.536742	0.154536	0.275433	-0.149659	-0.643021	0.940439	0.67734	2.23209	-0.139647	-1.86172	-0.530431	2.12078	-1.13294	-1.65021	1.55271
C8-pos	892.7392	HMDB10518	C54:8 TAG +NH4	-0.54804	-0.476419	-0.594513	-0.31802	0.227305	-0.521988	1.52479	-0.0890343	-0.372763	-0.0570331	1.53741	-0.237321	-0.483777	-0.47099	2.42547	-0.397643	1.23047	-0.0925859	-0.675312	-0.401545	0.0150488	-0.185609	-0.0100157	-0.511308	-0.480738	-0.639181	-0.0232054	0.778554	0.359009	0.517132	0.00840595	-0.0167887	-0.342843	-0.413997	0.0805514	0.617221	0.0388897	0.601187	-0.546905	-0.60444	0.205787	-0.101287	-0.653349	-0.371215	0.192633	0.13469
C8-pos	608.5249	HMDB07132	C34:3 DAG +NH4	-0.314327	-0.0288517	-0.613306	0.539921	1.20364	-0.69633	-0.385077	0.277371	-0.69793	1.22167	2.28635	-0.217705	-0.0366499	-0.79992	3.2374	-0.65717	0.376124	0.176753	-1.13098	-0.434321	-0.700939	0.0886263	-0.0670604	-0.640238	-0.41988	-0.748967	0.0314698	0.980579	0.834411	0.331633	0.600417	0.395776	-0.29991	-0.685619	0.382454	-0.374354	0.580332	-0.254192	-1.11478	-0.866626	4.38012	-0.566962	-1.10151	-0.169869	0.097303	-1.01571
C8-pos	921.7879	HMDB42466	C55:3 TAG	-0.425495	2.11902	-0.884968	-0.890946	-0.308356	0.0819428	0.381095	-1.26902	0.189325	-0.442172	3.10435	-0.184341	0.0634792	-1.31716	3.1523	-0.974618	0.537352	0.00274341	-1.16778	0.404302	0.857225	-0.781419	0.512404	-0.17766	-0.907042	-1.03021	0.024783	1.176	0.625735	0.153756	0.585267	0.869739	-0.835538	-0.448731	1.34967	1.79413	0.470958	1.0797	-1.42298	0.261722	1.0492	0.520805	0.173957	0.0120142	0.613296	-0.563649
C8-pos	933.7873	HMDB05398	C56:4 TAG	-0.601514	-0.612362	-1.12939	-0.761108	-0.649241	-0.546321	-0.398106	-0.312257	-0.159132	0.766879	3.05661	0.271739	-0.308073	-0.793353	2.13476	-0.327007	0.227218	-0.355203	-1.22279	-0.418744	1.88869	0.796055	0.0912599	-0.182478	-0.570452	-0.777449	-0.0342988	0.999544	1.74748	-0.145906	0.0995276	0.994381	-0.259655	-0.466925	0.819698	1.79342	-0.419398	0.194532	-1.16963	-0.0412096	0.844088	0.863183	-1.12051	0.601912	1.24976	-0.402907
C8-pos	926.8163	HMDB05406	C56:5 TAG +NH4	-1.28659	-0.681814	-0.350073	-0.222395	-0.634386	-0.28475	-1.02886	0.912302	0.219612	0.277948	4.40549	0.899886	-0.533158	-0.732127	1.7363	-0.961274	0.0494856	-0.0675448	-1.2079	-0.686704	0.0883727	0.972147	0.184445	0.0853968	0.170289	-0.666893	0.025277	1.1293	1.02069	-0.391212	0.0298823	0.510798	0.487431	-0.595991	0.768487	0.534359	0.324575	0.449968	-1.21219	-0.207147	1.33582	-0.720351	-1.32338	0.0788441	-0.232245	-1.19612
C8-pos	667.5271	HMDB07170	C38:4 DAG	-0.923427	-0.205768	-0.397679	0.947395	0.302102	-0.356152	-1.12206	1.30014	0.855268	0.592755	1.67188	0.0978182	-0.340813	-0.94351	0.158867	-0.642676	-0.886643	0.763862	-0.425618	-0.190643	-0.901074	0.302209	0.977058	-0.0796625	0.0642675	-0.176453	0.0169786	0.731953	0.289529	-0.681437	0.439431	0.505718	0.339127	-0.00447737	0.681702	-0.693917	0.384155	1.17383	0.00987287	-0.0180259	2.38382	-0.908275	-0.396009	-0.343352	-0.553555	-1.17355
C8-pos	877.7241	HMDB05363	C52:4 TAG	-0.151456	-0.403061	-0.562402	0.0340219	0.634978	-0.846378	-0.851074	0.333036	-0.941302	-0.109113	2.66799	0.490058	-0.32416	-0.234689	1.66627	-0.585553	0.524126	0.182229	-1.65453	-0.540047	0.461485	0.815625	-0.0866095	-0.292654	-0.0351211	-0.917149	-0.0279026	0.857635	1.58994	1.70604	0.813812	1.42269	-0.246364	-0.54398	0.911824	1.04252	-0.121054	-0.751864	-1.43676	-1.1562	0.652579	0.134937	-1.75876	0.718236	1.83052	-1.12105
C8-pos	636.5561	HMDB07219	C36:3 DAG +NH4	-0.261269	-0.470413	-0.727303	-0.136546	0.236241	-0.837532	-0.944634	0.247566	-0.586756	0.274637	4.65424	0.333257	-0.530025	-0.728095	1.86586	-0.959116	0.4772	0.054946	-1.2622	-0.597732	0.0174026	0.747388	-0.420488	-0.363874	-0.0825868	-0.716753	-0.0275608	1.13516	0.738194	0.252994	0.556977	0.59542	-0.192218	-0.752351	0.691035	0.42369	-0.0747965	-0.26505	-1.26792	-0.857957	2.47908	-0.170937	-1.27892	-0.178798	0.175828	-1.04255
C8-pos	902.8169	HMDB05405	C54:3 TAG +NH4	0.327142	-0.286699	-0.781214	-0.211994	-0.408414	0.237298	-1.33834	-0.102558	-0.317595	0.324191	4.55611	0.373861	0.0979006	-1.13898	1.68311	-0.845785	-0.297525	-0.345756	-1.23769	-0.197367	1.08613	0.715958	0.0550049	0.0212367	-0.700834	-0.754369	0.019724	1.13261	0.599801	-0.625219	-0.400737	1.14936	-0.0101516	-0.790122	0.501905	1.56339	-0.763838	0.127003	-1.27966	-0.686331	1.51808	-0.19332	-1.24246	0.106214	0.101363	-0.938716
C8-pos	863.5639	HMDB09809	C36:2 PI	-0.22683	2.46807	-2.23256	-0.906725	0.848936	0.812823	0.521773	-2.15545	1.84752	-1.07255	-0.0831153	-0.792131	0.0811808	0.11603	2.99577	-0.344745	-0.440877	0.110839	0.318544	1.45149	1.20689	-1.1731	-0.795674	-0.157579	-0.334642	-1.41799	0.0248419	1.2492	0.198821	1.97658	2.03465	-0.104503	-1.04984	0.662021	0.509654	0.313605	1.17326	-0.445229	-0.125822	0.512156	-0.542943	1.42353	2.21709	-0.732016	0.429166	-1.49065
C8-pos	738.5433	HMDB11214	C34:5 PC plasmalogen	-0.712616	0.350257	0.00596551	-0.167368	0.275535	0.065101	-0.860546	-0.396156	2.05247	-0.0747616	-0.655177	-0.728229	-1.12748	0.125255	-0.68703	-0.799087	0.14186	3.10835	0.15917	-0.383676	-0.19298	-0.98242	-0.995291	1.36104	0.807885	-0.0231192	-0.0128094	0.951927	0.979208	-0.254831	-0.266893	0.412029	2.1614	1.00913	0.431219	1.99164	3.53407	0.286161	0.436728	0.13173	-1.24961	-0.801358	-0.434692	-1.03511	-0.518056	-1.0732
C8-pos	900.8021	HMDB05370	C54:4 TAG +NH4	-0.055421	-0.403338	-0.91178	-0.364801	-0.287901	-0.254683	-1.20346	-0.154848	-0.572177	0.6682	4.91984	0.497389	-0.231408	-0.728855	1.52496	-0.514576	0.0071754	-0.541644	-1.28423	-0.359892	1.36954	0.436651	-0.288844	-0.279537	-0.655289	-0.999085	-0.0256936	1.1907	1.35575	0.368485	-0.135239	1.32497	-0.265156	-0.817843	0.899996	1.69987	-0.695583	-0.346659	-1.21633	-0.824807	0.784252	0.2589	-1.33997	0.393543	1.89458	-0.920836
C8-pos	647.5583	HMDB07158	C36:0 DAG	-0.203463	0.171378	-1.45592	0.725273	0.0330348	0.576267	-1.0489	0.0223512	0.0850752	0.296117	1.992	-0.32069	1.09882	-0.0937695	2.85445	-0.735344	-1.07684	-0.00811351	-0.950642	-0.158434	-0.712538	-0.416612	-0.144579	0.102978	-0.341702	-0.612129	-0.0123823	0.909559	-0.184287	-0.19881	-0.678046	0.641557	-0.285989	-0.259844	0.116082	-0.216547	-0.241941	1.21277	-0.617533	-0.539243	2.71456	-0.7656	-0.567413	-0.365594	0.0348501	-0.867511
C8-pos	558.5092	HMDB07011	C30:0 DAG +NH4	-0.500668	0.510013		0.100871	0.350575	0.328621	-0.467306	-0.520551	-0.490579	1.48782	1.09891	-0.549366	1.27002		1.52457	-0.649856		-0.203692		-0.396089			-0.655318	-0.368538	-0.355732	-0.647596	0.0433053	0.736088	-0.607427	-0.605167	-0.615418	-0.406044	-0.414357	-0.570002	-0.574845		-0.46467	-0.300738	-0.642618	-0.610629	2.07512	-0.673586		-0.648538	-0.611597
C8-pos	924.8006	HMDB05456	C56:6 TAG +NH4	-1.20631	-0.720348	-0.391974	-0.143351	-0.152159	-0.697989	0.042174	0.892364	-0.32395	0.224162	3.43463	0.603634	-0.847877	-0.859191	2.27901	-1.10329	1.00691	0.267479	-1.39217	-0.78123	-0.607478	1.22752	0.26153	-0.173606	0.101444	-0.752512	0.00720884	1.07103	0.134232	-0.0353687	-0.237847	0.467506	0.619348	-0.589193	0.629485	0.530617	0.494831	1.31284	-1.12269	-0.688638	1.55695	-0.778171	-1.33354	-0.0975556	-0.811491	-0.504046
C8-pos	716.6333	HMDB10375	C22:5 CE +NH4	-0.138839	-1.02423	-1.2662	-0.959454	-0.520955	-0.866621	0.106881	-0.133142	0.594628	0.968388	-0.5326	-0.132369	-1.74924	0.759313	-0.682535	0.80013	2.06747	0.96182	0.455651	0.441098	-0.40615	0.172654	-1.2862	-0.567524	2.22885	1.03525	0.0125418	0.976394	0.298919	0.287132	-0.448296	-0.0107669	0.748071	-0.0955059	0.103667	-0.0811703	1.41889	1.26422	2.28658	-0.491641	-1.53947	-0.736762	1.66887	-1.30529	-1.64896	1.39227
C8-pos	766.5393	HMDB09069	C38:5 PE	-0.223368	1.32963	-1.28498	-0.510736	0.897959	1.2098	0.206745	0.34642	0.0821835	0.0480485	0.473921	-0.4529	0.293019	-0.533168	1.0819	-1.46442	0.270989	1.09261	-1.03418	0.283422	-0.0942379	-0.81337	1.07528	-0.731822	-0.356555	-1.50267	-0.0119409	0.819175	-0.581896	-1.02022	-0.501143	0.423981	-0.865598	-0.795282	-0.0939588	-0.498176	0.320979	1.58507	-0.519912	-0.133317	0.705464	-0.620302	-0.0565855	-1.20064	-0.600126	0.14174
C8-pos	724.5275	HMDB11410	C36:5 PE plasmalogen	-0.521923	-0.624804	-0.318229	0.71904	0.637204	0.199593	-0.686602	0.986838	0.807873	0.163173	-0.399094	-0.831004	-1.61074	1.52744	-0.980474	-0.21764	-0.243694	0.862406	-0.357249	-1.07608	0.0187648	-0.824275	-1.69089	1.806	1.7797	1.13056	0.00984148	0.960164	0.882111	-0.305421	-0.384182	1.13856	1.92087	-0.0562866	-0.242264	0.396003	1.35482	0.170791	1.34667	0.374352	-1.21721	-0.894029	-1.00169	-1.30056	-0.925135	-0.336559
C8-pos	701.5590		C16:1 SM	0.349843	-1.61996	-2.20707	-0.11721	0.320025	1.25285	-1.41208	0.167883	1.71846	-0.630618	1.37806	0.320856	-0.52364	-0.591275	1.26718	0.574702	-0.410879	0.155525	-0.591013	1.61665	0.224885	0.750656	-0.998001	0.247252	-0.42717	-0.638178	0.00683599	0.973772	1.06558	0.287093	-0.285671	0.0257486	1.34212	-0.831477	0.974769	-0.485491	0.16618	0.800352	1.47289	-0.147535	-0.957711	-0.321859	0.108675	-1.80392	-1.95884	-0.55075
C8-pos	894.7541	HMDB05447	C54:7 TAG +NH4	-0.74263	-0.585874	-0.725348	-0.208893	0.379483	-0.688972	1.323	0.0886691	-0.454378	0.325307	2.64075	-0.148411	-0.545061	-0.743938	2.45619	-0.564132	1.47812	-0.0749838	-1.05745	-0.575585	0.101373	0.0187769	0.227063	-0.662156	-0.548279	-0.897015	-0.00709091	0.952638	1.99612	1.18452	0.0904908	0.110591	-0.204689	-0.486513	0.537814	1.03951	0.222668	0.732459	-0.784423	-0.831708	0.59557	-0.147322	-0.993754	-0.376027	1.56855	0.00894445
C8-pos	785.6530	HMDB12104	C22:1 SM	0.0695465	-1.52741	-2.50683	-0.146656	0.555055	1.99088	-0.60623	-0.242003	0.832133	-0.447855	1.4055	0.3035	-1.5127	-0.309133	0.458376	0.455759	0.319544	-0.0224622	-0.0267971	1.58993	0.381093	0.371152	-1.34766	0.294598	0.0882117	-0.568	-0.00571002	0.965765	0.750937	0.115408	0.38105	1.11121	0.643114	-0.490046	-0.281415	-0.408649	0.167347	2.61853	0.56592	0.467186	-1.02604	0.0778089	0.31331	-1.93314	-2.28893	0.306048
C8-pos	520.3399	HMDB10386	C18:2 LPC	-0.489303	-0.367204	-2.22366	-0.683839	0.434912	1.13576	0.258365	-0.512883	2.38711	-0.348863	-0.0676491	-0.110309	-0.729905	-0.397984	0.766416	1.21819	-0.723115	-0.153872	0.911995	2.5004	1.24239	0.332626	-1.1629	-0.902102	-0.446965	-1.91259	-0.00172983	1.10075	0.0385172	1.5404	0.222441	2.15419	-1.17193	-0.922623	-0.390365	2.33672	-0.401877	1.68095	-0.543549	0.07713	-0.281041	2.09695	1.14286	-0.851642	1.27818	-1.22952
C8-pos	622.4442	Interl Standard	C24:0 PC
[truncated: 552 more columns]

## Sheet: C18-neg
Method	m/z	HMDB ID	Metabolite	ELD_001	ELD_002	ELD_003	ELD_004	ELD_005	ELD_006	ELD_007	ELD_008	ELD_009	ELD_010	ELD_011	ELD_012	ELD_013	ELD_014	ELD_015	ELD_016	ELD_017	ELD_018	ELD_019	ELD_020	ELD_021	ELD_022	ELD_023	ELD_024	ELD_025	ELD_026	AVERAGE...31	STDEV...32	ELD_553	ELD_487	ELD_421	ELD_326	ELD_305	ELD_403	ELD_542	ELD_177	ELD_310	ELD_450	ELD_273	ELD_479	ELD_061	ELD_564	ELD_384	ELD_566	ELD_308	ELD_222
C18-neg	295.9567	HMDB01928	Hydrochlorothiazide	0.322138	0.190961	-0.256618	-0.270505		-0.273082	-0.24752	-0.25582	-0.252141	-0.258668	-0.271537	-0.221452	-0.269863	-0.252376	-0.240852	-0.264916	-0.258492	-0.245469	-0.278576	-0.266033	-0.269034			-0.270261	-0.270686	-0.252644	-0.214498	0.147187	-0.26881		-0.26744	-0.268459	3.97361	-0.270903	-0.2471	-0.271526	-0.257831	-0.272019	-0.271709	-0.275941	-0.197349	-0.275882	-0.273678	-0.222809	-0.233425	-0.229343
C18-neg	277.2170	HMDB03073	Gamma-Linolenic acid	-0.641851	-0.752555	-0.00962375	-0.760274	-0.150766	-0.360725	0.0906358	1.17436	-0.971491	-1.05875	0.494448	-0.762486	-0.947446	-0.475654	-0.45476	-0.184043	0.276669	0.0222098	-0.460514	-0.756911	-0.186724	-0.437466	-1.1582	-0.0968127	-0.846107	-0.155015	-0.368071	0.519187	-0.257795	0.239593	1.51588	0.858611	-0.920261	-0.307027	-0.198459	0.048652	-0.334415	-0.897079	-0.585719	0.710624	2.26092	0.468393	-0.515837	-0.394444	-0.55022	-0.905428
C18-neg	279.2328	HMDB00673	Linoleic acid	-0.677619	-0.849335	0.437846	-0.69136	0.0466563	-0.295468	0.30984	1.46237	-0.994991	-1.42071	0.318342	-1.09419	-1.26249	-0.277566	-0.634682	-0.670644	-0.11547	-0.528958	-0.43341	-1.1223	-0.72537	-0.538405	-1.56975	0.351943	-0.536719	0.373415	-0.428424	0.673812	0.119673	0.646405	1.38645	0.386531	-0.849293	-0.421408	-0.249154	-0.449892	-0.174189	-0.864306	-0.480589	2.24164	2.0374	-0.0674335	-0.349439	-0.518009	-0.212739	-1.19727
C18-neg	199.1693	HMDB00638	Dodecanoic acid	-0.392862	0.138885	-0.214823	-0.611115	-0.357132	0.698774	-0.141876	0.261452	-0.536452	-0.776457	-0.132109	-0.366169	-0.711409	-0.511428	-0.562167	-0.0150219	-0.421128	0.362998	-0.0883388	-0.62201	-0.808678	-0.510072	-0.849385	0.686666	-0.344464	-0.134423	-0.267644	0.416434	-0.677225	0.43806	1.07921	1.86294	0.413595	-0.415951	-0.571195	-0.557559	-0.423793	-0.311589	-0.422589	2.13196	1.88074	-0.310338	-0.372058	-0.771811	-0.763628	0.174917
C18-neg	307.2639	HMDB05060	Eicosadienoic acid	-0.968859	-0.892711	0.662178	-0.731152	-0.348147	-0.255004	1.54457	0.0905278	-0.655944	-1.20975	-0.290815	-0.899046	-1.19934	0.0869608	-0.483619	-0.960589	0.145735	-0.74358	0.0393307	-1.25928	-1.16162	-0.371784	-1.36684	0.493911	-0.444223	0.902092	-0.395269	0.717587	-0.803792	0.134011	0.499217	-0.055906	-0.80116	-0.206516	-0.505796	-0.588486	-0.467748	-0.631768	-0.483081	2.0058	2.26506	-0.25553	-0.300351	-0.639736	-1.04901	-0.957218
C18-neg	305.2483	HMDB02925	8.11.14-Eicosatrienoic acid	-1.13633	-0.469499	0.284381	-0.778288	-0.285271	-0.416429	1.84119	0.338412	-0.765006	-0.755208	-0.202799	-0.813699	-0.923927	-0.527945	-0.32287	-0.507426	0.250803	-0.435079	-0.00111126	-0.922781	-1.12809	-0.236839	-1.19796	0.216323	-0.293826	0.788336	-0.323113	0.656862	-0.875421	-0.567026	1.07546	-0.236623	-0.684082	-0.408373	-0.50453	-1.02061	-0.45402	-1.02783	0.316493	2.15261	2.83547	-0.701892	-0.164947	-0.497918	-1.09003	-0.698258
C18-neg	281.2485	HMDB00207	Oleic acid	-0.524258	-0.678171	1.14212	-0.654863	0.0315729	0.259679	0.139039	1.05666	-0.9865	-1.47798	-0.0895736	-1.05555	-1.272	-0.376601	-0.700024	-0.84572	-0.0251855	-0.323894	-0.138239	-1.21819	-0.928227	-0.191102	-1.56055	0.771403	-0.551266	0.997392	-0.353847	0.746728	-0.901744	-0.512403	0.757502	0.363907	-0.705558	-0.344532	-0.432104	-0.30281	-0.314802	-0.847215	-0.339733	2.54962	2.89561	-0.159384	0.0809789	-0.417613	-1.25808	-1.15374
C18-neg	253.2169	HMDB03229	Palmitoleic acid	-0.841725	-0.688135	1.83422	-0.333276	-0.395896	-0.252068	0.445092	1.78744	-0.761664	-0.923411	-0.416839	-0.986728	-0.925619	-0.531863	-0.634515	-0.578105	-0.333642	-0.426085	0.158522	-0.924223	-1.02485	-0.406329	-0.937538	0.290454	-0.593488	0.861156	-0.289966	0.759203	-0.529452	-0.498381	1.02927	-0.324544	-0.827614	-0.390693	-0.746719	-0.888719	0.0513647	-0.822191	-0.392715	3.13638	3.61848	-0.857054	-0.0199211	-0.687388	-1.0406	-0.986089
C18-neg	391.2851	HMDB00626	Deoxycholate	0.0031828	-0.469822	-0.493432	-0.384898	-0.561527	-0.0751363	-0.305236	1.15591	0.735027	-0.555185	0.293	-0.179359	-0.232931	-0.676183	-0.436032	-0.293205	-0.378926	-0.652357	-0.710244	0.337339	-0.311023	-0.459883	-0.504833	-0.622308	1.25984	-0.616055	-0.197472	0.526501	-0.251957	-0.582479	-0.142858	1.4061	-0.134232	-0.527337	-0.0161849	2.95726	-0.673945	0.993413	-0.593536	-0.624749	-0.123528	-0.0922247	-0.587933	-0.0736326	9.13566	0.830613
C18-neg	498.2879	na/HMDB00874	Taurohyodeoxycholate/Tauroursodeoxycholate	-0.147607	0.153762	-0.108517	-0.115336	-0.0882088	0.170866	-0.143832	0.0353017	-0.114387	-0.0568958	0.0136617	-0.148621	-0.0804453	0.0111662	-0.0756298	-0.162471	-0.183931	-0.14944	-0.0830374	-0.0877612	-0.0917822	-0.164589	-0.035317	-0.0708698	-0.174976	-0.15829	-0.0791225	0.0903357	-0.0885477	0.70309	-0.157854	0.864997	-0.150059		-0.148541	-0.159419	-0.156085	-0.093727	-0.153733	-0.0904917	-0.0101301	-0.0888753	-0.186448	-0.042376	-0.0250991	-0.0238618
C18-neg	407.2787	HMDB00415	Beta-muricholate	0.345449	0.0181159	-0.216257	-0.416558		-0.581511	-0.635317	0.0930869	0.242239	-0.548129	-0.244473	-0.198725	0.230376	-0.635993	-0.580547	-0.415648	-0.443386			0.955377	-0.31797	-0.280363	-0.420854	-0.63948	1.13387	-0.643296	-0.182608	0.481112	0.0654037		-0.0149923	1.0741	-0.250669	-0.572487	-0.62437	0.892778	-0.635481	-0.0926127		-0.223736		1.1044	-0.201463	0.409231	7.14044	-0.520204
C18-neg	391.2851	HMDB00518	Chenodeoxycholate	-0.107389	-0.39004	-0.45223	-0.335986	-0.499476	-0.525376	-0.483916	0.290279	0.329519	-0.509229	0.298906	-0.342604	0.0569054	-0.44058	-0.515917	-0.167139	-0.524935	-0.477155	-0.425646	0.268495	-0.173162	0.195115	-0.390163	-0.546418	1.80644	-0.523564	-0.176356	0.49595	-0.465754	-0.528208	0.149148	2.18189	-0.243606	-0.540131	-0.375684	3.98213	-0.524369	1.70896	-0.312995	-0.50544	-0.311292	-0.253624	-0.463877	-0.368493	4.49005	-0.378666
C18-neg	327.2328	HMDB02183	Docosahexaenoic acid	-0.729089	-0.822427	0.189069	-0.581022	-0.226518	-0.689297	3.50867	-0.00684814	-0.710065	-0.991439	-0.838535	-0.691284	-1.09579	-0.676694	-0.415224	-0.907183	1.01413	-0.236254	-0.110951	-0.959872	-0.68969	0.340673	-0.775674	-0.271626	-0.370818	0.0522914	-0.295826	0.896377	-0.646353	-0.147839	0.0549888	-0.531389	-0.9661	-0.512861	-0.112646	-0.231391	0.0035067	-0.571309	-0.0322643	1.08888	0.792949	0.107157	-0.327967	-0.741602	-0.971596	0.886404
C18-neg	331.2641	HMDB02226	Adrenic acid	-1.10176	-0.822628	0.96094	-0.550564	-0.366729	-0.0984657	0.384472	1.92318	-0.525604	-0.196663	-0.0980101	-0.578414	-0.713363	-0.31293	-0.972302	-0.980492	0.0181347	-0.622756	0.202982	-0.946497	-1.22894	-0.359539	-1.31871	0.369647	-0.301527	1.56782	-0.256489	0.783468	-0.352737	-0.429852	0.582355	-0.310185	-0.340657	-0.0521123	-0.474894	-0.56859	-0.197374	-0.658319	0.371959	1.86633	2.26017	-0.822995	-0.0632366	-0.130294	-0.720564	-0.788733
C18-neg	407.2787	HMDB00506	Alpha-muricholate	-0.356215		-0.343896	-0.0794686				-0.335805	1.01323		-0.323774	-0.331479	-0.304299							-0.296793	0.124168	-0.352647	-0.34638		-0.296683		-0.171541	0.367057			-0.33325	-0.111741				-0.330307		-0.352368		-0.115939		0.826004		-0.352114	2.17049
C18-neg	329.2482	HMDB06528	Docosapentaenoic acid	-0.871481	-0.507372	0.540141	-0.710154	-0.210241	-0.518537	3.14238	0.554277	-0.577384	-0.91578	-0.558307	-0.72369	-0.901503	-0.725065	-0.639897	-0.781726	0.66634	-0.252329	-0.0207534	-0.834908	-0.961451	-0.0609881	-0.921588	0.106403	-0.37254	0.451087	-0.254041	0.839701	-0.651806	0.0288576	0.67982	-0.471447	-0.70856	-0.422878	-0.306987	-0.552198	-0.113168	-0.544779	-0.0781777	1.58578	2.17847	-0.494976	0.250125	-0.65923	-0.932111	0.0670869
C18-neg	227.2009	HMDB00806	Myristic acid	-0.707232	0.106887	0.796614	-0.620149	-0.208691	0.85716	1.56241	0.848454	-0.558481	-1.12675	-0.0911863	-0.945956	-0.832315	-0.729089	-0.374059	-0.767733	-0.34768	0.0459353	-0.366298	-0.734093	-1.09908	-0.788748	-1.13541	0.835655	-0.405343	0.959441	-0.224067	0.741656	-1.10771	0.304737	0.953835	-0.00882524	-0.914018	-0.53141	-0.827928	-1.16665	-0.413268	-0.766247	-0.387352	5.11724	3.70006	-0.634066	0.256718	-1.06225	-1.19604	-0.979088
C18-neg	303.2327	HMDB01043	Arachidonic acid	-1.09513	-0.722103	0.535817	-0.963232	-0.695608	-0.389991	0.960064	1.76292	-0.352533	-0.113235	0.192276	-0.352216	-0.928209	-0.282808	-0.958948	-0.631594	0.361003	-0.457221	-0.045129	-0.754977	-1.0953	-0.192101	-1.23384	0.170075	0.114875	1.22846	-0.228411	0.734442	-0.451652	-0.60099	0.299635	-0.644419	-0.336138	-0.538261	-0.423432	-0.498938	0.0458973	-0.535313	0.87185	1.27427	1.09496	-1.20152	-0.58426	-0.162352	-0.91037	-0.656769
C18-neg	448.3066	HMDB00637	Glycochenodeoxycholate	-0.203826	0.730023	0.0855471	0.240415	0.284301	0.802242	-0.364371	0.191712	-0.511717	1.42237	1.70232	0.856575	2.85936	1.0267	0.443965	-0.177564	-0.800363	0.199346	-0.0508269	1.52648	-0.326308	-0.566708	-0.483969	-0.724001	-0.541582	-0.861253	0.259957	0.885481	0.124718	3.11844	-0.449458	-0.409066	0.0662255	-0.903357	-0.248587	-0.551287	-0.706677	-0.0407046	-0.456852	-0.718286	1.31555	-0.263612	-0.902897	0.792809	0.489184	0.232127
C18-neg	255.2327	HMDB00220	Palmitic acid	-0.189556	-0.461122	1.25685	-0.468446	-0.0164805	0.532287	0.870717	1.59204	-0.602965	-1.31435	-0.0460944	-1.06713	-1.21773	-0.562192	-0.370173	-0.909445	-0.173738	-0.17533	-0.201682	-1.14166	-1.22529	-0.33371	-1.48283	0.67604	-0.497799	1.17316	-0.244485	0.817184	-0.949769	-0.27279	1.12118	0.247663	-0.622772	-0.430874	-0.573898	-0.76855	-0.159829	-0.527638	-0.115505	2.82465	3.17343	-0.582009	0.137927	-0.883777	-1.35183	-1.30804
C18-neg	407.2800	HMDB00619	Cholate	-0.209067	-0.2839	-0.539949	-0.336142	-0.518229	-0.544784	-0.4496	0.0115538	0.576652	-0.499851	0.267632	-0.275068	0.613427	-0.358341	-0.477121	-0.248805	-0.540947	-0.502437	-0.41285	0.986994	-0.36626	0.704944	-0.247617	-0.55756	0.901115	-0.54838	-0.148254	0.482566	-0.42705	-0.523684	0.176859	2.90587	-0.445956	-0.54969	-0.546084	1.28867	-0.516723	0.576003	-0.0429793	-0.467492	-0.516992	-0.0392174	-0.308261	-0.00877672	2.19662	-0.527791
C18-neg	283.2641	HMDB00827	Stearic acid	-0.234397	-0.00176246	0.519797	-0.779895	0.374553	1.32198	0.509214	0.0697934	-0.132091	-1.55499	-0.251372	-1.04904	-1.18915	-0.18175	-0.238344	-1.22007	0.314745	-0.309878	-0.410583	-1.27192	-1.57317	-0.218278	-1.62356	1.80101	0.0127161	0.854638	-0.248531	0.859007	-1.06346	-0.149307	-0.204511	0.0857883	-0.964473	-0.472421	-0.579803	-0.83205	-1.03687	-0.675613	-0.402632	2.73352	1.95043	-0.324839	1.11038	-0.768801	-1.24388	-1.12447
C18-neg	378.2412	HMDB00277	Sphingosine 1-Phosphate	-0.0679783	0.416535	0.0575216	1.3515	0.877929	0.535827	-1.50307	1.19435	1.17262	1.19273	0.847511	0.727332	-0.492893	1.70679	-0.844875	-0.153008	-0.718154	-0.0750519	-0.931214	0.54107	1.6417	0.40701	-0.158491	-1.48578	1.3642	-0.883289	0.258493	0.927539	2.24818	-1.3373	-1.35785	-0.280438	-0.557255	0.979725	-0.435396	-1.93401	-0.531334	0.128597	-1.04383	0.367703	-1.10417	0.411512	-1.21028	-1.07173	-1.28547	0.134304
C18-neg	432.3113	HMDB00698	Glycolithocholate	0.621891	-0.372705	0.502641	2.61498	0.321376	1.71537	-0.421949	-0.116369	-0.752163	0.779836	0.21958	-0.00346189	0.54026	0.0806417	1.9156	0.339774	-0.222944	-0.485719	-0.916941	2.73523	0.0100974	-0.912903	0.372615	-0.705559	-0.305375	-0.772806	0.260808	0.983699	2.0223	3.68776	-0.643605	-0.711043	0.666798	-0.82819	0.578991	-0.657439	-0.891615	-0.412583	-0.865786	-0.767096	0.722505	0.240211	-0.924599	0.85173	1.22453	1.08996
C18-neg	301.2170	HMDB01999	Eicosapentaenoic acid	-0.592689	-0.38391	-0.166267	-0.627809	-0.263911	-0.533738	3.40516	-0.181889	-0.360482	-0.687049	-0.506613	-0.411639	-0.72652	-0.654772	-0.164539	-0.290602	0.875131	-0.17289	-0.226167	-0.513592	-0.670529	-0.101497	-0.554529	-0.276185	-0.439938	-0.212167	-0.209217	0.785793	-0.556722	-0.137593	0.112364	-0.531612	-0.59314	-0.293177	-0.207442	-0.165532	0.0555189	0.680942	-0.167239	0.193987	0.376541	-0.277354	-0.288348	-0.496795	-0.731331	1.3102
C18-neg	225.1853	HMDB02000	Myristoleic acid	-0.737343	-0.412205	1.88663	-0.394323	0.099274	0.186998	1.30622	1.40609	-0.618858	-0.895392	-0.38484	-0.93561	-0.802025	-0.583551	-0.599134	-0.524172	-0.493385	0.650226	-0.00468592	-0.758856	-0.970877	-0.636648	-0.887503	0.143815	-0.531656	0.380824	-0.196576	0.754566	-0.719382	0.36835	1.15316	-0.297338	-0.872821	-0.365639	-0.626395	-0.958729	0.187533	-0.628837	-0.0396135	5.48407	3.30095	-0.560784	0.0410439	-0.844281	-0.979445	-0.873513
C18-neg	355.2425	Internal Standard	PGE2-d4	0.754213	2.13991	-2.01494	-0.817029	0.767024	-0.822367	0.888299	-0.163679	0.149117	-0.0949282	0.668381	0.827768	0.987583	0.131823	-0.938091	-1.7993	0.578492	1.59983	0.789977	1.48176	-0.84532	-1.26765	-0.767388	0.329642	3.21164	0.999967	0.260567	1.18503	0.741936	0.135559	0.153601	0.476966	0.62728	-0.522275	0.986836	1.06018	1.10192	0.982245	-0.142969	-0.296912	-0.0611932	-0.906064	-0.083612	-2.13878	-0.588357	-0.823648
C18-neg	137.0231	HMDB01895	Salicylic acid	-0.249221	-0.271136	6.7244	2.0178	-0.270021	-0.272559	-0.253925	-0.268485	-0.275939	-0.274539	-0.276444	-0.269352	1.30492	-0.260792	-0.257236	-0.275384	-0.276512	-0.275006	-0.273177	-0.265856	2.1126	-0.263526	0.911153	-0.275834	-0.276333	-0.267193	0.285477	1.46349	-0.262747	-0.264418	-0.251076	-0.274662	-0.274872	-0.275711	-0.272724	-0.271839	-0.271774	-0.270881	-0.260082	-0.269519	-0.272599	-0.255129	-0.269522	-0.15719	-0.26833	-0.197821
C18-neg	514.2839	na/HMDB00932	Tauro-Alpha-muricholate/Tauro-Beta-muricholate	-0.124088	-0.013334	-0.0992416	-0.299959	-0.139949	0.139276	-0.0523261	0.26499	0.0392662	-0.0615434	-0.241326	-0.266172	0.90804	-0.0441991	-0.159722	-0.302387	-0.298695	-0.31082	-0.201011	0.937728	-0.28782	-0.293824	-0.225799	-0.209036	-0.28657	-0.28657	-0.0736573	0.32212	-0.126501	-0.284752	-0.159285	0.500833	-0.0632154	-0.315487	-0.302111	-0.155346	-0.189554	-0.190165	-0.30009	-0.25963	-0.270824	-0.0605112	-0.197725	0.688568	0.146923	-0.182939
C18-neg	482.2930	HMDB00722	Taurolithocholate	-0.415154	0.0563467	0.20731	0.0409486	0.835841	5.45841	-0.0145795	-0.130152	-0.43206	0.0289322	-0.0627803	-0.272569	-0.177355	1.92475	1.33346	0.272943	-0.391875	-0.249066	-0.616119	-0.0945816	-0.421385		-0.0321674	-0.0499848	-0.618072	-0.441259	0.229591	1.21044	0.151291	5.05792	-0.554646	-0.282038	-0.186266	-0.621295	0.147828	-0.605927	-0.498351	-0.335541	-0.476449	-0.26458	0.708122	-0.454115	-0.672435	0.510008	-0.246353	1.01682
C18-neg	149.0603	HMDB00764	Hydrocinnamic acid	-0.398557	0.075581	-0.483691	-0.611782	3.01856	13.3705	0.926337	-0.383724	0.308979	0.170083	-0.445169	-0.109941	-0.541902	-0.372134	0.875523	-0.498861	0.098004	-0.442537	0.334002	0.205018	-0.305937	-0.26031	-0.825188	-0.37407	-0.291754	-0.446894	0.484235	2.68164	-0.493828	0.318825	0.289669	-0.655549	-0.052906	1.19636	0.160857	-0.328604	-0.604734	-0.410867	-0.388481	-0.489674	-0.379393	-0.341141	-0.496304	-0.610394	-0.125533	0.301251
C18-neg	194.0449	HMDB00840	Salicyluric acid	-0.310814		4.55979	2.10529	-0.327809	-0.325391	-0.319406	-0.324195	-0.326749	-0.329485	-0.328587	-0.321902	2.65145	-0.319792	-0.315149	-0.329867	-0.329679		-0.327156	-0.327031	1.2006	-0.313755	0.719072	-0.327699	-0.329961	-0.325474	0.211513	1.20997	-0.31635	-0.321683	-0.296896	-0.329313	-0.330013		-0.32186	-0.32913	-0.328582	-0.329527	-0.314486	-0.328295	-0.32843	-0.312961	-0.326707	-0.102375	-0.329804	-0.233236
C18-neg	375.2889	HMDB00761	Lithocholate	0.0798236	-0.123098	0.885327	0.123934	0.538728	1.19684	-0.1207	0.697745	-0.305017	0.525379	0.0454846	0.0855838	-0.158283	-0.479753	0.158471	0.183523	0.484449	-0.503652	-0.521151	0.223811	-0.34036	-0.258642	0.0370273	-0.306486	0.145431	-0.327553	0.0756484	0.429891	0.185998	0.0527864	-0.274481	-0.441776	0.123367	-0.190573	0.903351	-0.396275	-0.529264	-0.449575	-0.220258	-0.226548	0.156744	-0.300051	-0.511966	-0.0198407	1.40796	0.637101
C18-neg	165.0545	HMDB00779	Phenyllactic acid	-0.398038	-0.0881292	-0.424302	-0.713791	1.13634	0.793207	0.0085532	-0.271908	-0.172271	-0.515141	0.270564	-0.423087	-0.646753	0.495806	0.0856365	-0.036226	-0.667108	0.0202404	0.0036288	-0.313601	-0.0341578	3.89443	-0.514418	4.23536	-0.370888	-0.6741	0.179994	1.20471	-0.428504	-0.502534	-0.754401	-0.361828	-0.36337	0.846358	0.247321	0.169351	-0.782765	0.0737523	0.402899	-0.899671	0.153199	-0.138128	-0.779712	-0.484839	-0.04161	-0.0317284
C18-neg	205.1225	HMDB01925	Ibuprofen			-0.248306		-0.250099											5.84326						-0.249993				-0.249953	0.968983	2.43714	-0.234265			-0.250093	-0.229318			-0.223832		-0.249853		-0.249383	4.40052		-0.250147
C18-neg	187.0965	HMDB00784	Azelaic acid	1.19164	0.139657	-0.5798	-0.640833	1.26837	0.192022	-0.702985	1.44336	-0.307907	-0.207809	-0.0811493	-0.351005	-0.500593	-0.653096	-0.209686	0.315047	0.581388	0.159189	-0.829844	1.72912	-0.527235	-0.843904	-0.51641	-0.381922	-0.884207	-0.808675	-0.0772026	0.739619	1.07073	3.15185	1.0802	1.33108	1.19028	-0.304791	0.155274	0.25653	0.322237	1.18621	0.238676	-0.070125	-0.0829068	1.50899	-0.34809	2.21051	1.54853	-0.340381
C18-neg	257.1755	HMDB00872	Tetradecanedioic acid	-0.355672	2.26694	0.707356	-0.898616	0.525055	0.702877	-0.247095	0.151927	0.0518755	-0.913991	-0.376711	-0.542135	-0.472255	0.157187	-0.315935	-0.454423	-0.224437	-0.658862	-0.0515576	1.21897	-0.8218	-0.282815	0.24487	-0.541181	-0.496184	0.133576	-0.0574243	0.693783	-0.496011	-0.447025	-0.318622	-0.261256	-0.892374	-0.867549	-0.712471	-0.5026	-0.565833	-0.211981	-0.388329	5.80607	1.59646	0.0894744	0.837059	-0.177879	-0.155684	1.8305
C18-neg	448.3067	HMDB00631	Glycodeoxycholate	-0.130512	0.334746	0.219296	-0.185542	-0.241113	1.59743	-0.196868	0.869919	-0.372124	0.0712156	0.794296	0.151108	0.883942	0.23469	0.310092	-0.482531	-0.490632	-0.581799	-0.686856	0.556202	-0.543355	-0.706711	-0.589128	-0.616457	-0.540632	-0.665397	-0.0387198	0.593488	0.599497	3.01904	-0.532207	-0.350452	0.211083	-0.665769	-0.242298	-0.437974	-0.681904	-0.131106	-0.660557	-0.672152	0.589533	-0.225133	-0.717381	1.20481	1.67807	1.66262
C18-neg	229.1439	HMDB00623	Dodecanedioic acid	-0.203088	1.23616	0.345894	-0.593895	0.151584	1.81286	-0.539447	0.0174862	-0.0831742	-0.686401	-0.22181	0.107048	-0.701198	0.514738	-0.342357	0.267144	-0.310513	-0.00123565	0.0241083	0.768341	-0.466154	-0.424745	-0.540142	-0.215576	-0.474758	-0.373873	-0.0358847	0.584457	-0.313027	-0.201105	0.192175	2.29494	0.0314662	-0.781726	-0.619505	0.152238	-0.471427	0.091004	-0.604503	3.83714	0.505132	-0.0907569	-0.170079	-0.421352	-0.218601	2.16275
C18-neg	498.2879	HMDB00951	Taurochenodeoxycholate	-0.186449	0.083888	-0.100546	-0.21265	-0.0610178	0.667028	-0.15684	-0.0132944	-0.184769	-0.0436216	-0.17243	-0.249571	0.0311811	1.92507	0.00818068	-0.157492	-0.288067	-0.101167	-0.129828	-0.111219	-0.247967	-0.275323	-0.071127	-0.142796	-0.261872	-0.250745	-0.0270554	0.430919	-0.120754	2.06926	-0.243422	0.425491	-0.0468992	-0.288324	-0.1526	-0.239495	-0.201893	-0.134252	-0.146073	-0.22804	0.323235	-0.259575	-0.287823	0.0639938	-0.242291	0.0271347
C18-neg	498.2879	HMDB00896	Taurodeoxycholate	-0.294694	0.0736354	-0.0736487	-0.343441	-0.186251	2.38719	-0.0180611	0.363411	-0.176531	-0.221746	-0.228742	-0.370038	-0.15069	1.91188	0.153346	-0.338745	-0.389275	-0.361951	-0.41252	-0.215387	-0.394919	-0.451834	-0.262954	-0.193313	-0.419896	-0.319765	-0.0359595	0.661522	-0.00621605	3.25209	-0.412844	0.554977	-0.00863367	-0.404789	-0.160783	-0.392255	-0.36716	-0.143863	-0.368039	-0.422167	0.264558	-0.387557	-0.426189	0.491945	-0.274833	1.09739
C18-neg	448.3066	HMDB00708	Glycoursodeoxycholate	-0.145427	0.253924	-0.103077	0.13487	-0.0649174	0.0438254	-0.243417	0.0503991	-0.116112	0.24257	1.12607	0.400408	0.201682	-0.262295	-0.0938073	-0.232079	-0.257942	-0.205672	-0.0293827	0.35912	0.384529	-0.112326	-0.166161	-0.191652	-0.234044	-0.300073	0.0168849	0.30735	0.0190039	0.236523	-0.153954	-0.0175441	-0.202228	-0.324833	-0.219368	-0.192351	-0.274173	-0.0779881	-0.257735	-0.0565133	-0.00380962	0.411468	-0.308853	0.0531382	1.06694	0.0032988
C18-neg	143.1073	HMDB00482	Caprylic acid	-0.139387	2.82195	-0.574904	-0.675602	-0.000426618	2.52067	-0.393227	-0.277709	-0.280768	0.120013	-0.598767	-0.353354	-0.21831	1.57026	-0.169341	-0.432632	-1.00319	0.0423765	-0.793627	0.662874	-0.606729	-0.717415	-0.45632	0.260456	-0.58324	-0.805127	-0.0415951	0.937281	0.0953908	1.80553	0.164351	2.37673	0.363899	-0.471703	-0.118678	-0.706637	-0.484916	0.742867	-0.855552	0.0395071	-0.209206	0.00828372	-0.934984	-0.748113	-0.49298	3.8256
C18-neg	159.1014	HMDB02264	2-Hydroxycaprylic acid	0.116312	0.175611	-0.336035	-1.23915	0.187812	-0.0117301	-0.792055	1.19707	-0.18569	-0.298776	0.803098	0.200537	-0.748237	0.27794	-0.202876	1.13842	-0.707175	0.394831	0.803098	0.201193	1.57096	0.688831	-0.920098	-0.567718	-0.118389	-0.921016	0.0271832	0.703495	1.68405	0.363083	0.595554	1.05354	-0.534265	-0.651681	0.407163	0.613002	0.140583	1.26817	-0.684347	0.254457	0.291584	1.38204	-0.80688	1.03085	1.45407	-0.206155
C18-neg	171.1378	HMDB00511	Capric acid	-0.140269	4.6536	-0.407781	-0.788997	-0.0277873	3.39999	0.131196	-0.688374	-0.312405	-0.859504	0.0098024	-0.525797	-0.274384	0.909727	-0.121582	-0.530972	-0.798771	0.938261	-0.596448	-0.132003	-0.93799	-0.91995	-0.665878	0.725588	-0.594148	-0.61111	0.0320776	1.27273	-0.700449	2.96552	0.095044	0.656518	-0.41274	-0.671484	-0.26425	-0.951502	-0.71547	0.164042	-0.592567	2.18095	1.00604	0.347822	-0.174912	-0.932384	-0.743429	0.773384
C18-neg	395.1894	HMDB00774	Pregnenolone sulfate	-0.668263	0.782405	-0.93886	-0.998517	-0.826631	-0.107447	-0.23967	-0.945129	-0.605888	0.188522	1.60831	-0.0328457	-0.266305	1.8539	-0.702652	-0.35943	0.195385	-1.23226	1.82786	1.32061	-0.580144	-0.633488	0.178049	-1.06067	1.88611	-0.185316	-0.0208601	0.957174	-0.439676	-0.260274	-0.406119	-0.775441	-0.332127	2.79857	-0.103807	0.406205	-0.724222	-0.667209	-0.954606	-0.076014	-0.379247	0.0851913	-0.399925	0.311193	-0.0997966	0.382527
C18-neg	464.3014	HMDB00138	Glycocholate	-0.200077	-0.0373047	-0.176127	-0.216506	0.254111	0.412619	-0.0962551	0.200685	-0.243399	0.32156	-0.11438	0.059884	0.966599	0.720008	0.230574	-0.293714	-0.350361	-0.0242647	-0.0195438	0.351774	-0.325769	-0.312052	-0.278507	-0.305055	-0.313512	-0.348177	-0.00527665	0.340562	-0.117995	7.32486	-0.270555	0.0651525	-0.000187151	-0.357477	-0.246372	-0.296213	-0.267324	-0.252844	-0.187665	-0.325041	0.207641	-0.27342	-0.32796	0.178443	-0.216743	0.0105802
C18-neg	337.3109	HMDB02068	Erucic acid	-0.396741	-0.346416	-0.167102	-0.498796	-0.365927	-0.234275	4.25711	-0.437383	-0.420536	-0.520645	-0.296263	-0.424201	-0.444992	-0.233628	3.72726	-0.434819	0.272529	-0.436151	0.0712279	-0.449007	-0.214639	-0.362664	-0.543376	-0.3292	-0.360958	-0.177855	0.00894415	1.16552	-0.41825	-0.346248	0.138348	-0.188113	-0.520156	-0.246326	-0.373219	0.179444	-0.44456	-0.18991	-0.453487	-0.13762	0.205362	0.861911	-0.290527	-0.334039	-0.49996	0.909883
C18-neg	297.2796	HMDB61710	17-Methylstearate	-0.835653	4.74546	1.50338	-0.844911	0.641657	0.656791	1.59196	-0.767373	-0.273928	-1.23981	-0.785445	-1.06916	-0.848294	0.216046	-0.0831549	-1.10468	0.161654	0.243554	0.747148	-0.974615	-1.16138	-0.773516	-0.97693	0.253435	-0.0809293	1.01644	-0.00162497	1.25763	-0.685652	0.969701	0.337293	-0.532535	-1.01103	0.012187	-0.0934814	-0.39838	0.173761	-0.0491487	-0.289863	2.89728	1.60709	0.137262	2.10116	-0.500932	-0.975238	-0.779925
C18-neg	285.2068	HMDB00672	Hexadecanedioic acid	0.221197	2.5394	0.162443	-0.945931	1.2893	1.15055	-0.617151	0.101784	0.897477	-1.1904	-0.540701	-0.416382	-0.167623	-0.140282	-0.497142	-0.230712	-0.247216	-0.869077	-0.0528538	2.10988	-0.840569	-0.47254	0.103713	-0.707223	-0.761119	0.158204	0.0014238	0.901883	-0.207849	-0.60298	-0.612483	-0.389898	-1.10848	-0.994349	-0.63768	-0.760142	-0.687099	0.173851	-0.433815	3.98508	1.64461	0.123885	1.28292	-0.224425	-0.149118	1.87148
C18-neg	229.0865	HMDB01923	Naproxen																-0.162058											-0.162058	0						-0.162182
C18-neg	344.1069	HMDB01913	Omeprazole													1.2317														1.2317	0				0.298719
[truncated: 551 more columns]

## Sheet: HILIC-pos
Method	m/z	HMDB ID	Metabolite	ELD_001	ELD_002	ELD_003	ELD_004	ELD_005	ELD_006	ELD_007	ELD_008	ELD_009	ELD_010	ELD_011	ELD_012	ELD_013	ELD_014	ELD_015	ELD_016	ELD_017	ELD_018	ELD_019	ELD_020	ELD_021	ELD_022	ELD_023	ELD_024	ELD_025	ELD_026	AVERAGE...31	STDEV...32	ELD_553	ELD_487	ELD_421	ELD_326	ELD_305	ELD_403	ELD_542	ELD_177	ELD_310	ELD_450	ELD_273	ELD_479	ELD_061	ELD_564	ELD_384	ELD_566	ELD_308	ELD_222
HIL-pos	118.0502	HMDB00532	acetylglycine	-0.583149	-0.594534	-0.238689	-0.543499	-0.723389	-0.367038	-0.53434	-0.725498	0.366972	-0.551789	-0.5302	-0.657978	-0.685419	0.41226	-0.418276	-0.316175	1.48045	-0.474125	0.567329	-0.471013	-0.278451	-0.403696	-0.719937	-0.299092	-0.798945	-0.559487	-0.332604	0.498738	-0.814995	0.257739	-0.757264	-0.609208	-0.489475	-0.481932	0.0970203	-0.16808	-0.0530748	0.133235	-0.358096	-0.176544	-0.22406	-0.516559	0.795723	-0.534895	-0.674154	-0.619764
HIL-pos	123.0556	HMDB01406	niacinamide	0.140449	0.312895	2.75917	0.392395	-0.381422	0.532603	0.865628	1.29241	1.87219	0.905812	0.703216	0.197184	0.706322	0.627178	1.23772	-0.601792	-0.780401	-0.375922	-0.454556	0.0161308	1.76682	-0.0527763	0.769474	-0.24152	2.25329	-0.467798	0.538258	0.896022	0.613529	-0.927586	-0.643248	0.13612	0.281472	1.60731	0.733416	-1.02028	-0.0849635	0.284578	0.897306	0.837159	-0.076713	-0.198739	-0.915566	-1.37276	-0.132684	0.275615
HIL-pos	76.0398	HMDB00123	glycine	-0.147204	-1.31036	0.0327988	-0.0289123	-1.27283	-0.593785	-1.28118	0.184496	-0.375235	-1.11382	0.303202	-0.363116	-0.201243	0.453345	-0.269726	0.58999	0.361727	-0.0164968	-0.643886	-0.296044	0.169015	0.23873	-0.347361	-0.66629	-0.99101	-1.34702	-0.343547	0.577536	-1.09612	1.86482	-0.607615	-0.266291	-0.277104	-0.179662	-0.377137	-0.180564	-0.87864	0.35112	-0.221661	-0.987464	-1.46074	-0.138219	-0.486149	-0.651666	-0.616598	0.0988384
HIL-pos	184.0734	HMDB01565	phosphocholine	-0.13362	-0.0746284	-0.79238	1.55142	0.0922218	1.30981	0.425218	0.541087	2.11992	0.821939	0.659402	0.140654	1.22635	3.26193	1.1569	-0.622544	-0.495548	0.726215	-0.622361	0.195121	1.42202	-0.538995	0.757869	-0.245069	1.10869	-1.02489	0.49872	0.974846	0.734684	-0.796455	0.036596	0.637717	-0.325557	1.12865	1.42253	-1.17223	0.887958	2.46273	0.397508	0.233767	0.134281	0.0610015	-0.98544	-1.03224	-0.263762	0.126684
HIL-pos	126.0222	HMDB00251	taurine	0.133623	-0.168706	1.67969	2.04934	0.14804	1.40531	0.443295	1.45335	0.967246	0.0252168	0.620931	-0.581543	0.286981	1.06806	3.14305	-0.12872	-1.38053	0.0335612	-0.906634	-0.266327	1.52851	-0.44735	0.0629392	-0.0365863	0.873857	-0.110931	0.457525	0.97717	0.369719	-1.29932	-0.558231	1.03236	-0.158133	0.790724	0.15017	-1.45873	0.395817	1.41788	0.639969	1.12369	-0.271117	-0.157414	-1.72945	-0.50516	-0.784389	0.362778
HIL-pos	134.0449	HMDB00191	aspartate	-0.0288299	-0.468465	3.97125	1.29584	-0.377161	0.278121	1.05917	0.404725	-0.549635	0.808793	0.960741	-0.431116	1.39702	0.484569	2.66289	-0.425792	-0.686589	0.495662	-0.632465	-0.700013	1.96677	0.134975	0.229166	0.723728	0.283147	0.347252	0.507837	1.0789	0.76368	0.507764	0.851532	2.37646	0.985771	1.64268	0.668484	-0.428857	0.428217	1.17764	0.252499	0.030425	-0.107484	-0.703197	-1.00554	-0.201506	-0.179429	0.297232
HIL-pos	302.3053	HMDB00269	Sphinganine	-0.108464	-1.07002	4.19986	0.889537	-0.215554	0.211454	-1.15866	-0.441881	0.691107	0.0967155	2.39149	1.27785	0.617764	2.62502	0.632613	0.806296	-0.346941	0.274898	1.13386	-1.00478	0.783798	0.937233	0.332942	-0.793747	1.01777	0.0742177	0.532861	1.17279	0.751851	-1.03177	-1.08667	0.0395711	0.0359715	0.0499201	0.718554	-0.605665	0.190756	0.267249	1.15231	0.500776	0.00537451	-1.22255	-1.3076	-1.02547	-0.45763	-0.232202
HIL-pos	268.1058	HMDB00085	Deoxyguanosine	-0.115211	-0.118724	-0.125277	-0.118867		-0.124992	-0.111839	-0.119342		-0.113169		-0.116113		-0.10994		-0.119769			-0.112267		-0.122286	-0.123473	-0.123378		-0.0961223	-0.12333	-0.1173	0.0070897	-0.119532		-0.123948		-0.123235	-0.12314	-0.12333		-0.112409	-0.123853	-0.0901868	-0.121146	-0.116683		-0.115163	-0.123235	-0.117965	-0.124755
HIL-pos	204.1231	HMDB00201	C2 carnitine	0.219691	-1.09743	0.439254	-0.304266	-1.24645	0.643935	-0.315391	-0.239249	-0.820808	-0.644749	-0.0533486	-1.15463	-1.37655	0.344209	0.828888	-0.947729	0.253238	0.597014	0.662996	-1.10347	-0.952212	0.0480608	-1.02917	0.375887	-0.608802	-0.609452	-0.311174	0.682162	-0.408031	-0.0423896	0.348286	0.0795262	-0.266568	-1.02328	0.672656	0.827003	0.380371	-0.10635	-0.605155	2.93548	3.06951	0.267435	0.328194	1.09886	-0.597604	-1.22495
HIL-pos	176.1030	HMDB00904	citrulline	-0.17988	-0.434271	-1.67049	-0.708413	-0.919181	0.0924708	-0.360193	-0.674688	-0.67527	-0.710742	-0.508797	-0.71437	0.194765	1.94957	-0.639665	1.8174	-0.330678	-0.652877	-0.0302459	0.228489	-0.685437	-0.244508	-0.740615	-0.685034	-0.536609	-0.962042	-0.337742	0.749787	-0.813618	0.722716	0.237716	0.432719	-0.373002	-0.580859	-1.032	1.96547	0.494973	0.880769	0.316003	-0.355714	0.477327	-0.656863	-0.278188	1.90877	-0.220636	-1.65208
HIL-pos	142.0265	HMDB00224	phosphoethanolamine	0.42573	-0.226221	1.74933	3.65871	-0.222918	0.428887	0.0520706	1.26706	0.193635	-0.157894	0.84615	-0.546441	1.0998	3.6188	0.22866	-0.333027	-0.679216	0.394064	-0.0837571	-0.152743	0.390645	-0.713758	0.446328	-0.5172	1.19522	-0.470982	0.457343	1.11033	1.25885	-0.49326	-0.609592	1.01332	-0.483101	1.51595	1.51572	-1.0689	0.937995	1.07335	0.130462	-0.685417	-0.604652	-0.514534	-1.02095	-0.903525	-0.657993	0.0931376
HIL-pos	126.0664	HMDB02894	5-Methylcytosine	0.57342	-0.513241	-1.04338	-0.223113	-0.368177	-0.0727742	-0.83502	-0.289051	-0.16245	-0.40774	-0.64248	-0.729519	-0.552804	1.55194	-0.133437	0.354505	-0.228388	0.233179	-0.758532	0.950587	-0.660943	-0.985359	-0.394553	0.401981	-1.16735	-0.771719	-0.264401	0.623228	-0.241576	0.425719	1.17741	-0.012111	-0.434116	-0.1941	0.206804	0.684196	-0.0991494	-0.0279362	0.557595	-0.602917	0.225267	2.65443	-0.837657	0.726397	-0.0622241	-0.0727742
HIL-pos	114.0665	HMDB00562	creatinine	0.434782	1.14182	1.35923	-0.919623	-0.79809	0.586221	-1.50097	-0.223297	0.127698	0.254787	0.546526	0.185862	0.819799	-0.263676	0.485933	0.317435	0.394799	0.282723	0.605912	-0.399259	-0.320146	0.741518	1.92008	0.280266	0.191408	1.88386	0.312907	0.764151	-1.71339	-0.879089	-0.748381	-0.0222516	-0.796899	0.092428	-0.299424	1.88359	-0.172903	-0.173062	-0.0745385	-0.727905	-0.218259	0.792641	-0.0307363	5.09941	0.792794	-1.01734
HIL-pos	347.2217	HMDB04030	21-Deoxycortisol	-0.665048	-0.533136		-0.335583	-0.690925	-0.816526			0.14599	-0.367772	1.68475	-0.113416	0.0885551	0.0746696	-0.851871	-0.792542	-0.21945	-0.605088	-0.14308	0.818174	-0.861338	-0.0357831	-0.793804	-0.574161	0.0601529	-0.47002	-0.26075	0.583325	-0.564694	-0.615186	0.271591	-0.723746	-0.751516	-0.0888004	-0.134244	-0.430888	1.15521	-0.648638	-0.027578	-0.451085	-0.771082	0.47293	1.10724	-0.822837	-0.872068	0.875609
HIL-pos	347.2217	HMDB00015	Cortexolone	-0.665048	-0.533136		-0.335583	-0.690925	-0.816526			0.14599	-0.367772	1.68475	-0.113416	0.0885551	0.0746696	-0.851871	-0.792542	-0.21945	-0.605088	-0.14308	0.818174	-0.861338	-0.0357831	-0.793804	-0.574161	0.0601529	-0.47002	-0.26075	0.583325	-0.564694	-0.615186	0.271591	-0.723746	-0.751516	-0.0888004	-0.134244	-0.430888	1.15521	-0.648638	-0.027578	-0.451085	-0.771082	0.47293	1.10724	-0.822837	-0.872068	0.875609
HIL-pos	217.1294	HMDB04620	N-Acetylarginine	-0.390098	-0.301986	-1.05607	0.0201905	-0.896066	-0.332798	0.0947884	0.0196499	-0.724167	-1.31825	-0.654434	0.327772	0.149385	0.560214	-0.544159	2.27597	-0.999314	0.669949	-0.978773	-1.09716	-0.480372	-0.76579	0.309392	-0.261444	-0.625784	-0.595512	-0.29211	0.734075	1.39809	1.26565	-0.33496	1.1997	-0.393341	0.310474	1.93325	0.192631	-0.0354877	1.05267	-1.07283	0.162899	-0.610648	1.60458	-1.19338	1.51215	-0.362529	-1.13878
HIL-pos	146.0924	HMDB03464	4-Guanidinobutanoic acid	-0.196551	-0.151468		-0.351835		-0.484578			-0.0375092	-0.10889	-0.401927		1.04948	-0.165243	-0.225353	-0.276697		-0.320528	-0.495849	0.377	-0.394413	-0.457028	-0.163991	-0.484578		0.104	-0.167682	0.358691	-0.346826	-0.411945	-0.00244496	-0.429477	-0.505867		-0.335555	-0.35434	-0.487083	-0.262922	-0.262922		0.129046	0.293096	-0.464542	-0.389404	0.402046	-0.483326
HIL-pos	248.1492	HMDB13127	C4-OH carnitine	-0.727731	-0.693313	3.24482	-0.801223	-0.57514	0.0200634	-0.452153	-0.0535082	-0.658974	-1.07356	-0.549722	-0.511357	-0.652975	0.509409	-0.313614	-0.966917	-0.42634	-0.235701	0.114159	-0.698918	-0.721573	-0.387896	-0.723547	0.312534	-0.909528	0.0287467	-0.303998	0.809693	-0.372661	1.19571	0.62253	0.0821888	-0.619899	-0.955629	0.622845	0.133973	-0.633714	-0.491544	-0.549406	5.99207	0.955497	0.677945	-0.545538	0.797381	-0.79925	-0.736809
HIL-pos	416.3371	HMDB13337	C16-OH carnitine	-0.450158	-0.962987	0.193073		-0.773078	-0.432126	-0.686584	-0.361902	2.93597	-1.14766	-0.746814	-0.498455	-0.773677	-0.609485	-0.660091	-0.979979	0.329291	0.019045	1.28739	-0.954474	-1.17634	-0.262611	-0.949027	-0.350004	0.0722069	0.0909616	-0.313901	0.857125	-0.569156	-0.888004	-0.326314	0.254325	-0.275496	-1.00124	-0.775105	-0.731497	0.0119238	-0.97002	-0.206699	3.4316	2.58437	0.0224469	0.515499	1.43501	-0.479683	-0.48624
HIL-pos	146.1653	HMDB01257	spermidine	0.640154	-0.37194	1.50985	0.377262	-0.269194	-0.207667	0.0313016	0.427224	0.305511	0.0382256	0.0611528	-0.185211	0.161653	-0.0760343	0.3325	-0.258106	0.20708	0.627347	-0.184579	-0.209473	0.462601	0.0577939	0.21109	-0.242736	0.274314	0.182325	0.150094	0.390714	-0.30999	-0.500379	-0.437661	-0.301179	-0.453456	-0.325291	-0.544835	-0.803625	-0.639781	-0.506778	0.651085	0.233134	0.151231	0.0799143	-0.348254	-0.40276	-0.266553	0.013743
HIL-pos	298.1146		2-O-methylguanosine	-0.377341	-0.528828	2.03873	0.022365	0.323604	1.11292	-0.505632	1.05027	1.16436	-0.46271	-0.702092	-0.203446	0.994409	0.0610259	-0.420736	0.859964	0.791637	0.596755	3.77278	-0.671005	-1.6713	-0.101981	0.920559	-0.221593	0.200678	1.28918	0.358945	1.05637	-0.824544	-0.154055	0.00390251	-0.418684	-1.15119	-0.694518	0.708792	-0.620194	0.412919	-0.615144	0.453157	-0.935162	1.19308	-1.29337	0.030255	1.87809	0.308929	-1.30867
HIL-pos	112.0509	HMDB00630	cytosine	1.1241	-0.612035	-0.795081	-0.38616	-0.353528	0.133405	-0.889664	-0.645687	1.23958	-0.792277	-0.447345	-0.680614	-0.399671	-0.0812531	-0.409359	0.587451	0.34169	0.313392	-0.218665	0.500262	-0.602348	-0.797376	0.163488	-0.173031	-0.712736	-0.805279	-0.207644	0.584448	-0.565637	-0.627842	1.11645	-0.307639	-0.541162	-0.272202	1.12843	0.866864	-0.167167	-0.0641722	0.519892	-0.334407	0.223654	1.00453	-0.878191	1.02416	-0.382591	0.117854
HIL-pos	146.1176	HMDB01161	butyrobetaine	-0.0722058	-0.664274	0.611634	-0.752006	-1.70926	0.197199	-1.3435	1.37721	0.582198	0.618893	1.0571	0.352776	0.0580803	0.896221	1.7561	-1.06891	0.858004	0.81127	0.44196	-0.613237	0.290126	2.07056	1.44054	-0.69922	0.310974	1.27751	0.31099	0.943816	-0.761311	-1.25503	-0.488058	0.0107512	0.0781068	-0.12319	-1.08522	2.86618	0.00258322	0.0747137	-0.0570066	-0.670885	-0.174665	1.8629	-0.259843	1.33679	1.72158	-1.08859
HIL-pos	568.3396	HMDB10404	C22:6 LPC	-0.260131	-1.57451	-1.0293	0.134968	-0.0392853	-0.249354	1.19731	-0.321531	0.535558	-0.405923	-0.801347	-0.194011	-0.949854	-0.722343	0.628053	-0.184044	1.27586	-0.0517234	-0.0312229	0.145685	-0.444757	-0.707758	0.0473149	-1.54824	0.301889	-0.860944	-0.234986	0.689375	-0.739684	1.39864	-0.563445	-0.165084	-1.38962	-1.11681	-0.222149	1.00559	1.41011	1.80711	-0.486953	0.628255	0.0646147	-0.0789898	-0.311524	-0.561419	-0.0734595	-0.331923
HIL-pos	312.2168	HMDB13325	C10:2 carnitine	-0.506226	-0.778449	0.485958	-1.27746	-0.753117	-0.430028	0.0999412	0.868558	-1.29615	-1.36592	0.175938	-0.190778	-1.18538	0.00665369	-0.5203	-0.751709	1.38204	-0.0385827	0.354069	-1.06836	1.2027	1.04448	-0.81122	-0.48009	-0.743265	-0.179318	-0.259847	0.772961	-0.456969	1.22301	1.45864	0.376386	-1.15803	-0.65038	-0.426007	1.80968	0.364122	-0.895863	0.287722	-0.18736	1.81571	2.54874	0.159854	3.55138	0.130501	0.0732015
HIL-pos	104.1074	HMDB00097	choline	-0.416187	-0.683439	-1.01397	0.227966	-0.274083	-0.0417718	-0.598119	0.279324	0.669729	0.402064	0.120328	1.02362	2.10326	1.85613	0.572283	-0.13828	0.0784563	1.08248	0.372493	-0.532252	1.86177	0.0721668	1.04884	-0.229843	-0.195545	-0.936396	0.258116	0.821072	-0.713053	0.0430704	1.68308	1.66491	0.147516	-0.318324	0.446061	-0.616541	-0.415634	0.186184	-0.373962	0.556772	-0.269881	0.674506	-0.424325	0.895316	0.393409	-0.518746
HIL-pos	148.0604	HMDB00148	glutamate	-0.0532551	0.284446	2.24361	0.461	0.119172	0.253079	0.51548	0.808698	-0.380592	0.520983	1.33827	-0.0974625	0.804296	0.107066	0.0390119	-0.572372	-0.725905	-0.338586	-1.01078	-0.739663	0.126693	-0.0980128	0.555193	-0.0336277	0.921602	0.657733	0.219464	0.682396	0.170075	-0.287041	-0.575582	0.119172	0.693869	0.544646	0.629484	-0.37729	-0.207339	0.970303	-0.594475	0.659475	0.595549	-0.672251	-0.850548	-0.147632	-0.446353	-0.0582078
HIL-pos	116.0710	HMDB00162	proline	0.278235	-0.250502	2.44132	0.766143	-0.976786	0.0886109	-1.23574	1.22747	1.01407	0.546653	1.61416	0.589111	0.893274	1.05025	0.844695	1.00636	-0.243354	-0.309646	-1.26027	1.7323	-0.483615	-0.697942	0.438539	-0.865269	0.235486	-0.840861	0.292411	0.951427	0.773974	-0.983183	-0.619472	-0.591293	1.81171	-0.690924	0.539377	-1.2809	-0.901138	0.334044	-0.646635	-0.491328	0.357927	0.273445	2.40812	-0.463183	0.569678	-0.312275
HIL-pos	190.0499	HMDB00715	kynurenic acid	0.335738	-0.403777	-0.409291	-0.599524	-0.466976	-0.0678455	-0.417562	0.418025	-0.0224609	-0.781063	0.0697929	-0.796332	-0.638122	1.81116	0.783859	0.416116	0.133204	2.25441	3.8662	-0.388931	0.303503	0.472316	1.1007	1.07589	0.734444	-0.482033	0.319286	1.03967	-1.41305	-0.935667	-0.416289	0.239243	-0.139528	-1.00735	0.137234	-1.16577	0.640918	-0.280984	-0.202091	-0.27144	0.450897	-0.149071	-0.945847	0.653643	-0.940121	-1.02198
HIL-pos	424.3420	HMDB06469	C18:2 carnitine	-0.737486	-1.28301	0.56128	-1.2511	-0.298063	-1.21694	-0.855997	3.34199	-1.05037	-0.939235	0.186805	0.0912496	-1.00465	1.23511	-0.748591	-0.82427	0.564453	-0.691202	0.570612	-1.18111	0.227584	0.369423	-0.180672	-1.25753	-0.847225	-0.73674	-0.305988	1.00939	-0.523794	0.143786	0.866422	-0.767067	-0.54423	-0.235262	-0.589581	0.392472	0.0963819	-0.85581	-0.811392	1.37219	-0.879233	1.52439	-1.0695	2.42675	1.34382	-0.645104
HIL-pos	202.1186		DMGV	0.416994	-0.403496	0.0631281	0.51824	-0.724277	-0.324003	-0.768238	0.617131	-0.240159	0.704872	0.596555	0.0386548	1.70556	-1.03699	1.40852	0.613867	-0.559762	1.86527	-1.22281	-0.128761	-0.955776	0.12694	4.82427	-0.446913	0.849445	2.11109	0.371129	1.25225	0.561205	-0.790899	0.302332	0.129478	1.81043	-0.554142	-0.632457	-0.00503454	0.380284	0.0548797	-0.797244	-0.424071	1.96352	-1.07116	-0.93792	2.25983	2.25965	-0.609887
HIL-pos	174.1126	HMDB11756	N-Acetylleucine	-0.16252	-0.448712	0.0194535	-0.493143	-0.689818	-0.52712	-0.358215	-0.475828	-0.709747	-0.741111	0.17039	-0.282093	0.613726	-0.396766	-0.566325	0.418684	-0.292221	0.00671206	-0.354621	0.330475	-0.449365	-0.426496	0.28539	-0.570245	-0.529081	2.10251	-0.17408	0.581606	-0.531041	-0.512092	-0.363769	-0.453285	-0.0912988	-0.657475	0.0449363	-0.28046	-0.051441	0.130206	-0.547049	-0.0674495	4.98174	-0.384024	0.363798	-0.063529	-0.258244	-0.552276
HIL-pos	258.1101	HMDB00086	alpha-glycerophosphocholine	-0.193009	-0.18236	-0.659293	0.854443	0.284124	-0.12389	-0.2475	-0.176368	1.3373	0.937479	0.62881	-0.511416	-0.315285	0.794249	1.74673	-0.121855	-0.987393	1.1894	-0.248011	1.03121	1.6576	0.381756	0.03368	-1.04629	0.38518	-1.05832	0.207345	0.789313	0.912057	-0.526556	-0.488284	0.97713	-0.558315	0.0579685	-0.0647747	0.00940256	0.874418	0.902853	0.470417	0.77314	-0.375756	0.332556	-1.00278	-0.104437	-0.479302	-0.206382
HIL-pos	480.3449	HMDB10407	C16:1 LPC plasmalogen	0.165577	-0.930291	-1.02262	0.899145	0.977455	-0.413989	-1.42099	0.289489	1.27761	1.901	0.518624	0.46349	-0.91347	0.347427	-0.286058	0.984931	1.13959	0.801866	0.216506	1.11716	0.98409	0.794483	0.608148	-1.12223	-0.391281	-0.816284	0.237284	0.866798	-0.127477	-0.648077	-1.22297	-0.499027	-0.258211	-0.507811	-0.395393	0.39574	0.216226	0.874288	-1.14681	-1.55714	-1.88122	-0.611258	-0.386422	-0.584906	-0.502111	-0.629761
HIL-pos	112.0873	HMDB00870	histamine	0.231501	-0.555438	0.508504	-0.124195	-0.438971	-0.0958654	-0.1179	0.190581	-0.196594	-0.177707	-0.385459	-0.55229	0.621823	0.842166	1.0688	-0.420084	-0.788372	0.329082	-0.678201	-0.338243	-0.0203192	-0.376016	-1.00557	-0.388607	-0.0675356	-0.800963	-0.143687	0.501699	0.0867045	-0.391755	-0.165116	0.798098	-0.376016	0.681631	0.319639	-0.479892	0.410924	0.40148	0.272422	-0.413789	-0.00458042	0.313343	0.244092	-0.854475	-0.171412	1.32063
HIL-pos	137.0458	HMDB00157	hypoxanthine	-0.692721	0.556925	-0.862661	0.450227	0.848179	-1.03219	0.498781	1.93644	1.19661	-0.798038	-1.05243	-0.343289	0.428931	-0.59488	1.25436	-0.6306	1.46582	0.834197	0.498612	0.935296	1.40288	0.167431	-0.473684	0.671035	-0.482932	-0.630702	0.213523	0.863975	0.391936	1.00256	1.45737	1.12226	2.22902	1.6681	2.04939	0.939699	0.758338	0.847964	0.0554507	0.392025	0.226605	1.02598	-0.785626	0.284833	-0.0903536	1.88546
HIL-pos	248.1129	HMDB02095	C3-DC carnitine	0.127629	0.183697	0.213697	-0.909959	-0.932524	0.00401168	-1.02862	1.1797	0.832916	0.776977	-0.232957	0.916796	1.11172	-0.62606	0.611548	-0.630107	2.84166	-0.150435	-0.177719	-0.409439	-0.784111	-0.0497824	4.24541	0.437139	-0.24474	0.359693	0.294852	1.14172	-0.79994	-0.605855	-0.574525	-0.00463942	0.0320813	-0.515698	-0.270693	-0.240078	-0.240264	-0.507662	-0.663539	-0.150936	0.191262	-0.0786671	-0.370517	1.46716	-0.00029242	-0.708396
HIL-pos	288.2168	HMDB00791	C8 carnitine	0.493698	-0.558176	1.87792	-0.901729	-0.845677	0.293257	-0.40953	0.297727	-0.650344	-1.05868	-0.59422	-0.417619	-0.863912	-0.0925134	-0.557325	-0.878954	0.138225	-0.486301	0.676118	-0.877038	0.0706069	1.15916	-0.771957	-0.326161	-0.20171	0.736215	-0.182651	0.710092	-0.418541	-0.516811	0.446018	0.0205852	-0.54136	-0.546114	-0.373415	-0.255563	-0.262516	-0.664109	0.0757155	0.570398	1.86905	0.196477	0.368679	0.281833	-0.847309	-0.76997
HIL-pos	130.0500	HMDB00805	Pyrrolidonecarboxylic acid	2.57402	-0.0628894	1.45137	-0.361903	0.1378	0.657706	-0.739374	1.73961	-0.497604	-0.520501	-0.0575018	-0.548787	0.868834	0.665114	1.53959	-0.741731	-0.516461	0.402804	-0.553164	0.177534	3.23434	0.201778	-0.317118	-0.950502	-0.389851	-0.714456	0.256872	1.05705	-0.415106	0.221645	0.0728116	1.34059	0.99578	2.10597	0.664441	0.217267	0.386304	0.729093	-0.770353	1.58674	-1.02795	0.060016	-1.00034	0.367111	-0.441371	0.359703
HIL-pos	162.1125	HMDB00062	carnitine	2.21543	-0.541259	-1.35921	0.188421	-1.34057	0.923821	0.442296	-0.469968	0.579208	0.507297	1.11181	-1.18517	0.16449	-0.141117	1.84497	0.123793	0.623182	2.30957	0.101503	-0.342815	0.178315	-0.0939338	1.19025	0.112011	0.00652373	-1.23552	0.227436	0.967804	0.281378	0.105276	0.119688	0.46111	1.29578	-0.087916	0.525299	1.03016	0.866047	1.05675	-0.504895	-0.849127	0.958283	-0.152684	-0.612822	0.627224	1.16254	-0.821635
HIL-pos	177.1023	HMDB00259	serotonin	-0.163526	1.47834	-0.323113	0.0445426	0.0602371	-0.370197	-1.18196	-1.02051	2.50377	1.2855	0.079661	0.0502921	0.592919	1.58587	3.12362	-0.372062	-0.74873	-0.606547	0.731839	0.628503	-0.742049	-0.612918	-0.358232	-0.552782	0.450736	0.799745	0.244729	1.03951	1.31642	0.574738	-0.848803	0.459282	-0.924167	-0.0241404	0.600067	-0.978554	0.135136	0.440169	1.5363	0.405517	-0.187768	-0.0174586	-0.668238	-0.421321	-0.201597	0.118975
HIL-pos	130.0864	HMDB00716	pipecolic acid	0.00104997	1.90375	-0.690921	-0.278019	-0.217701	0.362025	8.56619	-0.753749	-0.10933	-0.418809	-0.170221	-0.72671	1.11123	0.158551	3.07117	-0.461483	-0.435089	-0.578605	0.976608	-0.106533	-0.312947	0.383685	0.152885	-0.29265	-0.167783	0.0511834	0.423761	1.83093	-0.652908	4.77786	-0.20931	-0.716884	-0.53385	-0.212107	-0.271779	-0.13307	0.142844	-0.441042	-0.102229	-0.553215	-0.055897	-0.266185	-0.376206	0.564926	0.516012	-0.753462
HIL-pos	174.1365	Internal Standard	phenylalanine-d8	-0.614812	-0.831111	-0.513289	1.16689	0.092566	0.692707	-0.866978	0.164666	1.43984	-1.61253	0.407591	-0.701502	2.74177	1.24677	0.159194	0.209773	-0.278631	2.67247	0.208558	0.202965	0.0436891	-0.0318149	0.819155	0.700245	-0.597304	-0.816035	0.234801	1.00941	0.27397	0.517625	0.652706	0.285034	0.932471	-0.0119966	0.465101	0.737085	0.774898	0.448201	-1.00644	-0.0918776	-1.02735	-0.804362	-0.83561	-0.820047	-0.274497	-0.752811
HIL-pos	164.0567	HMDB00802	Pterin	-0.281779	-0.864634	-1.04479	-1.06144	0.787041	-0.407434	0.335896	0.481231	-0.454365	-0.791967	0.932376	0.942974		0.255659	-1.03419	0.0134333		0.611428	0.668956	-0.386239	-0.448309	-1.1326		-0.206084	-0.375641	-0.189431	-0.158692	0.659278	-0.268154	0.0724758	0.107296	0.208728	-0.832842	-0.684479	0.137574	-0.0728595	0.738596	0.587205	-1.15833	0.145143	-0.652687	-0.551255	-0.89794	0.246575	-0.221223	-0.707188
HIL-pos	368.2795	HMDB13331	C14:2 carnitine	-0.349831	-1.01768	2.80898	-1.09799	-0.844731	-0.292492	-0.612376	1.02792	-0.960043	-1.15296	-0.38057	-0.218728	-1.03068	0.39938	-0.636232	-0.859003	0.301633	-0.496769	1.06892	-1.06851	-0.262345	0.707061	-0.650461	-0.286327	-0.342569	0.922907	-0.20475	0.895887	0.0569906	-0.26378	0.599434	0.271063	-0.856554	-0.600976	-0.368198	0.0592285	0.460857	-0.908362	0.204772	1.96308	1.4461	1.00972	-0.197827	0.642797	-0.225695	-0.79419
HIL-pos	526.2930	HMDB11526	C22:6 LPE	-1.03156	-1.73545	-1.4846	0.503977	0.0179221	-1.00049	0.930107	0.408969	-0.0094509	-0.365976	-0.675609	-0.352067	-0.254945	-0.852951	1.78421	-0.84281	2.51035	-0.420017	0.430603	-0.680888	-1.1393	0.154989	1.12926	-1.37645	-0.437235	-1.06274	-0.225083	0.992099	-0.321256	1.01969	-0.0727123	0.103695	-0.834381	-0.664591	0.511356	0.691143	1.00988	1.31915	-0.893284	1.0955	0.934336	-0.342904	-1.02208	-0.249335	-0.712792	-0.640282
HIL-pos	260.1856	HMDB00705	C6 carnitine	0.818955	-0.749073	2.77719	-0.906235	-0.837994	0.630145	-0.187226	0.459586	-0.809672	-1.17965	-0.27309	-0.755906	-0.838533	0.329666	-0.374778	-0.819382	0.122783	-0.152251	-0.157646	-0.984367	-0.211412	0.321304	-0.760311	-0.383949	-0.378554	0.576828	-0.181676	0.807456	-0.357335	-0.559093	0.240925	-0.250163	-0.560801	-0.825136	-0.575727	-0.451201	-0.144429	-0.815246	-0.635606	1.47808	3.92246	-0.609173	1.09183	0.58447	-0.99102	-0.720032
HIL-pos	169.0357	HMDB00289	urate	-0.345741	-0.909693	2.9163	-0.168499	-0.576494	0.935553	-1.39194	-0.166088	0.345913	0.0272565	1.51106	-0.4248	-0.875569	0.35082	1.23896	-0.543616	0.242664	1.5095	-0.240159	-0.662482	-0.599433	0.197142	1.0002	0.709264	0.445068	0.325318	0.186558	0.921788	-0.581643	0.268886	-0.813892	0.196586	0.242642	-0.533622	1.12701	0.227956	0.251381	1.03865	-1.62385	0.154043	1.15354	-0.571163	0.0384581	1.13814	0.954529	-1.37069
HIL-pos	132.1021	HMDB00172	isoleucine	-0.451694	-0.0196537	-1.06483	-0.907688	-0.391418	0.269433	0.578807	-0.0205474	-0.993563	-0.576375	2.16388	-0.67269	0.57925	3.74108	1.11415	-0.977214	-0.344095	0.236276	-0.988412	-0.826283	2.19001	0.519098	0.742504	2.11915	0.835452	-0.494192	0.244632	1.19346	0.284725	-0.332676	-0.121929	-0.037962	0.330106	-0.595633	0.814031	0.598312	-0.796336	2.43101	-0.291041	-0.40894	-0.0201037	-0.0388733	-0.673783	0.411038	-0.40402	0.382493
HIL-pos	147.1128	HMDB00182	lysine	-0.187467	-1.04716	-2.27715	-0.482241	-0.794325	1.25728	0.771268	-0.778037	-1.45442	-0.817345	0.680759	-0.26181	0.721521	4.6529	2.45826	-0.0905657	0.877435	0.489811	-0.188769	-1.25459	4.29806	0.0625398	0.861409	0.832609	0.104026	-0.402778	0.308893	1.54076	-0.832811	-0.306747	0.832545	-0.756191	0.826456	-0.409953	1.37623	-0.568068	-0.263013	1.23478	-0.893066	-1.02456	-1.19803	-0.184945	-0.611247	-0.201467	-0.302817	0.525003
HIL-pos	154.0499	HMDB01476	3-hydroxyanthranilic acid	0.549334	0.595734	-0.429704	-0.336904	-0.322984	-0.415784	-0.142024	-1.0097	0.0853351	-0.592103	1.54229	-0.838022	1.65829	1.79749	-0.415784	-1.25098	-0.796262	0.461174	-0.425064	-0.0956244	0.414774	-0.0770645	0.600374	1.38917	3.18949	0.103895	0.201513	1.00119	-0.174504	-0.722023	-0.355464	0.131735	0.201335	-0.494663	0.219895	-1.2649	0.451894	0.154935	1.47733	-0.898342	-0.397224	0.266295	0.363734	-0.944742	-0.638503	-0.698823
HIL-pos	262.1286	HMDB13133	C3-DC-CH3 carnitine	0.0193549	-0.28962	-0.184121	-0.173098	-0.216663	0.207084	-0.342807	-0.0338321	0.0447237	-0.0294582	-0.0299831	-0.0642747	-0.274224	-0.226985	0.0812898	0.0536466	-0.168549	0.403561	-0.0495783	0.108058	-0.0770466	-0.248505	0.0330016	0.0571457	-0.0660243	0.113657	-0.0520479	0.166987	-0.218937	-0.126909	-0.210714	0.0741166	-0.209489	-0.181146	-0.0375062	-0.22926	11.3015	0.125729	-0.0947173	5.34716	-0.119211	-0.173973	-0.14598	0.244875	-0.0994411	-0.273699
HIL-pos	205.0972	HMDB00929	tryptophan	0.654218	0.918641	-1.76465	-0.391874	0.379928	-0.193862	2.28221	-0.0259968	-0.290603	-0.169764	0.658712	0.229511	0.396865	1.24661	-0.297984	-1.42194	-0.0443765	0.327	0.742334	-0.590214	1.52532	0.877752	-0.806898	0.197867	0.46651	-0.528845	0.168325	0.852798	1.14322	1.05072	0.252878	1.33162	0.256989	0.222056	-0.20941	-0.106714	-0.472409	1.10352	0.295886	-1.53527	-2.39757	0.180985	1.03511	0.298115	0.274272	1.10235
HIL-pos	585.2704	HMDB00054	bilirubin	0.47816	-1.30247	1.1963	-0.729228	-0.754507	-0.877726	-0.801234	0.572848	-1.21592	0.144892	1.20677	0.24334	-1.15794	3.68561	-0.966678	0.925676	2.31832	-0.644798	1.24571	-0.360698	1.58746	0.300941	-0.60919	-0.422108	-0.565644	2.93647	0.247475	1.29957	-1.22873	-0.770674	-0.286316	-1.07557	-0.0756721	-0.296058	-0.584839	-0.659427	-0.217627	-1.03339	-0.680383	-0.0699224	-0.668742	-0.623308	-0.0447071	1.2873	-0.945124	1.74406
HIL-pos	104.0711	HMDB02166	aminoisobutyric acid	-0.274125	-0.842101	3.04611	-0.605654	-1.0419	0.427662	-0.441459	0.787752	-0.347216	-1.12772	-0.70506	-0.414574	-0.377761	1.16238	-0.333087	-0.954804	0.664425	-0.69205	0.663563	-1.09921	0.385747	-0.564864	-1.13796	1.33808	-1.1888	-1.26625	-0.189958	0.986294	-1.00819	-0.528889	-0.341802	-0.332065	-0.241212	-0.99917	0.763534	0.212509	-0.676136	0.156167	-0.235578	0.219105	-0.824506	2.41946	0.375031	0.115708	-1.1911	-1.0634
HIL-pos	176.0706	HMDB00197	Indoleacetic acid	-0.256151	-0.498522	-0.0198636	1.48507	0.615982	-0.444774	-1.08873	0.302622	0.0318559	0.451696	0.244818	0.269157	0.369554	-0.357561	0.298566	-0.357561	-0.580665	0.838071	0.515585	2.27303	0.407075	-0.126345	0.647419	-0.654695	-0.0725972	-0.777402	0.135217	0.702433	-0.0685407	-0.630356	-0.191248	-0.242967	1.27921	-0.470127	-0.74495	-0.555312	-0.593848	0.22555	-0.345392	-0.554298	0.684941	0.0298277	-0.72264	0.812718	1.12608	-0.277447
HIL-pos	146.1176	HMDB00895	acetylcholine	-0.128058	0.369754	1.09024	0.322649	-0.450298	0.041091	-0.516673	-0.483486	-0.367865			-0.0627538	0.561385		-0.488839	0.234863	-0.533802	-0.587331	-0.590542	-0.0199312		-0.436381	1.10737	-0.455651	-0.524167	-0.423534	-0.106452	0.509356	-0.281149	0.0464438	-0.441734	-0.489909	-0.181586	-0.515603	-0.241538	-0.470639	-0.603389	-0.594824	0.0378793	0.0592906	-0.247962	-0.507038	-0.473851	-0.349665	-0.537014	-0.344312
HIL-pos	139.0503	HMDB00301	Urocanic acid	-0.162894	-0.225488	1.65899	-0.14873	-0.0252211	-0.167428	-0.0630322	0.0382716	-0.172297	-0.254152	-0.0227714	-0.200804	-0.266173	-0.163734	-0.0966059	-0.174905	-0.18824	-0.133785	-0.16966	-0.2019	0.137847	-0.0825008	-0.242447	0.00921197	-0.261146	-0.244374	-0.0701524	0.359812	0.875273	-0.135326	-0.130101	-0.215008	-0.209575	-0.186432	-0.182906	-0.208656	-0.191815	-0.218327	-0.135553	-0.222001	-0.0464478	-0.265363	-0.247989	-0.272297	-0.152858	-0.221517
HIL-pos	276.1441	HMDB13130	C5-DC carnitine	0.953837	0.011997	2.63264	0.950913	-0.27024	0.486965	-0.583062	-0.473091	0.959459	-0.58891	-0.948509	-0.26012	-0.156221	-0.583737	-0.549329	-0.376388	0.17999	0.768977	0.553083	-0.957504	0.224293	0.464701	1.65504	0.000977337	0.419723	-0.558774	0.152181	0.818073	-0.697981	-0.697981	-0.560798	0.233514	-0.325788	0.522947	-0.129684	0.0677697	0.04663	0.473022	0.0756409	0.400382	-0.479838	-0.189055	0.306828	1.64268	-0.66987	-0.804354
HIL-pos	76.0763	HMDB00925	trimethylamine-N-oxide	-0.330082	-0.226635	0.0948932	-0.345074	-0.332119	0.582359	0.208261	-0.725364	-0.165574	-0.640615	-0.718107	-0.38144	-0.349804	0.256093	1.55877	-0.326535	0.258783	0.274928	-0.693419	-0.5597	0.330887	-0.577264	-0.245969	0.392176	0.112245	-0.109081	-0.102207	0.499125	-0.883734	-0.429897	-0.143632	-0.542406	-0.437263	0.175153	0.761178	7.98269	-0.146663	-0.125907	-0.62986	-0.945389	0.51342	-0.235	-0.642962	-0.143919	-0.526023	0.0271074
HIL-pos	731.6058	HMDB01348	C18:0 SM	0.368342	-2.05462	-0.212015	1.93713	-0.606888	0.944891	-1.08061	-0.242819	0.0495952	-0.201948	2.20052	0.729895	-0.244818	-0.264796	-0.639299	-0.272237	-0.374188	0.983592	-0.553521	0.211288	1.2109	0.575679	-0.135041	0.987463	0.756151	0.0468027	0.15844	0.895379	0.479471	-0.665464	-0.489634	0.105151	1.00906	-0.150733	2.01216	-0.661654	0.41029	2.01579	0.0262808	0.854382	-1.03904	-1.37575	0.0378852	-1.73333	-2.04419	0.763481
HIL-pos	203.1503	HMDB01539	ADMA	-0.89852	-1.87381	0.299351	-0.294786	-0.226588	1.38391	0.604734	-0.181447	-0.718301	-1.40675	-0.619146	-0.99538	-0.40885	1.8862	-1.31602	0.710821	0.301973	2.48395	0.106946	-1.0377	-0.0844172	-0.652094	-0.295807	0.0836087	-1.02768	-0.853098	-0.193419	0.987981	1.89763	0.305862	0.755446	0.444087	0.343584	-0.416102	1.10419	-0.747091	-0.296468	0.866911	0.188422	0.832294	0.502252	0.715644	-0.185758	-0.0784609	0.388709	-0.915187
HIL-pos	131.1181	HMDB02064	N-Acetylputrescine	-0.260592	-0.75749	0.505501	0.711951	-0.618845	0.164453	-1.00341	-0.375962	0.0521194	-0.270712	-0.905244	-0.945724	3.42414	0.162429	-0.992277	0.146237	-0.848571	-0.608724	0.0217591	-0.875896	-1.5084	0.343579	-0.0197334	-0.693733	0.230234	0.562174	-0.167721	0.917359	-0.146235	0.764576	-0.532824	-0.776718	-0.77267	-0.568244	-0.373938	-0.922448	-1.06008	0.306134	0.0885519	0.137128	1.24528	-0.413406	-1.23212	3.48689	-0.122959	-1.27362
HIL-pos	132.0657	HMDB00725	hydroxyproline	-0.613197	-1.07958	-0.382249	-0.615643	0.422426	0.168273	-0.0472549	-0.904328	0.572931	-0.139075	0.114479	0.107143	0.0524001	0.0677201	-0.704319	-0.125003	-0.858517	-0.547326	0.831725	-0.97479	-0.565191	-0.406252	-0.585601	2.6084	-0.0249486	0.0706643	-0.136812	0.728892	0.872695	-0.592388	-0.961266	-0.57083	2.09745	-0.414686	-0.29527	0.550475	-0.239778	1.8647	0.314837	-0.321219	-0.0723558	-0.39203	-1.0954	1.97848	0.196468	-0.891453
HIL-pos	703.5741	HMDB10169	C16:0 SM	-0.209564	-2.19735	-1.13798	0.0618868	-0.486469	1.59429	-1.78818	-1.35659	1.40208	-0.704088	2.0043	0.238941	0.261513	-0.0081966	0.10553	1.00959	0.311449	0.188331	1.06382	1.19623	1.11243	0.64867	0.298712	0.517251	0.615223	-0.345357	0.169095	1.00167	1.66899	-0.344938	-0.382868	0.46468	0.900237	0.585232	1.92575	0.446609	0.420103	1.96642	0.242218	-0.413527	-0.232439	-0.203451	-0.338671	-2.26352	-1.65538	0.557839
HIL-pos	218.1386	HMDB00824	C3 carnitine	0.0916006	0.204062	-0.888308	-0.753466	-0.546655	1.75698	0.845493	-0.930049	0.304033	-0.40613	2.14913	-1.37381	-1.02376	-0.609412	0.997989	0.00478718	6.93832	2.0479	-1.10796	-0.191678	-0.191282	-1.24255	0.873556	1.04246	0.140628	-0.859016	0.279725	1.65603	-0.381636	-0.186952	0.00404812	-0.288088	0.618487	-0.496784	1.55621	0.709266	0.531257	0.524356	-1.18353	-0.600335	1.90919	0.0782975	-0.445487	0.148331	0.423688	-0.530354
HIL-pos	166.0533	HMDB02005	methionine sulfoxide	-0.0370487	-0.455935	-0.161163	0.132198	0.214706	0.249261	-0.34804	-0.441831	-1.04477	-0.715448	-0.443947	-0.983422	-0.0701929	0.976318	2.31337	-0.0194188	-0.902325	-0.484143	-1.17453	0.0849503	1.09902	-1.11529	-0.158342	1.09902	-0.602616	-0.705575	-0.142123	0.789617	0.620899	-0.0969904	1.83031	0.859961	-0.18514	-1.00881	-0.219695	0.135019	-0.841678	3.18147	-0.228157	-1.22248	0.069436	0.558137	-1.52924	-0.378364	-0.09558	0.648402
HIL-pos	777.6939	HMDB00248	thyroxine	-0.508365	-0.428168	0.0792876	0.994182	-0.614373	0.728702	-1.2177	-1.02458	3.38259	1.20251	-0.83699	1.42882	0.460916	0.445706	0.993261	0.351221	-0.93378	-0.0216505	0.36597	-0.968809	-0.436464	-0.758636	0.113855	0.856833	0.119847	0.378414	0.159715	0.980206	1.00801	-0.170983	-1.48456	0.951779	1.10941	-0.88308	0.136901	0.23323	-1.82148	-0.0612882	0.0101519	1.22602	-0.222144	0.730545	-0.254868	-1.17898	-1.32186	-0.410193
HIL-pos	152.0706	HMDB01859	Acetaminophen	-0.130017	-0.132828	8.60959	1.03699	-0.131414	-0.101446	-0.118885	-0.122523	-0.0905557	-0.127926	-0.128796	-0.124932	-0.125961	-0.128194	-0.124865	-0.12791	-0.133413	-0.12934	-0.12949	-0.129131	-0.116727	-0.130452	-0.124405	-0.126596	-0.134768	0.425289	0.276973	1.68417	0.275807	-0.134057	-0.130118	-0.12852	-0.130645	-0.130804	-0.132644	-0.132309	-0.131732	-0.129298	-0.135747	-0.12842	-0.133756	-0.119955	-0.134927	-0.130419	-0.128311	-0.129917
HIL-pos	90.0555	HMDB00056	beta-alanine	-0.159981	-0.787022	-0.51973	0.202809	0.0791286	1.10731	-1.21721	0.434493	0.238377	0.0564949	1.3377	-0.113948	2.15449	1.79859	-0.12824	-0.238227	-0.640084	0.420138	-1.02048	-0.974881	0.804922	-0.0654543	-0.215279	0.498553	0.0777444	0.213665	0.128611	0.804271	-0.289744	0.0510903	0.677236	-0.00539356	0.37342	-0.864198	1.67166	1.1114	-0.153146	2.80582	-0.771061	-0.796293	-0.638655	0.664007	-1.45557	1.08032	0.112708	-1.45355
HIL-pos	175.1191	HMDB00517	arginine	-0.128079	0.0393324	-1.36591	-0.331681	0.752271	1.65897	1.2854	-0.979948	-0.893438	0.364469	-1.24642	-0.448852	1.68452	3.56948	-0.369079	0.677817	0.119441	-1.21343	-0.716438	-0.231507	1.07825	-0.971421	1.40386	1.07797	0.196789	-0.488201	0.174006	1.13624	0.542164	1.49922	0.445594	0.960279	-0.606327	0.0600906	1.94812	-0.364934	-0.177263	2.81612	0.03929	-1.07622	-0.298402	0.934317	0.651344	0.51245	0.203154	-0.767498
HIL-pos	494.3242	HMDB10383	C16:1 LPC	-0.530883	-0.914821	-1.19276	2.57799	-0.273829	-0.683671	-1.00782	0.287965	1.24351	1.6037	-0.26553	-1.18863	0.557399	0.109221	1.74799	0.880068	-0.344062	0.803909	0.247776	2.50151	-0.817291	0.579427	2.59816	-1.52157	-0.779339	-1.29823	0.189238	1.22627	3.06308	-0.282341	0.121806	-0.191411	-0.346402	-1.09741	-0.341373	-0.812202	1.23783	0.644128	0.0409682	-0.463765	1.89158	-0.58889	0.998763	-0.0593023	0.00338384	-0.447398
HIL-pos	132.1020	HMDB00687	leucine	-0.588256	0.325902	-1.67098	-0.543408	-0.517277	-0.0635089	0.503804	-0.262063	-1.10601	-0.482811	1.8348	-0.362519	0.286165	3.52398	0.34398	-0.9902	0.0981099	0.202792	-0.758216	-0.944288	2.11876	0.595413	0.61944	1.42394	0.572834	0.116829	0.164508	1.09365	0.0787102	-0.618696	-0.198064	-0.126173	0.628513	-0.476375	1.7705	0.088219	-0.603557	1.99232	-0.536401	-0.123401	0.0962711	-0.252205	-0.386287	0.99739	-0.597496	0.494326
HIL-pos	133.0609	HMDB00026	N-carbamoyl-beta-alanine	-0.0720957	0.105021	0.0250962	-0.0967518	-0.0438203	-0.0206722	-0.0920016	-0.0515112	-0.0141877	-0.107459	-0.0723973	0.0810438	0.0935604	-0.0182593	-0.0899657	-0.0907197	0.0434941	-0.053547	-0.0224064	-0.0429155	-0.108213	-0.0919262	-0.00890962	-0.0743577	-0.0668176	-0.0163743	-0.0348882	0.0603228	-0.0335658	0.142948	-0.0467609	-0.0906443	-0.0769214	-0.0143385	0.0765951	-0.066893	-0.0310021	-0.0503048	-0.14531	-0.0723973	-0.0508326	-0.0405781	-0.103387	0.0220048	0.047792	-0.082124
HIL-pos	175.1078	HMDB03357	N-Acetylornithine	-0.361764	-0.676199	-1.33753	-0.670519	0.205029	1.41611	0.279479	-1.21987	4.18414	-0.429926	1.01181	-1.39575	0.990506	0.998215	1.65528	-0.939106	0.914636	-0.531356	0.957643	-0.29624	0.80002	-0.182841	-0.164989	0.386589	-0.564625	-0.666867	0.167765	1.17193	-1.22697	0.611765	1.65122	-0.764849	0.452722	-1.19126	-1.06042	-0.65287	1.6778	-0.712511	0.0330028	-0.0345499	0.527578	-1.05879	-0.19197	1.58732	0.14133	-0.395642
HIL-pos	90.0556	HMDB00161	alanine	0.211611	-1.03141	-0.581242	1.19245	-0.377655	-0.436612	-1.0965	1.14191	-0.265697	0.673505	-0.0677603	1.1069	2.25774	2.1682	1.82219	0.153023	-0.181867	0.608038	-1.34683	-0.667651	0.644579	0.459846	0.353109	-0.853428	-1.10424	-1.14398	0.139932	1.01462	1.33487	-0.169277	0.925241	-0.142255	0.346169	-0.427707	1.63586	0.488404	-1.07016	-0.0366235	-0.465722	-0.470942	-1.01046	0.768328	-1.25501	-0.170383	0.323876	-0.46259
HIL-pos	132.0769	HMDB00064	creatine	0.372699	-1.12005	-1.24442	-0.0891022	-0.584269	0.430056	1.07396	-1.28319	-0.805795	-1.13799	-0.287454	-0.92053	0.296397	2.52264	-0.312394	-0.606528	-0.316767	0.949861	-0.930747	-0.359259	2.04905	-1.34213	-0.274114	2.54092	-1.08872	-1.44432	-0.150469	1.13136	-1.27296	0.803041	0.427012	0.50098	0.97042	-1.03329	1.26924	-1.15912	0.823205	2.68117	-1.08232	0.0481255	-0.825839	-1.38076	-1.5041	-0.957175	-1.2493	-0.564826
HIL-pos	170.0925	HMDB00001	1-Methylhistidine	-0.0203764	-0.70202	-0.504641	-0.224077	-0.299803	-0.188244	1.2202	-0.772221	-0.466743	-0.755351	0.0850774	-0.667639	-0.478283	6.49689	-0.0817859	0.777214	0.146096	0.366262	-0.458775	-0.892137	0.670819	-0.582369	-0.0363183	1.21852	0.949652	-0.146691	0.178971	1.39817	0.543472	-0.513097	-0.0309044	-0.202603	-0.299182	-0.641002	0.113947	0.455823	-0.0800976	1.45012	0.29595	-0.513515	0.100063	-0.159688	-0.728672	0.919352	-0.474006	-0.270703
HIL-pos	426.3576	HMDB05065	C18:1 carnitine	-0.838994	-1.32532	3.09141	-1.25236	-0.373158	-0.601465	-1.48349	2.0506	-0.815631	-1.22014	0.832369	0.216105	-0.912825	0.0369843	-0.754711	-1.28131	0.331283	-0.218477	1.17447	-0.869531	0.460653	1.86574	0.0313484	-1.11521	-0.837354	0.0295039	-0.145366	1.14043	-0.23682	-0.698557	0.893647	-0.407589	-0.27955	0.150881	-0.342314	1.16494	0.203757	-0.915335	-0.89064	2.69561	0.668056	0.735379	-0.276937	2.73911	-0.977228	-0.535934
HIL-pos	282.1195	HMDB03331	1-Methyladenosine	-0.370553	0.300684	3.71969	0.0390734	-0.962619	2.03902	-0.606347	0.424605	-0.826651	-0.462633	-0.262983	-0.00653633	2.00718	0.360923	0.234421	-0.774156	-0.628722	0.415999	-0.638188	-1.25091	-1.81974	-1.34901	2.69218	0.15697	-0.000512406	1.87981	0.165807	1.28961	0.298963	-0.199302	-0.106361	-0.280195	0.589832	0.0149777	1.51407	-0.48845	1.03732	-0.738873	0.00465096	-0.867097	0.183648	-1.42818	-1.238	0.971921	-0.378299	-0.993599
HIL-pos	133.0609	HMDB00168	asparagine	-0.580861	0.0879752	-0.300603	-0.719889	0.031483	2.32395	0.31213	-0.00855389	-1.4171	-0.798149	-0.29542	-0.57205	2.18622	3.70231	2.43577	-0.427192	0.0737225	-0.215605	-0.11791	-0.671948	2.76695	0.257193	0.313814	-1.46802	-0.979416	-1.63491	0.164765	1.35212	-0.293736	2.79442	-0.299048	0.779356	-0.561944	-0.467358	0.993405	-0.976177	-0.899731	-0.551449	-0.643702	-0.904914	-1.55665	0.167272	1.36669	-0.735567	0.736858	-0.703433
HIL-pos	456.4048	HMDB06460	C20 carnitine	0.127646	-0.858041	-0.948012	-1.35888	-0.773068	1.12733	-0.51515	-0.159263	1.39024	-0.432176	3.48758	1.59618	-0.769069	-0.436175	0.0646662	-0.911024	1.19231	-0.362198	1.8371	-0.184255	1.75913	1.68715	-1.21193	-0.571132	-0.279224	-0.777066	0.14318	1.19212	-0.275226	-0.894029	-0.369196	0.55551	-0.641109	-0.845045	0.161635	1.12133	-0.76607	-0.555137	-0.905026	0.824425	-0.321211	1.08334	1.66116	0.748449	-0.897028	-0.641109
HIL-pos	203.1504	HMDB03334	SDMA	-0.562169	-0.0925838	1.31752	-0.795387	-0.90562	0.980532	-1.25671	0.11796	-0.294403	-1.48756	-0.415919	-0.670247	-1.343	1.41835	-0.423152	-0.198243	0.998933	0.292695	1.65202	-0.705682	0.847186	-0.342979	0.0257027	0.578346	-1.68388	-0.330711	-0.126115	0.899485	0.1716	0.147133	-0.357135	-0.209275	-0.882688	-0.548952	0.192497	-0.256873	0.259241	-0.955408	0.401466	-0.0585726	0.293983	1.05663	-0.302529	1.53896	0.0270656	-1.17252
HIL-pos	363.2166	HMDB00063	Cortisol	0.324255	-0.777252	-0.916221		1.15167	-0.43143	-0.749074	1.30216	1.59163	-0.659416	-0.60242	0.987721	0.525985	0.469629	-0.894447	-0.076642		0.358838	-0.52493	-0.177187	0.796238	1.60956	-0.751635	-0.546063	0.14494	0.28519	0.101713	0.798573	-0.277731	-0.802228	-0.0369365	1.11196	0.458742	0.101392	-0.670944	-0.482663	-0.763163	-0.337289	-0.745872	-0.176546	0.0559231	2.08667		-0.396207	0.0885841	0.060406
HIL-pos	104.0711	HMDB01906	alpha-Aminoisobutyric acid	-0.159872	-0.952988	0.311001	0.367206	-1.32269	0.523331	1.07039	-0.239808	-1.15033	-0.865558	-0.117406	0.332234	0.502098	2.01963	-0.343475	-0.272282	0.766886	0.477118	-0.0949241	-1.876	0.841827	-0.680705	-0.714428	0.468375	-0.671962	-0.841827	-0.100929	0.837877	-0.142386	-0.703187	0.284772	-0.238559	-0.320993	-1.35142	2.36061	0.804357	-1.01669	-0.209832	-0.413419	0.705685	-0.96298	-0.353467	1.18155	0.433403	-1.80481	-0.76189
HIL-pos	153.0408	HMDB00292	xanthine	-0.306768	-0.155534	0.0727854	0.169236	-0.011229	-0.284874	-0.0650394	0.371827	0.242352	-0.14884	-0.222481	-0.277187	0.101004	-0.0293085	-0.299334	-0.311692	0.276779	0.28143	-0.0881983	-0.0794797	0.285848	0.0673168	-0.117098	-0.0438266	-0.187918	-0.13366	-0.0343804	0.203362	0.0247939	-0.165226	0.0793633	0.0432042	0.104391	0.958274	-0.0362756	0.56175	0.183287	-0.0432233	0.102036	0.569107	-0.298711	-0.0274208	-0.0834109	1.06578	-0.250019	0.104994
HIL-pos	316.2481	HMDB00651	C10 carnitine	0.432924	-0.505856	2.71338	-0.902807	-0.883898	0.378333	-0.506583	0.553257	-0.694558	-1.04567	-0.651565	-0.247155	-0.852517	-0.216871	-0.54885	-0.889578	0.496487	-0.487778	0.993454	-0.92532	-0.186543	1.5603	-0.685097	-0.327209	-0.194685	1.01738	-0.10027	0.881884	-0.495816	-0.636349	0.66321	0.0932775	-0.476551	-0.408747	-0.497047	-0.180255	-0.190755	-0.687084	0.0260809	0.523641	2.14683	0.156737	0.501915	0.328977	-0.910608	-0.72938
HIL-pos	120.0658	HMDB00167	threonine	0.112003	0.398317	-0.0632002	0.338897	-0.729067	0.27545	0.125207	0.883507	-1.34582	-0.948393	0.0339021	0.156769	0.0659475	3.78401	1.398	0.332133	-0.259015	-0.572866	-0.759986	-0.952097	2.25872	0.653553	0.0279439	-0.939053	0.204918	-1.43213	0.117218	1.08919	0.0596672	-0.193475	-0.0028132	-0.700726	-1.20959	-0.923755	1.23262	-1.07029	-1.10959	-0.852418	-0.0305107	-0.403461	-1.70283	0.471587	0.309106	-0.802498	-0.74195	-0.748713
HIL-pos	120.0658		O-methylserine	0.112003	0.398317	-0.0632002	0.338897	-0.729067	0.27545	0.125207	0.883507	-1.34582	-0.948393	0.0339021	0.156769	0.0659475	3.78401	1.398	0.332133	-0.259015	-0.572866	-0.759986	-0.952097	2.25872	0.653553	0.0279439	-0.939053	0.204918	-1.43213	0.117218	1.08919	0.0596672	-0.193475	-0.0028132	-0.700726	-1.20959	-0.923755	1.23262	-1.07029	-1.10959	-0.852418	-0.0305107	-0.403461	-1.70283	0.471587	0.309106	-0.802498	-0.74195	-0.748713
HIL-pos	227.2006	HMDB02000	myristoleic acid	-0.00695409	-0.414836	0.488378	0.0609174	-0.538179	-1.59932	-0.0728678	0.90148	0.640436	0.570607	0.22407	-0.408962	1.09596	-0.0454581	-0.170759	-0.58582	-0.451382	-0.898421	-0.260167	-0.023922	-1.05048	0.750075	0.357855	-0.023922	-0.27844	-0.424625	-0.0832594	0.606379	-0.773119	-0.471613	0.53145	0.267795	-0.814234	-0.0728678	0.457052	1.49797	-0.506201	1.7949	0.344151	2.16232	1.06268	0.596711	-1.18361	-0.86579	0.997414	0.428337
HIL-pos	104.0711	HMDB00092	dimethylglycine	-0.413992	-0.46101	1.19699	0.0917422	-0.456929	0.236053	-1.07287	0.928776	0.0118106	-0.41859	-0.316131	-0.205715	-0.358965	0.194666	-0.191299	0.398655	-0.76658	0.373079	0.386719	-0.0304545	0.69885	-0.537894	0.534647	-0.672181	-0.474651	-0.320471	-0.063298	0.533484	0.0287063	0.208979	-0.911046	0.0793933	-0.876789	-0.68205	0.361298	0.0179075	-0.478888	1.24024	-0.352919	-0.411822	0.588589	-0.200806	-1.06719	0.304979	0.139432	-0.886193
HIL-pos	544.3394	HMDB10395	C20:4 LPC	-1.05125	-1.6775	-1.32498	-0.155502	-0.779085	0.729013	-1.01813	1.44693	1.46297	1.38765	0.529447	0.0669968	-0.319245	0.226325	-0.585397	0.0263846	0.405568	-0.0954974	0.876018	0.533736	-0.566844	-0.183326	-0.253748	-1.59949	0.461283	-1.05547	-0.0966596	0.879295	-0.298252	0.170031	-0.648772	0.314222	-0.268318	-0.992007	-0.795255	0.939268	0.470282	1.10428	-0.00471852	0.382873	-0.0586298	-1.00017	1.13123	-0.254497	-0.272959	-1.6199
HIL-pos	118.0866	HMDB00883	valine	-0.574856	-0.139482	-1.90142	-0.0990702	-0.698308	0.110374	0.333425	-0.599439	-1.35016	-0.413389	2.99709	-0.0320324	0.182964	2.30645	0.204376	-0.971946	-0.191914	0.358216	-1.03067	-0.753977	1.54455	0.52855	0.238892	1.86328	0.581557	0.250335	0.105515	1.08066	0.190502	-0.397654	0.0725642	-0.19008	1.648	-0.640072	1.63971	0.256091	-0.858245	2.98639	-0.591561	-0.331296	0.383871	-0.238963	-0.857347	0.227538	-0.941348	0.311436
HIL-pos	468.3085	HMDB10379	C14:0 LPC	-1.06338	-0.000934144	-1.78212	0.793542	0.373598	-0.133522	0.164168	-0.168469	1.92971	0.847578	-0.0165063	-1.3758	0.555291	0.929614	0.517385	0.451754	-0.10389	1.28489	-0.926091	1.38174	-0.677671	-0.55454	1.61372	-0.975723	0.365149	-1.06894	0.0907905	0.93935	0.339341	-0.914245	1.35458	0.227487	0.9434	0.449869	-0.720563	-0.883659	2.35034	2.80612	0.372973	-0.685232	1.22201	-0.858137	2.07949	-0.689265	-0.495627	-0.273628
HIL-pos	147.0764	HMDB00641	glutamine	-0.679895	-1.54977	0.0374589	-0.243174	-0.857079	0.341173	-0.584201	1.46077	-0.36067	-0.687308	-0.387102	0.43736	0.925767	0.810172	0.510096	0.44123	0.199885	-0.225729	0.14603	0.0143441	1.45693	1.65095	-0.622552	-2.13967	-1.45759	-1.29078	-0.102052	0.932511	0.297658	-0.297405	-0.439514	0.638985	-0.86506	-0.769379	1.29552	-0.557386	-0.953703	-0.293637	-0.956254	0.762294	-0.872343	1.22065	0.735555	-1.79652	0.964166	-1.3114
HIL-pos	130.0501	HMDB00267	pyroglutamic acid	-0.684843	-1.47621	0.295007	-0.309087	-0.954786	0.225683	-0.556532	1.53108	-0.509954	-0.751474	-0.361686	0.449988	0.919131	0.719561	0.691997	0.28161	0.357165	-0.355335	0.0485209	-0.0310369	1.5724	1.54377	-0.505129	-2.11703	-1.40038	-1.28734	-0.102497	0.934819	0.357199	-0.342182	-0.473748	0.518686	-0.930936	-0.85322	1.27115	-0.456831	-1.01452	-0.294861	-0.928075	0.761428	-0.85917	1.31891	0.794044	-1.77837	1.09018	-1.2982
HIL-pos	361.2009	HMDB02802	Cortisone	-0.165748	-0.227737	-0.361773	-0.108716	-0.267648	-0.348719	-0.390984	-0.255343	10.3237	-0.135288	0.0475043	-0.214754	-0.0746546	-0.2175	-0.376646	-0.328781	-0.120273	-0.218749	-0.0970177	-0.114245	-0.236653	-0.0181227	-0.170349	-0.273854	-0.149591	-0.128619	0.206515	2.02633	-0.172917	-0.0956624	0.0341293	-0.2389	-0.3627	0.208647	0.0711515	-0.0572492	0.232829	-0.152337	-0.191963	-0.150411	-0.268504	-0.109216	-0.00574627	-0.309735	-0.353926	-0.172703
HIL-pos	508.3762	HMDB13122	C18:1 LPC plasmalogen_isomer	-0.684533	-1.42775	-1.74066	-0.0415886	-0.208875	-0.455522	-1.48368	-1.1161	3.75813	1.15461	0.523255	0.93341	-1.28289	-0.350464	-0.104069	0.0458337	2.82521	0.638895	-0.0572088	1.22465	3.24217	1.40126	-0.281433	-1.00676	-0.682266	-1.43203	0.130446	1.42983	-0.252712	-0.00934063	-0.872479	0.740426	1.07449	-0.490289	0.349418	2.18932	0.466821	1.72701	-0.615502	-1.07302	-1.64442	0.556511	-0.0753483	-0.571161	-0.666898	-0.019922
HIL-pos	675.5433	HMDB12097	C14:0 SM	-0.22861	-0.37176	-1.61899	0.0487874	0.173721	2.66835	-0.166543	-0.182414	2.40783	-0.908972	0.484533	-0.0472477	-0.215111	-0.697976	0.203949	0.285539	0.108226	0.0145809	0.866358	0.767238	-0.218179	-0.669007	-0.693491	-0.0229837	0.442523	-0.273062	0.0829724	0.876221	0.449318	-0.0322835	1.40453	0.307127	-0.130202	-0.170826	0.214868	-1.12533	1.65812	1.16004	0.0192463	1.16421	0.87053	-0.0637172	1.40745	-1.43055	-1.38502	-0.114133
HIL-pos	478.2928	HMDB11507	C18:2 LPE	-0.145838	-0.329046	-1.90044	-0.128672	0.971777	1.56722	-0.304398	-0.433642	1.1601	0.0690306	1.01536	-0.325193	1.79931	-0.873905	1.51407	1.00606	-0.931093	0.0983408	-0.492641	2.2951	0.512948	-0.13248	-0.407517	-0.62733	-0.934991	-1.53385	0.096472	1.02739	0.373557	1.35108	0.0851949	1.6379	-0.617556	-0.888181	0.376036	1.34828	-0.240685	1.14438	-1.06186	0.223294	1.39166	0.869185	-0.138934	-0.420143	1.58169	-1.37546
HIL-pos	246.1699	HMDB00688	C5 carnitine	0.00834054	-0.0687666	0.0320717	-0.214212	0.0954143	0.534224	0.359261	-0.194152	-0.198001	-0.610454	0.812396	-0.518206	-0.551368	-0.337074	0.105942	0.114965	-0.152629	0.310065	-0.690416	-0.313241	0.145604	-0.453793	0.0480284	0.85239	0.159063	-0.393534	-0.0430031	0.396026	-0.41125	-0.171364	0.10143	-0.041059	0.181672	-0.469341	0.175478	-0.354178	0.0628891	0.159929	-0.667093	-0.375895	0.419213	-0.14567	2.3098	0.443888	-0.18885	-0.344823
HIL-pos	454.2928	HMDB11503	C16:0 LPE	-0.546198	-0.812939	-2.10144	0.319454	1.27022	-0.404149	-0.344007	0.139322	2.0857	1.07253	0.09882	0.0449385	0.522504	-0.712928	1.37471	1.1169	0.706998	0.690115	0.402333	1.06491	0.380703	-0.410048	1.26003	-1.6415	-1.05565	-2.07445	0.0941103	1.05388	0.176862	-0.196127	-0.466529	1.10645	-0.388396	-0.230617	-0.219338	0.41221	0.357153	1.74026	-0.978991	-0.854051	-0.15775	0.0284848	-0.926895	-1.32678	-0.75786	-0.075323
HIL-pos	508.3763	HMDB13122	C18:1 LPC plasmalogen	-0.0783363	-1.39244	0.408947	0.477039	-0.373827	-0.416952	-1.86178	0.0635221	1.10739	0.225454	0.955102	0.0597629	-0.0899687	0.080687	0.39923	-0.236792	1.20123	0.26411	-0.306445	0.91063	0.933327	0.0208228	0.125514	-1.46068	-0.11905	0.573149	0.0565247	0.74066	1.1203	-0.735566	-0.32439	0.372348	0.0933124	-0.548597	-0.720458	1.36947	0.728554	0.336812	-0.424329	-0.93282	-1.25711	1.02178	-1.66807	-0.0431554	-0.540298	-1.03255
HIL-pos	129.0661	HMDB00079	Dihydrothymine	-0.231906	-0.835256	1.02568	0.505927	-1.5004	-1.38045	-0.210098	-0.0792506	3.24645	-0.497234	-0.718948	0.385984	0.705832	-0.635351	-1.57309	-0.54085	0.17154	0.574985	-0.282791	-0.108328	-0.304598	-0.457253	-0.755294	0.82941	0.11702	0.327829	-0.0854015	0.947298	-0.101058	0.109751	0.120655	-0.115597	0.327829	0.42233	0.807602	0.276944	0.429599	0.393253	0.498657	-0.213732	-0.119232	-0.144674	0.193348	0.200617	0.17154	-0.671697
HIL-pos	540.4988	HMDB06347	C26 carnitine	1.36746	-1.2937	-1.29979	-1.34433	-0.7402	0.0370945	-0.541069	0.496192	2.14801	0.591792	2.22058	3.12704	0.124221	-0.816788	0.110424	-1.51282	2.59103	-1.5679	0.837637	-0.425697	0.729544	0.271749	-0.386045	-1.07491	-0.24699	-0.685338	0.104508	1.28598	-0.765947	-1.48208	0.130305	-0.172465	-0.462525	-0.0300429	0.287067	0.587773	-0.0480765	0.784405	-0.0164633	-0.0230901	-0.430477	0.510858	0.840679	-0.729336	0.259582	-1.18289
HIL-pos	152.0568	HMDB00132	guanine	-0.2695	0.0605688	-0.332036	-0.248741	0.254666	-0.2996	0.471338	-0.0826684	0.134263	-0.274689	-0.214229	-0.11225	-0.326587	-0.220456	-0.315948	-0.305568	4.74276	0.0709483	0.0509677	0.731344	-0.249519	-0.256266	-0.29986	0.0208672	-0.194248	-0.246146	0.0880545	0.966432	0.28788	0.0722457	0.16644	1.28821	1.57208	5.38033	0.32836	0.489242	0.165142	-0.118218	-0.21345	0.116099	-0.0261001	0.697871	-0.169337	0.542178	-0.154547	-0.19347
HIL-pos	232.1543	HMDB02013	C4 carnitine	0.960722	-0.633326	1.3106	0.164133	-0.418355	1.11555	-0.0445388	-0.421698	-0.829566	-0.364302	1.46788	-0.927188	-0.63602	0.39191	0.823454	-0.00967262	0.191388	1.23009	-1.34264	-0.473362	-0.0416102	-0.743726	1.62873	0.488468	-0.72954	-0.420552	0.0668013	0.817014	-0.336826	-0.213427	0.389161	-0.224492	1.01375	-1.29284	-0.301587	-0.286571	0.262584	-0.540276	-1.34484	-0.449436	1.10183	0.338118	-0.420054	-0.112088	0.00421029	-0.35919
HIL-pos	480.3085	HMDB11506	C18:1 LPE	0.0813571	-0.0877476	-1.67049	-0.183387	0.673582	1.57568	-0.884636	-0.0881679	1.40299	0.204966	1.74631	-0.537429	0.722601	-1.00968	0.520162	0.904671	-1.02246	0.0583434	-0.246977	1.99757	0.881818	-0.562605	-0.00867059	-0.506443	-0.650038	-1.4363	0.0721164	0.947584	0.0233409	-0.182497	0.0219072	1.85817	-0.387655	-1.06835	-0.0911713	2.38047	-0.115792	1.75188	-0.858594	-0.0257763	0.682555	0.883807	-0.187577	-0.753438	0.12312	-1.27211
HIL-pos	245.0768	HMDB00767	Pseudouridine	-0.539269	-0.467332	1.54842	-0.886852	-0.686506	1.79156	-1.44231	0.845834	1.1829	-0.831772	-0.381066	-0.762906	0.676456	-0.255788	0.655136	-0.169206	0.2662	0.751644	0.283246	-0.195636	-0.918429	-0.183324	1.58384	0.00425032	-0.633775	0.398266	0.0628299	0.845049	-0.242174	-0.561273	-0.0462161	0.707206	-0.386379	-0.463433	0.582402	-0.339984	0.374154	-0.199745	-0.253004	-0.080337	1.00533	-0.294417	-0.419921	3.4148	0.153813	-1.38696
HIL-pos	522.3556	HMDB02815	C18:1 LPC_isomer	-0.134494	-0.730874		-0.238611	0.17786	-0.407803	-0.526467	-0.819681	2.35821	0.180157	1.96164	-1.28209	-0.264641	-1.204	1.05521	1.34995	0.488682	-0.0556396	0.94726	1.94404	-0.421583	0.70687	0.500931	-1.20629	-1.31194	-1.06543	0.0800504	1.0449	0.0247455	-0.73164	-0.308278	0.196234	-0.632881	-0.785996	-0.322824	0.066852	-0.318231	0.507822	-0.454503	-0.198802	0.517774	0.974055	0.634907	-0.247033	0.39911	-0.546371
HIL-pos	106.0503	HMDB00187	serine	-0.991455	-0.519654	0.863199	-0.240403	-1.45259	0.37198	-0.0609823	1.80735	-1.09539	-1.20671	-0.0864185	0.0850706	-0.165189	2.74985	-0.297019	0.364322	0.327945	-0.867009	-0.252164	-0.791247	2.52093	0.497793	-0.245873	-0.823795	-0.755691	-2.04692	-0.0888485	1.10073	0.93185	0.143875	-0.649844	-0.0437514	-1.01443	-0.440064	1.44632	-0.01011	-0.627963	0.144422	-1.0344	-0.857436	-1.96077	-0.359652	-0.63398	-0.748854	-1.23706	-0.702084
HIL-pos	159.0513	HMDB00462	allantoin	0.424088	0.595344	-1.23542	-0.138159	-0.0275038	1.77241	0.531438	-0.401181	3.69069	-0.760062	-0.102586	-0.314923	0.785802	-0.781626	0.345386	0.285258	-0.848838	1.21331	-0.650351	1.31263	-0.597464	-1.04874	0.786904	-0.575899	-0.867254	-1.33411	0.0791979	1.08341	-0.585658	1.83049	2.14373	-0.427467	-0.965946	-1.14491	0.807839	0.288563	0.292184	0.402052	-0.812005	-0.59951	0.256138	0.346331	-0.597306	1.07023	0.00885648	-1.14665
HIL-pos	259.0925	HMDB00884	Ribothymidine	0.289417	-1.664	-0.887593	0.412348	0.322576	1.10383	-0.650089	-0.257033	2.24634	-1.17821	0.0257623	-0.00416164	0.243318	0.0697048	-0.389669	0.267581	0.960955	0.153007	-0.976017	0.78842	-0.562743	-0.0629313	0.192636	-0.242206	-1.55644	-0.378346	-0.0666744	0.825824	2.00209	0.487832	0.557115	0.578682	1.51549	0.111491	-0.0966295	1.64813	-0.016293	1.07095	0.725606	-0.163217	-1.1402	0.21582	1.74033	1.73035	0.718058	-0.14192
HIL-pos	133.0973	HMDB00214	ornithine	-0.0410074	-1.57841	-1.23144	-0.555392	-0.0826457	0.995162	-0.213111	0.612941	-0.506683	-1.07251	1.59285	-0.299986	1.13386	2.01871	0.622546	0.542944	-0.46763	0.120984	-1.22368	-0.236857	3.26074	0.0555744	-0.379031	-0.0801368	-0.30764	-0.922256	0.0676113	1.05998	1.58223	-0.877222	1.01501	0.429686	1.22725	-0.210729	-0.0877397	0.0333994	-0.386684	1.37264	-1.53794	0.215843	-0.984422	-0.100056	-1.40605	-0.100284	-0.638289	-0.200516
HIL-pos	265.1117	HMDB00235	thiamine	0.970052	-0.17465	-0.248145	-0.0969031	-0.0760047	0.333446	-0.0478273	-0.152812	-0.0390606	-0.171384	-0.204379	-0.198828	-0.02111	-0.166262	-0.183877	-0.121393	-0.207457	-0.0816578	-0.172977	-0.149627	-0.122688	-0.24756	-0.142414	1.35838	-0.205106	-0.182966	-0.0289697	0.3654	-0.0822742	0.312932	-0.0708876	-0.0797032	-0.0584266	-0.1723	0.0574715	-0.197583	-0.0585934	0.10716	0.810455	-0.1786	-0.183004	-0.154519	0.00919634	-0.225789	-0.154977	-0.178613
HIL-pos	370.2951	HMDB02014	C14:1 carnitine	-0.329945	-0.92785	4.9619	-1.06451	-0.814384	-0.121536	-0.695833	0.59529	-0.896489	-1.06353	-0.528048	-0.277506	-0.991641	0.0675824	-0.60233	-0.987137	0.378548	-0.535847	1.58225	-0.962949	-0.49144	1.12882	-0.3562	-0.2685	-0.450051	1.47071	-0.0838701	1.24984	0.113405	-0.721647	0.368636	0.0899833	-0.779378	-0.629234	-0.275557	0.0221308	0.222044	-0.863457	0.0397729	2.66596	1.95598	0.562861	0.199272	0.758805	-0.874854	-0.651775
HIL-pos	156.0768	HMDB00177	histidine	0.136317	-1.03532	-0.400343	0.107126	-0.58129	0.665133	0.352585	0.0258779	-1.02436	-1.14739	0.911008	0.535717	-0.521156	3.79683	0.219407	-0.0969435	0.317576	2.98436	-0.0534738	-0.322768	2.02934	-0.125526	-1.28779	-0.724441	-1.32273	-1.58388	0.0713027	1.23962	0.396159	-0.298516	0.549099	1.37875	0.606272	0.558152	1.84233	0.111617	-0.230898	0.410966	-1.20945	1.5262	-0.544575	0.891647	0.168581	-0.695067	0.367881	-0.217884
HIL-pos	132.0657	HMDB01149	5-aminolevulinic acid	-0.530708	-0.406445	-0.273998	0.0451836	-0.269187	2.11127	-0.861673	-0.148927	0.714523	-0.120339	-0.512919	1.00615	0.300587	-0.524396	1.48507	0.0148846	0.552648	-0.227621	-0.278227	0.304687	-0.548658	-0.0417264	0.156355	0.35447	-0.626981	-0.467059	0.0464216	0.671552	-0.496406	0.227995	-0.0621625	0.256341	0.945906	0.577685	0.424705	-0.350641	-0.253093	-0.120759	-0.371739	-0.41408	0.0647481	0.0543363	-0.22825	0.73822	-0.683236	-0.0801127
HIL-pos	118.0866	HMDB00043	betaine	1.44018	-1.04129	-0.887656	-0.881676	-0.0699514	-0.261817	-1.02342	0.620522	-0.916725	0.420701	0.081981	0.247506	1.40168	1.01668	1.54014	0.219006	-1.53516	0.633701	1.46813	0.368787	0.769359	-1.05023	-0.415832	-0.684238	0.130541	-0.326017	0.0486504	0.881013	-0.268136	0.35258	0.957985	-0.835074	-0.724484	-1.04015	-0.503495	0.963328	-0.286196	0.137614	-0.300587	1.6933	-0.419219	0.887174	-1.12022	-0.192918	3.52835	-0.931058
HIL-pos	302.2325	HMDB13288	C9 carnitine	-0.454931	1.49671	-0.264628	-0.987709	-0.665165	0.846511	0.675273	-0.450945	2.20419	-0.331615	-0.830857	-0.108642	-0.393663	-0.595058	-0.422954	-0.591678	-0.418621	1.23058	-0.349381	-0.500427	-0.258735	-0.615943	-0.328756	0.420409	0.237386	0.165806	-0.0497244	0.755301	-0.597571	-0.514292	1.7618	-0.681284	-0.583013	-0.488901	-0.0525742	0.0801004	0.887327	2.08963	0.691565	0.074121	0.232447	0.216588	3.71162	2.48843	-0.342534	-0.190188
HIL-pos	522.3554	HMDB02815	C18:1 LPC	-0.0715631	-1.02069	-1.95268	0.056662	-0.152971	0.690167	-1.49831	-0.546073	1.83385	0.562455	1.06508	-0.296894	-0.0200336	-0.361595	0.0911275	1.22058	0.14238	0.299937	1.28332	1.81235	0.936675	1.32751	0.276997	-1.67714	-0.743702	-1.73025	0.0587383	1.04633	0.222456	-0.797715	-0.560731	0.658239	-1.00131	-0.697793	-0.609868	1.79233	-0.402439	0.542609	-0.360315	-0.468132	0.745171	0.628669	1.64435	-0.461649	-0.712436	-0.757749
HIL-pos	524.3712	HMDB10384	C18:0 LPC_isomer	-0.289137	-1.34142	-1.78563	-0.0569442	-0.242616	-0.66254	-0.839567	-0.331541	5.40536	0.50913	0.809252	1.52642	-0.902967	-1.02318	-0.944548	-0.532858	4.2271	0.36051	-0.555089	1.68368	-0.50898	0.487722	-0.89638	-0.9816	0.0323926	-1.09481	0.0789135	1.59724	0.486075	-0.275552	-0.562088	0.555239	-0.648955	-0.716883	-0.222855	-0.815689	0.444494	1.46425	-0.539857	-0.746525	-0.189097	1.10402	-0.733763	-0.523389	-0.575674	-0.668716
HIL-pos	182.0813	HMDB00158	tyrosine	0.0590343	-0.825249	-1.15466	0.668752	0.171037	0.844359	0.188804	0.481446	-1.69861	-0.908256	0.671332	-0.425892	1.99783	1.4879	0.29988	0.272357	-0.801813	-0.0189041	-0.770946	-0.612653	1.78325	-0.175399	-0.843089	1.18215	0.44224	-1.19116	0.0432209	0.934058	0.784352	0.0355437	-0.223888	0.836529	0.135737	-1.12766	1.72822	-0.534751	-0.245616	0.881929	-0.18877	-0.76575	0.681451	-0.759228	-0.428598	-0.46715	-0.0340195	0.702834
HIL-pos	189.1346	HMDB29416	NMMA	-0.19774	-1.13385	-1.8185	-0.0573214	0.385594	1.97813	0.471655	-0.664496	0.34886	-0.892321	-0.947523	-0.395836	0.575843	3.7681	1.10975	-0.170808	0.56647	0.157241	-0.435213	0.594468	1.82231	-0.794379	-0.530486	0.00811888	-0.884089	-1.40008	0.0563038	1.15867	1.46406	2.2435	1.6878	-0.520536	-0.119134	-0.0778623	0.835571	-0.585623	-0.084118	0.139572	-1.29922	-0.405714	-0.21365	0.941813	0.462565	1.24034	1.08112	-0.889602
HIL-pos	502.2927	HMDB11517	C20:4 LPE	-1.0169	-1.1503	-1.97929	-0.0502936	0.0593419	0.910866	-1.20459	0.844073	1.16135	0.962287	1.2374	-0.100704	1.26113	-0.419911	0.529148	-0.449437	0.0830542	0.0203534	0.0864191	1.09668	-0.98496	-0.165964	0.463745	-0.852687	-0.371649	-1.31461	-0.0517482	0.883458	0.221852	0.736571	0.256686	1.72697	0.20716	-0.957093	0.0224861	1.08695	0.580048	1.58827	-0.850949	0.823884	0.735718	-0.90117	-0.186943	0.142232	0.176466	-1.95757
HIL-pos	89.1079	HMDB01414	putrescine	0.336279	-0.370303	0.634864	0.164032	-0.395642	0.108526	-1.60161	0.956591	-0.203731	1.65098	-1.13633	0.539536	-0.0229538	-0.307715	-0.1201	0.592717	0.0322069	-0.42352	1.65379	-0.970847	-0.993743	0.998473	0.109262	-0.740415	0.525267	0.26516	0.0492601	0.780162	-0.533551	-0.769269	-0.63356	0.20827	-1.86484	0.610121	-0.937478	-1.20333	3.49333	-0.269727	0.68955	-0.37844	0.975618	-0.958389	-0.459326	-0.123684	-0.358677	-0.248952
HIL-pos	189.1234	HMDB00206	N6-Acetyllysine	-0.0941718	-0.986935	0.954955	0.36524	-0.46051	0.812738	-0.791108	-0.252769	-1.01002	-1.16489	-1.44486	-0.544649	1.14631	-0.5238	3.24829	0.312374	-0.969065	0.961656	-0.262449	-0.115765	-0.511887	-1.10384	0.93783	0.74647	-0.558796	-0.218518	-0.0587751	0.994657	-0.755367	2.08077	-0.0584315	0.767319	0.233448	-1.33242	0.149309	0.0182613	0.870816	1.31906	-0.170865	-0.866311	0.570002	0.356305	-0.618363	2.14928	0.448634	-0.925878
HIL-pos	126.1028	HMDB00898	1-methylhistamine	0.0326784	0.409379	-0.675518	-0.00822051	1.09174	-0.0146782	-0.427972	0.66123	0.790384	0.730112	-1.01778	0.0068475	-0.309581	-0.0641874	0.58589	0.564364	-0.399989	1.27041	0.659077	-0.505465	0.312513	-0.363395	-1.0393	-0.828351	-0.348327	-0.240698	0.0335063	0.620264	3.88794	-0.361243	-1.19859	1.00779	-0.709959	1.08313	1.12188	-0.559279	0.265156	0.157528	0.788232	0.323276	-0.171816	-0.300971	-1.04791	0.562211	0.988421	4.27755
HIL-pos	342.2638	HMDB13326	C12:1 carnitine	-0.407338	-0.794944	4.21572	-1.08328	-0.916861	0.122115	-0.582845	1.11767	-0.852386	-1.03694	-0.553412	-0.485211	-0.965637	-0.110876	-0.594986	-0.932394	0.493518	-0.522096	1.73086	-1.00847	-0.53273	1.27476	-0.443511	-0.000891231	-0.308866	1.66802	-0.0581156	1.17872	-0.0802714	-0.721216	0.772689	0.120272	-0.73051	-0.570327	-0.467543	0.0248571	0.644617	-0.936329	0.407565	2.52923	3.64423	0.516713	0.44064	0.991319	-0.867709	-0.822953
HIL-pos	524.3711	HMDB10384	C18:0 LPC	0.498005	-1.20201	-1.90598	0.104873	-0.486218	-0.534078	-0.488277	-0.372272	2.12812	1.04004	2.32102	0.323203	-0.740597	-0.173353	0.137661	0.168301	1.37698	0.489035	-0.40631	0.765286	0.899433	0.429281	-0.694597	-1.53426	0.284621	-1.32967	0.0422399	1.00922	0.0363881	-0.378507	-1.14366	0.289345	-0.594562	-1.3299	-0.439145	-0.517767	0.43109	0.896855	-0.649531	-1.13012	-0.540775	0.149065	-0.789782	-1.00514	-1.53083	-0.724488
HIL-pos	138.0550	HMDB01123	anthranilic acid	-0.593052	0.293463	1.55163	-0.448573	-0.396024	-0.755039	-0.361702	-0.642347	-0.41674	0.0128293	-0.779351	-0.375862	0.486765	2.12074	0.640028	-0.492433	-0.80035	1.81321	-0.629484	-0.786449	0.362448	-0.124021	1.15472	-0.669536	0.260214	0.533007	0.0368498	0.827741	-0.698304	-0.377431	-0.211352	-0.75623	0.0773813	-0.597804	-0.761842	-0.908868	-0.503905	-0.701488	-0.615371	-0.751267	0.107494	-0.533818	-0.784338	-0.49577	-0.862992	-0.681362
HIL-pos	268.1041	HMDB00050	adenosine	-0.122062	-0.104491	0.3117	-0.0606353	-0.105943	0.0279467	-0.383016	0.43949	-0.381999	0.302261	-0.243463	0.257679	-0.334078	1.05434	-0.321444	-0.283397	-0.364138	-0.331319	0.6441	-0.421063	-0.112913	-0.407993	-0.15096	-0.320137	1.46269	-0.152412	-0.0038948	0.462004	-0.0876456	-0.441103	-0.369511	-0.0967942	-0.358329	-0.0889526	-0.168096	-0.421789	0.249692	-0.272942	-0.169402	-0.0285425	0.754465	-0.353101	-0.296757	-0.339596	-0.225746	-0.290949
HIL-pos	284.0989	HMDB00133	guanosine	-0.297046	-0.0972066	-0.298753	-0.285665	0.265827	-0.301712	-0.223756	-0.0583995	0.0315053	-0.251069		-0.164692	-0.278723	-0.199971		-0.305922	4.56852	-0.0475882	-0.219887	0.738454	-0.280658	-0.265522	-0.304215	-0.0247137	-0.157409	-0.2876	0.0522413	0.969059	0.264917	0.0491449	0.0744093	1.31362	1.61383	5.79555	0.249781	0.428908	0.107754	-0.151036	-0.285438	-0.234112	-0.114846	0.572983	-0.221822	0.445864	-0.200768	-0.197695
HIL-pos	166.0863	HMDB00159	phenylalanine	-0.316902	-0.236011	-1.71891	0.206775	-0.221913	0.823531	0.255703	0.668579	-1.0515	-0.602297	0.37853	-0.876698	0.84274	1.99976	1.08063	-0.310243	-0.688005	0.0776495	-0.647658	-0.478947	1.27671	-0.72761	0.216858	0.634165	0.17749	-0.146798	0.0236781	0.797165	0.326639	0.631555	0.288338	1.13888	0.223782	1.13024	0.684438	-0.324437	0.251212	2.48577	-0.405511	-0.800347	-0.622735	0.189809	-0.515027	0.0242437	0.396617	0.359226
HIL-pos	520.3397	HMDB10386	C18:2 LPC	-0.335118	-0.874897	-2.2682	-0.777936	0.335485	1.48213	0.30865	-0.400752	2.22645	-0.575545	0.228541	0.0337133	-0.351801	-0.591789	0.729166	1.20808	-0.667741	-0.163494	0.919392	1.67503	1.20765	-0.254009	-0.990628	-0.974215	-0.314319	-1.98941	-0.0452143	1.04844	-0.00887203	1.58463	0.227759	2.08756	-1.09757	-0.821528	-0.105384	2.51931	-0.221154	1.71925	-0.705953	0.311113	0.134116	1.87378	1.15721	-0.66413	1.23227	-1.14187
HIL-pos	150.0584	HMDB00696	methionine	-0.488053	0.917694	-1.27706	-1.18529	-0.460203	0.323458	0.196606	0.0481028	-1.28676	-1.17141	-0.196258	-0.754738	0.442224	4.76062	0.253563	-0.623889	-0.501529	0.265377	-0.237628	-1.30981	3.76571	0.330285	0.174011	0.48867	-0.546358	-0.73987	0.0456719	1.37094	-0.472466	0.462887	-0.26476	0.690358	-0.686686	-0.568414	0.501338	-0.448839	-0.515723	0.553713	0.436924	-1.00849	-1.19647	1.06754	0.09967	0.293901	-0.0518874	0.823948
HIL-pos	428.3733	HMDB00848	C18 carnitine	0.0502201	-1.21549	0.335549	-1.75034	-0.148197	0.0609647	-1.05552	-0.474355	1.51841	-0.511125	1.83788	0.127104	-0.963592	-0.752043	-0.135781	-1.24486	-0.218633	0.219746	0.973061	-0.308411	1.35127	2.20033	-0.545747	-0.26782	0.844843	-0.807437	-0.0338448	0.971813	-0.364999	-1.02305	-0.0295286	0.464245	-0.151539	0.126626	-0.196667	0.828845	-0.251345	-0.0206942	-0.945446	0.702059	-0.0500628	0.183453	1.80613	1.00004	-1.04406	-1.12954
HIL-pos	372.3108	HMDB05066	C14 carnitine	-0.449918	-0.821721	3.72306	-1.32087	-0.323208	0.808985	0.280364	0.641533	-0.249539	-1.39211	-0.485535	-0.736906	-0.595077	0.010672	0.145966	-1.10077	0.0582043	0.203236	1.27598	-0.339607	-0.775854	0.0321961	-0.272729	-0.482076	0.051414	1.05767	-0.0406399	0.997597	-0.207003	-0.504753	0.607965	0.0974089	-0.614808	-0.646069	-0.0377572	-0.7223	1.09815	-0.0694028	0.111118	4.12549	2.13195	-0.109632	1.47124	0.840374	-0.908586	-0.610708
HIL-pos	324.2897	HMDB12252	Linoleoyl ethanolamide	-0.677992	-0.47404	-0.508032	-0.206959	-0.635907	0.373066	-0.54688	0.266773	4.0426	-0.588965	-0.497241	0.0995101	-0.374761	0.255982	-0.454076	0.214975	0.337455	-0.253361	0.419468	-0.338611	0.27001	0.229004	-0.933743	-0.0537243	-0.641842	0.0563455	-0.0238826	0.902416	-0.603533	-0.233397	-0.0995867	-0.242569	-0.321345	-0.188614	-0.231239	-0.0801626	-0.715222	-0.806407	-0.279259	0.286737	0.105985	0.0547268	-0.271166	-0.794537	-0.365049	-0.554434
HIL-pos	247.1077	HMDB13713	N-acetyltryptophan	-0.700926	-0.412762	-0.361098	-0.167021	-0.233272	-0.555285	-0.421336	-0.516648	3.03273	-0.452736	0.494931	-0.735778	-0.0744928	-0.17604	0.459746	-0.267901	-0.0482151	0.287382	-0.275473	-0.286496	-0.42501	1.57143	0.187505	-0.211337	-0.109344	-0.247413	-0.0248024	0.763733	-0.589135	0.0285024	-0.401294	-0.0731566	-0.248304	0.0462065	-0.241512	-0.383256	-0.151878	1.12114	0.274466	-0.711727	0.0820599	-0.723863	1.83019	1.32769	-0.551054	-0.47211
HIL-pos	160.1332	HMDB00991	2-Aminooctanoic acid	-0.114644	-0.212129	-0.0760564	-0.658934	0.0229515	0.218429	0.0386912	0.508344	-0.249193	-0.530477	-0.226345	-0.148154	-0.387297	0.114851	-0.545201	0.330638	0.139222	-0.0989044	2.8825	-0.408621	0.749009	0.751548	-0.478181	-0.429438	-0.321799	-0.287273	0.0224438	0.679637	-0.281688	-0.161355	0.964796	0.123483	-0.393897	-0.412683	-0.251224	0.581458	-0.154247	0.233661	-0.229899	0.120436	0.213859	-0.0816414	0.418983	-0.0552393	0.931285	-0.0516852
HIL-pos	300.2897	HMDB00252	sphingosine	-0.602772	-0.871423	1.47543	-0.326801	-0.334854	0.159991	0.307858	1.53985	0.266865	-0.725019	-0.358278	-0.227247	-1.34577	0.296878	0.243441	-1.34431	0.435962	-0.760156	1.22215	-0.206018	1.69723	0.318107	-1.04857	0.559673	-0.307037	-0.610092	-0.0209585	0.82523	-0.803345	-0.0581507	-0.126228	-0.445388	1.20971	0.471831	-0.163561	-0.574956	-0.209678	-0.460029	0.11973	2.77037	1.2302	-0.19577	0.580901	-0.821646	-0.824574	-0.891188
HIL-pos	727.5742		C18:2 SM	-0.351881	-1.30504	-1.59095	0.22248	2.08653	1.05781	-1.80644	1.09136	-0.28838	-1.00726	-0.0738873	0.265843	-0.172079	0.0218641	0.314675	-0.335094	-0.536622	0.551069	-0.649395	0.620479	2.17208	0.898973	-0.479383	2.07715	-0.883026	-1.27412	0.0241063	1.0671	1.57561	0.767473	0.462844	0.852905	0.742895	-0.680205	1.66254	0.215572	-0.415147	0.338105	-0.230817	0.318379	-0.421203	0.536017	-0.310723	-1.31745	-1.69449	1.67539
HIL-pos	520.3400	HMDB10386	C18:2 LPC_isomer	-0.540203	-0.82503	-1.63988	-0.7105	0.283399	1.63333	0.176474	-0.389955	3.8465	-0.609106	0.21104	0.205049	-0.705891	-0.552647	0.374424	0.490106	-0.75198	-0.198918	0.604867	1.6861	0.945	-0.375898	-0.94993	-0.868584	-0.8301	-1.52512	-0.0391321	1.12686	-0.117571	1.3651	0.340088	1.76699	-0.760045	-0.601962	-0.0597301	2.3242	-0.29409	1.86746	-0.593435	0.192144	0.371198	1.90295	0.654642	-0.529833	1.21969	-0.956152
HIL-pos	153.0408	HMDB01182	6-8-Dihydroxypurine	-0.322378	-0.526727	0.988419	-0.235557	-0.138147	-0.26838	-0.48861	0.778776	0.684542	-0.345672	-0.532021	-0.473787	-0.354143	-0.0640308	-0.295908	-0.200616	0.30655	0.500311	-0.262027	-0.123324	1.10806	-0.415553	0.0746723	-0.240851	-0.0449723	0.49184	-0.0153666	0.473657	0.291727	0.00161498	0.423018	-0.578609	-0.105324	1.26794	0.460076	0.725836	0.124436	1.81958	0.382784	-0.145559	-0.623078	0.149847	-0.325555	1.55064	-0.574373	0.202787
HIL-pos	143.0816		Ectoine	0.0647887	-0.557983	-0.433308	1.00016	0.574687	-0.497764	-0.636359	-0.578863	-0.267175	-0.667225	0.226685	-0.379443	-0.428466	2.64182	-0.016916	0.313232	-0.0623075	-0.589152	-0.30833	-0.33617	-0.515315	-0.540432	-0.344643	1.34604	0.318073	0.12289	-0.0212107	0.7324	-0.494132	-0.576442	-0.0868189	-0.492317	-0.543155	0.0735644	-0.0910555	0.175241	-0.492317	0.0372512	0.204595	-0.253255	0.891217	0.248473	-0.587941	0.345914	-0.0789511	-0.209376
HIL-pos	729.5901	HMDB12101	C18:1 SM	0.139161	-1.98569	-1.3969	1.48206	0.147006	0.500683	-1.53847	-0.0304597	0.492704	-0.608314	1.68845	0.0980982	-0.0744656	-0.326986	0.177103	-0.213939	-0.762191	1.01909	-1.34197	0.840066	0.737851	0.414653	-0.490244	1.37455	-0.342149	-0.827095	-0.0318229	0.923208	0.699607	0.150391	-0.821632	-0.130988	1.61394	-0.657529	1.5584	-0.547129	0.202497	1.88367	0.475534	0.622619	-0.939459	-0.98948	-0.10141	-1.45019	-2.01049	0.381644
HIL-pos	118.0614	HMDB00128	guanidinoacetic acid	-0.183217	-1.51192	-1.39697	-0.0828829	0.0875882	-0.807629	-0.574814	-0.464738	0.626277	-0.216337	1.84003	0.945789	0.133372	0.252215	0.444116	1.0393	1.08996	-0.379016	0.00576209	0.0418046	0.735379	1.54585	-0.728725	-1.17098	-0.824189	-1.10279	-0.0252599	0.868402	-1.12519	-0.552409	-0.33031	-1.20117	-1.40282	1.67443	-0.712165	2.04752	-0.8953	-0.292319	0.120708	-0.865102	-0.0634005	-0.23582	1.13477	0.335989	0.00186561	-0.550461
HIL-pos	274.2014	HMDB13238	C7 carnitine	-0.216192	3.79225	1.61145	-1.1207	-0.271241	0.949162	0.79333	-0.715871	0.224204	-1.01568	-0.820042	-0.998741	-0.285639	-0.475348	-0.240752	-0.771768	-0.384728	0.408831	-0.17554	-0.0662879	-0.34577	-0.402513	-0.230589	-0.331372	-0.22212	0.778933	-0.0204894	0.991309	-0.504143	0.571439	0.795024	0.00231219	-1.03516	-0.48297	0.083616	-0.0662879	0.85092	-0.510071	-0.353392	2.73276	2.92925	0.17593	9.70964	0.621407	-0.639649	-1.15796
HIL-pos	177.1023	HMDB01046	cotinine	-0.278958	-0.279201	-0.25357	-0.277637		-0.279349	-0.276881	-0.27862	-0.278757		-0.279613	-0.279111	-0.279592	-0.235494		5.00779		-0.279402	-0.279206	-0.278821	-0.27955	-0.278498		-0.278282	-0.247245	-0.279529	-0.0223585	1.12484	3.5184	-0.278303	-0.278102	-0.278778	-0.279201	3.09282	3.54382	-0.277843	-0.278699	-0.278187	-0.27844	-0.278974	-0.27825	-0.27927	-0.279032	-0.27899	3.45272	-0.277959
HIL-pos	400.3421	HMDB00222	C16 carnitine	-0.429842	-1.07166	3.07565	-1.07946	0.251838	-0.17048	0.0797797	2.4739	0.694774	-1.222	0.112398	-0.197857	-0.919949	-0.391224	-0.131379	-1.4355	0.196186	0.145293	1.49638	-0.964015	-0.681688	0.776079	-0.223649	-0.847815	0.291421	0.562024	0.0149696	1.05139	-0.427705	-0.850988	0.141362	-0.107036	-0.0326268	0.0388169	-0.187858	-0.779958	1.16254	0.125846	-0.261233	2.96945	0.808353	-0.302885	1.05192	2.39935	-1.08642	-0.574868
HIL-pos	269.0879	HMDB00195	inosine	-0.741338	0.686605	-0.773345	-0.662764	1.37515	-0.790294	0.236506	0.680542	1.39189	-0.753452	-0.796135	-0.231715	-0.589577	-0.768388	-0.401337	-0.731419	1.84913	0.908154	0.268832	1.6932	-0.324456	-0.211419	-0.761275	0.887529	-0.745208	-0.70481	-0.000361102	0.869841	0.916825	1.39828	1.71798	2.30245	4.49848	4.23918	1.75144	2.04132	0.706638	0.54985	-0.140875	-0.597357	0.291482	1.18666	-0.570206	0.956729	0.107121	0.465086
HIL-pos	208.0969	HMDB00512	N-Acetylphenylalanine	-0.734235	-0.635557	2.21016	0.00236097	-0.267757	-0.513954	-1.20271	0.688123	3.69431	-0.5917	0.334278	0.204701	-0.868796	-0.242839	-0.706326	0.941297	-1.15885	0.675165	-0.0365122	-0.416273	-0.266761	0.185762	0.337268	-0.509967	-0.537876	-0.17506	0.015702	1.02283	-0.0953202	-0.245829	-0.441191	0.829661	-0.328559	1.67092	0.638286	0.181775	-0.374409	1.96894	-0.676424	-0.554821	0.880495	0.598416	-0.421257	0.849596	0.260518	-0.457139
HIL-pos	126.1367	Internal Standard	valine-d8	-1.32863	2.6305	-0.250105	-0.410339	0.834164	-0.90541	-0.824215	-0.00292923	0.904581	-1.62826	-0.504467	0.294544	0.926856	1.71653	-1.68143	0.251432	0.34556	2.31722	-1.35521	-0.815593	-0.173222	0.861469	-0.146636	0.485675	-0.567698	-0.371538	0.0231868	1.09341	0.45837	1.01092	0.60064	1.91412	1.64036	1.82934	1.90622	1.40899	0.819794	1.75102	-0.370819	-1.0987	0.410947	-1.18995	-0.871638	-0.911158	-0.715716	-1.72023
HIL-pos	137.0710	HMDB00699	1-methylnicotinamide	3.79171	-0.765688	-0.5304	-0.0594851	-0.909778	-0.469712	-0.468076	-0.293138	-0.521544	-0.697397	-0.492861	-0.291838	0.134511	0.0560177	-0.62078	-0.181966	-0.0212729	0.585694	0.806256	-0.394924	0.238031	0.292702	-0.158962	1.74347	0.0299814	-0.411913	0.0149475	0.933342	-0.58459	-0.401951	-0.23606	0.186536	0.05082	-0.24968	-0.0411009	-0.399689	-0.439152	0.166515	0.620826	-0.403491	-0.570633	-0.188223	0.876713	-0.14693	-0.533095	-0.319655
HIL-pos	241.1294	HMDB00194	anserine	-0.0857689				-0.567865	0.65427			0.092935		0.44368		1.07878	-0.429851		-0.574765		0.546238	-0.523843	-0.316109	-0.572624			1.27485	-0.343236	-0.512183	0.0109676	0.613541	-0.436752			-0.236632			-0.437228	1.00073	-0.152634	6.72425		-0.541928	-0.253527	-0.500048		0.615959	-0.369887
HIL-pos	344.2794	HMDB02250	C12 carnitine	0.270629	-0.63788	3.51238	-1.1812	-0.815144	0.805001	-0.39989	0.660971	-0.627467	-1.15493	-0.540708	-0.148518	-0.916063	-0.13465	-0.523483	-0.827406	0.525894	-0.242527	1.25821	-1.0017	-0.747314	1.61259	-0.676564	-0.0296444	-0.0108134	1.55157	-0.0161022	1.05465	-0.217176	-0.761911	0.435437	0.485945	-0.616908	-0.661625	-0.36831	-0.320284	0.429938	-0.63243	0.499569	2.30399	3.05513	0.278512	1.23982	0.64613	-1.02997	-0.581192
HIL-pos	104.0711	HMDB00112	GABA	0.553572	-1.1036	0.688708	-0.143662	-0.331114	1.35882	-0.521239	-1.08614	-0.217922	0.457324	0.249566	0.740701	0.373643	3.6987	0.740744	-0.361142	-0.606213	-0.230015	-0.657323	-1.24281	0.45422	-0.991206	1.14572	-1.25624	-1.71161	-0.496256	-0.0190296	1.08196	-1.06461	2.90216	-0.440404	-0.762646	-1.11893	0.56892	1.33136	-1.07937	0.748397	-0.541868	-0.429087	-0.135362	0.755597	-0.777111	0.513262	-0.903969	-0.648011	0.128851
HIL-pos	442.3530	HMDB13339	C18:1-OH carnitine	-0.392409	-0.537727	4.80065		-0.51305	1.64752		-0.584338	-0.477406		-0.283649			-0.131934	-0.579769	-0.551436	-0.450902	-0.461869	0.240957	-0.598962		0.0947253	-0.0085509	-0.630036		-0.0697854	0.0269488	1.23554	-0.377786	-0.49203	-0.322949	-0.0295717	-0.599875	-0.58251	-0.598048	-0.147471	-0.266284	-0.627294	-0.34397	2.45545	0.888946	-0.354023	-0.432623	0.884377	-0.563318	-0.549608
HIL-pos	144.1019	HMDB04827	Proline betaine	-0.43565	-0.455016	-0.48128	-0.417774	-0.43281	-0.456495	1.03011	-0.448098	-0.457818	-0.484779	-0.46806	-0.32828	4.06827	-0.0781243	-0.380694	-0.285629	-0.0783906	-0.42083	-0.457871	-0.460265	-0.43533	-0.480143	3.18204	-0.28619	-0.442822	0.125281	-0.0102557	1.09994	-0.482029	0.244893	-0.469696	-0.19561	1.19332	-0.472036	-0.22801	-0.463985	-0.382414	-0.112649	3.88812	0.862053	-0.392013	-0.457421	-0.479842	-0.475673	-0.242936	-0.223151
HIL-pos	90.0555	HMDB00271	sarcosine	-1.16515	-0.669064	-0.535881	1.27354	-0.0560028	-0.630135	-1.12547	0.949986	-0.243462	-0.524473	0.0242654	0.535059	0.995253	1.80309	-0.22588	-0.273508	-1.09274	1.4188	-0.596093	1.02223	0.942155	0.74285	-0.317544	0.225632	-1.49171	-1.0432	-0.00220991	0.894089	0.509576	0.0391466	1.68614	1.02375	-1.03714	-1.46008	0.902981	0.590965	1.2571	1.9926	-1.46962	-0.799399	0.0550934	2.35117	-0.543014	0.334064	1.47791	-0.609954
HIL-pos	244.1543	HMDB02366	C5:1 carnitine	0.0413396	-0.260862	-0.523102	-0.510615	-0.682528	1.59647	0.335632	-0.96683	-0.318721	-0.227145	-0.152219	-1.35062	-0.85569	1.20394	0.139992	0.30358	1.67681	1.08697	-0.178027	-0.623004	0.125423	-1.37143	-0.0835369	1.62727	-0.0419114	0.0201106	0.000434563	0.830356	-0.526849	0.0134505	0.481321	0.458427	0.0492485	-1.50588	-0.0956083	1.12693	1.56358	0.607863	-0.213825	0.57706	0.449686	0.523363	1.71344	1.18729	-0.136401	-1.01262
[truncated: 553 more columns]

## Sheet: HILIC-neg
Method	m/z	HMDB ID	Metabolite	ELD_001	ELD_002	ELD_003	ELD_004	ELD_005	ELD_006	ELD_007	ELD_008	ELD_009	ELD_010	ELD_011	ELD_012	ELD_013	ELD_014	ELD_015	ELD_016	ELD_017	ELD_018	ELD_019	ELD_020	ELD_021	ELD_022	ELD_023	ELD_024	ELD_025	ELD_026	AVERAGE...31	STDEV...32	ELD_553	ELD_487	ELD_421	ELD_326	ELD_305	ELD_403	ELD_542	ELD_177	ELD_310	ELD_450	ELD_273	ELD_479	ELD_061	ELD_564	ELD_384	ELD_566	ELD_308	ELD_222
HILIC-neg	295.9572	HMDB01928	hydrochlorothiazide	-0.507709	-0.566652																									-0.537181	0.0294716					1.55874
HILIC-neg	124.0074	HMDB00251	taurine	0.56062	0.450247	0.869105	1.69542	-0.0276296	1.29696	0.651204	1.20598	0.90113	0.784601	0.663133	-0.132105	0.00189803	0.353814	2.64341	0.0788969	-1.2486	-0.239797	-0.969791	-0.236862	0.8724	-0.168334	0.106587	0.181417	1.3772	0.483621	0.467482	0.799215	-0.864822	-1.65001	-0.182896	0.0582644	-0.480091	-0.389327	-0.88774	-1.65173	0.624079	1.14869	0.944459	0.645018	-0.661241	-0.231319	-1.52031	-0.326083	-0.954826	0.669132
HILIC-neg	157.0255	HMDB03349	dihydroorotate	0.146566	-0.348591	-1.08507		-0.834561		-0.651565	-0.0976281	-1.01189	-0.334078	-0.675869	0.447188	-0.806064	-0.558924		-0.25504	1.1874	-0.0321605	-0.373559		-0.275995	-0.0226633	-0.754592		-1.01119	0.764773	-0.313501	0.577781	0.581853	0.683943	1.11883	0.0557269	0.428564	-0.365418	0.92005	0.473675	0.48974	-0.178915	-0.79783	-0.185913	0.0956218	0.505374	-0.0570526	2.66995	-0.130563	-0.617781
HILIC-neg	89.0244	HMDB00190	lactate	0.186627	0.604653	0.308118	0.753343	0.683688	0.754242	-1.19216	0.336132	0.141528	1.54999	1.18497	-0.152308	0.19368	2.57002	1.6666	-0.94323	-0.63239	0.24343	-1.27846	0.759834	1.6596	-0.0953803	0.683804	-0.758635	0.360471	0.144306	0.374326	0.893958	1.77378	-0.164347	-0.130345	0.805383	0.432347	1.14074	0.335551	0.0318841	0.552446	0.875306	-0.559083	1.69106	-0.885624	1.1574	-1.22275	0.460661	0.29029	0.480744
HILIC-neg	347.0398	HMDB00175	IMP	0.234278	0.417658	2.00727	1.20823	-0.345959	0.716762	0.885533	0.648946	-0.186138	1.18063	0.200456	0.4001	0.924461	0.427049	7.50244	-0.405056	-0.5642	-0.331992	-0.704199	-0.577046	1.84272	-0.14429	0.044547	-0.73934	1.11992	-0.383819	0.591498	1.57139	0.788423	-0.932247	-0.448374	0.1155	-0.175525	0.400166	0.201305	-0.684948	-0.0582441	-0.32139	2.22491	1.13084	-0.381306	-0.0739708	-0.615574	-0.587829	0.269834	0.723869
HILIC-neg	103.0401	HMDB00008	alpha-hydroxybutyrate/beta-hydroxybutyrate	-0.219223	-0.518659	0.967727	-0.816348	-0.102142	-0.365211	0.868501	-0.881148	-0.27464	-1.12379	0.218853	-0.526981	-0.760586	0.771023	-0.878289	-0.82644	-0.0486779	-0.000609048	0.225884	-0.854116	-1.39389	-0.709817	-0.116204	0.338465	-0.148407	0.778483	-0.246009	0.629349	-0.183431	-0.118097	-0.19934	-0.713489	-0.205613	-0.707513	0.488524	0.944848	-0.811092	0.645884	-1.05811	3.53714	0.98114	-0.769993	0.479978	0.359082	-1.38016	-0.19255
HILIC-neg	426.0221	HMDB01341	ADP	0.696146	1.78199	-0.499492	2.43696	1.90735	0.140907	-0.719146	1.61654	1.6646	0.91479	-0.891533	-0.530657	0.738104	0.772271	0.680714	0.301018	-1.19563	0.150004	0.841257	-0.144487	0.651747	-0.275922	-0.819752	-0.950115	0.900189	-0.70234	0.364058	0.983122	1.7731	-0.335736	-1.15825	0.434153	-1.25444	0.408074	0.0962596	-1.35846	2.05517	0.876586	0.415058	-0.199602	-1.02949	-0.0329569	-1.43322	-0.0606274	-0.0399383	1.21979
HILIC-neg	468.3269	Internal Standard	glycocholate-d4	-1.00484	-0.338337	-0.102003	0.102409	-0.748618	-2.62677	0.878133	-1.86466	-0.0258056	-0.653131	-0.965941	0.135417	-0.304975	-0.528456	-0.345252	0.942354	-0.145686	0.832844	0.575104	-0.385841	-1.57635	0.466969	-0.511611	1.15962	-3.18097	0.367497	-0.378804	1.03102	0.118928	-0.315425	0.320466	-1.47498	-0.0511665	-0.709589	-0.134883	0.605781	-0.577039	0.228545	-0.0956638	-0.712279	0.00789572	-0.490869	0.489519	-1.35636	0.0957009	-1.32293
HILIC-neg	146.0459	HMDB03339	glutamate	-0.00904248	1.06185	1.27332	0.291529	0.335312	-0.146839	0.966894	0.562206	-0.225416	0.652833	0.904424	-0.128089	0.540238	-0.1143	-0.016351	-0.56427	-0.497452	-0.248718	-0.945128	-0.51674	0.277585	0.272572	0.216143	-0.0518127	0.611078	0.487099	0.191882	0.536285	0.0970057	-0.460838	-0.66446	-0.180902	0.389231	0.244235	0.233748	-0.557786	-0.319674	0.631056	-0.529867	0.700805	0.806044	-0.616318	-0.728985	-0.0453842	-0.656813	0.0411929
HILIC-neg	267.0735	HMDB00195	inosine	-0.529752	0.264713	-0.541634	-0.498207	0.466518	-0.547635	-0.169675	0.104288	0.280423			-0.38282	-0.486184		-0.424251	-0.534054	0.678251	0.0859028	-0.335469	0.940155	-0.217015	-0.346333	-0.542577	0.143322	-0.537759	-0.530687	-0.159151	0.432903	0.193601	0.283267	0.729406	1.27618	5.06744	5.9317	0.492489	1.03346	0.083575	-0.10676	-0.284413	-0.411056	-0.203512	0.652095	-0.487918	0.443113	-0.285988	0.300401
HILIC-neg	391.2854	HMDB00626	chenodeoxycholate/deoxycholate	-0.213178	-0.618637	-0.433539	-0.286273	-0.604981	-0.450411	-0.53324	0.504498	0.356533		0.212785	-0.0921434	-0.282529			-0.372169	-0.464914	-0.714851		0.132902	-0.129326	-0.198743	-0.368912		1.1195		-0.171881	0.436152	-0.388677		-0.145228	1.43085	-0.316601		-0.27443	3.37161		0.903854	-0.642671		-0.289569	-0.316922		-0.401082	8.37876	0.393786
HILIC-neg	73.0295	HMDB00237	propionate	0.811393	0.870381	0.219713	-0.920699	1.00516	0.479972	0.133918	0.0639433	-0.591447	-0.667843	-0.711962	0.543311	3.61302	3.31544	0.859965	-0.516282	0.20921	-0.747414	-0.268288	-0.768819	-1.87515	0.459664	2.40792	-0.111643	1.9396	0.499241	0.39432	1.25571	-1.18245	0.836441	0.348404	-0.828532	-0.313318	-1.95374	0.834929	0.149051	-0.651102	-0.11295	-0.58558	-2.19749	-0.211824	0.267057	0.426307	-0.584211	0.0234107	0.119225
HILIC-neg	184.9857	HMDB00362	2-phosphoglycerate	0.740149	0.320342	1.02358	0.388717	-0.173711	0.0798121	-0.33775	1.50509	-0.262347	1.98821	0.723784	0.40786	0.285088	0.0407057	1.13624	-0.509477	-1.12013	-0.627347	-0.00620573	-0.342722	1.06417	0.150949	0.217189	-1.00968	0.00448749	-0.135256	0.213529	0.718738	0.578325	-1.46337	-0.72091	-0.051843	-0.431746	0.457262	0.108901	-0.887985	0.245668	-0.303918	0.59405	0.807363	-0.720512	-0.242502	-1.22193	-1.03338	-0.172312	0.855416
HILIC-neg	173.0819	HMDB00893	suberate	1.79338	0.207248	0.252067	-1.09193	0.794045	0.344989	0.592863	-0.311105	-0.670532	-1.19959	-0.288806	-0.541126	-1.15731	-1.06023	-0.477171	-0.528877	0.263101	0.442408	-0.866993	0.403626	-0.606246	-0.492269	-0.600668	0.57575	-0.849892	-0.340795	-0.208233	0.710938	0.593221	4.03978	0.122553	2.2682	1.1006	-0.301676	1.25928	1.36353	0.32649	2.37395	0.793939	1.72731	0.912271	0.605117	0.483263	2.13742	0.62966	0.396114
HILIC-neg	131.0714	HMDB00317	2-hydroxy-3-methylpentanoic acid	-0.284609	-0.208853	1.81631	-0.782218	-0.276693	-0.24341	-0.672159	-0.236123	0.194202	0.143361	1.00299	0.504218	-0.223038	2.00997	0.404111	-0.559445	-0.0409061	-0.207426	-0.0660103	-0.33047	0.171773	1.22081	1.35952	-0.497348	1.36411	0.29512	0.2253	0.758675	-0.364937	0.354045	0.0219411	-0.652226	0.243108	-0.722917	-0.120582	0.172756	-0.788993	-0.195601	3.12273	1.12354	0.816147	0.809298	-0.636072	0.0732769	-0.427329	0.621888
HILIC-neg	259.0224	HMDB00124	hexose monophosphate	-0.00319098	0.113111	1.83725	0.480745	-0.258566	0.0397369	2.67136	0.115157	-0.310537	0.0681932	-0.0732218		0.797549	0.895929	8.15176	-0.470367	-0.68405	-0.345882	-0.554699	-0.523984	0.973145	-0.492866	-0.0356416		1.05747	-0.686793	0.531733	1.78209	0.525579	-0.514556	-0.131784	-0.12447	0.736678	0.354946	0.124601		0.346124	-0.423268	6.608	0.363362	-0.561021	-0.356775			-0.483918	-0.359243
HILIC-neg	184.9857	HMDB00807	3-phosphoglycerate	0.84602	0.235062	0.774881	0.237513	-0.0447158	-0.166962	-0.259695	0.716746	-0.0377901	1.96747	0.753042	0.509908	0.260837	-0.0920543	0.640659	-0.463959	-0.996339	-0.848527	-0.404445	-0.352276	1.14051	0.123843	0.351589	-0.695851	0.495018	-0.156438	0.174387	0.645806	0.55909	-1.42481	-0.719994	0.135554	-0.708186	0.640843	0.434039	-0.890699	0.407951	-0.199856	0.51794	0.665435	-0.862964	-0.348712	-1.22678	-0.985945	-0.255668	0.354976
HILIC-neg	179.0561	HMDB00122	fructose/glucose/galactose	0.496321	0.589979	-0.939578	-1.21102	-0.821399	0.277683	0.903361	-0.219617	-0.606495	-0.115488	-0.128989	0.608015	3.8858	3.27374	1.34596	-0.37308	-0.111215	-0.749836	-0.853287	-0.691268	-1.77521	0.684955	2.50577	-0.107985	2.13963	1.81654	0.377818	1.37215	-0.801423	0.416926	0.370585	-0.575952	-0.17601	-1.74822	0.512501	-0.421495	-0.841723	-0.198559	-0.575191	-2.00693	-0.0883778	0.193564	0.35821	-0.827427	-0.0650913	-0.0313429
HILIC-neg	168.9907	HMDB01473	DHAP/glyceraldehyde 3P	0.203193	0.659328	-0.47978	0.779598	-0.219746	0.699695	0.605968	1.86019	-0.185019	-0.431392	-0.0718698	-0.619721	1.98787	0.0326321	0.0796203	-0.0999192	-0.734117	-0.252672	-0.777645	-0.286391	5.31391	-0.709794	2.7588	-0.64152	0.60383	-0.502149	0.368189	1.32147	1.6028		-0.10395	-0.0238586	-0.613776	0.565708	0.178116		0.973994	0.675518	1.9051	0.900361	-0.479688	0.0654098			-0.454982	-0.726366
HILIC-neg	442.0171	HMDB01201	GDP	0.268207	1.16803	0.411866	1.56621	0.705774	0.292297	0.18389	2.03809	1.45584	0.68284	-0.654872	-0.772057	1.03343	-0.14097	3.64979	-0.292399	-1.25534	-0.163033	0.010316	-0.637875	0.913498	-0.369878	-1.05501	-0.989767	0.395931	-0.909169	0.289833	1.08854	1.79111			-0.00717961	-1.02169	1.05118	0.0147581		1.89126	0.477146	2.5416	-0.103014		-0.678334		-0.536323	-0.355431	0.439557
HILIC-neg	346.0558	HMDB00045	AMP	0.685951	0.417913	-0.32869	1.56824	0.820851	0.396608	-0.566983	0.402444	0.155577	0.550583	-0.239715	-0.829659	1.24785	1.67838	0.40623	0.243686	-1.15661	0.425898	1.02604	-0.592933	1.67079	-0.446998	0.103596	-1.08309	-0.335059	-0.809512	0.20813	0.807148	1.89931	-0.609723	-1.01675	1.44138	-0.882398	1.55424	-0.243529	-0.987137	1.29903	0.744687	0.219726	1.85651	-0.838429	-0.460984	-1.21127	0.0952756	0.12737	1.45991
HILIC-neg	204.0666	HMDB00671	indolelactate	-0.463577	0.211361	-0.226138	-0.363147	0.152676	-0.297017	-1.45273	-0.426733	0.344987	1.03886	1.13134	0.757176	-0.580251	1.11904	0.95474	-0.196187	0.32119	2.50399	0.031019	-0.478776	-0.642414	1.6712	1.89678	-0.449416	0.39897	-0.989996	0.229498	0.916005	0.779791	-0.941881	-0.971587	-0.476815	0.310126	1.75073	-1.40022	-0.356208	-1.01903	-0.0555166	1.08572	-1.08599	-0.509211	0.45139	-0.75268	0.641522	-0.586113	-0.3652
HILIC-neg	130.0510	HMDB00766	N-acetyl-L-alanine	-0.114421	0.201226	-1.53458	-2.26908	-0.915659	-0.621958	-1.22437	-0.767862	-0.106472	-0.456931	-1.077	0.577431	0.122058	-0.623155	0.00419186	0.134834	0.489773	0.536098	0.799816	-1.18072	-1.2936	1.03032	1.63231	0.895623	-0.322132	0.175587	-0.227256	0.889263	-0.0895705	-0.161658	0.3139	-0.495621	-0.411495	-0.684481	0.0611599	-0.394372	-0.392907	-0.480216	0.632534	-1.53188	0.372467	-0.210932	0.589446	2.25094	-0.05845	-1.17304
HILIC-neg	160.0615	HMDB00510	2-aminoadipate	0.42224	0.668469	-0.914252	-0.668887	-0.32854	0.259128	2.78483	-0.934452	-0.731969	-0.471743	3.0168	-0.306364	-0.629143	-0.471089	-0.254774	0.513955	-0.215415	0.715146	-0.837754	-0.692871	1.28975	-0.463795	0.580442	3.21556	1.48291	0.405914	0.285927	1.17907	-0.925693	-0.442062	-0.199713	-1.07549	0.0387584	-1.40654	1.42523	0.00149351	-0.451633	2.70145	-1.10494	-0.479445	-0.375711	-1.02257	-0.374674	2.65824	-1.49189	-0.442253
HILIC-neg	101.0608	HMDB00718	isovaleric acid	-0.297233	1.35163	-1.48919	-0.949867	2.23941	-0.922952	0.807564	-1.20828	-0.063176	-1.17849	0.0204001	-0.939058	-0.89939	0.0364484	-1.19811	-0.981834	1.21031	0.0810811	-1.23303	-0.377608		0.689031	-0.595171	1.1457	-1.26693	0.354683	-0.226562	0.984328	-0.303617	1.61638	0.39639	-0.718455	0.572013	-0.0935165	1.40246	0.224023	-0.406887	0.503834	-0.898802	-1.16748	-0.262513	0.446713	0.117791	1.06007	-0.335971	-0.0055384
HILIC-neg	167.0211	HMDB00289	urate	0.60291	0.258421	3.28819	-0.851133	-0.558035	0.397951	-1.11918	-0.671155	-0.479598	-0.0190092	1.14303	0.100861	-0.609348	-0.261858	0.81148	-0.376006	0.750423	0.797628	-0.558207	-0.633062	-0.61702	0.741988	1.42824	0.422913	1.08675	0.557645	0.216724	0.925266	-0.337485	-0.102131	-1.41497	-0.667869	-0.226528	-1.32762	0.244834	-0.66982	-0.466663	0.0138139	-2.39086	-0.287054	1.32631	-1.68084	0.216033	1.65137	-0.29873	-1.6395
HILIC-neg	275.0174	HMDB01316	6-phosphogluconate				0.856186			0.233581								4.1964						-0.318742	-0.421874			0.961644		0.917866	1.55707					-0.221273						3.57912
HILIC-neg	178.0510	HMDB00714	hippurate	-0.692599	-0.0230234	-0.742353	-0.814862	10.0427	3.43042	0.435131	-0.444762	-0.0595739	-0.762852	-0.314953	-0.576867	-0.748362	0.093939	1.41946	-0.223416	0.0622213	0.702612	0.244422	-0.338834	-0.485433	2.77725	-0.490596	1.18115	-0.79721	-0.586123	0.472595	2.18197	-0.902868	-0.204314	-0.631572	-0.494688	-0.536286	0.303614	0.583441	-0.334597	-0.759537	-0.364801	-0.373143	-0.496601	0.402544	-0.597937	-0.300669	-0.177452	0.154309	-0.0205037
HILIC-neg	181.0718	HMDB00247	sorbitol	-0.262625	-0.48699	-0.4841	1.46106	0.347741	-0.42546	-0.550136	-0.466034	0.746743	-0.52241	-0.266623	-0.499705	-0.379665	0.0928111	-0.395878	-0.236382	-0.448138	0.120786	0.877907	0.921154	-0.362026	-0.47942	-0.224041	-0.349775	-0.418585	-0.47332	-0.121658	0.533355	-0.444583	4.43722	0.253501	-0.312865	-0.331026	-0.363693	2.21727	2.81064	0.552554	-0.25792	-0.233918	-0.133796	-0.412727	0.269313	-0.42693	-0.201606	-0.328406	-0.307885
HILIC-neg	402.9949	HMDB00295	UDP			1.53272	0.49198	0.00341437		0.788824	1.12906	0.313819	-0.0603592	-0.781502		1.95429	0.552768	3.13711	-0.601156		-0.950167		-0.446247	0.529898	-0.602337		-1.05695	0.371398	-1.00133	0.279223	1.0773	0.385135										1.89956							1.77196
HILIC-neg	191.0561	HMDB03072	quinic acid	-1.0572	-1.05297		0.571798	5.00255	1.44987	-0.593974	0.594774	2.52036	0.00659779	0.892748	-0.203911	-0.612789	-0.441459	0.856965	1.42284	-0.922631	1.30939	-1.00326	0.398946	-0.352716	0.828209	-0.823977	0.619489	-1.14305	-1.03183	0.289391	1.36806	-0.677794	-0.840888	-0.892383	2.07845	-0.40121	2.42731	-0.185819	-0.463061	-1.01377	0.347802	-1.05149	0.926526	0.977875	-0.749819	-0.893644	-0.795461	-0.294829	-0.412948
HILIC-neg	181.0506	HMDB00118	homovanillate	-0.78339	-0.576825	1.32193	-0.393644	0.79058	0.0751302	-1.46592	0.118582	-0.862359	0.282917	1.13986	0.815114	0.656148	0.0248272	-0.0344138	0.896817	-0.484969	1.11554	-0.318248	-0.571469	-0.391352	2.92341	0.658259	1.32847	-0.371758	-0.788919	0.19632	0.924666	1.08093	-0.888659	-1.08328	-0.296856	-0.0574329	0.3069	0.124465	0.15426	-1.19365	-0.184176	-0.299417	-0.718153	1.56333	-0.0154836	-0.595108	0.45587	0.60747	-0.424814
HILIC-neg	301.2173	HMDB01999	eicosapentaenoic acid	-0.549526	-0.524143	-0.119424	-0.658879	-0.276651	-0.607302	4.00065	-0.219601	-0.373432	-0.679871	-0.31974	-0.391279	-0.775136	-0.68394	-0.129745	-0.365027	1.02018	-0.0801576	-0.3286	-0.613922	-0.71677	-0.0596653	-0.640904	-0.217285	-0.206124	-0.242555	-0.183032	0.905905	-0.565371	-0.0873463	0.156788	-0.49946	-0.607814	-0.320006	-0.14191	-0.0596464	0.197326	0.847442	-0.152799	0.232801	0.436945	-0.224126	-0.287414	-0.580306	-0.742887	1.20764
HILIC-neg	166.9751	HMDB00263	PEP	2.25977	0.391888	1.0119	0.165997	-0.215261	-0.180953	0.275333	0.3356	0.08348	0.0443775	0.481718	-0.146915	0.269006	0.755046	1.99407	-0.515435	-0.782223	-0.453174	-0.628706	-0.555197	0.0575559	-0.399063	0.284915	-0.522896	0.344048	-0.449649	0.150201	0.720524	-0.337711			-0.371323		-0.506895	-0.568872		-0.414377		-0.681895	-0.57107	-0.778123	-0.68708			0.312811	1.51839
HILIC-neg	194.0459	HMDB00840	salicylurate	-0.28169	-0.31613	6.98994	2.11605	-0.314788	-0.309069	-0.305861	-0.294583	-0.31834	-0.318649	-0.317888	-0.304519	3.08634	-0.294725	-0.300067	-0.316892	-0.319707	-0.319129	-0.316434	-0.311345	0.880718	-0.305183	1.32323	-0.319486	-0.320081	-0.297023	0.303642	1.58123	-0.297285	-0.307437	-0.273911	-0.317746	-0.318765	-0.321129	-0.308112	-0.316883	-0.317264	-0.318499	-0.299485	-0.314003	-0.317489	-0.296556	-0.312921	-0.0481258	-0.314344	-0.187706
HILIC-neg	448.3068	HMDB00631	glycodeoxycholate/glycochenodeoxycholate	-0.158588	0.494324	0.270613	0.165981	0.0827865	0.96809	-0.348497	0.0380538	-0.443052	0.874495	1.2273	0.727405	1.87522	1.07868	0.472984	-0.217825	-0.765213	-0.125734	-0.127868	1.0928	-0.263313	-0.590588	-0.489904	-0.660304	-0.692866	-0.891654	0.138205	0.708991	0.46714	3.36168	-0.468804	-0.332473	0.13297	-0.904167	-0.27761	-0.508463	-0.774746	-0.0514755	-0.585888	-0.757157	1.16967	-0.204778	-0.933796	0.833723	1.20775	0.788656
HILIC-neg	207.0775	HMDB00684	kynurenine	-0.740651	-0.470984	-0.123245	-0.200082	-0.338655	0.198728		-0.57593	0.185415	-0.681265	-0.258144		0.980942		-0.359942	-0.26629		1.2201	2.39041	-0.126727	-0.517821	0.976228	0.254615	-0.501782	7.9819	-0.392213	0.392482	1.81248	0.168359													-0.350725		-0.593137
HILIC-neg	166.0146	HMDB00232	quinolinate	-0.20956	0.365394	0.271763	-0.177686	-0.59222	0.577338	-0.638065	-0.12345	-0.438299	-0.287658	-0.353508	-0.13976	0.416232	-0.592329	-0.0284673	-0.357585	-0.209242	1.00508	-0.562313	-0.432604	-0.75804	-0.633604	0.52291	-0.291873	1.19264	-0.0507992	-0.0971429	0.501268	-0.0863982	-0.549482	-0.360509	-0.23758	0.0132749	-0.717651	-0.170302	-0.436755	0.207215	-0.0284992	-0.220348	-0.535074	7.62843	-0.366812	-0.340558	0.818762	-0.559152	-0.767348
HILIC-neg	229.0119	HMDB01548	pentose monophosphate	-0.589532	1.03088	-0.694384	-0.693536	1.07114	-0.677112	0.379537	-0.128413	0.31329	-0.669825	-0.68782	-0.303411	-0.458184	-0.679856	-0.55752	-0.615589	0.703449	0.625262	-0.0921007	1.70605	-0.464076	-0.320965	-0.661775	0.364815	-0.625458	-0.627618	-0.128952	0.669694	1.38676	-0.0708899	1.58344	1.90646	3.91835	5.54641	0.974565	1.27358	0.713195	0.588455	0.11263	-0.62054	0.251721	0.883062	-0.584149	0.858281	0.421479	-0.251706
HILIC-neg	115.0765	HMDB00535	caproic acid		0.917055			1.80404	-0.461812	-0.238614		0.118675	-1.14005				-0.860403			0.355906	-0.678111	-0.558582	0.0898966				-0.259511	-1.10565		-0.155165	0.799195	-0.277295	1.7827	-0.122333	-0.103434	0.611188	-0.298119	-0.383663	-0.319873	0.392488	-0.196786	-0.119894	-1.06043	-0.721366	-0.00220915	-0.672724	0.472337	-0.252175	-0.928141
HILIC-neg	115.0401	HMDB00019	alpha-ketoisovalerate	-0.325442	-0.28227	0.62513	-0.658934	-0.339892	-0.0300198	0.0706771	-1.36281	-0.483409	-0.47222	2.56181	1.03964	-0.547428	0.197789	-0.453708	-1.7953	0.517031	-1.09084	-0.591556	0.0198724	-2.08243	0.974058	-1.14911	-0.619282	0.549732	1.41285	-0.166003	0.9852	-0.0635304	0.259042	-0.495983	-1.59951	0.40417	-0.940864	1.1	-0.60811	-1.24391	-0.219254	-2.20833	-0.649906	0.604658	-0.0920009	-0.00241674	-0.294129	-1.25144	0.23823
HILIC-neg	175.0248	HMDB00044	ascorbate	0.728342	-0.0613642	-0.301327	-0.245375	-0.336293	0.0737578	-0.441997	-0.364133	-0.445811	-0.360518	-0.289803	-0.19318	0.192154	0.477562	1.03229	0.942563	-0.802373	-0.161813	-0.202712	0.0892943	-0.175478	-0.236463	0.359484	-0.449773	-0.47355	-0.393376	-0.0784574	0.445362		-0.80447	-0.81484	-0.908292	-0.899313		0.778913			-0.372066	1.30336	-0.412319	-0.881861	-0.0710763	-1.00135	-0.567459	12.0221	0.136453
HILIC-neg	498.2895	HMDB00896	taurodeoxycholate/taurochenodeoxycholate		-0.123976	-0.191297	-0.383435		1.06278	-0.27213	-0.095643	-0.319565	-0.331723	-0.336014		-0.205408	1.5961	-0.0840604	-0.382069		-0.32964		-0.313734	-0.416629		-0.270695	-0.289082			-0.0936784	0.519567	-0.2533	2.44874		0.336596	-0.244777								0.0773531			0.0419877		0.306689
HILIC-neg	187.1088	HMDB00206	N6-acetyl-L-lysine	0.836933	-0.270904	0.722757	-0.0331772	0.105233	0.914753	0.228709	-0.959752	-1.32217	-0.462486	-1.24153	-1.01549	1.26459	-0.269364	2.38511	0.194699	-0.490571	0.636866	-0.338553	0.322772	0.234166	-0.168252	0.913925	0.806655	1.68428	-0.708048	0.152736	0.881811	-1.98285	0.171723	-1.29152	-0.889351	-1.00394	-2.31826	-1.26464	-0.901548	0.0361421	-0.451694	0.453205	-0.636683	0.981149	1.04058	0.211728	1.00775	-0.628796	-1.48222
HILIC-neg	221.0602	HMDB00099	cystathionine		-0.14373	-0.0368854	-0.135421	-0.226176	-0.0415329		-0.224233	-0.207779		-0.0849542		-0.0999939	-0.217703	0.0216356	-0.120965	0.990125	-0.176598	-0.16341	-0.179683	0.424149	-0.221437	-0.177584	-0.00494151	-0.0251434		-0.0501077	0.271269
HILIC-neg	203.0826	HMDB00929	tryptophan	0.468025	1.20015	-2.55005	-1.23653	0.600977	-0.287229	1.88436	-0.150672	-0.206039	0.485126	0.89818	0.507189	-0.147634	0.98469	-0.188886	-1.74657	0.625863	0.156929	0.503406	-0.655019	1.62663	1.53609	-1.02491	-0.0690023	1.1184	-0.679867	0.140524	1.0282	1.49398	1.33346	0.0525482	1.06295	0.417924	-0.453784	-0.554137	-0.16353	-0.159633	2.12269	0.787036	-1.58832	-2.61605	-0.234094	0.807384	0.479282	-0.694372	1.16684
HILIC-neg	165.0418	HMDB01886	3-methylxanthine	-0.511193	-0.620925	1.30912	-0.353982	3.93615	0.281435	-0.753834	0.54385	0.166196	-0.315806	-0.599495	0.202475	-0.595239	-0.701212	-0.544884	-0.29784	-0.728964	0.279		-0.593727	-0.133189	5.30288	-0.763482	0.0256751	0.16877	-0.10427	0.1839	1.40797	-0.34627		-0.618173	-0.206182	0.350422	0.50584	-0.667821	0.203302		-0.589759	0.223039	1.32709	1.7513	-0.0245011	-0.648091	0.402186	-0.352892	0.0708042
HILIC-neg	341.1089	HMDB00186	lactose/sucrose/trehalose	0.600969	-0.269181	-0.349665	0.221147	-0.0595632	-0.25769	-0.241187	-0.393701	0.0184209	-0.136147	-0.31496	-0.135917	4.95511	-0.011877	0.488514	0.336659	-0.291076	-0.156732	-0.457214	-0.203061	-0.352564	-0.345299	1.65757	-0.292995	-0.207833	-0.362738	0.132269	1.05769	0.0611191	-0.300271	-0.243632	1.06083	0.577479	0.179376	-0.334098	-0.0476759	-0.0525983	0.00560692	-0.287088	-0.393009	-0.363557	0.0479626	-0.415701	-0.189337	0.0941469	-0.447958
HILIC-neg	87.0088	HMDB00243	pyruvate	0.116766	-0.584978	0.941949	-0.297151	0.622754	1.20288	-0.799574	-0.609253	-0.430901	0.99183	2.04062	0.379106	0.320072	0.318541	1.4762	-0.53722	-0.893866	-0.354965	-0.318802	-0.21758	-0.555908	-0.291354	0.344116	-0.767898	0.847066	-0.354316	0.099544	0.761755	-0.208077	-0.398031	-0.463239	-0.099404	-0.336708	-0.354082	0.0543129	-0.782248	-0.332276	-0.306509	-0.518276	-0.481299	-0.585591	-0.41634	-0.870525	-0.353817	-0.502484	-0.420815
HILIC-neg	171.0064	HMDB00126	alpha-glycerophosphate	0.452629	-1.44316	-1.57857	-0.179653	-0.0113513	0.0754536	0.410935	-0.94991	-1.39647	-0.520681	-0.258313	0.088467	1.71365	2.95943	1.98067	-0.363092	-1.41064	1.20899	-0.366777	-0.703064	1.26975	-0.857834	-0.282821	0.198907	-0.428714	-1.19972	-0.061226	1.10954	2.38502	1.05405	2.91707	-0.587395	1.04674	-0.833747	0.678232	-0.287427	0.0646061	3.22611	2.01382	0.74153	0.748369	0.767087	1.25224	0.448151	-0.107594	-1.05314
HILIC-neg	133.0142	HMDB00156	malate	-0.43253	-0.980498	3.31488	0.381814	-0.318857	0.771672	-1.27537	0.378732	-0.990411	0.524862	0.100182	0.136911	2.08025	1.15642	3.20657	-1.38697	-1.13063	-0.655582	-0.379097	2.16499	-0.450545	0.301264	-0.441001	-1.13955	-0.955657	-0.36142	0.139247	1.28259	-0.031413	0.409878	-0.704942	-0.367978	-0.773663	-1.06299	0.207661	-0.544688	-1.1563	-0.818276	-0.391787	-0.277516	0.294367	0.12814	-0.871205	1.20708	-0.345092	-0.489908
HILIC-neg	193.0354	HMDB00127	glucuronate	-0.522068	0.335401	0.424405	-0.209759	0.14837	-0.418455	0.329621	1.83034	0.596353	-0.380524	-0.573533	0.0849086	1.9766	-0.86769	-0.113818	1.48288	-0.43549	0.693842	-0.639057	-0.0899348	-0.283296	-0.435037	0.301471	-0.0753247	-1.10245	0.0297805	0.08029	0.746162	-0.803524	0.180833	-0.487554	-0.241452	-0.755246	-0.794544	-0.340725	-0.674406	-0.751359	-0.0389631	-0.610053	0.115571	4.5716	-0.17326	-0.0112833	0.494329	-0.516573	-0.43468
HILIC-neg	125.0357	HMDB00262	thymine	-0.265692	0.0231731	1.66754	-0.862469	-0.478653	1.38216	-1.52811	0.264406	-0.691449	-0.938754	0.263013	-1.07997	1.18332	-0.208857	0.478159	0.0512238	1.09392	0.34993	-0.844355	0.579067	-0.655768	1.07504	1.60902	-0.517951	-0.425728	0.773691	0.0883042	0.872609	0.494208	-0.551188	-0.586354	0.458021	0.0609192	-0.0891482	-0.148733	-0.688911	-0.351796	-0.276612	0.464858	-0.699818	0.286102	0.794563	0.240524	3.80812	0.937606	-1.35345
HILIC-neg	149.0608	HMDB00764	hydrocinnamic acid	-0.500127	0.18892	-0.38664	-0.969525	4.19912	4.34253	1.64271	-0.671484	0.50688	-0.0200931	-0.737609	-0.124407	-0.86326	-0.731636	1.68475	-0.654355	0.300356	-0.65448	0.831725	0.119009	-0.631479	-0.187401	-0.769028	-0.710905	-0.561703	-0.707481	0.151323	1.37777	-0.674805	0.720307	0.547292	-0.963494	0.00750966	2.20812	0.6023	-0.420072	-0.84142	-0.516038	-0.437752	-0.687824	-0.434372	-0.320629	-0.646569	-0.928863	-0.0604641	0.592264
HILIC-neg	145.0142	HMDB00208	alpha-ketoglutarate	-0.241993	-0.488193	1.42653	-0.192518	0.117128	0.304622	-0.603227	0.399308	-0.659432	-0.0101199	1.25227	0.0863526	0.58197	-0.276093	0.67367	-0.689269	-1.17161	-0.453358	-0.32553	1.61629	-0.881461	-0.452417	-0.00208927	-0.883213	-0.612139	-0.310161	-0.0690265	0.700509	-0.241765	-0.122372	-0.71204	-0.474036	-0.334808	-0.721799	-0.0121996	-0.749009	-0.538026	0.611336	-0.629135	0.5055	0.823408	-0.745316	-0.576966	0.243068	-0.534587	-0.301871
HILIC-neg	115.0037	HMDB00134	fumarate/maleate	-0.427901	-0.98078	3.31033	0.374189	-0.318443	0.672211	-1.24881	0.328699	-0.927553	0.563858	0.0753989	0.163687	1.97535	1.12076	3.12971	-1.34099	-1.23153	-0.602951	-0.431671	2.20799	-0.473815	0.223845	-0.426201	-1.1303	-1.08618	-0.331628	0.122587	1.27099	-0.0434678	0.378241	-0.720487	-0.304449	-0.746367	-1.03795	0.189851	-0.5246	-1.16333	-0.782975	-0.417375	-0.287349	0.317028	0.0793955	-0.904151	1.10133	-0.426056	-0.566823
HILIC-neg	168.0302	HMDB00439	2-furoylglycine	-0.454181			1.1756		-0.647541		0.31855	0.595822	-0.482787	-0.559953	0.800858	-0.476316	1.32667	-0.433781	1.24456		0.645359	-0.757336	0.0975193	-0.0389531		-0.278734	0.436522	-0.773059		0.0915167	0.691449	-0.291769		-0.602199	1.25009	-0.190138	-0.527439	-0.579546	-0.586536		-0.162473		-0.592401	-0.472194	0.59811			-0.438543	3.55093
HILIC-neg	165.0557	HMDB00779	phenyllactic acid	0.0788428	0.172559	-0.610156	-0.879189	0.329147	-0.265021	-1.1284	-0.328001	0.357887	-0.235683	0.329361	0.227413	-0.50532	1.76814	0.048293	0.705851	-0.46235	0.580492	0.420652	-0.187637	-0.765181	0.302476	-0.417517	-0.348867	-0.12071	-0.559822	-0.057413	0.586546	0.0934306	-0.131634	-0.431391	0.0425419	0.310824	1.02317	-0.773405	-0.0125764	-0.549762	0.307097	1.89593	-1.18712	-0.129672	0.793194	-0.767193	-0.559821	0.137426	0.919112
HILIC-neg	464.3018	HMDB00138	glycocholate		-0.124167	-0.128403	-0.304167	0.0342697	0.184241	-0.223136	0.053978	-0.295852	0.151641	-0.159039	0.110606	0.865921	0.269704	0.0305037			-0.225868	-0.0589639	0.434216	-0.394646		-0.432506	-0.463145			-0.0337406	0.313158	0.00615001	4.11864	-0.301892	0.00526929	0.0466348	-0.283535	-0.324964	-0.153829					-0.0462727	-0.0986774		0.397931	0.847974	-0.119407
HILIC-neg	191.0197	HMDB00094	citrate/isocitrate	0.687451	-0.263624	1.10435	-0.61216	0.551293	0.991698	-1.5591	0.349827	-1.29693	0.34666	-0.91808	0.908021	-0.551581	0.558769	1.90607	-0.419565	-0.99711	-0.0769824	1.31268	1.18943	0.494222	0.666837	-2.22792	-0.798531	-2.65609	-1.58738	-0.111452	1.13599	1.60471	1.18559	0.813185	-0.515871	-1.16901	-2.6151	-0.571049	-0.971539	-1.0365	-1.0679	0.138395	0.489478	0.89298	1.09116	0.573655	2.27492	0.97258	-0.305963
HILIC-neg	147.0299	HMDB00694	2-hydroxyglutarate	0.51702	-0.0167634	1.24533	0.00443279	3.37279	-0.101931	-0.89531	0.157486	-0.961864	0.162795	2.00341	-0.253001	-0.141133	-0.802866	0.928025	-0.480083	-0.607629	0.875538	0.848268	0.490687	-1.48705	0.563383	-0.607303	-0.265733	-0.737325	-1.10138	0.104223	1.02573	0.158265	-0.447728	-0.287172	-0.243322	-0.222755	-0.899509	-0.749182	-0.295041	-0.723115	-0.151237	-1.2443e-05	-1.15571	-0.291285	0.759582	-0.897101	1.22205	-0.319909	-0.478429
HILIC-neg	105.0193	HMDB00139	glyceric acid	1.25254	-0.0880852	0.195279	-0.815124	1.34859	-1.1844	-0.356198	-1.39245	0.0387471	-1.09438	-0.778155	-0.593268	-0.493983	-0.785226	0.614923	-0.709763	-0.982006	0.816191	-0.91613	1.17793	3.59473	-0.984271	-0.314494	1.45743	-1.60027	-0.589725	-0.122368	1.14281	1.36581	1.52771	2.13949	3.56089	1.27239	2.19956	0.578871	0.941225	0.944229	1.31989	0.262042	0.724849	-0.508747	1.65797	-1.0525	2.91678	-0.259125	0.289968
HILIC-neg	188.0717	HMDB02302	indole-3-propionate	-0.710877	2.12547	-0.876253	-0.243345	-0.180949	-0.33507	-0.326373	-0.546618	-0.376238	0.77528	-0.565664	-0.620801	-0.359854	-0.0671632	3.44724	-0.250303	0.149354	-0.347057	1.0361	-0.291703	-0.547586	3.33481	-0.0165929	-0.295394	-0.517358	-0.801663	0.0996687	1.13324	-0.22452	2.84322	1.74073	-0.850179	-0.769037	-0.692657	-0.79003	-0.524122	-0.403661	-0.844279	0.597305	-0.29371	-0.538487	-0.0414348	0.475343	0.0521987	-0.739904	-0.429989
HILIC-neg	129.0608	Internal Standard	thymine-d4	-0.487603	-0.220179	0.269965	-0.339345	0.718651	-2.58319	-0.891589	-1.14254	-0.993522	-0.557823	0.871511	0.47205	1.11885	0.252098	-0.479659	0.345292	0.132418	0.829114	0.305395	0.0760811	1.06099	0.532417	1.07171	1.09786	0.0276681	-0.642914	0.0324504	0.847235	0.174212	-0.817179	0.601832	0.085519	1.18045	0.18215	0.624331	0.279163	0.311677	-0.0451193	0.654321	-1.27874	-1.21332	0.19593	-0.818485	-0.613538	-0.380602	0.428348
HILIC-neg	218.1034	HMDB00210	pantothenate	6.66928	-0.221598	-0.358388	-0.63889	-1.01978	0.406064	0.147233	-0.0986044	-0.609672	-0.892351	-0.398121	-0.969041	-0.206878	0.178053	-0.341039	-0.780681	0.0848633	0.0669879	0.938132	-0.589203	-0.517264	-0.586935	0.0322684	3.41933	-0.866507	0.490323	0.128369	1.56247	-1.52561	-0.866357	-0.72849	-0.984201	-0.613767	-1.10298	-0.634169	-0.34573	-0.0551399	1.2525	-0.377818	-0.324918	-1.20061	-0.464699	0.0194224	-0.294509	-0.196952	-0.980119
HILIC-neg	159.0663	HMDB00555	3-methyladipate/pimelate	-0.372108	1.389	-0.260208	-0.719615	1.54527	-0.447093	1.38807	-1.95121	0.269683	-1.0339	-0.140766	-0.36811	-0.754422	-1.49399	-0.125205	0.147136	-0.201521	1.61032	-0.817236	0.229892	-0.637526	-0.245484	-0.327042	2.38861	-0.517605	-0.392942	-0.0706925	0.981297	0.318562	1.2527	1.59185	-0.0906396	1.20231	0.413358	0.824247	0.968592	0.979302	3.46822	0.848987	0.030016	1.33148	1.62905	0.162296	3.64706	0.232831	0.51601
HILIC-neg	187.0976	HMDB00784	azelaic acid	1.38895	0.276201	-0.489824	-0.727605	1.36246	0.133946	-0.204132	0.39053	-0.187716	-0.602683	-0.10595	-0.33802	-0.701039	-0.803614	-0.150733	0.139639	0.835875	0.298007	-1.06164	1.92403	-0.545416	-0.859932	-0.382887	0.61517	-0.983083	-0.794033	-0.0605191	0.765277	1.23026	3.47223	1.29711	1.60275	1.85295	-0.0255581	0.36261	0.917503	0.866639	2.27798	0.44521	-0.195512	0.42811	1.65853	0.278869	2.33011	1.97683	-0.49718
HILIC-neg	271.0616	Internal Standard	inosine-15N4	-0.312553	0.381042	-0.58389	0.805056	-1.06031	-0.458265	2.0083	-0.280138	-1.33957	2.1729	0.945955	0.125832	-0.0956192	-0.927268	-1.08113	-0.181846	-1.53394	1.47346	0.228026	0.82853	1.23233	1.88772	-0.49801	0.235068	-0.911444	-1.08726	0.0758836	1.05039	1.02911	2.04659	0.533601	1.74836	1.70664	3.03144	0.25334	0.428807	-0.115496	0.765143	3.25154	0.554305	0.505324	0.391892	-2.18298	1.02351	0.998196	1.35817
HILIC-neg	135.0312	HMDB00157	hypoxanthine	-0.726387	0.339065	-0.640115	0.428142	0.121525	-0.943357	0.21226	2.85636	0.398147	-0.642396	-0.721704	-0.588202	-0.285389	-0.701954	0.90917	-0.68955	0.669559	0.323303	-0.27782	0.508391	2.88045	0.185945	-0.729439	0.103695	-0.465518	-0.69402	0.0703909	0.960587	-0.019054	0.160247	0.913215	0.667604	2.19619	1.98418	1.02801	0.364723	0.545498	0.236186	0.20977	1.6981	-0.0837271	1.05463	-0.812236	0.37622	-0.44979	3.37237
HILIC-neg	132.0302	HMDB00191	aspartate	-0.486392	1.62751	-0.405616	-0.236653	0.893408	-0.76376	2.20669	-0.747912	0.721949	-0.0539434	-0.465161	-0.699389	-0.342415	-0.00398527	0.140287	-1.03364	0.73446	1.01555	-1.18251	0.949784	0.215157	0.364891	-0.768672	1.24755	-0.811738	-0.518213	0.0614319	0.863322	1.7844	1.66812	1.34431	1.21958	0.740428	0.758592	0.723083	0.755473	1.21592	1.10024	1.1298	-0.824288	1.10655	2.45258	0.900403	0.830323	1.12536	-0.385816
HILIC-neg	88.9880	HMDB02329	oxalate	0.289663	0.240269	-0.703436	-0.0103648	-0.668047	1.29834	-0.0465873	-0.490837	-1.33325	-0.957722	-0.277805	-0.180614	0.671448	-0.955387	1.22651	0.292847	-0.232338	1.05086	-1.46976	-0.167829	-0.738638	-1.77432	2.11224	1.33118	-1.49447	1.07977	-0.0733951	0.98651	-0.613589	0.0125388	-0.151311	0.113001	-0.146961	-1.10456	0.352088	-0.448539	0.565706	0.980225	0.151328	0.0252941	0.131848	-0.703137	-0.689184	1.64283	-0.862188	-0.184815
HILIC-neg	257.0779	HMDB00884	5-methyluridine/ribothymidine	-0.0446073	-0.622439	0.715295	-0.887405	1.27842	0.639232	0.0296218	0.99359	-0.694338	-1.66428	-0.550981	-0.275886	0.109389	0.414615	0.434823	1.03243	0.442216	0.0343585	-1.50225	0.981572	1.12087	0.539948	0.693267	-0.29352	-2.2738	0.479745	0.043457	0.891692	2.11577	-0.732273	-0.0884648	-0.866911	0.0791604	0.25032	-0.991201	-0.1998	-0.690297	-0.324575	0.704876	-1.70857	-1.5243	-0.0896615	0.641192	1.10648	0.0500497	0.525877
HILIC-neg	129.0557	HMDB00491	alpha-keto-beta-methylvalerate/alpha-ketoisocaproate	0.275696	-0.167487	-1.09206	-1.23883	0.0147935	-0.255646	1.13311	-0.358879	-0.472063	-0.693103	2.90061	-0.475379	-0.259615	1.57076	1.09071	-1.89482	0.220301	-0.765553	-0.0102544	-0.548757	-0.547983	1.88425	-0.432771	0.198378	1.5525	0.172381	0.069242	1.04321	0.0212222	0.368293	-0.466466	-1.54425	0.0394806	-0.804698	1.08409	0.595168	-0.874738	0.502782	-0.554374	-0.409705	-0.365439	0.252444	-0.0061062	-0.110696	-1.06351	0.811736
HILIC-neg	143.1078	HMDB00482	caprylic acid	0.0878147	2.34563	-0.68018	-0.91557	0.375439	2.02267	-0.147155	-0.560512	-0.446525	-0.134167	-0.420058	-0.0908412	-0.422509	1.74466	-0.262892	-0.467139	-0.647273	0.140146	-0.524736	0.421238	-0.735999	-0.810743	-0.193154	0.104356	-0.485344	-0.774958	-0.0568385	0.836225	1.34432	2.04094	0.390944	1.97594	0.665244	-0.409737	0.0693913	-0.497721	-0.222776	0.811673	-0.597726	0.0939403	0.127205	0.433362	-0.614435	-0.616563	-0.35704	4.79726
HILIC-neg	145.0506	HMDB00448	adipate	0.778286	-0.00421765	1.50391	-0.652436	1.34353	-0.0717982	0.252149	-1.2838	-0.000948102	-1.00782	0.792879	-0.393829	-0.786237	-1.49205	0.028073	-0.163793	0.462773	0.412068	0.219372	1.6861	-0.418638	0.313906	-1.12225	0.0339609	-1.09974	-0.631218	-0.0500681	0.828313	-0.471687	-0.126809	0.183753	2.37486	1.04916	-0.607937	-0.0257257	1.07746	-0.944209	1.37141	0.152355	1.52491	0.810724	0.0863889	0.902273	3.55214	-0.10505	0.207611
HILIC-neg	103.0037	HMDB00691	malonate	0.562433	-0.331412	-0.377566	-0.0720114	0.0194549	-0.048468	2.0291	-1.21187	-0.149552	0.594476	-0.231126	-1.58839	0.497688	-1.68822	-0.651641	-0.261259	-0.237412	1.09055	-1.30278	0.29462	-0.423906	-0.438717	0.197151	3.03607	-0.996431	0.482938	-0.0463954	1.01022	1.65404	2.28071	3.40984	0.281984	0.605347	0.514328	0.426044	0.647797	0.79257	1.92311	0.925662	-0.278031	0.638165	0.664431	0.504417	0.365074	0.353899	-0.653419
HILIC-neg	201.1132	HMDB00792	sebacate	0.406637	3.00302	0.748307	-1.13084	1.05936	3.08667	-0.506216	-0.345167	-0.268435	-0.989578	-0.172716	-0.0503433	-0.737124	0.0810297	-0.376034	-0.074248	-0.131698	0.178089	-0.374596	1.66233	-0.485873	-0.81513	-0.431908	-0.47661	-0.94985	-0.670942	0.0476207	1.06317	0.196682	2.51717	-0.134232	1.60489	0.734649	-0.778329	-0.17194	-0.229998	-0.295235	0.367433	-0.189891	6.05437	0.975675	0.796213	0.321427	0.141121	0.279962	0.374798
HILIC-neg	243.0623	HMDB00296	uridine	0.0903811	-0.243193	-0.0602188	-0.127005	-0.168581	0.590668	2.18177	0.50997	-0.434723	-1.20691	-1.6942	-0.825567	-0.529899	0.773341	-1.6927	-1.21344	1.43814	0.164367	0.683973	0.552961	-0.0595363	0.945451	-0.259222	-0.307572	-0.635701	0.780457	-0.0287301	0.894824	0.205413	2.22357	-0.468202	-0.543396	-0.0718496	1.80056	-0.651069	-0.849672	1.65524	-1.0321	0.912245	0.906171	-1.23358	-0.210387	1.61637	0.409068	-0.572373	-0.173191
HILIC-neg	153.0193	HMDB00152	gentisate	-0.109371	-0.594525	1.41508	1.71377	-0.113783	-0.188323	0.972897	-0.66375	0.266283	-0.666866	-0.668194	-0.148611	-0.335843	1.25404	1.11708	-0.115791	-0.828122	0.0978195	-0.501591	0.219704	0.867661	-0.217393	-0.544633	0.171911	-0.812941	-0.71773	0.0334147	0.732218	-0.769628	-0.151309	-0.465894	-0.493068	-0.695881	-0.684568	-0.544273	-0.675558	-0.4636	-0.691987	-0.701177	-0.614529	0.712567	0.0094428	-0.516254	-0.854288	-0.221356	-0.164836
HILIC-neg	163.0612	HMDB00174	fucose	0.358951	-1.66423	0.649067	-0.595977	1.05491	-0.21313	-1.62858	-1.05852	-0.238004	-0.142646	0.40856	0.728479	-1.12003	-1.8408	-0.240161	1.87324	-0.515125	-0.337958	1.2782	-0.870175	-0.24565	1.6712	2.12465	0.189392	1.34466	-1.86119	-0.0342643	1.1267	1.103	-1.50667	0.0239571	1.09791	-0.053153	-0.578051	0.84655	0.533093	-0.817696	0.158982	0.065468	0.370581	-0.237911	-0.250814	-0.499688	0.0833198	-0.0506955	-0.815413
HILIC-neg	212.0023	HMDB00682	indoxylsulfate	0.0224071	0.335067	-0.00606768	-0.601576	-0.746748	0.77692	-0.0600977	0.327522	0.17	0.134391	-0.318781	0.454278	-0.039337	0.697306	0.779594	0.562111	-0.531157	0.00665386	-1.0498	-0.420934	-0.153233	-0.654279	-0.317596	0.496933	-0.281454	0.707332	0.0111329	0.498089	-0.377002	-0.802596	0.154997	-0.550748	0.397639	-0.341258	0.332576	-0.385545	-0.0480536	-0.483147	-0.324808	-0.621323	1.61746	-0.569733	-0.625785	0.61925	0.623018	1.15208
HILIC-neg	135.0299	HMDB00613	erythronic acid	0.810832	-0.0256385	-0.508916	-0.458336	1.09131	0.138871	-0.787918	-1.40451	0.98054	-0.402466	0.114855	-0.78765	0.539502	-0.944144	1.40308	-0.626252	-0.0544675	1.07245	-0.24983	0.523679	0.112145	-1.18812	-0.0263423	2.71555	-2.09644	-0.471871	-0.0203882	0.983067	0.181073	3.11716	0.852953	0.794498	0.540382	-0.531935	-0.216595	-0.18057	0.376868	0.424841	0.279492	-0.964679	-0.0369723	-0.601441	0.470415	1.70242	0.359068	-0.800279
HILIC-neg	117.0193	HMDB00254	succinate	0.862332	-0.973291	0.950032	0.563701	-1.27841	-0.38619	-1.32455	-0.79635	-1.38193	-0.209424	-0.491995	-0.124371	-0.0188798	0.912548	0.234188	1.10497	-1.3088	-0.0861692	-1.1763	2.18882	0.700137	0.807323	-0.0269114	-0.474617	0.183838	0.797037	-0.0289717	0.905402	0.255535	0.434942	-0.698726	-0.902476	-1.56225	-1.42901	-0.298019	-1.93362	-0.269659	0.0167991	1.10029	1.42837	0.130068	-0.918611	-0.598709	0.449046	-0.329106	-0.457201
HILIC-neg	182.0459	HMDB00017	4-pyridoxate	4.25693	-0.230355	-0.184879	-0.209696	-0.0767834	-0.330547	-0.365046	-0.425105	0.129635	-0.432986	-0.320085	-0.475809	-0.342077	-0.179581	-0.0868256	-0.375451	-0.129852	-0.0438799	-0.0558924	-0.396108	-0.241466	-0.0112667	-0.206799	0.675874	-0.340693	0.0385474	-0.0138537	0.884962	-0.422339	0.585989	-0.0169988	-0.202451	-0.379208	-0.3703	-0.26593	-0.310852	-0.12107	0.312441	3.7387	-0.376471	-0.079471	-0.130783	-0.370836	-0.0795063	-0.218944	-0.398393
HILIC-neg	111.0200	HMDB00300	uracil	0.0455667	-0.119108	0.206197	-0.0951353	-0.168945	0.310056	2.58741	0.540079	-0.429508	-1.23021	-1.60527	-1.03194	-0.640084	0.535543	-1.66902	-1.0164	1.37578	0.317453	0.90364	0.419983	0.0226899	1.06321	-0.295272	-0.0597619	-0.667883	1.21265	0.019682	0.943572	0.439579	2.59809	-0.263672	-0.562508	0.0872932	1.79747	-0.609684	-0.797417	1.4662	-0.911444	0.518566	1.08253	-1.086	-0.0959111	1.65552	0.578007	-0.690882	-0.121817
HILIC-neg	134.0281	HMDB02108	methylcysteine	-0.936292	1.27091	0.210372	-0.860225	-1.28244	-0.689154	4.37599	-0.499104	1.0373	0.173778	0.513593	-0.327865	0.777141	0.661532	-0.502219	-0.795844	-0.406088	-0.617371	0.342568	-0.960696	-0.520245	-0.0230437	0.449351	-0.906179	0.205159	-0.819482	-0.00494463	1.10579	0.177984	0.418765	-0.280728	0.40683	-0.975667	-0.75035	-0.483609	0.930894	-0.596885	-0.984016	-0.888204	1.01444	-1.04036	1.70853	-0.404763	-0.525004	0.3572	-0.947663
HILIC-neg	282.0844	HMDB00133	guanosine						0.366813		0.256493	2.25204		-0.344009	-0.404666	-0.528547				-0.358962			-0.392739			-0.658831				0.0208431	0.852885						0.596645
HILIC-neg	179.0561	HMDB00211	inositol	1.45252	0.373638		-0.44365		1.68289	-0.433942	-0.630055	0.123316	-0.556984	0.0746913	-0.913148	0.595186	0.0477338	1.80045	-0.429223	0.334008	0.712818	0.624145	0.249804	-0.350516	-0.435676	-0.517239	-1.37428	-1.18176	-0.504421	0.0125131	0.81646	1.94546	4.46849	1.74071	1.7693	0.524945	-0.242455	4.23268	0.46146	3.1118	0.992737	3.4052	0.214373	-0.140031	3.88805	-0.429106	1.51709	0.24168	-1.23196
HILIC-neg	173.0092	HMDB00072	aconitate	0.281293	0.0405042	1.58421	-0.462824	0.681737	1.03608	-1.12962	0.428369	-0.898921	0.203308	-0.647977	0.240393	-0.080796	0.431027	2.40426	-0.632838	-1.33564	0.425926	0.427567	1.53393	0.409011	0.540731	-1.65472	-0.624525	-1.8133	-1.42953	-0.00162918	1.0176	1.77841	0.732532	0.430018	-0.229329	-0.637917	-2.01735	-0.507742	-0.748661	-0.910336	-0.324252	0.436688	1.33165	1.20826	1.03625	-0.150918	2.60314	0.494176	-0.573563
[truncated: 552 more columns]
